# Supplementary material for: Source code, input data, and sample output concerning the application of multistate density functional theory to the singdoublet and tripdoublet states of the ethylene cation
Source: Data Brief. 2019 Dec 13;28:104984. doi: 10.1016/j.dib.2019.104984 (PMC6940705; doi:10.1016/j.dib.2019.104984)
Supplement: Multimedia component 1 [file mmc1.zip]

Archive with 15 entries (15 files):
- mod-ham.f90
- msdft-gamess-ci.inp
- msdft-gamess-ci.out
- mod-ham-aug-cc-pvdz.dat
- mod-ham-aug-cc-pvdz.out
- fchk-to-bmo.f90
- ethene-quartet-aug-cc-pvdz.com
- ethene-quartet-aug-cc-pvdz.log
- ethene-quartet.fchk
- fchk-to-bmo-2a.pl
- fchk-to-bmo-3a.pl
- fchk-to-bmo-4a.pl
- fchk-to-bmo-b2u-to-b3u.pl
- ethene-ground-state.fchk
- coupling-spreadsheet.xlsx
