# Supplementary material for: Source code, input data, and sample output concerning the application of multistate density functional theory to the singdoublet and tripdoublet states of the ethylene cation
Source: Data Brief. 2019 Dec 13;28:104984. doi: 10.1016/j.dib.2019.104984 (PMC6940705; doi:10.1016/j.dib.2019.104984)
Supplement: Multimedia component 1 [file mmc1.zip › mod-ham.f90]

program modham
implicit none 
integer :: i,j,k,l,nc,nod,lwork
real(8),dimension(:),allocatable :: e,le,work
real(8),dimension(:,:), allocatable :: h,s,hd,c,coup,lowd,tmp1,tmp2,ho
character(len=50) :: prmfile

call getarg(1,prmfile)

!Read Input File
open(29,file=prmfile,action='read',form='formatted')
read(29,*) nc

allocate( h(nc,nc) )
allocate( hd(nc,nc) )
allocate( ho(nc,nc) )
allocate( s(nc,nc) )
allocate( c(nc,nc) )
allocate( coup(nc,nc) )
allocate( lowd(nc,nc) )
allocate( e(nc) )
allocate( le(nc) )
allocate( tmp1(nc,nc) )
allocate( tmp2(nc,nc) )
lwork = nc*3
allocate( work(lwork) )

do k=1,nc*nc
   read(29,*) i,j,s(i,j),h(i,j)
enddo

! Read in Hamiltonian modification
coup = 0.00D0
read(29,*) nod
do k=1,nod
   read(29,*) i,j,coup(i,j)
   coup(j,i) = coup(i,j)
enddo

close(29)   ! End of Input

! Modify Hamiltonian
do i=1,nc
do j=1,nc
    if(coup(i,j) .ne. 0.00D0 ) h(i,j) = coup(i,j)
enddo
enddo

write(*,'(A)') "Hamiltonian: "
do i=1,nc
   write(*,'(100(F12.5))') (h(i,j),j=1,i)
enddo
write(*,'(A)') "Overlap: "
do i=1,nc
   write(*,'(100(F12.5))') (s(i,j),j=1,i)
enddo

! Lowdin Orthogonalize Matrix
lowd = s
call dsyev('V','L',nc,lowd,nc,le,work,lwork,i)
if( i .gt. 0 ) then
    write(*,'(A)') "ERROR: Overlap Diagonalization Failed to Converge"
    call exit(1)
else if( i.lt.0 ) then
    write(*,'(A,I5,A)') "ERROR: Argument ",i," has an illegal value for Overlap diagonalization"
    call exit(1)
endif
tmp2 = 0.00D0
do i=1,nc
   le(i) = 1.00D0/sqrt(le(i))
   tmp2(i,i) = le(i)
enddo
! s^-1/2*lowd
tmp1 = 0.00D0
call dgemm('N','N',nc,nc,nc,1.00D0,tmp2,nc,lowd,nc,1.00D0,tmp1,nc)
! tmp2 = lowd^T s^-1/2 lowd
tmp2 = 0.00D0
call dgemm('T','N',nc,nc,nc,1.00D0,lowd,nc,tmp1,nc,1.00D0,tmp2,nc)

! tmp1 = h*tmp1
tmp1 = 0.00D0
call dgemm('N','N',nc,nc,nc,1.00D0,h,nc,tmp2,nc,1.00D0,tmp1,nc)
! ho = tmp1^T *h*tmp1
ho = 0.00D0
call dgemm('T','N',nc,nc,nc,1.00D0,tmp2,nc,tmp1,nc,1.00D0,ho,nc)

write(*,'(A)') "Orthogonal Hamiltonian: "
do i=1,nc
   write(*,'(100(F12.5))') (ho(i,j),j=1,i)
enddo

! Solve Hamiltonian
call dsyev('V','L',nc,ho,nc,e,work,lwork,i)
if( i .gt. 0 ) then
    write(*,'(A)') "ERROR: Hamiltonian Diagonalization Failed to Converge"
    call exit(1)
else if( i.lt.0 ) then
    write(*,'(A,I5,A)') "ERROR: Argument ",i," has an illegal value for Hamiltonian diagonalization"
    call exit(1)
endif

write(*,*) 
write(*,'(A)') "Eigenvalues and Eigenvectors:"
write(*,'(100(F15.8))') (e(i),i=1,nc)
write(*,*) 
do i=1,nc
   write(*,'(100(F15.8))') (ho(i,j),j=1,nc)
enddo
write(*,*) 
write(*,'(A)') "Frequencies(eV):"
do i=1,nc
   write(*,'(F12.5)') (e(i)-e(1))*27.2114
enddo

   

end program modham
