# Supplementary material for: Source code, input data, and sample output concerning the application of multistate density functional theory to the singdoublet and tripdoublet states of the ethylene cation
Source: Data Brief. 2019 Dec 13;28:104984. doi: 10.1016/j.dib.2019.104984 (PMC6940705; doi:10.1016/j.dib.2019.104984)
Supplement: Multimedia component 1 [file mmc1.zip › msdft-gamess-ci.inp]

 $CONTRL SCFTYP=UHF RUNTYP=ENERGY ICHARG=1 MULT=2
  COORD=UNIQUE DFTTYP=PBE0 maxit=100 ISPHER=0 $END
 $BASIS  GBASIS=ACCD $END
 $SYSTEM mwords=2000 $END
 $BLWCI NDET=4 NAEQB=0 $END
 $DATA
 Title 
C1 1
 C   6.00        -0.00000000      0.00000000    0.67759997
 H   1.00         0.00000000      0.92414474    1.21655197
 H   1.00         0.00000000     -0.92414474    1.21655197
 C   6.00        -0.00000000     -0.00000000   -0.67759997
 H   1.00         0.00000000     -0.92414474   -1.21655197
 H   1.00        -0.00000000      0.92414474   -1.21655197
 $END
 $BLWGUESS
   4 1
   ethene-2a.bmo
   ethene-3a.bmo
   ethene-4a.bmo
   b2u-to-b3u.bmo
   $END
