# Supplementary material for: Source code, input data, and sample output concerning the application of multistate density functional theory to the singdoublet and tripdoublet states of the ethylene cation
Source: Data Brief. 2019 Dec 13;28:104984. doi: 10.1016/j.dib.2019.104984 (PMC6940705; doi:10.1016/j.dib.2019.104984)
Supplement: Multimedia component 1 [file mmc1.zip › msdft-gamess-ci.out]

----- GAMESS execution script -----
This job is running on host mu01
under operating system Linux at Tue Jul 23 15:53:30 CST 2019
Available scratch disk space (Kbyte units) at beginning of the job is
Filesystem       1K-blocks        Used   Available Use% Mounted on
/dev/gpfs_nsd  42656596224 17101320192 25555276032  41% /home

 Distributed Data Interface kickoff program.
 Initiating 1 compute processes on 1 nodes to run the following command:
 /home/yanglikun/gamess_blw_4/gamess-blw-4-for-spin/gamess.AG.x ci 

          ******************************************************
          *         GAMESS VERSION = 12 JAN 2009 (R3)          *
          *             FROM IOWA STATE UNIVERSITY             *
          * M.W.SCHMIDT, K.K.BALDRIDGE, J.A.BOATZ, S.T.ELBERT, *
          *   M.S.GORDON, J.H.JENSEN, S.KOSEKI, N.MATSUNAGA,   *
          *          K.A.NGUYEN, S.J.SU, T.L.WINDUS,           *
          *       TOGETHER WITH M.DUPUIS, J.A.MONTGOMERY       *
          *         J.COMPUT.CHEM.  14, 1347-1363(1993)        *
          **************** 64 BIT LINUX VERSION ****************

  SINCE 1993, STUDENTS AND POSTDOCS WORKING AT IOWA STATE UNIVERSITY
  AND ALSO IN THEIR VARIOUS JOBS AFTER LEAVING ISU HAVE MADE IMPORTANT
  CONTRIBUTIONS TO THE CODE:
     IVANA ADAMOVIC, CHRISTINE AIKENS, YURI ALEXEEV, POOJA ARORA,
     ANDREY ASADCHEV, ROB BELL, PRADIPTA BANDYOPADHYAY, JONATHAN BENTZ,
     BRETT BODE, GALINA CHABAN, WEI CHEN, CHEOL HO CHOI, PAUL DAY, TIM DUDLEY,
     DMITRI FEDOROV, GRAHAM FLETCHER, MARK FREITAG, KURT GLAESEMANN, DAN KEMP,
     GRANT MERRILL, JONATHAN MULLIN, TAKESHI NAGATA, SEAN NEDD,
     HEATHER NETZLOFF, BOSILJKA NJEGIC, RYAN OLSON, MIKE PAK, JIM SHOEMAKER,
     LYUDMILA SLIPCHENKO, SAROM SOK, JIE SONG, TETSUYA TAKETSUGU,
     SIMON WEBB, SOOHAENG YOO, FEDERICO ZAHARIEV

  ADDITIONAL CODE HAS BEEN PROVIDED BY COLLABORATORS IN OTHER GROUPS:
     IOWA STATE UNIVERSITY: JOE IVANIC, KLAUS RUEDENBERG
     UNIVERSITY OF TOKYO: KIMIHIKO HIRAO, TAKAHITO NAKAJIMA,
          TAKAO TSUNEDA, MUNEAKI KAMIYA, SUSUMU YANAGISAWA,
          KIYOSHI YAGI, MAHITO CHIBA, SEIKEN TOKURA, NAOAKI KAWAKAMI
     UNIVERSITY OF AARHUS: FRANK JENSEN
     UNIVERSITY OF IOWA: VISVALDAS KAIRYS, HUI LI
     NATIONAL INST. OF STANDARDS AND TECHNOLOGY: WALT STEVENS, DAVID GARMER
     UNIVERSITY OF PISA: BENEDETTA MENNUCCI, JACOPO TOMASI
     UNIVERSITY OF MEMPHIS: HENRY KURTZ, PRAKASHAN KORAMBATH
     UNIVERSITY OF ALBERTA: MARIUSZ KLOBUKOWSKI
     UNIVERSITY OF NEW ENGLAND: MARK SPACKMAN
     MIE UNIVERSITY: HIROAKI UMEDA
     MICHIGAN STATE UNIVERSITY:
          KAROL KOWALSKI, MARTA WLOCH, JEFFREY R. GOUR, PIOTR PIECUCH
     UNIVERSITY OF SILESIA: MONIKA MUSIAL, STANISLAW KUCHARSKI
     FACULTES UNIVERSITAIRES NOTRE-DAME DE LA PAIX:
          OLIVIER QUINET, BENOIT CHAMPAGNE
     UNIVERSITY OF CALIFORNIA - SANTA BARBARA: BERNARD KIRTMAN
     INSTITUTE FOR MOLECULAR SCIENCE: KAZUYA ISHIMURA AND SHIGERU NAGASE
     UNIVERSITY OF NOTRE DAME: DAN CHIPMAN
     KYUSHU UNIVERSITY:
          HARUYUKI NAKANO,
          FENG LONG GU, JACEK KORCHOWIEC, MARCIN MAKOWSKI, AND YURIKO AOKI,
          HIROTOSHI MORI AND EISAKU MIYOSHI
     PENNSYLVANIA STATE UNIVERSITY:
          TZVETELIN IORDANOV, CHET SWALINA, JONATHAN SKONE,
          SHARON HAMMES-SCHIFFER
     WASEDA UNIVERSITY:
          MASATO KOBAYASHI, TOMOKO AKAMA, HIROMI NAKAI

 EXECUTION OF GAMESS BEGUN Tue Jul 23 15:53:30 2019

            ECHO OF THE FIRST FEW INPUT CARDS -
 INPUT CARD> $CONTRL SCFTYP=UHF RUNTYP=ENERGY ICHARG=1 MULT=2                               
 INPUT CARD>  COORD=UNIQUE DFTTYP=PBE0 maxit=100 ISPHER=0 $END                              
 INPUT CARD> $BASIS  GBASIS=ACCD $END                                                       
 INPUT CARD> $SYSTEM mwords=2000 $END                                                       
 INPUT CARD> $BLWCI NDET=4 NAEQB=0 $END                                                     
 INPUT CARD> $DATA                                                                          
 INPUT CARD> Title                                                                          
 INPUT CARD>C1 1                                                                            
 INPUT CARD> C   6.00        -0.00000000      0.00000000    0.67759997                      
 INPUT CARD> H   1.00         0.00000000      0.92414474    1.21655197                      
 INPUT CARD> H   1.00         0.00000000     -0.92414474    1.21655197                      
 INPUT CARD> C   6.00        -0.00000000     -0.00000000   -0.67759997                      
 INPUT CARD> H   1.00         0.00000000     -0.92414474   -1.21655197                      
 INPUT CARD> H   1.00        -0.00000000      0.92414474   -1.21655197                      
 INPUT CARD> $END                                                                           
 INPUT CARD> $BLWGUESS                                                                      
 INPUT CARD>   4 1                                                                          
 INPUT CARD>   ethene-2a.bmo                                                                
 INPUT CARD>   ethene-3a.bmo                                                                
 INPUT CARD>   ethene-4a.bmo                                                                
 INPUT CARD>   b2u-to-b3u.bmo                                                               
 INPUT CARD>   $END                                                                         
 2000000000 WORDS OF MEMORY AVAILABLE

     BASIS OPTIONS
     -------------
     GBASIS=ACCD         IGAUSS=       0      POLAR=NONE    
     NDFUNC=       0     NFFUNC=       0     DIFFSP=       F
     NPFUNC=       0      DIFFS=       F


     RUN TITLE
     ---------
  Title                                                                          

 THE POINT GROUP OF THE MOLECULE IS C1      
 THE ORDER OF THE PRINCIPAL AXIS IS     1

 ATOM      ATOMIC                      COORDINATES (BOHR)
           CHARGE         X                   Y                   Z
 C           6.0     0.0000000000        0.0000000000        1.2804782726
 H           1.0     0.0000000000        1.7463803316        2.2989498731
 H           1.0     0.0000000000       -1.7463803316        2.2989498731
 C           6.0     0.0000000000        0.0000000000       -1.2804782726
 H           1.0     0.0000000000       -1.7463803316       -2.2989498731
 H           1.0     0.0000000000        1.7463803316       -2.2989498731

          INTERNUCLEAR DISTANCES (ANGS.)
          ------------------------------

                1 C          2 H          3 H          4 C          5 H     

   1 C       0.0000000    1.0698190 *  1.0698190 *  1.3551999 *  2.1075709 *
   2 H       1.0698190 *  0.0000000    1.8482895 *  2.1075709 *  3.0555145  
   3 H       1.0698190 *  1.8482895 *  0.0000000    2.1075709 *  2.4331039 *
   4 C       1.3551999 *  2.1075709 *  2.1075709 *  0.0000000    1.0698190 *
   5 H       2.1075709 *  3.0555145    2.4331039 *  1.0698190 *  0.0000000  
   6 H       2.1075709 *  2.4331039 *  3.0555145    1.0698190 *  1.8482895 *

                6 H     

   1 C       2.1075709 *
   2 H       2.4331039 *
   3 H       3.0555145  
   4 C       1.0698190 *
   5 H       1.8482895 *
   6 H       0.0000000  

  * ... LESS THAN  3.000


     ATOMIC BASIS SET
     ----------------
 THE CONTRACTED PRIMITIVE FUNCTIONS HAVE BEEN UNNORMALIZED
 THE CONTRACTED BASIS FUNCTIONS ARE NOW NORMALIZED TO UNITY

  SHELL TYPE  PRIMITIVE        EXPONENT          CONTRACTION COEFFICIENT(S)

 C         

      1   S       1          6665.0000000    0.000691583963
      1   S       2          1000.0000000    0.005325796153
      1   S       3           228.0000000    0.027060721042
      1   S       4            64.7100000    0.101656846141
      1   S       5            21.0600000    0.274574823617
      1   S       6             7.4950000    0.448294318924
      1   S       7             2.7970000    0.284902610715
      1   S       8             0.5215000    0.015194859206

      2   S       9          6665.0000000   -0.000293269653
      2   S      10          1000.0000000   -0.002318035474
      2   S      11           228.0000000   -0.011499786039
      2   S      12            64.7100000   -0.046826727010
      2   S      13            21.0600000   -0.128466168750
      2   S      14             7.4950000   -0.301266272463
      2   S      15             2.7970000   -0.255630702330
      2   S      16             0.5215000    1.093793361012

      3   S      17             0.1596000    1.000000000000

      4   P      18             9.4390000    0.056979251590
      4   P      19             2.0020000    0.313207211501
      4   P      20             0.5456000    0.760376741738

      5   P      21             0.1517000    1.000000000000

      6   D      22             0.5500000    1.000000000000

      7   S      23             0.0469000    1.000000000000

      8   P      24             0.0404100    1.000000000000

      9   D      25             0.1510000    1.000000000000

 H         

     10   S      26            13.0100000    0.033498726390
     10   S      27             1.9620000    0.234800801174
     10   S      28             0.4446000    0.813682957883

     11   S      29             0.1220000    1.000000000000

     12   P      30             0.7270000    1.000000000000

     13   S      31             0.0297400    1.000000000000

     14   P      32             0.1410000    1.000000000000

 H         

     15   S      33            13.0100000    0.033498726390
     15   S      34             1.9620000    0.234800801174
     15   S      35             0.4446000    0.813682957883

     16   S      36             0.1220000    1.000000000000

     17   P      37             0.7270000    1.000000000000

     18   S      38             0.0297400    1.000000000000

     19   P      39             0.1410000    1.000000000000

 C         

     20   S      40          6665.0000000    0.000691583963
     20   S      41          1000.0000000    0.005325796153
     20   S      42           228.0000000    0.027060721042
     20   S      43            64.7100000    0.101656846141
     20   S      44            21.0600000    0.274574823617
     20   S      45             7.4950000    0.448294318924
     20   S      46             2.7970000    0.284902610715
     20   S      47             0.5215000    0.015194859206

     21   S      48          6665.0000000   -0.000293269653
     21   S      49          1000.0000000   -0.002318035474
     21   S      50           228.0000000   -0.011499786039
     21   S      51            64.7100000   -0.046826727010
     21   S      52            21.0600000   -0.128466168750
     21   S      53             7.4950000   -0.301266272463
     21   S      54             2.7970000   -0.255630702330
     21   S      55             0.5215000    1.093793361012

     22   S      56             0.1596000    1.000000000000

     23   P      57             9.4390000    0.056979251590
     23   P      58             2.0020000    0.313207211501
     23   P      59             0.5456000    0.760376741738

     24   P      60             0.1517000    1.000000000000

     25   D      61             0.5500000    1.000000000000

     26   S      62             0.0469000    1.000000000000

     27   P      63             0.0404100    1.000000000000

     28   D      64             0.1510000    1.000000000000

 H         

     29   S      65            13.0100000    0.033498726390
     29   S      66             1.9620000    0.234800801174
     29   S      67             0.4446000    0.813682957883

     30   S      68             0.1220000    1.000000000000

     31   P      69             0.7270000    1.000000000000

     32   S      70             0.0297400    1.000000000000

     33   P      71             0.1410000    1.000000000000

 H         

     34   S      72            13.0100000    0.033498726390
     34   S      73             1.9620000    0.234800801174
     34   S      74             0.4446000    0.813682957883

     35   S      75             0.1220000    1.000000000000

     36   P      76             0.7270000    1.000000000000

     37   S      77             0.0297400    1.000000000000

     38   P      78             0.1410000    1.000000000000

 TOTAL NUMBER OF BASIS SET SHELLS             =   38
 NUMBER OF CARTESIAN GAUSSIAN BASIS FUNCTIONS =   86
 NUMBER OF ELECTRONS                          =   15
 CHARGE OF MOLECULE                           =    1
 SPIN MULTIPLICITY                            =    2
 NUMBER OF OCCUPIED ORBITALS (ALPHA)          =    8
 NUMBER OF OCCUPIED ORBITALS (BETA )          =    7
 TOTAL NUMBER OF ATOMS                        =    6
 THE NUCLEAR REPULSION ENERGY IS       33.3086360191

     LEBEDEV GRID-BASED DFT OPTIONS
     ------------------------------
     DFTTYP=PBE0    
     NRAD  =      96     NLEB  =     302
     NRAD0 =      24     NLEB0 =     110
     SWOFF =    5.00E-03 (PURE SCF -> DFT)
     SWITCH=    3.00E-04 (COARSE -> TIGHT GRID)
     THRESH=    0.00E+00 GTHRE=    1.00E+00

 GRIMME'S EMPIRICAL DISPERSION CORRECTION= F

     $CONTRL OPTIONS
     ---------------
 SCFTYP=UHF          RUNTYP=ENERGY       EXETYP=RUN     
 MPLEVL=       0     CITYP =NONE         CCTYP =NONE         VBTYP =NONE    
 DFTTYP=PBE0         TDDFT =NONE    
 MULT  =       2     ICHARG=       1     NZVAR =       0     COORD =UNIQUE  
 PP    =NONE         RELWFN=NONE         LOCAL =NONE         NUMGRD=       F
 ISPHER=       0     NOSYM =       0     MAXIT =     100     UNITS =ANGS    
 PLTORB=       F     MOLPLT=       F     AIMPAC=       F     FRIEND=        
 NPRINT=       7     IREST =       0     GEOM  =INPUT   
 NORMF =       0     NORMP =       0     ITOL  =      20     ICUT  =       9
 INTTYP=BEST         GRDTYP=BEST         QMTTOL= 1.0E-06

     $SYSTEM OPTIONS
     ---------------
  REPLICATED MEMORY=  2000000000 WORDS (ON EVERY NODE).
 DISTRIBUTED MEMDDI=           0 MILLION WORDS IN AGGREGATE,
 MEMDDI DISTRIBUTED OVER   1 PROCESSORS IS           0 WORDS/PROCESSOR.
 TOTAL MEMORY REQUESTED ON EACH PROCESSOR=  2000000000 WORDS.
 TIMLIM=      525600.00 MINUTES, OR   365.00 DAYS.
 PARALL= F  BALTYP=  DLB     KDIAG=    0  COREFL= F

          ----------------
          PROPERTIES INPUT
          ----------------

     MOMENTS            FIELD           POTENTIAL          DENSITY
 IEMOM =       1   IEFLD =       0   IEPOT =       0   IEDEN =       0
 WHERE =COMASS     WHERE =NUCLEI     WHERE =NUCLEI     WHERE =NUCLEI  
 OUTPUT=BOTH       OUTPUT=BOTH       OUTPUT=PUNCH      OUTPUT=BOTH    
 IEMINT=       0   IEFINT=       0                     IEDINT=       0
                                                       MORB  =       0
          EXTRAPOLATION IN EFFECT
          DIIS IN EFFECT
 ORBITAL PRINTING OPTION: NPREO=     1    86     2     1

     -------------------------------
     INTEGRAL TRANSFORMATION OPTIONS
     -------------------------------
     NWORD  =         0     CUTOFF = 1.0E-09
     MPTRAN =         0     DIRTRF =       T
     AOINTS =DUP     

          ----------------------
          INTEGRAL INPUT OPTIONS
          ----------------------
 NOPK  =       1 NORDER=       0 SCHWRZ=       T

     ------------------------------------------
     THE POINT GROUP IS C1 , NAXIS= 1, ORDER= 1
     ------------------------------------------

     DIMENSIONS OF THE SYMMETRY SUBSPACES ARE
 A   =   86

 ..... DONE SETTING UP THE RUN .....
 STEP CPU TIME =     0.05 TOTAL CPU TIME =        0.0 (    0.0 MIN)
 TOTAL WALL CLOCK TIME=        0.1 SECONDS, CPU UTILIZATION IS  55.56%

          ********************
          1 ELECTRON INTEGRALS
          ********************
 ...... END OF ONE-ELECTRON INTEGRALS ......
 STEP CPU TIME =     0.00 TOTAL CPU TIME =        0.0 (    0.0 MIN)
 TOTAL WALL CLOCK TIME=        0.1 SECONDS, CPU UTILIZATION IS  55.56%

          -------------
          GUESS OPTIONS
          -------------
          GUESS =HUCKEL            NORB  =       0          NORDER=       0
          MIX   =       F          PRTMO =       F          PUNMO =       F
          TOLZ  = 1.0E-08          TOLE  = 1.0E-05
          SYMDEN=       F          PURIFY=       F

 INITIAL GUESS ORBITALS GENERATED BY HUCKEL   ROUTINE.
 HUCKEL GUESS REQUIRES     58632 WORDS.

 SYMMETRIES FOR INITIAL GUESS ORBITALS FOLLOW.  ALPHA SET(S).
     8 ORBITALS ARE OCCUPIED (    2 CORE ORBITALS).
     3=A        4=A        5=A        6=A        7=A        8=A        9=A   
    10=A       11=A       12=A       13=A       14=A       15=A       16=A   
    17=A       18=A   

 SYMMETRIES FOR INITIAL GUESS ORBITALS FOLLOW.   BETA SET(S).
     7 ORBITALS ARE OCCUPIED (    2 CORE ORBITALS).
     3=A        4=A        5=A        6=A        7=A        8=A        9=A   
    10=A       11=A       12=A       13=A       14=A       15=A       16=A   
    17=A   
 ...... END OF INITIAL ORBITAL SELECTION ......
 STEP CPU TIME =     0.03 TOTAL CPU TIME =        0.1 (    0.0 MIN)
 TOTAL WALL CLOCK TIME=        0.2 SECONDS, CPU UTILIZATION IS  36.36%

                    ----------------------
                    AO INTEGRAL TECHNOLOGY
                    ----------------------
     S,P,L SHELL ROTATED AXIS INTEGRALS, REPROGRAMMED BY
        KAZUYA ISHIMURA (IMS) AND JOSE SIERRA (SYNSTAR).
     S,P,D,L SHELL ROTATED AXIS INTEGRALS PROGRAMMED BY
        KAZUYA ISHIMURA (INSTITUTE FOR MOLECULAR SCIENCE).
     S,P,D,F,G SHELL TO TOTAL QUARTET ANGULAR MOMENTUM SUM 5,
        ERIC PROGRAM BY GRAHAM FLETCHER (ELORET AND NASA ADVANCED
        SUPERCOMPUTING DIVISION, AMES RESEARCH CENTER).
     S,P,D,F,G,L SHELL GENERAL RYS QUADRATURE PROGRAMMED BY
        MICHEL DUPUIS (PACIFIC NORTHWEST NATIONAL LABORATORY).

          --------------------
          2 ELECTRON INTEGRALS
          --------------------

 DIRECT SCF METHOD SKIPS INTEGRAL STORAGE ON DISK.
 DIRECT TRANSFORMATION SKIPS AO INTEGRAL STORAGE ON DISK.
  ...... END OF TWO-ELECTRON INTEGRALS .....
 STEP CPU TIME =     0.02 TOTAL CPU TIME =        0.1 (    0.0 MIN)
 TOTAL WALL CLOCK TIME=        0.3 SECONDS, CPU UTILIZATION IS  34.48%
 HF OR GRDDFT
 
                    10  ELEMENTS WILL BE EVALUATED IN DIRECT WAY
 BLWCI REQUIRES                 370095  WORDS OF MEMORY.
 ***************************************************
 BLW: READING MOLECULAR ORBITALS COEFFICIENTS FROM
      BINARY FILE. MAKE SURE THE FOLLOWING FILES ARE
      ALL *.bmo FILES!
 FILE #   1 = ethene-2a.bmo                                                                                       
 FILE #   2 = ethene-3a.bmo                                                                                       
 FILE #   3 = ethene-4a.bmo                                                                                       
 FILE #   4 = b2u-to-b3u.bmo                                                                                      
 ***************************************************
 
 READ WAVEFUNCTION SUCCESSFULLY FROM BINARY FILE
 
 INPUT BINARY ORBITALS PRINTED BELOW:
   1
  ALPHA 
  0.70305284D+00  0.20699400D-01  0.62579850D-02  0.00000000D+00  0.00000000D+00
 -0.43438164D-03  0.00000000D+00  0.00000000D+00  0.12067591D-02 -0.52583932D-02
 -0.50086447D-02 -0.52374490D-02  0.00000000D+00  0.00000000D+00  0.00000000D+00
 -0.39358550D-03  0.00000000D+00  0.00000000D+00  0.24056523D-03  0.46752984D-03
  0.74054833D-03  0.14619437D-02  0.00000000D+00  0.00000000D+00  0.00000000D+00
  0.14085966D-03 -0.31289293D-02  0.00000000D+00  0.84413967D-05  0.73542177D-04
  0.17438566D-03  0.00000000D+00  0.86843848D-03  0.19880267D-03  0.14085966D-03
 -0.31289293D-02  0.00000000D+00 -0.84413967D-05  0.73542177D-04  0.17438566D-03
  0.00000000D+00 -0.86843848D-03  0.19880267D-03  0.70305284D+00  0.20699400D-01
  0.62579850D-02  0.00000000D+00  0.00000000D+00  0.43438164D-03  0.00000000D+00
  0.00000000D+00 -0.12067591D-02 -0.52583932D-02 -0.50086447D-02 -0.52374490D-02
  0.00000000D+00  0.00000000D+00  0.00000000D+00 -0.39358550D-03  0.00000000D+00
  0.00000000D+00 -0.24056523D-03  0.46752984D-03  0.74054833D-03  0.14619437D-02
  0.00000000D+00  0.00000000D+00  0.00000000D+00  0.14085966D-03 -0.31289293D-02
  0.00000000D+00 -0.84413967D-05 -0.73542177D-04  0.17438566D-03  0.00000000D+00
 -0.86843848D-03 -0.19880267D-03  0.14085966D-03 -0.31289293D-02  0.00000000D+00
  0.84413967D-05 -0.73542177D-04  0.17438566D-03  0.00000000D+00  0.86843848D-03
 -0.19880267D-03
  0.70320572D+00  0.20594992D-01  0.13025186D-01  0.00000000D+00  0.00000000D+00
 -0.23579548D-03  0.00000000D+00  0.00000000D+00  0.71332719D-03 -0.51591057D-02
 -0.52615278D-02 -0.47013552D-02  0.00000000D+00  0.00000000D+00  0.00000000D+00
 -0.45055889D-02  0.00000000D+00  0.00000000D+00  0.16510921D-02  0.18885334D-02
  0.25952742D-02  0.23206245D-02  0.00000000D+00  0.00000000D+00  0.00000000D+00
  0.37574977D-03 -0.60979081D-02  0.00000000D+00 -0.45273628D-04 -0.13967352D-03
 -0.37034448D-03  0.00000000D+00  0.14348005D-02  0.87506219D-03  0.37574977D-03
 -0.60979081D-02  0.00000000D+00  0.45273628D-04 -0.13967352D-03 -0.37034448D-03
  0.00000000D+00 -0.14348005D-02  0.87506219D-03 -0.70320572D+00 -0.20594992D-01
 -0.13025186D-01  0.00000000D+00  0.00000000D+00 -0.23579548D-03  0.00000000D+00
  0.00000000D+00  0.71332719D-03  0.51591057D-02  0.52615278D-02  0.47013552D-02
  0.00000000D+00  0.00000000D+00  0.00000000D+00  0.45055889D-02  0.00000000D+00
  0.00000000D+00  0.16510921D-02 -0.18885334D-02 -0.25952742D-02 -0.23206245D-02
  0.00000000D+00  0.00000000D+00  0.00000000D+00 -0.37574977D-03  0.60979081D-02
  0.00000000D+00 -0.45273628D-04 -0.13967352D-03  0.37034448D-03  0.00000000D+00
  0.14348005D-02  0.87506219D-03 -0.37574977D-03  0.60979081D-02  0.00000000D+00
  0.45273628D-04 -0.13967352D-03  0.37034448D-03  0.00000000D+00 -0.14348005D-02
  0.87506219D-03
 -0.15715882D+00  0.29446922D+00  0.50882885D-01  0.00000000D+00  0.00000000D+00
 -0.12144420D+00  0.00000000D+00  0.00000000D+00 -0.77106601D-01 -0.14962493D-01
 -0.75580241D-02  0.14936041D-01  0.00000000D+00  0.00000000D+00  0.00000000D+00
 -0.10558569D-01  0.00000000D+00  0.00000000D+00 -0.12786107D-02 -0.23687912D-01
 -0.52683566D-01 -0.23267468D-01  0.00000000D+00  0.00000000D+00  0.00000000D+00
  0.11521391D+00  0.11637525D+00  0.00000000D+00 -0.14068843D-01 -0.11871928D-01
  0.11226926D-02  0.00000000D+00 -0.27330852D-01 -0.20483205D-01  0.11521391D+00
  0.11637525D+00  0.00000000D+00  0.14068843D-01 -0.11871928D-01  0.11226926D-02
  0.00000000D+00  0.27330852D-01 -0.20483205D-01 -0.15715882D+00  0.29446922D+00
  0.50882885D-01  0.00000000D+00  0.00000000D+00  0.12144420D+00  0.00000000D+00
  0.00000000D+00  0.77106601D-01 -0.14962493D-01 -0.75580241D-02  0.14936041D-01
  0.00000000D+00  0.00000000D+00  0.00000000D+00 -0.10558569D-01  0.00000000D+00
  0.00000000D+00  0.12786107D-02 -0.23687912D-01 -0.52683566D-01 -0.23267468D-01
  0.00000000D+00  0.00000000D+00  0.00000000D+00  0.11521391D+00  0.11637525D+00
  0.00000000D+00  0.14068843D-01  0.11871928D-01  0.11226926D-02  0.00000000D+00
  0.27330852D-01  0.20483205D-01  0.11521391D+00  0.11637525D+00  0.00000000D+00
 -0.14068843D-01  0.11871928D-01  0.11226926D-02  0.00000000D+00 -0.27330852D-01
  0.20483205D-01
 -0.12550903D+00  0.24774262D+00  0.52135532D+00  0.00000000D+00  0.00000000D+00
  0.16563456D+00  0.00000000D+00  0.00000000D+00 -0.26949633D+00 -0.52864734D-02
  0.50757592D-02 -0.19686178D-01  0.00000000D+00  0.00000000D+00  0.00000000D+00
 -0.26140689D+00  0.00000000D+00  0.00000000D+00  0.57343658D-01  0.70838687D-02
 -0.11509682D+00  0.10098287D+00  0.00000000D+00  0.00000000D+00  0.00000000D+00
  0.21231715D+00  0.17056562D+00  0.00000000D+00 -0.20730302D-01 -0.90354327D-02
 -0.81833266D-02  0.00000000D+00 -0.60962879D-02 -0.38825890D-01  0.21231715D+00
  0.17056562D+00  0.00000000D+00  0.20730302D-01 -0.90354327D-02 -0.81833266D-02
  0.00000000D+00  0.60962879D-02 -0.38825890D-01  0.12550903D+00 -0.24774262D+00
 -0.52135532D+00  0.00000000D+00  0.00000000D+00  0.16563456D+00  0.00000000D+00
  0.00000000D+00 -0.26949633D+00  0.52864734D-02 -0.50757592D-02  0.19686178D-01
  0.00000000D+00  0.00000000D+00  0.00000000D+00  0.26140689D+00  0.00000000D+00
  0.00000000D+00  0.57343658D-01 -0.70838687D-02  0.11509682D+00 -0.10098287D+00
  0.00000000D+00  0.00000000D+00  0.00000000D+00 -0.21231715D+00 -0.17056562D+00
  0.00000000D+00 -0.20730302D-01 -0.90354327D-02  0.81833266D-02  0.00000000D+00
 -0.60962879D-02 -0.38825890D-01 -0.21231715D+00 -0.17056562D+00  0.00000000D+00
  0.20730302D-01 -0.90354327D-02  0.81833266D-02  0.00000000D+00  0.60962879D-02
 -0.38825890D-01
  0.00000000D+00  0.00000000D+00  0.00000000D+00  0.00000000D+00  0.33925097D+00
  0.00000000D+00  0.00000000D+00  0.28181641D-02  0.00000000D+00  0.00000000D+00
  0.00000000D+00  0.00000000D+00  0.00000000D+00  0.00000000D+00 -0.93927072D-02
  0.00000000D+00  0.00000000D+00 -0.21048073D-01  0.00000000D+00  0.00000000D+00
  0.00000000D+00  0.00000000D+00  0.00000000D+00  0.00000000D+00 -0.66495192D-01
  0.22474104D+00  0.16537509D+00  0.00000000D+00 -0.93270546D-02 -0.11616458D-01
  0.19491132D-01  0.00000000D+00 -0.33526253D-01  0.21244494D-03 -0.22474104D+00
 -0.16537509D+00  0.00000000D+00 -0.93270546D-02  0.11616458D-01 -0.19491132D-01
  0.00000000D+00 -0.33526253D-01 -0.21244494D-03  0.00000000D+00  0.00000000D+00
  0.00000000D+00  0.00000000D+00  0.33925097D+00  0.00000000D+00  0.00000000D+00
  0.28181641D-02  0.00000000D+00  0.00000000D+00  0.00000000D+00  0.00000000D+00
  0.00000000D+00  0.00000000D+00  0.93927072D-02  0.00000000D+00  0.00000000D+00
 -0.21048073D-01  0.00000000D+00  0.00000000D+00  0.00000000D+00  0.00000000D+00
  0.00000000D+00  0.00000000D+00  0.66495192D-01 -0.22474104D+00 -0.16537509D+00
  0.00000000D+00 -0.93270546D-02 -0.11616458D-01 -0.19491132D-01  0.00000000D+00
 -0.33526253D-01  0.21244494D-03  0.22474104D+00  0.16537509D+00  0.00000000D+00
 -0.93270546D-02  0.11616458D-01  0.19491132D-01  0.00000000D+00 -0.33526253D-01
 -0.21244494D-03
  0.26329620D-02 -0.93728252D-02 -0.14588554D+00  0.00000000D+00  0.00000000D+00
  0.42666901D+00  0.00000000D+00  0.00000000D+00  0.92070458D-01  0.20837045D-02
  0.17292004D-01 -0.13480449D-01  0.00000000D+00  0.00000000D+00  0.00000000D+00
 -0.32705821D-01  0.00000000D+00  0.00000000D+00  0.75874517D-03  0.30885591D-02
 -0.50208887D-01  0.55191761D-01  0.00000000D+00  0.00000000D+00  0.00000000D+00
  0.18447930D+00  0.12493819D+00  0.00000000D+00 -0.13066371D-01  0.32832626D-02
  0.52381241D-02  0.00000000D+00 -0.68833862D-02 -0.36439134D-01  0.18447930D+00
  0.12493819D+00  0.00000000D+00  0.13066371D-01  0.32832626D-02  0.52381241D-02
  0.00000000D+00  0.68833862D-02 -0.36439134D-01  0.26329620D-02 -0.93728252D-02
 -0.14588554D+00  0.00000000D+00  0.00000000D+00 -0.42666901D+00  0.00000000D+00
  0.00000000D+00 -0.92070458D-01  0.20837045D-02  0.17292004D-01 -0.13480449D-01
  0.00000000D+00  0.00000000D+00  0.00000000D+00 -0.32705821D-01  0.00000000D+00
  0.00000000D+00 -0.75874517D-03  0.30885591D-02 -0.50208887D-01  0.55191761D-01
  0.00000000D+00  0.00000000D+00  0.00000000D+00  0.18447930D+00  0.12493819D+00
  0.00000000D+00  0.13066371D-01 -0.32832626D-02  0.52381241D-02  0.00000000D+00
  0.68833862D-02  0.36439134D-01  0.18447930D+00  0.12493819D+00  0.00000000D+00
 -0.13066371D-01 -0.32832626D-02  0.52381241D-02  0.00000000D+00 -0.68833862D-02
  0.36439134D-01
  0.00000000D+00  0.00000000D+00  0.00000000D+00  0.00000000D+00  0.33210984D+00
  0.00000000D+00  0.00000000D+00  0.11701796D-01  0.00000000D+00  0.00000000D+00
  0.00000000D+00  0.00000000D+00  0.00000000D+00  0.00000000D+00  0.35747135D-01
  0.00000000D+00  0.00000000D+00 -0.12441863D+00  0.00000000D+00  0.00000000D+00
  0.00000000D+00  0.00000000D+00  0.00000000D+00  0.00000000D+00 -0.11875163D+00
  0.27952525D+00  0.37703018D+00  0.00000000D+00 -0.56545264D-02 -0.12497579D-01
  0.80596679D-01  0.00000000D+00 -0.82492431D-01 -0.29550997D-01 -0.27952525D+00
 -0.37703018D+00  0.00000000D+00 -0.56545264D-02  0.12497579D-01 -0.80596679D-01
  0.00000000D+00 -0.82492431D-01  0.29550997D-01  0.00000000D+00  0.00000000D+00
  0.00000000D+00  0.00000000D+00 -0.33210984D+00  0.00000000D+00  0.00000000D+00
 -0.11701796D-01  0.00000000D+00  0.00000000D+00  0.00000000D+00  0.00000000D+00
  0.00000000D+00  0.00000000D+00  0.35747135D-01  0.00000000D+00  0.00000000D+00
  0.12441863D+00  0.00000000D+00  0.00000000D+00  0.00000000D+00  0.00000000D+00
  0.00000000D+00  0.00000000D+00 -0.11875163D+00  0.27952525D+00  0.37703018D+00
  0.00000000D+00  0.56545264D-02  0.12497579D-01  0.80596679D-01  0.00000000D+00
  0.82492431D-01  0.29550997D-01 -0.27952525D+00 -0.37703018D+00  0.00000000D+00
  0.56545264D-02 -0.12497579D-01 -0.80596679D-01  0.00000000D+00  0.82492431D-01
 -0.29550997D-01
  0.00000000D+00  0.00000000D+00  0.00000000D+00  0.45624912D+00  0.00000000D+00
  0.00000000D+00  0.23186690D+00  0.00000000D+00  0.00000000D+00  0.00000000D+00
  0.00000000D+00  0.00000000D+00  0.00000000D+00 -0.23610443D-01  0.00000000D+00
  0.00000000D+00 -0.85575131D-03  0.00000000D+00  0.00000000D+00  0.00000000D+00
  0.00000000D+00  0.00000000D+00  0.00000000D+00  0.11320068D-03  0.00000000D+00
  0.00000000D+00  0.00000000D+00  0.17202426D-01  0.00000000D+00  0.00000000D+00
  0.00000000D+00 -0.20818386D-02  0.00000000D+00  0.00000000D+00  0.00000000D+00
  0.00000000D+00  0.17202426D-01  0.00000000D+00  0.00000000D+00  0.00000000D+00
 -0.20818386D-02  0.00000000D+00  0.00000000D+00  0.00000000D+00  0.00000000D+00
  0.00000000D+00  0.45624912D+00  0.00000000D+00  0.00000000D+00  0.23186690D+00
  0.00000000D+00  0.00000000D+00  0.00000000D+00  0.00000000D+00  0.00000000D+00
  0.00000000D+00  0.23610443D-01  0.00000000D+00  0.00000000D+00 -0.85575131D-03
  0.00000000D+00  0.00000000D+00  0.00000000D+00  0.00000000D+00  0.00000000D+00
  0.00000000D+00 -0.11320068D-03  0.00000000D+00  0.00000000D+00  0.00000000D+00
  0.17202426D-01  0.00000000D+00  0.00000000D+00  0.00000000D+00 -0.20818386D-02
  0.00000000D+00  0.00000000D+00  0.00000000D+00  0.00000000D+00  0.17202426D-01
  0.00000000D+00  0.00000000D+00  0.00000000D+00 -0.20818386D-02  0.00000000D+00
  0.00000000D+00
  BETA  
  0.00000000D+00  0.00000000D+00  0.00000000D+00  0.50644515D+00  0.00000000D+00
  0.00000000D+00  0.45577150D+00  0.00000000D+00  0.00000000D+00  0.00000000D+00
  0.00000000D+00  0.00000000D+00  0.00000000D+00  0.32620662D-01  0.00000000D+00
  0.00000000D+00  0.58445019D-01  0.00000000D+00  0.00000000D+00  0.00000000D+00
  0.00000000D+00  0.00000000D+00  0.00000000D+00 -0.77695484D-02  0.00000000D+00
  0.00000000D+00  0.00000000D+00  0.24149937D-01  0.00000000D+00  0.00000000D+00
  0.00000000D+00  0.11980293D-01  0.00000000D+00  0.00000000D+00  0.00000000D+00
  0.00000000D+00  0.24149937D-01  0.00000000D+00  0.00000000D+00  0.00000000D+00
  0.11980293D-01  0.00000000D+00  0.00000000D+00  0.00000000D+00  0.00000000D+00
  0.00000000D+00 -0.50644515D+00  0.00000000D+00  0.00000000D+00 -0.45577150D+00
  0.00000000D+00  0.00000000D+00  0.00000000D+00  0.00000000D+00  0.00000000D+00
  0.00000000D+00  0.32620662D-01  0.00000000D+00  0.00000000D+00 -0.58445019D-01
  0.00000000D+00  0.00000000D+00  0.00000000D+00  0.00000000D+00  0.00000000D+00
  0.00000000D+00 -0.77695484D-02  0.00000000D+00  0.00000000D+00  0.00000000D+00
 -0.24149937D-01  0.00000000D+00  0.00000000D+00  0.00000000D+00 -0.11980293D-01
  0.00000000D+00  0.00000000D+00  0.00000000D+00  0.00000000D+00 -0.24149937D-01
  0.00000000D+00  0.00000000D+00  0.00000000D+00 -0.11980293D-01  0.00000000D+00
  0.00000000D+00
  0.70305284D+00  0.20699400D-01  0.62579850D-02  0.00000000D+00  0.00000000D+00
 -0.43438164D-03  0.00000000D+00  0.00000000D+00  0.12067591D-02 -0.52583932D-02
 -0.50086447D-02 -0.52374490D-02  0.00000000D+00  0.00000000D+00  0.00000000D+00
 -0.39358550D-03  0.00000000D+00  0.00000000D+00  0.24056523D-03  0.46752984D-03
  0.74054833D-03  0.14619437D-02  0.00000000D+00  0.00000000D+00  0.00000000D+00
  0.14085966D-03 -0.31289293D-02  0.00000000D+00  0.84413967D-05  0.73542177D-04
  0.17438566D-03  0.00000000D+00  0.86843848D-03  0.19880267D-03  0.14085966D-03
 -0.31289293D-02  0.00000000D+00 -0.84413967D-05  0.73542177D-04  0.17438566D-03
  0.00000000D+00 -0.86843848D-03  0.19880267D-03  0.70305284D+00  0.20699400D-01
  0.62579850D-02  0.00000000D+00  0.00000000D+00  0.43438164D-03  0.00000000D+00
  0.00000000D+00 -0.12067591D-02 -0.52583932D-02 -0.50086447D-02 -0.52374490D-02
  0.00000000D+00  0.00000000D+00  0.00000000D+00 -0.39358550D-03  0.00000000D+00
  0.00000000D+00 -0.24056523D-03  0.46752984D-03  0.74054833D-03  0.14619437D-02
  0.00000000D+00  0.00000000D+00  0.00000000D+00  0.14085966D-03 -0.31289293D-02
  0.00000000D+00 -0.84413967D-05 -0.73542177D-04  0.17438566D-03  0.00000000D+00
 -0.86843848D-03 -0.19880267D-03  0.14085966D-03 -0.31289293D-02  0.00000000D+00
  0.84413967D-05 -0.73542177D-04  0.17438566D-03  0.00000000D+00  0.86843848D-03
 -0.19880267D-03
  0.70320572D+00  0.20594992D-01  0.13025186D-01  0.00000000D+00  0.00000000D+00
 -0.23579548D-03  0.00000000D+00  0.00000000D+00  0.71332719D-03 -0.51591057D-02
 -0.52615278D-02 -0.47013552D-02  0.00000000D+00  0.00000000D+00  0.00000000D+00
 -0.45055889D-02  0.00000000D+00  0.00000000D+00  0.16510921D-02  0.18885334D-02
  0.25952742D-02  0.23206245D-02  0.00000000D+00  0.00000000D+00  0.00000000D+00
  0.37574977D-03 -0.60979081D-02  0.00000000D+00 -0.45273628D-04 -0.13967352D-03
 -0.37034448D-03  0.00000000D+00  0.14348005D-02  0.87506219D-03  0.37574977D-03
 -0.60979081D-02  0.00000000D+00  0.45273628D-04 -0.13967352D-03 -0.37034448D-03
  0.00000000D+00 -0.14348005D-02  0.87506219D-03 -0.70320572D+00 -0.20594992D-01
 -0.13025186D-01  0.00000000D+00  0.00000000D+00 -0.23579548D-03  0.00000000D+00
  0.00000000D+00  0.71332719D-03  0.51591057D-02  0.52615278D-02  0.47013552D-02
  0.00000000D+00  0.00000000D+00  0.00000000D+00  0.45055889D-02  0.00000000D+00
  0.00000000D+00  0.16510921D-02 -0.18885334D-02 -0.25952742D-02 -0.23206245D-02
  0.00000000D+00  0.00000000D+00  0.00000000D+00 -0.37574977D-03  0.60979081D-02
  0.00000000D+00 -0.45273628D-04 -0.13967352D-03  0.37034448D-03  0.00000000D+00
  0.14348005D-02  0.87506219D-03 -0.37574977D-03  0.60979081D-02  0.00000000D+00
  0.45273628D-04 -0.13967352D-03  0.37034448D-03  0.00000000D+00 -0.14348005D-02
  0.87506219D-03
 -0.15715882D+00  0.29446922D+00  0.50882885D-01  0.00000000D+00  0.00000000D+00
 -0.12144420D+00  0.00000000D+00  0.00000000D+00 -0.77106601D-01 -0.14962493D-01
 -0.75580241D-02  0.14936041D-01  0.00000000D+00  0.00000000D+00  0.00000000D+00
 -0.10558569D-01  0.00000000D+00  0.00000000D+00 -0.12786107D-02 -0.23687912D-01
 -0.52683566D-01 -0.23267468D-01  0.00000000D+00  0.00000000D+00  0.00000000D+00
  0.11521391D+00  0.11637525D+00  0.00000000D+00 -0.14068843D-01 -0.11871928D-01
  0.11226926D-02  0.00000000D+00 -0.27330852D-01 -0.20483205D-01  0.11521391D+00
  0.11637525D+00  0.00000000D+00  0.14068843D-01 -0.11871928D-01  0.11226926D-02
  0.00000000D+00  0.27330852D-01 -0.20483205D-01 -0.15715882D+00  0.29446922D+00
  0.50882885D-01  0.00000000D+00  0.00000000D+00  0.12144420D+00  0.00000000D+00
  0.00000000D+00  0.77106601D-01 -0.14962493D-01 -0.75580241D-02  0.14936041D-01
  0.00000000D+00  0.00000000D+00  0.00000000D+00 -0.10558569D-01  0.00000000D+00
  0.00000000D+00  0.12786107D-02 -0.23687912D-01 -0.52683566D-01 -0.23267468D-01
  0.00000000D+00  0.00000000D+00  0.00000000D+00  0.11521391D+00  0.11637525D+00
  0.00000000D+00  0.14068843D-01  0.11871928D-01  0.11226926D-02  0.00000000D+00
  0.27330852D-01  0.20483205D-01  0.11521391D+00  0.11637525D+00  0.00000000D+00
 -0.14068843D-01  0.11871928D-01  0.11226926D-02  0.00000000D+00 -0.27330852D-01
  0.20483205D-01
 -0.12550903D+00  0.24774262D+00  0.52135532D+00  0.00000000D+00  0.00000000D+00
  0.16563456D+00  0.00000000D+00  0.00000000D+00 -0.26949633D+00 -0.52864734D-02
  0.50757592D-02 -0.19686178D-01  0.00000000D+00  0.00000000D+00  0.00000000D+00
 -0.26140689D+00  0.00000000D+00  0.00000000D+00  0.57343658D-01  0.70838687D-02
 -0.11509682D+00  0.10098287D+00  0.00000000D+00  0.00000000D+00  0.00000000D+00
  0.21231715D+00  0.17056562D+00  0.00000000D+00 -0.20730302D-01 -0.90354327D-02
 -0.81833266D-02  0.00000000D+00 -0.60962879D-02 -0.38825890D-01  0.21231715D+00
  0.17056562D+00  0.00000000D+00  0.20730302D-01 -0.90354327D-02 -0.81833266D-02
  0.00000000D+00  0.60962879D-02 -0.38825890D-01  0.12550903D+00 -0.24774262D+00
 -0.52135532D+00  0.00000000D+00  0.00000000D+00  0.16563456D+00  0.00000000D+00
  0.00000000D+00 -0.26949633D+00  0.52864734D-02 -0.50757592D-02  0.19686178D-01
  0.00000000D+00  0.00000000D+00  0.00000000D+00  0.26140689D+00  0.00000000D+00
  0.00000000D+00  0.57343658D-01 -0.70838687D-02  0.11509682D+00 -0.10098287D+00
  0.00000000D+00  0.00000000D+00  0.00000000D+00 -0.21231715D+00 -0.17056562D+00
  0.00000000D+00 -0.20730302D-01 -0.90354327D-02  0.81833266D-02  0.00000000D+00
 -0.60962879D-02 -0.38825890D-01 -0.21231715D+00 -0.17056562D+00  0.00000000D+00
  0.20730302D-01 -0.90354327D-02  0.81833266D-02  0.00000000D+00  0.60962879D-02
 -0.38825890D-01
  0.00000000D+00  0.00000000D+00  0.00000000D+00  0.00000000D+00  0.33925097D+00
  0.00000000D+00  0.00000000D+00  0.28181641D-02  0.00000000D+00  0.00000000D+00
  0.00000000D+00  0.00000000D+00  0.00000000D+00  0.00000000D+00 -0.93927072D-02
  0.00000000D+00  0.00000000D+00 -0.21048073D-01  0.00000000D+00  0.00000000D+00
  0.00000000D+00  0.00000000D+00  0.00000000D+00  0.00000000D+00 -0.66495192D-01
  0.22474104D+00  0.16537509D+00  0.00000000D+00 -0.93270546D-02 -0.11616458D-01
  0.19491132D-01  0.00000000D+00 -0.33526253D-01  0.21244494D-03 -0.22474104D+00
 -0.16537509D+00  0.00000000D+00 -0.93270546D-02  0.11616458D-01 -0.19491132D-01
  0.00000000D+00 -0.33526253D-01 -0.21244494D-03  0.00000000D+00  0.00000000D+00
  0.00000000D+00  0.00000000D+00  0.33925097D+00  0.00000000D+00  0.00000000D+00
  0.28181641D-02  0.00000000D+00  0.00000000D+00  0.00000000D+00  0.00000000D+00
  0.00000000D+00  0.00000000D+00  0.93927072D-02  0.00000000D+00  0.00000000D+00
 -0.21048073D-01  0.00000000D+00  0.00000000D+00  0.00000000D+00  0.00000000D+00
  0.00000000D+00  0.00000000D+00  0.66495192D-01 -0.22474104D+00 -0.16537509D+00
  0.00000000D+00 -0.93270546D-02 -0.11616458D-01 -0.19491132D-01  0.00000000D+00
 -0.33526253D-01  0.21244494D-03  0.22474104D+00  0.16537509D+00  0.00000000D+00
 -0.93270546D-02  0.11616458D-01  0.19491132D-01  0.00000000D+00 -0.33526253D-01
 -0.21244494D-03
  0.26329620D-02 -0.93728252D-02 -0.14588554D+00  0.00000000D+00  0.00000000D+00
  0.42666901D+00  0.00000000D+00  0.00000000D+00  0.92070458D-01  0.20837045D-02
  0.17292004D-01 -0.13480449D-01  0.00000000D+00  0.00000000D+00  0.00000000D+00
 -0.32705821D-01  0.00000000D+00  0.00000000D+00  0.75874517D-03  0.30885591D-02
 -0.50208887D-01  0.55191761D-01  0.00000000D+00  0.00000000D+00  0.00000000D+00
  0.18447930D+00  0.12493819D+00  0.00000000D+00 -0.13066371D-01  0.32832626D-02
  0.52381241D-02  0.00000000D+00 -0.68833862D-02 -0.36439134D-01  0.18447930D+00
  0.12493819D+00  0.00000000D+00  0.13066371D-01  0.32832626D-02  0.52381241D-02
  0.00000000D+00  0.68833862D-02 -0.36439134D-01  0.26329620D-02 -0.93728252D-02
 -0.14588554D+00  0.00000000D+00  0.00000000D+00 -0.42666901D+00  0.00000000D+00
  0.00000000D+00 -0.92070458D-01  0.20837045D-02  0.17292004D-01 -0.13480449D-01
  0.00000000D+00  0.00000000D+00  0.00000000D+00 -0.32705821D-01  0.00000000D+00
  0.00000000D+00 -0.75874517D-03  0.30885591D-02 -0.50208887D-01  0.55191761D-01
  0.00000000D+00  0.00000000D+00  0.00000000D+00  0.18447930D+00  0.12493819D+00
  0.00000000D+00  0.13066371D-01 -0.32832626D-02  0.52381241D-02  0.00000000D+00
  0.68833862D-02  0.36439134D-01  0.18447930D+00  0.12493819D+00  0.00000000D+00
 -0.13066371D-01 -0.32832626D-02  0.52381241D-02  0.00000000D+00 -0.68833862D-02
  0.36439134D-01
   2
  ALPHA 
  0.70305284D+00  0.20699400D-01  0.62579850D-02  0.00000000D+00  0.00000000D+00
 -0.43438164D-03  0.00000000D+00  0.00000000D+00  0.12067591D-02 -0.52583932D-02
 -0.50086447D-02 -0.52374490D-02  0.00000000D+00  0.00000000D+00  0.00000000D+00
 -0.39358550D-03  0.00000000D+00  0.00000000D+00  0.24056523D-03  0.46752984D-03
  0.74054833D-03  0.14619437D-02  0.00000000D+00  0.00000000D+00  0.00000000D+00
  0.14085966D-03 -0.31289293D-02  0.00000000D+00  0.84413967D-05  0.73542177D-04
  0.17438566D-03  0.00000000D+00  0.86843848D-03  0.19880267D-03  0.14085966D-03
 -0.31289293D-02  0.00000000D+00 -0.84413967D-05  0.73542177D-04  0.17438566D-03
  0.00000000D+00 -0.86843848D-03  0.19880267D-03  0.70305284D+00  0.20699400D-01
  0.62579850D-02  0.00000000D+00  0.00000000D+00  0.43438164D-03  0.00000000D+00
  0.00000000D+00 -0.12067591D-02 -0.52583932D-02 -0.50086447D-02 -0.52374490D-02
  0.00000000D+00  0.00000000D+00  0.00000000D+00 -0.39358550D-03  0.00000000D+00
  0.00000000D+00 -0.24056523D-03  0.46752984D-03  0.74054833D-03  0.14619437D-02
  0.00000000D+00  0.00000000D+00  0.00000000D+00  0.14085966D-03 -0.31289293D-02
  0.00000000D+00 -0.84413967D-05 -0.73542177D-04  0.17438566D-03  0.00000000D+00
 -0.86843848D-03 -0.19880267D-03  0.14085966D-03 -0.31289293D-02  0.00000000D+00
  0.84413967D-05 -0.73542177D-04  0.17438566D-03  0.00000000D+00  0.86843848D-03
 -0.19880267D-03
  0.70320572D+00  0.20594992D-01  0.13025186D-01  0.00000000D+00  0.00000000D+00
 -0.23579548D-03  0.00000000D+00  0.00000000D+00  0.71332719D-03 -0.51591057D-02
 -0.52615278D-02 -0.47013552D-02  0.00000000D+00  0.00000000D+00  0.00000000D+00
 -0.45055889D-02  0.00000000D+00  0.00000000D+00  0.16510921D-02  0.18885334D-02
  0.25952742D-02  0.23206245D-02  0.00000000D+00  0.00000000D+00  0.00000000D+00
  0.37574977D-03 -0.60979081D-02  0.00000000D+00 -0.45273628D-04 -0.13967352D-03
 -0.37034448D-03  0.00000000D+00  0.14348005D-02  0.87506219D-03  0.37574977D-03
 -0.60979081D-02  0.00000000D+00  0.45273628D-04 -0.13967352D-03 -0.37034448D-03
  0.00000000D+00 -0.14348005D-02  0.87506219D-03 -0.70320572D+00 -0.20594992D-01
 -0.13025186D-01  0.00000000D+00  0.00000000D+00 -0.23579548D-03  0.00000000D+00
  0.00000000D+00  0.71332719D-03  0.51591057D-02  0.52615278D-02  0.47013552D-02
  0.00000000D+00  0.00000000D+00  0.00000000D+00  0.45055889D-02  0.00000000D+00
  0.00000000D+00  0.16510921D-02 -0.18885334D-02 -0.25952742D-02 -0.23206245D-02
  0.00000000D+00  0.00000000D+00  0.00000000D+00 -0.37574977D-03  0.60979081D-02
  0.00000000D+00 -0.45273628D-04 -0.13967352D-03  0.37034448D-03  0.00000000D+00
  0.14348005D-02  0.87506219D-03 -0.37574977D-03  0.60979081D-02  0.00000000D+00
  0.45273628D-04 -0.13967352D-03  0.37034448D-03  0.00000000D+00 -0.14348005D-02
  0.87506219D-03
 -0.15715882D+00  0.29446922D+00  0.50882885D-01  0.00000000D+00  0.00000000D+00
 -0.12144420D+00  0.00000000D+00  0.00000000D+00 -0.77106601D-01 -0.14962493D-01
 -0.75580241D-02  0.14936041D-01  0.00000000D+00  0.00000000D+00  0.00000000D+00
 -0.10558569D-01  0.00000000D+00  0.00000000D+00 -0.12786107D-02 -0.23687912D-01
 -0.52683566D-01 -0.23267468D-01  0.00000000D+00  0.00000000D+00  0.00000000D+00
  0.11521391D+00  0.11637525D+00  0.00000000D+00 -0.14068843D-01 -0.11871928D-01
  0.11226926D-02  0.00000000D+00 -0.27330852D-01 -0.20483205D-01  0.11521391D+00
  0.11637525D+00  0.00000000D+00  0.14068843D-01 -0.11871928D-01  0.11226926D-02
  0.00000000D+00  0.27330852D-01 -0.20483205D-01 -0.15715882D+00  0.29446922D+00
  0.50882885D-01  0.00000000D+00  0.00000000D+00  0.12144420D+00  0.00000000D+00
  0.00000000D+00  0.77106601D-01 -0.14962493D-01 -0.75580241D-02  0.14936041D-01
  0.00000000D+00  0.00000000D+00  0.00000000D+00 -0.10558569D-01  0.00000000D+00
  0.00000000D+00  0.12786107D-02 -0.23687912D-01 -0.52683566D-01 -0.23267468D-01
  0.00000000D+00  0.00000000D+00  0.00000000D+00  0.11521391D+00  0.11637525D+00
  0.00000000D+00  0.14068843D-01  0.11871928D-01  0.11226926D-02  0.00000000D+00
  0.27330852D-01  0.20483205D-01  0.11521391D+00  0.11637525D+00  0.00000000D+00
 -0.14068843D-01  0.11871928D-01  0.11226926D-02  0.00000000D+00 -0.27330852D-01
  0.20483205D-01
 -0.12550903D+00  0.24774262D+00  0.52135532D+00  0.00000000D+00  0.00000000D+00
  0.16563456D+00  0.00000000D+00  0.00000000D+00 -0.26949633D+00 -0.52864734D-02
  0.50757592D-02 -0.19686178D-01  0.00000000D+00  0.00000000D+00  0.00000000D+00
 -0.26140689D+00  0.00000000D+00  0.00000000D+00  0.57343658D-01  0.70838687D-02
 -0.11509682D+00  0.10098287D+00  0.00000000D+00  0.00000000D+00  0.00000000D+00
  0.21231715D+00  0.17056562D+00  0.00000000D+00 -0.20730302D-01 -0.90354327D-02
 -0.81833266D-02  0.00000000D+00 -0.60962879D-02 -0.38825890D-01  0.21231715D+00
  0.17056562D+00  0.00000000D+00  0.20730302D-01 -0.90354327D-02 -0.81833266D-02
  0.00000000D+00  0.60962879D-02 -0.38825890D-01  0.12550903D+00 -0.24774262D+00
 -0.52135532D+00  0.00000000D+00  0.00000000D+00  0.16563456D+00  0.00000000D+00
  0.00000000D+00 -0.26949633D+00  0.52864734D-02 -0.50757592D-02  0.19686178D-01
  0.00000000D+00  0.00000000D+00  0.00000000D+00  0.26140689D+00  0.00000000D+00
  0.00000000D+00  0.57343658D-01 -0.70838687D-02  0.11509682D+00 -0.10098287D+00
  0.00000000D+00  0.00000000D+00  0.00000000D+00 -0.21231715D+00 -0.17056562D+00
  0.00000000D+00 -0.20730302D-01 -0.90354327D-02  0.81833266D-02  0.00000000D+00
 -0.60962879D-02 -0.38825890D-01 -0.21231715D+00 -0.17056562D+00  0.00000000D+00
  0.20730302D-01 -0.90354327D-02  0.81833266D-02  0.00000000D+00  0.60962879D-02
 -0.38825890D-01
  0.00000000D+00  0.00000000D+00  0.00000000D+00  0.00000000D+00  0.33925097D+00
  0.00000000D+00  0.00000000D+00  0.28181641D-02  0.00000000D+00  0.00000000D+00
  0.00000000D+00  0.00000000D+00  0.00000000D+00  0.00000000D+00 -0.93927072D-02
  0.00000000D+00  0.00000000D+00 -0.21048073D-01  0.00000000D+00  0.00000000D+00
  0.00000000D+00  0.00000000D+00  0.00000000D+00  0.00000000D+00 -0.66495192D-01
  0.22474104D+00  0.16537509D+00  0.00000000D+00 -0.93270546D-02 -0.11616458D-01
  0.19491132D-01  0.00000000D+00 -0.33526253D-01  0.21244494D-03 -0.22474104D+00
 -0.16537509D+00  0.00000000D+00 -0.93270546D-02  0.11616458D-01 -0.19491132D-01
  0.00000000D+00 -0.33526253D-01 -0.21244494D-03  0.00000000D+00  0.00000000D+00
  0.00000000D+00  0.00000000D+00  0.33925097D+00  0.00000000D+00  0.00000000D+00
  0.28181641D-02  0.00000000D+00  0.00000000D+00  0.00000000D+00  0.00000000D+00
  0.00000000D+00  0.00000000D+00  0.93927072D-02  0.00000000D+00  0.00000000D+00
 -0.21048073D-01  0.00000000D+00  0.00000000D+00  0.00000000D+00  0.00000000D+00
  0.00000000D+00  0.00000000D+00  0.66495192D-01 -0.22474104D+00 -0.16537509D+00
  0.00000000D+00 -0.93270546D-02 -0.11616458D-01 -0.19491132D-01  0.00000000D+00
 -0.33526253D-01  0.21244494D-03  0.22474104D+00  0.16537509D+00  0.00000000D+00
 -0.93270546D-02  0.11616458D-01  0.19491132D-01  0.00000000D+00 -0.33526253D-01
 -0.21244494D-03
  0.26329620D-02 -0.93728252D-02 -0.14588554D+00  0.00000000D+00  0.00000000D+00
  0.42666901D+00  0.00000000D+00  0.00000000D+00  0.92070458D-01  0.20837045D-02
  0.17292004D-01 -0.13480449D-01  0.00000000D+00  0.00000000D+00  0.00000000D+00
 -0.32705821D-01  0.00000000D+00  0.00000000D+00  0.75874517D-03  0.30885591D-02
 -0.50208887D-01  0.55191761D-01  0.00000000D+00  0.00000000D+00  0.00000000D+00
  0.18447930D+00  0.12493819D+00  0.00000000D+00 -0.13066371D-01  0.32832626D-02
  0.52381241D-02  0.00000000D+00 -0.68833862D-02 -0.36439134D-01  0.18447930D+00
  0.12493819D+00  0.00000000D+00  0.13066371D-01  0.32832626D-02  0.52381241D-02
  0.00000000D+00  0.68833862D-02 -0.36439134D-01  0.26329620D-02 -0.93728252D-02
 -0.14588554D+00  0.00000000D+00  0.00000000D+00 -0.42666901D+00  0.00000000D+00
  0.00000000D+00 -0.92070458D-01  0.20837045D-02  0.17292004D-01 -0.13480449D-01
  0.00000000D+00  0.00000000D+00  0.00000000D+00 -0.32705821D-01  0.00000000D+00
  0.00000000D+00 -0.75874517D-03  0.30885591D-02 -0.50208887D-01  0.55191761D-01
  0.00000000D+00  0.00000000D+00  0.00000000D+00  0.18447930D+00  0.12493819D+00
  0.00000000D+00  0.13066371D-01 -0.32832626D-02  0.52381241D-02  0.00000000D+00
  0.68833862D-02  0.36439134D-01  0.18447930D+00  0.12493819D+00  0.00000000D+00
 -0.13066371D-01 -0.32832626D-02  0.52381241D-02  0.00000000D+00 -0.68833862D-02
  0.36439134D-01
  0.00000000D+00  0.00000000D+00  0.00000000D+00  0.00000000D+00  0.33210984D+00
  0.00000000D+00  0.00000000D+00  0.11701796D-01  0.00000000D+00  0.00000000D+00
  0.00000000D+00  0.00000000D+00  0.00000000D+00  0.00000000D+00  0.35747135D-01
  0.00000000D+00  0.00000000D+00 -0.12441863D+00  0.00000000D+00  0.00000000D+00
  0.00000000D+00  0.00000000D+00  0.00000000D+00  0.00000000D+00 -0.11875163D+00
  0.27952525D+00  0.37703018D+00  0.00000000D+00 -0.56545264D-02 -0.12497579D-01
  0.80596679D-01  0.00000000D+00 -0.82492431D-01 -0.29550997D-01 -0.27952525D+00
 -0.37703018D+00  0.00000000D+00 -0.56545264D-02  0.12497579D-01 -0.80596679D-01
  0.00000000D+00 -0.82492431D-01  0.29550997D-01  0.00000000D+00  0.00000000D+00
  0.00000000D+00  0.00000000D+00 -0.33210984D+00  0.00000000D+00  0.00000000D+00
 -0.11701796D-01  0.00000000D+00  0.00000000D+00  0.00000000D+00  0.00000000D+00
  0.00000000D+00  0.00000000D+00  0.35747135D-01  0.00000000D+00  0.00000000D+00
  0.12441863D+00  0.00000000D+00  0.00000000D+00  0.00000000D+00  0.00000000D+00
  0.00000000D+00  0.00000000D+00 -0.11875163D+00  0.27952525D+00  0.37703018D+00
  0.00000000D+00  0.56545264D-02  0.12497579D-01  0.80596679D-01  0.00000000D+00
  0.82492431D-01  0.29550997D-01 -0.27952525D+00 -0.37703018D+00  0.00000000D+00
  0.56545264D-02 -0.12497579D-01 -0.80596679D-01  0.00000000D+00  0.82492431D-01
 -0.29550997D-01
  0.00000000D+00  0.00000000D+00  0.00000000D+00  0.50644515D+00  0.00000000D+00
  0.00000000D+00  0.45577150D+00  0.00000000D+00  0.00000000D+00  0.00000000D+00
  0.00000000D+00  0.00000000D+00  0.00000000D+00  0.32620662D-01  0.00000000D+00
  0.00000000D+00  0.58445019D-01  0.00000000D+00  0.00000000D+00  0.00000000D+00
  0.00000000D+00  0.00000000D+00  0.00000000D+00 -0.77695484D-02  0.00000000D+00
  0.00000000D+00  0.00000000D+00  0.24149937D-01  0.00000000D+00  0.00000000D+00
  0.00000000D+00  0.11980293D-01  0.00000000D+00  0.00000000D+00  0.00000000D+00
  0.00000000D+00  0.24149937D-01  0.00000000D+00  0.00000000D+00  0.00000000D+00
  0.11980293D-01  0.00000000D+00  0.00000000D+00  0.00000000D+00  0.00000000D+00
  0.00000000D+00 -0.50644515D+00  0.00000000D+00  0.00000000D+00 -0.45577150D+00
  0.00000000D+00  0.00000000D+00  0.00000000D+00  0.00000000D+00  0.00000000D+00
  0.00000000D+00  0.32620662D-01  0.00000000D+00  0.00000000D+00 -0.58445019D-01
  0.00000000D+00  0.00000000D+00  0.00000000D+00  0.00000000D+00  0.00000000D+00
  0.00000000D+00 -0.77695484D-02  0.00000000D+00  0.00000000D+00  0.00000000D+00
 -0.24149937D-01  0.00000000D+00  0.00000000D+00  0.00000000D+00 -0.11980293D-01
  0.00000000D+00  0.00000000D+00  0.00000000D+00  0.00000000D+00 -0.24149937D-01
  0.00000000D+00  0.00000000D+00  0.00000000D+00 -0.11980293D-01  0.00000000D+00
  0.00000000D+00
  BETA  
  0.00000000D+00  0.00000000D+00  0.00000000D+00  0.45624912D+00  0.00000000D+00
  0.00000000D+00  0.23186690D+00  0.00000000D+00  0.00000000D+00  0.00000000D+00
  0.00000000D+00  0.00000000D+00  0.00000000D+00 -0.23610443D-01  0.00000000D+00
  0.00000000D+00 -0.85575131D-03  0.00000000D+00  0.00000000D+00  0.00000000D+00
  0.00000000D+00  0.00000000D+00  0.00000000D+00  0.11320068D-03  0.00000000D+00
  0.00000000D+00  0.00000000D+00  0.17202426D-01  0.00000000D+00  0.00000000D+00
  0.00000000D+00 -0.20818386D-02  0.00000000D+00  0.00000000D+00  0.00000000D+00
  0.00000000D+00  0.17202426D-01  0.00000000D+00  0.00000000D+00  0.00000000D+00
 -0.20818386D-02  0.00000000D+00  0.00000000D+00  0.00000000D+00  0.00000000D+00
  0.00000000D+00  0.45624912D+00  0.00000000D+00  0.00000000D+00  0.23186690D+00
  0.00000000D+00  0.00000000D+00  0.00000000D+00  0.00000000D+00  0.00000000D+00
  0.00000000D+00  0.23610443D-01  0.00000000D+00  0.00000000D+00 -0.85575131D-03
  0.00000000D+00  0.00000000D+00  0.00000000D+00  0.00000000D+00  0.00000000D+00
  0.00000000D+00 -0.11320068D-03  0.00000000D+00  0.00000000D+00  0.00000000D+00
  0.17202426D-01  0.00000000D+00  0.00000000D+00  0.00000000D+00 -0.20818386D-02
  0.00000000D+00  0.00000000D+00  0.00000000D+00  0.00000000D+00  0.17202426D-01
  0.00000000D+00  0.00000000D+00  0.00000000D+00 -0.20818386D-02  0.00000000D+00
  0.00000000D+00
  0.70305284D+00  0.20699400D-01  0.62579850D-02  0.00000000D+00  0.00000000D+00
 -0.43438164D-03  0.00000000D+00  0.00000000D+00  0.12067591D-02 -0.52583932D-02
 -0.50086447D-02 -0.52374490D-02  0.00000000D+00  0.00000000D+00  0.00000000D+00
 -0.39358550D-03  0.00000000D+00  0.00000000D+00  0.24056523D-03  0.46752984D-03
  0.74054833D-03  0.14619437D-02  0.00000000D+00  0.00000000D+00  0.00000000D+00
  0.14085966D-03 -0.31289293D-02  0.00000000D+00  0.84413967D-05  0.73542177D-04
  0.17438566D-03  0.00000000D+00  0.86843848D-03  0.19880267D-03  0.14085966D-03
 -0.31289293D-02  0.00000000D+00 -0.84413967D-05  0.73542177D-04  0.17438566D-03
  0.00000000D+00 -0.86843848D-03  0.19880267D-03  0.70305284D+00  0.20699400D-01
  0.62579850D-02  0.00000000D+00  0.00000000D+00  0.43438164D-03  0.00000000D+00
  0.00000000D+00 -0.12067591D-02 -0.52583932D-02 -0.50086447D-02 -0.52374490D-02
  0.00000000D+00  0.00000000D+00  0.00000000D+00 -0.39358550D-03  0.00000000D+00
  0.00000000D+00 -0.24056523D-03  0.46752984D-03  0.74054833D-03  0.14619437D-02
  0.00000000D+00  0.00000000D+00  0.00000000D+00  0.14085966D-03 -0.31289293D-02
  0.00000000D+00 -0.84413967D-05 -0.73542177D-04  0.17438566D-03  0.00000000D+00
 -0.86843848D-03 -0.19880267D-03  0.14085966D-03 -0.31289293D-02  0.00000000D+00
  0.84413967D-05 -0.73542177D-04  0.17438566D-03  0.00000000D+00  0.86843848D-03
 -0.19880267D-03
  0.70320572D+00  0.20594992D-01  0.13025186D-01  0.00000000D+00  0.00000000D+00
 -0.23579548D-03  0.00000000D+00  0.00000000D+00  0.71332719D-03 -0.51591057D-02
 -0.52615278D-02 -0.47013552D-02  0.00000000D+00  0.00000000D+00  0.00000000D+00
 -0.45055889D-02  0.00000000D+00  0.00000000D+00  0.16510921D-02  0.18885334D-02
  0.25952742D-02  0.23206245D-02  0.00000000D+00  0.00000000D+00  0.00000000D+00
  0.37574977D-03 -0.60979081D-02  0.00000000D+00 -0.45273628D-04 -0.13967352D-03
 -0.37034448D-03  0.00000000D+00  0.14348005D-02  0.87506219D-03  0.37574977D-03
 -0.60979081D-02  0.00000000D+00  0.45273628D-04 -0.13967352D-03 -0.37034448D-03
  0.00000000D+00 -0.14348005D-02  0.87506219D-03 -0.70320572D+00 -0.20594992D-01
 -0.13025186D-01  0.00000000D+00  0.00000000D+00 -0.23579548D-03  0.00000000D+00
  0.00000000D+00  0.71332719D-03  0.51591057D-02  0.52615278D-02  0.47013552D-02
  0.00000000D+00  0.00000000D+00  0.00000000D+00  0.45055889D-02  0.00000000D+00
  0.00000000D+00  0.16510921D-02 -0.18885334D-02 -0.25952742D-02 -0.23206245D-02
  0.00000000D+00  0.00000000D+00  0.00000000D+00 -0.37574977D-03  0.60979081D-02
  0.00000000D+00 -0.45273628D-04 -0.13967352D-03  0.37034448D-03  0.00000000D+00
  0.14348005D-02  0.87506219D-03 -0.37574977D-03  0.60979081D-02  0.00000000D+00
  0.45273628D-04 -0.13967352D-03  0.37034448D-03  0.00000000D+00 -0.14348005D-02
  0.87506219D-03
 -0.15715882D+00  0.29446922D+00  0.50882885D-01  0.00000000D+00  0.00000000D+00
 -0.12144420D+00  0.00000000D+00  0.00000000D+00 -0.77106601D-01 -0.14962493D-01
 -0.75580241D-02  0.14936041D-01  0.00000000D+00  0.00000000D+00  0.00000000D+00
 -0.10558569D-01  0.00000000D+00  0.00000000D+00 -0.12786107D-02 -0.23687912D-01
 -0.52683566D-01 -0.23267468D-01  0.00000000D+00  0.00000000D+00  0.00000000D+00
  0.11521391D+00  0.11637525D+00  0.00000000D+00 -0.14068843D-01 -0.11871928D-01
  0.11226926D-02  0.00000000D+00 -0.27330852D-01 -0.20483205D-01  0.11521391D+00
  0.11637525D+00  0.00000000D+00  0.14068843D-01 -0.11871928D-01  0.11226926D-02
  0.00000000D+00  0.27330852D-01 -0.20483205D-01 -0.15715882D+00  0.29446922D+00
  0.50882885D-01  0.00000000D+00  0.00000000D+00  0.12144420D+00  0.00000000D+00
  0.00000000D+00  0.77106601D-01 -0.14962493D-01 -0.75580241D-02  0.14936041D-01
  0.00000000D+00  0.00000000D+00  0.00000000D+00 -0.10558569D-01  0.00000000D+00
  0.00000000D+00  0.12786107D-02 -0.23687912D-01 -0.52683566D-01 -0.23267468D-01
  0.00000000D+00  0.00000000D+00  0.00000000D+00  0.11521391D+00  0.11637525D+00
  0.00000000D+00  0.14068843D-01  0.11871928D-01  0.11226926D-02  0.00000000D+00
  0.27330852D-01  0.20483205D-01  0.11521391D+00  0.11637525D+00  0.00000000D+00
 -0.14068843D-01  0.11871928D-01  0.11226926D-02  0.00000000D+00 -0.27330852D-01
  0.20483205D-01
 -0.12550903D+00  0.24774262D+00  0.52135532D+00  0.00000000D+00  0.00000000D+00
  0.16563456D+00  0.00000000D+00  0.00000000D+00 -0.26949633D+00 -0.52864734D-02
  0.50757592D-02 -0.19686178D-01  0.00000000D+00  0.00000000D+00  0.00000000D+00
 -0.26140689D+00  0.00000000D+00  0.00000000D+00  0.57343658D-01  0.70838687D-02
 -0.11509682D+00  0.10098287D+00  0.00000000D+00  0.00000000D+00  0.00000000D+00
  0.21231715D+00  0.17056562D+00  0.00000000D+00 -0.20730302D-01 -0.90354327D-02
 -0.81833266D-02  0.00000000D+00 -0.60962879D-02 -0.38825890D-01  0.21231715D+00
  0.17056562D+00  0.00000000D+00  0.20730302D-01 -0.90354327D-02 -0.81833266D-02
  0.00000000D+00  0.60962879D-02 -0.38825890D-01  0.12550903D+00 -0.24774262D+00
 -0.52135532D+00  0.00000000D+00  0.00000000D+00  0.16563456D+00  0.00000000D+00
  0.00000000D+00 -0.26949633D+00  0.52864734D-02 -0.50757592D-02  0.19686178D-01
  0.00000000D+00  0.00000000D+00  0.00000000D+00  0.26140689D+00  0.00000000D+00
  0.00000000D+00  0.57343658D-01 -0.70838687D-02  0.11509682D+00 -0.10098287D+00
  0.00000000D+00  0.00000000D+00  0.00000000D+00 -0.21231715D+00 -0.17056562D+00
  0.00000000D+00 -0.20730302D-01 -0.90354327D-02  0.81833266D-02  0.00000000D+00
 -0.60962879D-02 -0.38825890D-01 -0.21231715D+00 -0.17056562D+00  0.00000000D+00
  0.20730302D-01 -0.90354327D-02  0.81833266D-02  0.00000000D+00  0.60962879D-02
 -0.38825890D-01
  0.00000000D+00  0.00000000D+00  0.00000000D+00  0.00000000D+00  0.33925097D+00
  0.00000000D+00  0.00000000D+00  0.28181641D-02  0.00000000D+00  0.00000000D+00
  0.00000000D+00  0.00000000D+00  0.00000000D+00  0.00000000D+00 -0.93927072D-02
  0.00000000D+00  0.00000000D+00 -0.21048073D-01  0.00000000D+00  0.00000000D+00
  0.00000000D+00  0.00000000D+00  0.00000000D+00  0.00000000D+00 -0.66495192D-01
  0.22474104D+00  0.16537509D+00  0.00000000D+00 -0.93270546D-02 -0.11616458D-01
  0.19491132D-01  0.00000000D+00 -0.33526253D-01  0.21244494D-03 -0.22474104D+00
 -0.16537509D+00  0.00000000D+00 -0.93270546D-02  0.11616458D-01 -0.19491132D-01
  0.00000000D+00 -0.33526253D-01 -0.21244494D-03  0.00000000D+00  0.00000000D+00
  0.00000000D+00  0.00000000D+00  0.33925097D+00  0.00000000D+00  0.00000000D+00
  0.28181641D-02  0.00000000D+00  0.00000000D+00  0.00000000D+00  0.00000000D+00
  0.00000000D+00  0.00000000D+00  0.93927072D-02  0.00000000D+00  0.00000000D+00
 -0.21048073D-01  0.00000000D+00  0.00000000D+00  0.00000000D+00  0.00000000D+00
  0.00000000D+00  0.00000000D+00  0.66495192D-01 -0.22474104D+00 -0.16537509D+00
  0.00000000D+00 -0.93270546D-02 -0.11616458D-01 -0.19491132D-01  0.00000000D+00
 -0.33526253D-01  0.21244494D-03  0.22474104D+00  0.16537509D+00  0.00000000D+00
 -0.93270546D-02  0.11616458D-01  0.19491132D-01  0.00000000D+00 -0.33526253D-01
 -0.21244494D-03
  0.26329620D-02 -0.93728252D-02 -0.14588554D+00  0.00000000D+00  0.00000000D+00
  0.42666901D+00  0.00000000D+00  0.00000000D+00  0.92070458D-01  0.20837045D-02
  0.17292004D-01 -0.13480449D-01  0.00000000D+00  0.00000000D+00  0.00000000D+00
 -0.32705821D-01  0.00000000D+00  0.00000000D+00  0.75874517D-03  0.30885591D-02
 -0.50208887D-01  0.55191761D-01  0.00000000D+00  0.00000000D+00  0.00000000D+00
  0.18447930D+00  0.12493819D+00  0.00000000D+00 -0.13066371D-01  0.32832626D-02
  0.52381241D-02  0.00000000D+00 -0.68833862D-02 -0.36439134D-01  0.18447930D+00
  0.12493819D+00  0.00000000D+00  0.13066371D-01  0.32832626D-02  0.52381241D-02
  0.00000000D+00  0.68833862D-02 -0.36439134D-01  0.26329620D-02 -0.93728252D-02
 -0.14588554D+00  0.00000000D+00  0.00000000D+00 -0.42666901D+00  0.00000000D+00
  0.00000000D+00 -0.92070458D-01  0.20837045D-02  0.17292004D-01 -0.13480449D-01
  0.00000000D+00  0.00000000D+00  0.00000000D+00 -0.32705821D-01  0.00000000D+00
  0.00000000D+00 -0.75874517D-03  0.30885591D-02 -0.50208887D-01  0.55191761D-01
  0.00000000D+00  0.00000000D+00  0.00000000D+00  0.18447930D+00  0.12493819D+00
  0.00000000D+00  0.13066371D-01 -0.32832626D-02  0.52381241D-02  0.00000000D+00
  0.68833862D-02  0.36439134D-01  0.18447930D+00  0.12493819D+00  0.00000000D+00
 -0.13066371D-01 -0.32832626D-02  0.52381241D-02  0.00000000D+00 -0.68833862D-02
  0.36439134D-01
   3
  ALPHA 
  0.70305284D+00  0.20699400D-01  0.62579850D-02  0.00000000D+00  0.00000000D+00
 -0.43438164D-03  0.00000000D+00  0.00000000D+00  0.12067591D-02 -0.52583932D-02
 -0.50086447D-02 -0.52374490D-02  0.00000000D+00  0.00000000D+00  0.00000000D+00
 -0.39358550D-03  0.00000000D+00  0.00000000D+00  0.24056523D-03  0.46752984D-03
  0.74054833D-03  0.14619437D-02  0.00000000D+00  0.00000000D+00  0.00000000D+00
  0.14085966D-03 -0.31289293D-02  0.00000000D+00  0.84413967D-05  0.73542177D-04
  0.17438566D-03  0.00000000D+00  0.86843848D-03  0.19880267D-03  0.14085966D-03
 -0.31289293D-02  0.00000000D+00 -0.84413967D-05  0.73542177D-04  0.17438566D-03
  0.00000000D+00 -0.86843848D-03  0.19880267D-03  0.70305284D+00  0.20699400D-01
  0.62579850D-02  0.00000000D+00  0.00000000D+00  0.43438164D-03  0.00000000D+00
  0.00000000D+00 -0.12067591D-02 -0.52583932D-02 -0.50086447D-02 -0.52374490D-02
  0.00000000D+00  0.00000000D+00  0.00000000D+00 -0.39358550D-03  0.00000000D+00
  0.00000000D+00 -0.24056523D-03  0.46752984D-03  0.74054833D-03  0.14619437D-02
  0.00000000D+00  0.00000000D+00  0.00000000D+00  0.14085966D-03 -0.31289293D-02
  0.00000000D+00 -0.84413967D-05 -0.73542177D-04  0.17438566D-03  0.00000000D+00
 -0.86843848D-03 -0.19880267D-03  0.14085966D-03 -0.31289293D-02  0.00000000D+00
  0.84413967D-05 -0.73542177D-04  0.17438566D-03  0.00000000D+00  0.86843848D-03
 -0.19880267D-03
  0.70320572D+00  0.20594992D-01  0.13025186D-01  0.00000000D+00  0.00000000D+00
 -0.23579548D-03  0.00000000D+00  0.00000000D+00  0.71332719D-03 -0.51591057D-02
 -0.52615278D-02 -0.47013552D-02  0.00000000D+00  0.00000000D+00  0.00000000D+00
 -0.45055889D-02  0.00000000D+00  0.00000000D+00  0.16510921D-02  0.18885334D-02
  0.25952742D-02  0.23206245D-02  0.00000000D+00  0.00000000D+00  0.00000000D+00
  0.37574977D-03 -0.60979081D-02  0.00000000D+00 -0.45273628D-04 -0.13967352D-03
 -0.37034448D-03  0.00000000D+00  0.14348005D-02  0.87506219D-03  0.37574977D-03
 -0.60979081D-02  0.00000000D+00  0.45273628D-04 -0.13967352D-03 -0.37034448D-03
  0.00000000D+00 -0.14348005D-02  0.87506219D-03 -0.70320572D+00 -0.20594992D-01
 -0.13025186D-01  0.00000000D+00  0.00000000D+00 -0.23579548D-03  0.00000000D+00
  0.00000000D+00  0.71332719D-03  0.51591057D-02  0.52615278D-02  0.47013552D-02
  0.00000000D+00  0.00000000D+00  0.00000000D+00  0.45055889D-02  0.00000000D+00
  0.00000000D+00  0.16510921D-02 -0.18885334D-02 -0.25952742D-02 -0.23206245D-02
  0.00000000D+00  0.00000000D+00  0.00000000D+00 -0.37574977D-03  0.60979081D-02
  0.00000000D+00 -0.45273628D-04 -0.13967352D-03  0.37034448D-03  0.00000000D+00
  0.14348005D-02  0.87506219D-03 -0.37574977D-03  0.60979081D-02  0.00000000D+00
  0.45273628D-04 -0.13967352D-03  0.37034448D-03  0.00000000D+00 -0.14348005D-02
  0.87506219D-03
 -0.15715882D+00  0.29446922D+00  0.50882885D-01  0.00000000D+00  0.00000000D+00
 -0.12144420D+00  0.00000000D+00  0.00000000D+00 -0.77106601D-01 -0.14962493D-01
 -0.75580241D-02  0.14936041D-01  0.00000000D+00  0.00000000D+00  0.00000000D+00
 -0.10558569D-01  0.00000000D+00  0.00000000D+00 -0.12786107D-02 -0.23687912D-01
 -0.52683566D-01 -0.23267468D-01  0.00000000D+00  0.00000000D+00  0.00000000D+00
  0.11521391D+00  0.11637525D+00  0.00000000D+00 -0.14068843D-01 -0.11871928D-01
  0.11226926D-02  0.00000000D+00 -0.27330852D-01 -0.20483205D-01  0.11521391D+00
  0.11637525D+00  0.00000000D+00  0.14068843D-01 -0.11871928D-01  0.11226926D-02
  0.00000000D+00  0.27330852D-01 -0.20483205D-01 -0.15715882D+00  0.29446922D+00
  0.50882885D-01  0.00000000D+00  0.00000000D+00  0.12144420D+00  0.00000000D+00
  0.00000000D+00  0.77106601D-01 -0.14962493D-01 -0.75580241D-02  0.14936041D-01
  0.00000000D+00  0.00000000D+00  0.00000000D+00 -0.10558569D-01  0.00000000D+00
  0.00000000D+00  0.12786107D-02 -0.23687912D-01 -0.52683566D-01 -0.23267468D-01
  0.00000000D+00  0.00000000D+00  0.00000000D+00  0.11521391D+00  0.11637525D+00
  0.00000000D+00  0.14068843D-01  0.11871928D-01  0.11226926D-02  0.00000000D+00
  0.27330852D-01  0.20483205D-01  0.11521391D+00  0.11637525D+00  0.00000000D+00
 -0.14068843D-01  0.11871928D-01  0.11226926D-02  0.00000000D+00 -0.27330852D-01
  0.20483205D-01
 -0.12550903D+00  0.24774262D+00  0.52135532D+00  0.00000000D+00  0.00000000D+00
  0.16563456D+00  0.00000000D+00  0.00000000D+00 -0.26949633D+00 -0.52864734D-02
  0.50757592D-02 -0.19686178D-01  0.00000000D+00  0.00000000D+00  0.00000000D+00
 -0.26140689D+00  0.00000000D+00  0.00000000D+00  0.57343658D-01  0.70838687D-02
 -0.11509682D+00  0.10098287D+00  0.00000000D+00  0.00000000D+00  0.00000000D+00
  0.21231715D+00  0.17056562D+00  0.00000000D+00 -0.20730302D-01 -0.90354327D-02
 -0.81833266D-02  0.00000000D+00 -0.60962879D-02 -0.38825890D-01  0.21231715D+00
  0.17056562D+00  0.00000000D+00  0.20730302D-01 -0.90354327D-02 -0.81833266D-02
  0.00000000D+00  0.60962879D-02 -0.38825890D-01  0.12550903D+00 -0.24774262D+00
 -0.52135532D+00  0.00000000D+00  0.00000000D+00  0.16563456D+00  0.00000000D+00
  0.00000000D+00 -0.26949633D+00  0.52864734D-02 -0.50757592D-02  0.19686178D-01
  0.00000000D+00  0.00000000D+00  0.00000000D+00  0.26140689D+00  0.00000000D+00
  0.00000000D+00  0.57343658D-01 -0.70838687D-02  0.11509682D+00 -0.10098287D+00
  0.00000000D+00  0.00000000D+00  0.00000000D+00 -0.21231715D+00 -0.17056562D+00
  0.00000000D+00 -0.20730302D-01 -0.90354327D-02  0.81833266D-02  0.00000000D+00
 -0.60962879D-02 -0.38825890D-01 -0.21231715D+00 -0.17056562D+00  0.00000000D+00
  0.20730302D-01 -0.90354327D-02  0.81833266D-02  0.00000000D+00  0.60962879D-02
 -0.38825890D-01
  0.00000000D+00  0.00000000D+00  0.00000000D+00  0.00000000D+00  0.33925097D+00
  0.00000000D+00  0.00000000D+00  0.28181641D-02  0.00000000D+00  0.00000000D+00
  0.00000000D+00  0.00000000D+00  0.00000000D+00  0.00000000D+00 -0.93927072D-02
  0.00000000D+00  0.00000000D+00 -0.21048073D-01  0.00000000D+00  0.00000000D+00
  0.00000000D+00  0.00000000D+00  0.00000000D+00  0.00000000D+00 -0.66495192D-01
  0.22474104D+00  0.16537509D+00  0.00000000D+00 -0.93270546D-02 -0.11616458D-01
  0.19491132D-01  0.00000000D+00 -0.33526253D-01  0.21244494D-03 -0.22474104D+00
 -0.16537509D+00  0.00000000D+00 -0.93270546D-02  0.11616458D-01 -0.19491132D-01
  0.00000000D+00 -0.33526253D-01 -0.21244494D-03  0.00000000D+00  0.00000000D+00
  0.00000000D+00  0.00000000D+00  0.33925097D+00  0.00000000D+00  0.00000000D+00
  0.28181641D-02  0.00000000D+00  0.00000000D+00  0.00000000D+00  0.00000000D+00
  0.00000000D+00  0.00000000D+00  0.93927072D-02  0.00000000D+00  0.00000000D+00
 -0.21048073D-01  0.00000000D+00  0.00000000D+00  0.00000000D+00  0.00000000D+00
  0.00000000D+00  0.00000000D+00  0.66495192D-01 -0.22474104D+00 -0.16537509D+00
  0.00000000D+00 -0.93270546D-02 -0.11616458D-01 -0.19491132D-01  0.00000000D+00
 -0.33526253D-01  0.21244494D-03  0.22474104D+00  0.16537509D+00  0.00000000D+00
 -0.93270546D-02  0.11616458D-01  0.19491132D-01  0.00000000D+00 -0.33526253D-01
 -0.21244494D-03
  0.26329620D-02 -0.93728252D-02 -0.14588554D+00  0.00000000D+00  0.00000000D+00
  0.42666901D+00  0.00000000D+00  0.00000000D+00  0.92070458D-01  0.20837045D-02
  0.17292004D-01 -0.13480449D-01  0.00000000D+00  0.00000000D+00  0.00000000D+00
 -0.32705821D-01  0.00000000D+00  0.00000000D+00  0.75874517D-03  0.30885591D-02
 -0.50208887D-01  0.55191761D-01  0.00000000D+00  0.00000000D+00  0.00000000D+00
  0.18447930D+00  0.12493819D+00  0.00000000D+00 -0.13066371D-01  0.32832626D-02
  0.52381241D-02  0.00000000D+00 -0.68833862D-02 -0.36439134D-01  0.18447930D+00
  0.12493819D+00  0.00000000D+00  0.13066371D-01  0.32832626D-02  0.52381241D-02
  0.00000000D+00  0.68833862D-02 -0.36439134D-01  0.26329620D-02 -0.93728252D-02
 -0.14588554D+00  0.00000000D+00  0.00000000D+00 -0.42666901D+00  0.00000000D+00
  0.00000000D+00 -0.92070458D-01  0.20837045D-02  0.17292004D-01 -0.13480449D-01
  0.00000000D+00  0.00000000D+00  0.00000000D+00 -0.32705821D-01  0.00000000D+00
  0.00000000D+00 -0.75874517D-03  0.30885591D-02 -0.50208887D-01  0.55191761D-01
  0.00000000D+00  0.00000000D+00  0.00000000D+00  0.18447930D+00  0.12493819D+00
  0.00000000D+00  0.13066371D-01 -0.32832626D-02  0.52381241D-02  0.00000000D+00
  0.68833862D-02  0.36439134D-01  0.18447930D+00  0.12493819D+00  0.00000000D+00
 -0.13066371D-01 -0.32832626D-02  0.52381241D-02  0.00000000D+00 -0.68833862D-02
  0.36439134D-01
  0.00000000D+00  0.00000000D+00  0.00000000D+00  0.45624912D+00  0.00000000D+00
  0.00000000D+00  0.23186690D+00  0.00000000D+00  0.00000000D+00  0.00000000D+00
  0.00000000D+00  0.00000000D+00  0.00000000D+00 -0.23610443D-01  0.00000000D+00
  0.00000000D+00 -0.85575131D-03  0.00000000D+00  0.00000000D+00  0.00000000D+00
  0.00000000D+00  0.00000000D+00  0.00000000D+00  0.11320068D-03  0.00000000D+00
  0.00000000D+00  0.00000000D+00  0.17202426D-01  0.00000000D+00  0.00000000D+00
  0.00000000D+00 -0.20818386D-02  0.00000000D+00  0.00000000D+00  0.00000000D+00
  0.00000000D+00  0.17202426D-01  0.00000000D+00  0.00000000D+00  0.00000000D+00
 -0.20818386D-02  0.00000000D+00  0.00000000D+00  0.00000000D+00  0.00000000D+00
  0.00000000D+00  0.45624912D+00  0.00000000D+00  0.00000000D+00  0.23186690D+00
  0.00000000D+00  0.00000000D+00  0.00000000D+00  0.00000000D+00  0.00000000D+00
  0.00000000D+00  0.23610443D-01  0.00000000D+00  0.00000000D+00 -0.85575131D-03
  0.00000000D+00  0.00000000D+00  0.00000000D+00  0.00000000D+00  0.00000000D+00
  0.00000000D+00 -0.11320068D-03  0.00000000D+00  0.00000000D+00  0.00000000D+00
  0.17202426D-01  0.00000000D+00  0.00000000D+00  0.00000000D+00 -0.20818386D-02
  0.00000000D+00  0.00000000D+00  0.00000000D+00  0.00000000D+00  0.17202426D-01
  0.00000000D+00  0.00000000D+00  0.00000000D+00 -0.20818386D-02  0.00000000D+00
  0.00000000D+00
  0.00000000D+00  0.00000000D+00  0.00000000D+00  0.50644515D+00  0.00000000D+00
  0.00000000D+00  0.45577150D+00  0.00000000D+00  0.00000000D+00  0.00000000D+00
  0.00000000D+00  0.00000000D+00  0.00000000D+00  0.32620662D-01  0.00000000D+00
  0.00000000D+00  0.58445019D-01  0.00000000D+00  0.00000000D+00  0.00000000D+00
  0.00000000D+00  0.00000000D+00  0.00000000D+00 -0.77695484D-02  0.00000000D+00
  0.00000000D+00  0.00000000D+00  0.24149937D-01  0.00000000D+00  0.00000000D+00
  0.00000000D+00  0.11980293D-01  0.00000000D+00  0.00000000D+00  0.00000000D+00
  0.00000000D+00  0.24149937D-01  0.00000000D+00  0.00000000D+00  0.00000000D+00
  0.11980293D-01  0.00000000D+00  0.00000000D+00  0.00000000D+00  0.00000000D+00
  0.00000000D+00 -0.50644515D+00  0.00000000D+00  0.00000000D+00 -0.45577150D+00
  0.00000000D+00  0.00000000D+00  0.00000000D+00  0.00000000D+00  0.00000000D+00
  0.00000000D+00  0.32620662D-01  0.00000000D+00  0.00000000D+00 -0.58445019D-01
  0.00000000D+00  0.00000000D+00  0.00000000D+00  0.00000000D+00  0.00000000D+00
  0.00000000D+00 -0.77695484D-02  0.00000000D+00  0.00000000D+00  0.00000000D+00
 -0.24149937D-01  0.00000000D+00  0.00000000D+00  0.00000000D+00 -0.11980293D-01
  0.00000000D+00  0.00000000D+00  0.00000000D+00  0.00000000D+00 -0.24149937D-01
  0.00000000D+00  0.00000000D+00  0.00000000D+00 -0.11980293D-01  0.00000000D+00
  0.00000000D+00
  BETA  
  0.00000000D+00  0.00000000D+00  0.00000000D+00  0.00000000D+00  0.33210984D+00
  0.00000000D+00  0.00000000D+00  0.11701796D-01  0.00000000D+00  0.00000000D+00
  0.00000000D+00  0.00000000D+00  0.00000000D+00  0.00000000D+00  0.35747135D-01
  0.00000000D+00  0.00000000D+00 -0.12441863D+00  0.00000000D+00  0.00000000D+00
  0.00000000D+00  0.00000000D+00  0.00000000D+00  0.00000000D+00 -0.11875163D+00
  0.27952525D+00  0.37703018D+00  0.00000000D+00 -0.56545264D-02 -0.12497579D-01
  0.80596679D-01  0.00000000D+00 -0.82492431D-01 -0.29550997D-01 -0.27952525D+00
 -0.37703018D+00  0.00000000D+00 -0.56545264D-02  0.12497579D-01 -0.80596679D-01
  0.00000000D+00 -0.82492431D-01  0.29550997D-01  0.00000000D+00  0.00000000D+00
  0.00000000D+00  0.00000000D+00 -0.33210984D+00  0.00000000D+00  0.00000000D+00
 -0.11701796D-01  0.00000000D+00  0.00000000D+00  0.00000000D+00  0.00000000D+00
  0.00000000D+00  0.00000000D+00  0.35747135D-01  0.00000000D+00  0.00000000D+00
  0.12441863D+00  0.00000000D+00  0.00000000D+00  0.00000000D+00  0.00000000D+00
  0.00000000D+00  0.00000000D+00 -0.11875163D+00  0.27952525D+00  0.37703018D+00
  0.00000000D+00  0.56545264D-02  0.12497579D-01  0.80596679D-01  0.00000000D+00
  0.82492431D-01  0.29550997D-01 -0.27952525D+00 -0.37703018D+00  0.00000000D+00
  0.56545264D-02 -0.12497579D-01 -0.80596679D-01  0.00000000D+00  0.82492431D-01
 -0.29550997D-01
  0.70305284D+00  0.20699400D-01  0.62579850D-02  0.00000000D+00  0.00000000D+00
 -0.43438164D-03  0.00000000D+00  0.00000000D+00  0.12067591D-02 -0.52583932D-02
 -0.50086447D-02 -0.52374490D-02  0.00000000D+00  0.00000000D+00  0.00000000D+00
 -0.39358550D-03  0.00000000D+00  0.00000000D+00  0.24056523D-03  0.46752984D-03
  0.74054833D-03  0.14619437D-02  0.00000000D+00  0.00000000D+00  0.00000000D+00
  0.14085966D-03 -0.31289293D-02  0.00000000D+00  0.84413967D-05  0.73542177D-04
  0.17438566D-03  0.00000000D+00  0.86843848D-03  0.19880267D-03  0.14085966D-03
 -0.31289293D-02  0.00000000D+00 -0.84413967D-05  0.73542177D-04  0.17438566D-03
  0.00000000D+00 -0.86843848D-03  0.19880267D-03  0.70305284D+00  0.20699400D-01
  0.62579850D-02  0.00000000D+00  0.00000000D+00  0.43438164D-03  0.00000000D+00
  0.00000000D+00 -0.12067591D-02 -0.52583932D-02 -0.50086447D-02 -0.52374490D-02
  0.00000000D+00  0.00000000D+00  0.00000000D+00 -0.39358550D-03  0.00000000D+00
  0.00000000D+00 -0.24056523D-03  0.46752984D-03  0.74054833D-03  0.14619437D-02
  0.00000000D+00  0.00000000D+00  0.00000000D+00  0.14085966D-03 -0.31289293D-02
  0.00000000D+00 -0.84413967D-05 -0.73542177D-04  0.17438566D-03  0.00000000D+00
 -0.86843848D-03 -0.19880267D-03  0.14085966D-03 -0.31289293D-02  0.00000000D+00
  0.84413967D-05 -0.73542177D-04  0.17438566D-03  0.00000000D+00  0.86843848D-03
 -0.19880267D-03
  0.70320572D+00  0.20594992D-01  0.13025186D-01  0.00000000D+00  0.00000000D+00
 -0.23579548D-03  0.00000000D+00  0.00000000D+00  0.71332719D-03 -0.51591057D-02
 -0.52615278D-02 -0.47013552D-02  0.00000000D+00  0.00000000D+00  0.00000000D+00
 -0.45055889D-02  0.00000000D+00  0.00000000D+00  0.16510921D-02  0.18885334D-02
  0.25952742D-02  0.23206245D-02  0.00000000D+00  0.00000000D+00  0.00000000D+00
  0.37574977D-03 -0.60979081D-02  0.00000000D+00 -0.45273628D-04 -0.13967352D-03
 -0.37034448D-03  0.00000000D+00  0.14348005D-02  0.87506219D-03  0.37574977D-03
 -0.60979081D-02  0.00000000D+00  0.45273628D-04 -0.13967352D-03 -0.37034448D-03
  0.00000000D+00 -0.14348005D-02  0.87506219D-03 -0.70320572D+00 -0.20594992D-01
 -0.13025186D-01  0.00000000D+00  0.00000000D+00 -0.23579548D-03  0.00000000D+00
  0.00000000D+00  0.71332719D-03  0.51591057D-02  0.52615278D-02  0.47013552D-02
  0.00000000D+00  0.00000000D+00  0.00000000D+00  0.45055889D-02  0.00000000D+00
  0.00000000D+00  0.16510921D-02 -0.18885334D-02 -0.25952742D-02 -0.23206245D-02
  0.00000000D+00  0.00000000D+00  0.00000000D+00 -0.37574977D-03  0.60979081D-02
  0.00000000D+00 -0.45273628D-04 -0.13967352D-03  0.37034448D-03  0.00000000D+00
  0.14348005D-02  0.87506219D-03 -0.37574977D-03  0.60979081D-02  0.00000000D+00
  0.45273628D-04 -0.13967352D-03  0.37034448D-03  0.00000000D+00 -0.14348005D-02
  0.87506219D-03
 -0.15715882D+00  0.29446922D+00  0.50882885D-01  0.00000000D+00  0.00000000D+00
 -0.12144420D+00  0.00000000D+00  0.00000000D+00 -0.77106601D-01 -0.14962493D-01
 -0.75580241D-02  0.14936041D-01  0.00000000D+00  0.00000000D+00  0.00000000D+00
 -0.10558569D-01  0.00000000D+00  0.00000000D+00 -0.12786107D-02 -0.23687912D-01
 -0.52683566D-01 -0.23267468D-01  0.00000000D+00  0.00000000D+00  0.00000000D+00
  0.11521391D+00  0.11637525D+00  0.00000000D+00 -0.14068843D-01 -0.11871928D-01
  0.11226926D-02  0.00000000D+00 -0.27330852D-01 -0.20483205D-01  0.11521391D+00
  0.11637525D+00  0.00000000D+00  0.14068843D-01 -0.11871928D-01  0.11226926D-02
  0.00000000D+00  0.27330852D-01 -0.20483205D-01 -0.15715882D+00  0.29446922D+00
  0.50882885D-01  0.00000000D+00  0.00000000D+00  0.12144420D+00  0.00000000D+00
  0.00000000D+00  0.77106601D-01 -0.14962493D-01 -0.75580241D-02  0.14936041D-01
  0.00000000D+00  0.00000000D+00  0.00000000D+00 -0.10558569D-01  0.00000000D+00
  0.00000000D+00  0.12786107D-02 -0.23687912D-01 -0.52683566D-01 -0.23267468D-01
  0.00000000D+00  0.00000000D+00  0.00000000D+00  0.11521391D+00  0.11637525D+00
  0.00000000D+00  0.14068843D-01  0.11871928D-01  0.11226926D-02  0.00000000D+00
  0.27330852D-01  0.20483205D-01  0.11521391D+00  0.11637525D+00  0.00000000D+00
 -0.14068843D-01  0.11871928D-01  0.11226926D-02  0.00000000D+00 -0.27330852D-01
  0.20483205D-01
 -0.12550903D+00  0.24774262D+00  0.52135532D+00  0.00000000D+00  0.00000000D+00
  0.16563456D+00  0.00000000D+00  0.00000000D+00 -0.26949633D+00 -0.52864734D-02
  0.50757592D-02 -0.19686178D-01  0.00000000D+00  0.00000000D+00  0.00000000D+00
 -0.26140689D+00  0.00000000D+00  0.00000000D+00  0.57343658D-01  0.70838687D-02
 -0.11509682D+00  0.10098287D+00  0.00000000D+00  0.00000000D+00  0.00000000D+00
  0.21231715D+00  0.17056562D+00  0.00000000D+00 -0.20730302D-01 -0.90354327D-02
 -0.81833266D-02  0.00000000D+00 -0.60962879D-02 -0.38825890D-01  0.21231715D+00
  0.17056562D+00  0.00000000D+00  0.20730302D-01 -0.90354327D-02 -0.81833266D-02
  0.00000000D+00  0.60962879D-02 -0.38825890D-01  0.12550903D+00 -0.24774262D+00
 -0.52135532D+00  0.00000000D+00  0.00000000D+00  0.16563456D+00  0.00000000D+00
  0.00000000D+00 -0.26949633D+00  0.52864734D-02 -0.50757592D-02  0.19686178D-01
  0.00000000D+00  0.00000000D+00  0.00000000D+00  0.26140689D+00  0.00000000D+00
  0.00000000D+00  0.57343658D-01 -0.70838687D-02  0.11509682D+00 -0.10098287D+00
  0.00000000D+00  0.00000000D+00  0.00000000D+00 -0.21231715D+00 -0.17056562D+00
  0.00000000D+00 -0.20730302D-01 -0.90354327D-02  0.81833266D-02  0.00000000D+00
 -0.60962879D-02 -0.38825890D-01 -0.21231715D+00 -0.17056562D+00  0.00000000D+00
  0.20730302D-01 -0.90354327D-02  0.81833266D-02  0.00000000D+00  0.60962879D-02
 -0.38825890D-01
  0.00000000D+00  0.00000000D+00  0.00000000D+00  0.00000000D+00  0.33925097D+00
  0.00000000D+00  0.00000000D+00  0.28181641D-02  0.00000000D+00  0.00000000D+00
  0.00000000D+00  0.00000000D+00  0.00000000D+00  0.00000000D+00 -0.93927072D-02
  0.00000000D+00  0.00000000D+00 -0.21048073D-01  0.00000000D+00  0.00000000D+00
  0.00000000D+00  0.00000000D+00  0.00000000D+00  0.00000000D+00 -0.66495192D-01
  0.22474104D+00  0.16537509D+00  0.00000000D+00 -0.93270546D-02 -0.11616458D-01
  0.19491132D-01  0.00000000D+00 -0.33526253D-01  0.21244494D-03 -0.22474104D+00
 -0.16537509D+00  0.00000000D+00 -0.93270546D-02  0.11616458D-01 -0.19491132D-01
  0.00000000D+00 -0.33526253D-01 -0.21244494D-03  0.00000000D+00  0.00000000D+00
  0.00000000D+00  0.00000000D+00  0.33925097D+00  0.00000000D+00  0.00000000D+00
  0.28181641D-02  0.00000000D+00  0.00000000D+00  0.00000000D+00  0.00000000D+00
  0.00000000D+00  0.00000000D+00  0.93927072D-02  0.00000000D+00  0.00000000D+00
 -0.21048073D-01  0.00000000D+00  0.00000000D+00  0.00000000D+00  0.00000000D+00
  0.00000000D+00  0.00000000D+00  0.66495192D-01 -0.22474104D+00 -0.16537509D+00
  0.00000000D+00 -0.93270546D-02 -0.11616458D-01 -0.19491132D-01  0.00000000D+00
 -0.33526253D-01  0.21244494D-03  0.22474104D+00  0.16537509D+00  0.00000000D+00
 -0.93270546D-02  0.11616458D-01  0.19491132D-01  0.00000000D+00 -0.33526253D-01
 -0.21244494D-03
  0.26329620D-02 -0.93728252D-02 -0.14588554D+00  0.00000000D+00  0.00000000D+00
  0.42666901D+00  0.00000000D+00  0.00000000D+00  0.92070458D-01  0.20837045D-02
  0.17292004D-01 -0.13480449D-01  0.00000000D+00  0.00000000D+00  0.00000000D+00
 -0.32705821D-01  0.00000000D+00  0.00000000D+00  0.75874517D-03  0.30885591D-02
 -0.50208887D-01  0.55191761D-01  0.00000000D+00  0.00000000D+00  0.00000000D+00
  0.18447930D+00  0.12493819D+00  0.00000000D+00 -0.13066371D-01  0.32832626D-02
  0.52381241D-02  0.00000000D+00 -0.68833862D-02 -0.36439134D-01  0.18447930D+00
  0.12493819D+00  0.00000000D+00  0.13066371D-01  0.32832626D-02  0.52381241D-02
  0.00000000D+00  0.68833862D-02 -0.36439134D-01  0.26329620D-02 -0.93728252D-02
 -0.14588554D+00  0.00000000D+00  0.00000000D+00 -0.42666901D+00  0.00000000D+00
  0.00000000D+00 -0.92070458D-01  0.20837045D-02  0.17292004D-01 -0.13480449D-01
  0.00000000D+00  0.00000000D+00  0.00000000D+00 -0.32705821D-01  0.00000000D+00
  0.00000000D+00 -0.75874517D-03  0.30885591D-02 -0.50208887D-01  0.55191761D-01
  0.00000000D+00  0.00000000D+00  0.00000000D+00  0.18447930D+00  0.12493819D+00
  0.00000000D+00  0.13066371D-01 -0.32832626D-02  0.52381241D-02  0.00000000D+00
  0.68833862D-02  0.36439134D-01  0.18447930D+00  0.12493819D+00  0.00000000D+00
 -0.13066371D-01 -0.32832626D-02  0.52381241D-02  0.00000000D+00 -0.68833862D-02
  0.36439134D-01
   4
  ALPHA 
  0.70312515D+00  0.20541698D-01  0.67348495D-02  0.00000000D+00  0.00000000D+00
 -0.60818691D-03  0.00000000D+00  0.00000000D+00  0.14974010D-02 -0.50655439D-02
 -0.49236934D-02 -0.51051286D-02  0.00000000D+00  0.00000000D+00  0.00000000D+00
 -0.33791372D-03  0.00000000D+00  0.00000000D+00  0.27236140D-03  0.62103844D-03
  0.10957852D-02  0.17021602D-02  0.00000000D+00  0.00000000D+00  0.00000000D+00
  0.22248655D-03 -0.38170317D-02  0.00000000D+00 -0.39816560D-04  0.45262264D-04
  0.17531189D-03  0.00000000D+00  0.10190642D-02  0.30185264D-03  0.22248655D-03
 -0.38170317D-02  0.00000000D+00  0.39816560D-04  0.45262264D-04  0.17531189D-03
  0.00000000D+00 -0.10190642D-02  0.30185264D-03  0.70312515D+00  0.20541698D-01
  0.67348495D-02  0.00000000D+00  0.00000000D+00  0.60818691D-03  0.00000000D+00
  0.00000000D+00 -0.14974010D-02 -0.50655439D-02 -0.49236934D-02 -0.51051286D-02
  0.00000000D+00  0.00000000D+00  0.00000000D+00 -0.33791372D-03  0.00000000D+00
  0.00000000D+00 -0.27236140D-03  0.62103844D-03  0.10957852D-02  0.17021602D-02
  0.00000000D+00  0.00000000D+00  0.00000000D+00  0.22248655D-03 -0.38170317D-02
  0.00000000D+00  0.39816560D-04 -0.45262264D-04  0.17531189D-03  0.00000000D+00
 -0.10190642D-02 -0.30185264D-03  0.22248655D-03 -0.38170317D-02  0.00000000D+00
 -0.39816560D-04 -0.45262264D-04  0.17531189D-03  0.00000000D+00  0.10190642D-02
 -0.30185264D-03
  0.70329667D+00  0.20489983D-01  0.11888329D-01  0.00000000D+00  0.00000000D+00
 -0.45499598D-03  0.00000000D+00  0.00000000D+00  0.13719697D-02 -0.49886944D-02
 -0.51702560D-02 -0.44197423D-02  0.00000000D+00  0.00000000D+00  0.00000000D+00
 -0.45777914D-02  0.00000000D+00  0.00000000D+00  0.16674318D-02  0.20061072D-02
  0.28746766D-02  0.22568492D-02  0.00000000D+00  0.00000000D+00  0.00000000D+00
  0.47776986D-03 -0.63472164D-02  0.00000000D+00 -0.74380282D-04 -0.17649606D-03
 -0.36437741D-03  0.00000000D+00  0.14564307D-02  0.92370878D-03  0.47776986D-03
 -0.63472164D-02  0.00000000D+00  0.74380282D-04 -0.17649606D-03 -0.36437741D-03
  0.00000000D+00 -0.14564307D-02  0.92370878D-03 -0.70329667D+00 -0.20489983D-01
 -0.11888329D-01  0.00000000D+00  0.00000000D+00 -0.45499598D-03  0.00000000D+00
  0.00000000D+00  0.13719697D-02  0.49886944D-02  0.51702560D-02  0.44197423D-02
  0.00000000D+00  0.00000000D+00  0.00000000D+00  0.45777914D-02  0.00000000D+00
  0.00000000D+00  0.16674318D-02 -0.20061072D-02 -0.28746766D-02 -0.22568492D-02
  0.00000000D+00  0.00000000D+00  0.00000000D+00 -0.47776986D-03  0.63472164D-02
  0.00000000D+00 -0.74380282D-04 -0.17649606D-03  0.36437741D-03  0.00000000D+00
  0.14564307D-02  0.92370878D-03 -0.47776986D-03  0.63472164D-02  0.00000000D+00
  0.74380282D-04 -0.17649606D-03  0.36437741D-03  0.00000000D+00 -0.14564307D-02
  0.92370878D-03
 -0.15838596D+00  0.29982064D+00  0.62211911D-01  0.00000000D+00  0.00000000D+00
 -0.13023677D+00  0.00000000D+00  0.00000000D+00 -0.78373635D-01 -0.11489270D-01
 -0.15216850D-01  0.13996481D-01  0.00000000D+00  0.00000000D+00  0.00000000D+00
 -0.95448025D-02  0.00000000D+00  0.00000000D+00 -0.18423794D-02 -0.23067123D-01
 -0.54568827D-01 -0.22667322D-01  0.00000000D+00  0.00000000D+00  0.00000000D+00
  0.10791586D+00  0.11104845D+00  0.00000000D+00 -0.14070463D-01 -0.11632866D-01
  0.89757488D-03  0.00000000D+00 -0.25022259D-01 -0.18572973D-01  0.10791586D+00
  0.11104845D+00  0.00000000D+00  0.14070463D-01 -0.11632866D-01  0.89757488D-03
  0.00000000D+00  0.25022259D-01 -0.18572973D-01 -0.15838596D+00  0.29982064D+00
  0.62211911D-01  0.00000000D+00  0.00000000D+00  0.13023677D+00  0.00000000D+00
  0.00000000D+00  0.78373635D-01 -0.11489270D-01 -0.15216850D-01  0.13996481D-01
  0.00000000D+00  0.00000000D+00  0.00000000D+00 -0.95448025D-02  0.00000000D+00
  0.00000000D+00  0.18423794D-02 -0.23067123D-01 -0.54568827D-01 -0.22667322D-01
  0.00000000D+00  0.00000000D+00  0.00000000D+00  0.10791586D+00  0.11104845D+00
  0.00000000D+00  0.14070463D-01  0.11632866D-01  0.89757488D-03  0.00000000D+00
  0.25022259D-01  0.18572973D-01  0.10791586D+00  0.11104845D+00  0.00000000D+00
 -0.14070463D-01  0.11632866D-01  0.89757488D-03  0.00000000D+00 -0.25022259D-01
  0.18572973D-01
 -0.12815213D+00  0.25622006D+00  0.47725753D+00  0.00000000D+00  0.00000000D+00
  0.16937612D+00  0.00000000D+00  0.00000000D+00 -0.24588390D+00 -0.27999333D-02
  0.22395634D-02 -0.23073785D-01  0.00000000D+00  0.00000000D+00  0.00000000D+00
 -0.24359262D+00  0.00000000D+00  0.00000000D+00  0.52579710D-01  0.34624521D-03
 -0.11843798D+00  0.83626794D-01  0.00000000D+00  0.00000000D+00  0.00000000D+00
  0.20131988D+00  0.17745026D+00  0.00000000D+00 -0.19916980D-01 -0.83427033D-02
 -0.73058954D-02  0.00000000D+00 -0.95873702D-02 -0.38941086D-01  0.20131988D+00
  0.17745026D+00  0.00000000D+00  0.19916980D-01 -0.83427033D-02 -0.73058954D-02
  0.00000000D+00  0.95873702D-02 -0.38941086D-01  0.12815213D+00 -0.25622006D+00
 -0.47725753D+00  0.00000000D+00  0.00000000D+00  0.16937612D+00  0.00000000D+00
  0.00000000D+00 -0.24588390D+00  0.27999333D-02 -0.22395634D-02  0.23073785D-01
  0.00000000D+00  0.00000000D+00  0.00000000D+00  0.24359262D+00  0.00000000D+00
  0.00000000D+00  0.52579710D-01 -0.34624521D-03  0.11843798D+00 -0.83626794D-01
  0.00000000D+00  0.00000000D+00  0.00000000D+00 -0.20131988D+00 -0.17745026D+00
  0.00000000D+00 -0.19916980D-01 -0.83427033D-02  0.73058954D-02  0.00000000D+00
 -0.95873702D-02 -0.38941086D-01 -0.20131988D+00 -0.17745026D+00  0.00000000D+00
  0.19916980D-01 -0.83427033D-02  0.73058954D-02  0.00000000D+00  0.95873702D-02
 -0.38941086D-01
  0.00000000D+00  0.00000000D+00  0.00000000D+00  0.00000000D+00  0.35413623D+00
  0.00000000D+00  0.00000000D+00  0.13716198D-01  0.00000000D+00  0.00000000D+00
  0.00000000D+00  0.00000000D+00  0.00000000D+00  0.00000000D+00 -0.81255088D-02
  0.00000000D+00  0.00000000D+00 -0.16013188D-01  0.00000000D+00  0.00000000D+00
  0.00000000D+00  0.00000000D+00  0.00000000D+00  0.00000000D+00 -0.61305326D-01
  0.21161033D+00  0.15561974D+00  0.00000000D+00 -0.84782186D-02 -0.94001536D-02
  0.14887334D-01  0.00000000D+00 -0.35202686D-01  0.92030661D-03 -0.21161033D+00
 -0.15561974D+00  0.00000000D+00 -0.84782186D-02  0.94001536D-02 -0.14887334D-01
  0.00000000D+00 -0.35202686D-01 -0.92030661D-03  0.00000000D+00  0.00000000D+00
  0.00000000D+00  0.00000000D+00  0.35413623D+00  0.00000000D+00  0.00000000D+00
  0.13716198D-01  0.00000000D+00  0.00000000D+00  0.00000000D+00  0.00000000D+00
  0.00000000D+00  0.00000000D+00  0.81255088D-02  0.00000000D+00  0.00000000D+00
 -0.16013188D-01  0.00000000D+00  0.00000000D+00  0.00000000D+00  0.00000000D+00
  0.00000000D+00  0.00000000D+00  0.61305326D-01 -0.21161033D+00 -0.15561974D+00
  0.00000000D+00 -0.84782186D-02 -0.94001536D-02 -0.14887334D-01  0.00000000D+00
 -0.35202686D-01  0.92030661D-03  0.21161033D+00  0.15561974D+00  0.00000000D+00
 -0.84782186D-02  0.94001536D-02  0.14887334D-01  0.00000000D+00 -0.35202686D-01
 -0.92030661D-03
 -0.26457716D-02  0.31077530D-02 -0.14124712D+00  0.00000000D+00  0.00000000D+00
  0.43248054D+00  0.00000000D+00  0.00000000D+00  0.90713843D-01  0.14248176D-02
  0.21045853D-01 -0.14714398D-01  0.00000000D+00  0.00000000D+00  0.00000000D+00
 -0.30948104D-01  0.00000000D+00  0.00000000D+00  0.26830531D-03 -0.30288719D-03
 -0.52025985D-01  0.41496416D-01  0.00000000D+00  0.00000000D+00  0.00000000D+00
  0.17412077D+00  0.13598621D+00  0.00000000D+00 -0.11697554D-01  0.39034065D-02
  0.49124593D-02  0.00000000D+00 -0.12824685D-01 -0.37719081D-01  0.17412077D+00
  0.13598621D+00  0.00000000D+00  0.11697554D-01  0.39034065D-02  0.49124593D-02
  0.00000000D+00  0.12824685D-01 -0.37719081D-01 -0.26457716D-02  0.31077530D-02
 -0.14124712D+00  0.00000000D+00  0.00000000D+00 -0.43248054D+00  0.00000000D+00
  0.00000000D+00 -0.90713843D-01  0.14248176D-02  0.21045853D-01 -0.14714398D-01
  0.00000000D+00  0.00000000D+00  0.00000000D+00 -0.30948104D-01  0.00000000D+00
  0.00000000D+00 -0.26830531D-03 -0.30288719D-03 -0.52025985D-01  0.41496416D-01
  0.00000000D+00  0.00000000D+00  0.00000000D+00  0.17412077D+00  0.13598621D+00
  0.00000000D+00  0.11697554D-01 -0.39034065D-02  0.49124593D-02  0.00000000D+00
  0.12824685D-01  0.37719081D-01  0.17412077D+00  0.13598621D+00  0.00000000D+00
 -0.11697554D-01 -0.39034065D-02  0.49124593D-02  0.00000000D+00 -0.12824685D-01
  0.37719081D-01
  0.00000000D+00  0.00000000D+00  0.00000000D+00  0.00000000D+00  0.34314848D+00
  0.00000000D+00  0.00000000D+00  0.16294152D-01  0.00000000D+00  0.00000000D+00
  0.00000000D+00  0.00000000D+00  0.00000000D+00  0.00000000D+00  0.35731104D-01
  0.00000000D+00  0.00000000D+00 -0.12144460D+00  0.00000000D+00  0.00000000D+00
  0.00000000D+00  0.00000000D+00  0.00000000D+00  0.00000000D+00 -0.11091524D+00
  0.26500714D+00  0.37980154D+00  0.00000000D+00 -0.50521135D-02 -0.10010950D-01
  0.80482842D-01  0.00000000D+00 -0.82390658D-01 -0.30535541D-01 -0.26500714D+00
 -0.37980154D+00  0.00000000D+00 -0.50521135D-02  0.10010950D-01 -0.80482842D-01
  0.00000000D+00 -0.82390658D-01  0.30535541D-01  0.00000000D+00  0.00000000D+00
  0.00000000D+00  0.00000000D+00 -0.34314848D+00  0.00000000D+00  0.00000000D+00
 -0.16294152D-01  0.00000000D+00  0.00000000D+00  0.00000000D+00  0.00000000D+00
  0.00000000D+00  0.00000000D+00  0.35731104D-01  0.00000000D+00  0.00000000D+00
  0.12144460D+00  0.00000000D+00  0.00000000D+00  0.00000000D+00  0.00000000D+00
  0.00000000D+00  0.00000000D+00 -0.11091524D+00  0.26500714D+00  0.37980154D+00
  0.00000000D+00  0.50521135D-02  0.10010950D-01  0.80482842D-01  0.00000000D+00
  0.82390658D-01  0.30535541D-01 -0.26500714D+00 -0.37980154D+00  0.00000000D+00
  0.50521135D-02 -0.10010950D-01 -0.80482842D-01  0.00000000D+00  0.82390658D-01
 -0.30535541D-01
  0.00000000D+00  0.00000000D+00  0.00000000D+00  0.44582077D+00  0.00000000D+00
  0.00000000D+00  0.24058146D+00  0.00000000D+00  0.00000000D+00  0.00000000D+00
  0.00000000D+00  0.00000000D+00  0.00000000D+00 -0.34479019D-01  0.00000000D+00
  0.00000000D+00  0.11037286D-02  0.00000000D+00  0.00000000D+00  0.00000000D+00
  0.00000000D+00  0.00000000D+00  0.00000000D+00 -0.89825326D-02  0.00000000D+00
  0.00000000D+00  0.00000000D+00  0.14219383D-01  0.00000000D+00  0.00000000D+00
  0.00000000D+00 -0.68380863D-02  0.00000000D+00  0.00000000D+00  0.00000000D+00
  0.00000000D+00  0.14219383D-01  0.00000000D+00  0.00000000D+00  0.00000000D+00
 -0.68380863D-02  0.00000000D+00  0.00000000D+00  0.00000000D+00  0.00000000D+00
  0.00000000D+00  0.44582077D+00  0.00000000D+00  0.00000000D+00  0.24058146D+00
  0.00000000D+00  0.00000000D+00  0.00000000D+00  0.00000000D+00  0.00000000D+00
  0.00000000D+00  0.34479019D-01  0.00000000D+00  0.00000000D+00  0.11037286D-02
  0.00000000D+00  0.00000000D+00  0.00000000D+00  0.00000000D+00  0.00000000D+00
  0.00000000D+00  0.89825326D-02  0.00000000D+00  0.00000000D+00  0.00000000D+00
  0.14219383D-01  0.00000000D+00  0.00000000D+00  0.00000000D+00 -0.68380863D-02
  0.00000000D+00  0.00000000D+00  0.00000000D+00  0.00000000D+00  0.14219383D-01
  0.00000000D+00  0.00000000D+00  0.00000000D+00 -0.68380863D-02  0.00000000D+00
  0.00000000D+00
  BETA  
 -0.26457716D-02  0.31077530D-02 -0.14124712D+00  0.00000000D+00  0.00000000D+00
  0.43248054D+00  0.00000000D+00  0.00000000D+00  0.90713843D-01  0.14248176D-02
  0.21045853D-01 -0.14714398D-01  0.00000000D+00  0.00000000D+00  0.00000000D+00
 -0.30948104D-01  0.00000000D+00  0.00000000D+00  0.26830531D-03 -0.30288719D-03
 -0.52025985D-01  0.41496416D-01  0.00000000D+00  0.00000000D+00  0.00000000D+00
  0.17412077D+00  0.13598621D+00  0.00000000D+00 -0.11697554D-01  0.39034065D-02
  0.49124593D-02  0.00000000D+00 -0.12824685D-01 -0.37719081D-01  0.17412077D+00
  0.13598621D+00  0.00000000D+00  0.11697554D-01  0.39034065D-02  0.49124593D-02
  0.00000000D+00  0.12824685D-01 -0.37719081D-01 -0.26457716D-02  0.31077530D-02
 -0.14124712D+00  0.00000000D+00  0.00000000D+00 -0.43248054D+00  0.00000000D+00
  0.00000000D+00 -0.90713843D-01  0.14248176D-02  0.21045853D-01 -0.14714398D-01
  0.00000000D+00  0.00000000D+00  0.00000000D+00 -0.30948104D-01  0.00000000D+00
  0.00000000D+00 -0.26830531D-03 -0.30288719D-03 -0.52025985D-01  0.41496416D-01
  0.00000000D+00  0.00000000D+00  0.00000000D+00  0.17412077D+00  0.13598621D+00
  0.00000000D+00  0.11697554D-01 -0.39034065D-02  0.49124593D-02  0.00000000D+00
  0.12824685D-01  0.37719081D-01  0.17412077D+00  0.13598621D+00  0.00000000D+00
 -0.11697554D-01 -0.39034065D-02  0.49124593D-02  0.00000000D+00 -0.12824685D-01
  0.37719081D-01
  0.00000000D+00  0.00000000D+00  0.00000000D+00  0.00000000D+00  0.34314848D+00
  0.00000000D+00  0.00000000D+00  0.16294152D-01  0.00000000D+00  0.00000000D+00
  0.00000000D+00  0.00000000D+00  0.00000000D+00  0.00000000D+00  0.35731104D-01
  0.00000000D+00  0.00000000D+00 -0.12144460D+00  0.00000000D+00  0.00000000D+00
  0.00000000D+00  0.00000000D+00  0.00000000D+00  0.00000000D+00 -0.11091524D+00
  0.26500714D+00  0.37980154D+00  0.00000000D+00 -0.50521135D-02 -0.10010950D-01
  0.80482842D-01  0.00000000D+00 -0.82390658D-01 -0.30535541D-01 -0.26500714D+00
 -0.37980154D+00  0.00000000D+00 -0.50521135D-02  0.10010950D-01 -0.80482842D-01
  0.00000000D+00 -0.82390658D-01  0.30535541D-01  0.00000000D+00  0.00000000D+00
  0.00000000D+00  0.00000000D+00 -0.34314848D+00  0.00000000D+00  0.00000000D+00
 -0.16294152D-01  0.00000000D+00  0.00000000D+00  0.00000000D+00  0.00000000D+00
  0.00000000D+00  0.00000000D+00  0.35731104D-01  0.00000000D+00  0.00000000D+00
  0.12144460D+00  0.00000000D+00  0.00000000D+00  0.00000000D+00  0.00000000D+00
  0.00000000D+00  0.00000000D+00 -0.11091524D+00  0.26500714D+00  0.37980154D+00
  0.00000000D+00  0.50521135D-02  0.10010950D-01  0.80482842D-01  0.00000000D+00
  0.82390658D-01  0.30535541D-01 -0.26500714D+00 -0.37980154D+00  0.00000000D+00
  0.50521135D-02 -0.10010950D-01 -0.80482842D-01  0.00000000D+00  0.82390658D-01
 -0.30535541D-01
  0.00000000D+00  0.00000000D+00  0.00000000D+00  0.44582077D+00  0.00000000D+00
  0.00000000D+00  0.24058146D+00  0.00000000D+00  0.00000000D+00  0.00000000D+00
  0.00000000D+00  0.00000000D+00  0.00000000D+00 -0.34479019D-01  0.00000000D+00
  0.00000000D+00  0.11037286D-02  0.00000000D+00  0.00000000D+00  0.00000000D+00
  0.00000000D+00  0.00000000D+00  0.00000000D+00 -0.89825326D-02  0.00000000D+00
  0.00000000D+00  0.00000000D+00  0.14219383D-01  0.00000000D+00  0.00000000D+00
  0.00000000D+00 -0.68380863D-02  0.00000000D+00  0.00000000D+00  0.00000000D+00
  0.00000000D+00  0.14219383D-01  0.00000000D+00  0.00000000D+00  0.00000000D+00
 -0.68380863D-02  0.00000000D+00  0.00000000D+00  0.00000000D+00  0.00000000D+00
  0.00000000D+00  0.44582077D+00  0.00000000D+00  0.00000000D+00  0.24058146D+00
  0.00000000D+00  0.00000000D+00  0.00000000D+00  0.00000000D+00  0.00000000D+00
  0.00000000D+00  0.34479019D-01  0.00000000D+00  0.00000000D+00  0.11037286D-02
  0.00000000D+00  0.00000000D+00  0.00000000D+00  0.00000000D+00  0.00000000D+00
  0.00000000D+00  0.89825326D-02  0.00000000D+00  0.00000000D+00  0.00000000D+00
  0.14219383D-01  0.00000000D+00  0.00000000D+00  0.00000000D+00 -0.68380863D-02
  0.00000000D+00  0.00000000D+00  0.00000000D+00  0.00000000D+00  0.14219383D-01
  0.00000000D+00  0.00000000D+00  0.00000000D+00 -0.68380863D-02  0.00000000D+00
  0.00000000D+00
  0.70312515D+00  0.20541698D-01  0.67348495D-02  0.00000000D+00  0.00000000D+00
 -0.60818691D-03  0.00000000D+00  0.00000000D+00  0.14974010D-02 -0.50655439D-02
 -0.49236934D-02 -0.51051286D-02  0.00000000D+00  0.00000000D+00  0.00000000D+00
 -0.33791372D-03  0.00000000D+00  0.00000000D+00  0.27236140D-03  0.62103844D-03
  0.10957852D-02  0.17021602D-02  0.00000000D+00  0.00000000D+00  0.00000000D+00
  0.22248655D-03 -0.38170317D-02  0.00000000D+00 -0.39816560D-04  0.45262264D-04
  0.17531189D-03  0.00000000D+00  0.10190642D-02  0.30185264D-03  0.22248655D-03
 -0.38170317D-02  0.00000000D+00  0.39816560D-04  0.45262264D-04  0.17531189D-03
  0.00000000D+00 -0.10190642D-02  0.30185264D-03  0.70312515D+00  0.20541698D-01
  0.67348495D-02  0.00000000D+00  0.00000000D+00  0.60818691D-03  0.00000000D+00
  0.00000000D+00 -0.14974010D-02 -0.50655439D-02 -0.49236934D-02 -0.51051286D-02
  0.00000000D+00  0.00000000D+00  0.00000000D+00 -0.33791372D-03  0.00000000D+00
  0.00000000D+00 -0.27236140D-03  0.62103844D-03  0.10957852D-02  0.17021602D-02
  0.00000000D+00  0.00000000D+00  0.00000000D+00  0.22248655D-03 -0.38170317D-02
  0.00000000D+00  0.39816560D-04 -0.45262264D-04  0.17531189D-03  0.00000000D+00
 -0.10190642D-02 -0.30185264D-03  0.22248655D-03 -0.38170317D-02  0.00000000D+00
 -0.39816560D-04 -0.45262264D-04  0.17531189D-03  0.00000000D+00  0.10190642D-02
 -0.30185264D-03
  0.70329667D+00  0.20489983D-01  0.11888329D-01  0.00000000D+00  0.00000000D+00
 -0.45499598D-03  0.00000000D+00  0.00000000D+00  0.13719697D-02 -0.49886944D-02
 -0.51702560D-02 -0.44197423D-02  0.00000000D+00  0.00000000D+00  0.00000000D+00
 -0.45777914D-02  0.00000000D+00  0.00000000D+00  0.16674318D-02  0.20061072D-02
  0.28746766D-02  0.22568492D-02  0.00000000D+00  0.00000000D+00  0.00000000D+00
  0.47776986D-03 -0.63472164D-02  0.00000000D+00 -0.74380282D-04 -0.17649606D-03
 -0.36437741D-03  0.00000000D+00  0.14564307D-02  0.92370878D-03  0.47776986D-03
 -0.63472164D-02  0.00000000D+00  0.74380282D-04 -0.17649606D-03 -0.36437741D-03
  0.00000000D+00 -0.14564307D-02  0.92370878D-03 -0.70329667D+00 -0.20489983D-01
 -0.11888329D-01  0.00000000D+00  0.00000000D+00 -0.45499598D-03  0.00000000D+00
  0.00000000D+00  0.13719697D-02  0.49886944D-02  0.51702560D-02  0.44197423D-02
  0.00000000D+00  0.00000000D+00  0.00000000D+00  0.45777914D-02  0.00000000D+00
  0.00000000D+00  0.16674318D-02 -0.20061072D-02 -0.28746766D-02 -0.22568492D-02
  0.00000000D+00  0.00000000D+00  0.00000000D+00 -0.47776986D-03  0.63472164D-02
  0.00000000D+00 -0.74380282D-04 -0.17649606D-03  0.36437741D-03  0.00000000D+00
  0.14564307D-02  0.92370878D-03 -0.47776986D-03  0.63472164D-02  0.00000000D+00
  0.74380282D-04 -0.17649606D-03  0.36437741D-03  0.00000000D+00 -0.14564307D-02
  0.92370878D-03
 -0.15838596D+00  0.29982064D+00  0.62211911D-01  0.00000000D+00  0.00000000D+00
 -0.13023677D+00  0.00000000D+00  0.00000000D+00 -0.78373635D-01 -0.11489270D-01
 -0.15216850D-01  0.13996481D-01  0.00000000D+00  0.00000000D+00  0.00000000D+00
 -0.95448025D-02  0.00000000D+00  0.00000000D+00 -0.18423794D-02 -0.23067123D-01
 -0.54568827D-01 -0.22667322D-01  0.00000000D+00  0.00000000D+00  0.00000000D+00
  0.10791586D+00  0.11104845D+00  0.00000000D+00 -0.14070463D-01 -0.11632866D-01
  0.89757488D-03  0.00000000D+00 -0.25022259D-01 -0.18572973D-01  0.10791586D+00
  0.11104845D+00  0.00000000D+00  0.14070463D-01 -0.11632866D-01  0.89757488D-03
  0.00000000D+00  0.25022259D-01 -0.18572973D-01 -0.15838596D+00  0.29982064D+00
  0.62211911D-01  0.00000000D+00  0.00000000D+00  0.13023677D+00  0.00000000D+00
  0.00000000D+00  0.78373635D-01 -0.11489270D-01 -0.15216850D-01  0.13996481D-01
  0.00000000D+00  0.00000000D+00  0.00000000D+00 -0.95448025D-02  0.00000000D+00
  0.00000000D+00  0.18423794D-02 -0.23067123D-01 -0.54568827D-01 -0.22667322D-01
  0.00000000D+00  0.00000000D+00  0.00000000D+00  0.10791586D+00  0.11104845D+00
  0.00000000D+00  0.14070463D-01  0.11632866D-01  0.89757488D-03  0.00000000D+00
  0.25022259D-01  0.18572973D-01  0.10791586D+00  0.11104845D+00  0.00000000D+00
 -0.14070463D-01  0.11632866D-01  0.89757488D-03  0.00000000D+00 -0.25022259D-01
  0.18572973D-01
 -0.12815213D+00  0.25622006D+00  0.47725753D+00  0.00000000D+00  0.00000000D+00
  0.16937612D+00  0.00000000D+00  0.00000000D+00 -0.24588390D+00 -0.27999333D-02
  0.22395634D-02 -0.23073785D-01  0.00000000D+00  0.00000000D+00  0.00000000D+00
 -0.24359262D+00  0.00000000D+00  0.00000000D+00  0.52579710D-01  0.34624521D-03
 -0.11843798D+00  0.83626794D-01  0.00000000D+00  0.00000000D+00  0.00000000D+00
  0.20131988D+00  0.17745026D+00  0.00000000D+00 -0.19916980D-01 -0.83427033D-02
 -0.73058954D-02  0.00000000D+00 -0.95873702D-02 -0.38941086D-01  0.20131988D+00
  0.17745026D+00  0.00000000D+00  0.19916980D-01 -0.83427033D-02 -0.73058954D-02
  0.00000000D+00  0.95873702D-02 -0.38941086D-01  0.12815213D+00 -0.25622006D+00
 -0.47725753D+00  0.00000000D+00  0.00000000D+00  0.16937612D+00  0.00000000D+00
  0.00000000D+00 -0.24588390D+00  0.27999333D-02 -0.22395634D-02  0.23073785D-01
  0.00000000D+00  0.00000000D+00  0.00000000D+00  0.24359262D+00  0.00000000D+00
  0.00000000D+00  0.52579710D-01 -0.34624521D-03  0.11843798D+00 -0.83626794D-01
  0.00000000D+00  0.00000000D+00  0.00000000D+00 -0.20131988D+00 -0.17745026D+00
  0.00000000D+00 -0.19916980D-01 -0.83427033D-02  0.73058954D-02  0.00000000D+00
 -0.95873702D-02 -0.38941086D-01 -0.20131988D+00 -0.17745026D+00  0.00000000D+00
  0.19916980D-01 -0.83427033D-02  0.73058954D-02  0.00000000D+00  0.95873702D-02
 -0.38941086D-01

     EXCHANGE FUNCTIONAL   =PBE&HFX   
     CORRELATION FUNCTIONAL=PBE       
     DFT THRESHOLD         =.575E-08
     GRID CHANGE THRESHOLD =.300E-03
 FOR AN EULER-MACLAURIN QUADRATURE USING  96 RADIAL POINTS:
 SMALLEST GAUSSIAN PRIMITIVE EXPONENT=        0.0297400000 OF TYPE -S-
 ON ATOM NUMBER   2 HAS RADIAL NORMALIZATION=  1.000000
  LARGEST GAUSSIAN PRIMITIVE EXPONENT=     6665.0000000000 OF TYPE -S-
 ON ATOM NUMBER   1 HAS RADIAL NORMALIZATION=  1.000000
HD(  1):   -164.77532  1  1
  1  TOTELE:      14.99991   Exc:      -8.97810 Ecorr:      -0.46268
 
 Warning: Dabs(A(N,N)).Lt.1.D-11,-> 1.1d11
HD(  2):   -151.11556  2  1
  2  TOTELE:  0.14999913315879E+02
HD(  3):   -164.77532  2  2
  3  TOTELE:      14.99991   Exc:      -8.97963 Ecorr:      -0.46225
 
 Warning: Dabs(A(N,N)).Lt.1.D-11,-> 1.1d11
HD(  4):   -144.73106  3  1
  4  TOTELE:  0.14999913315879E+02
 
 Warning: Dabs(A(N,N)).Lt.1.D-11,-> 1.1d11
HD(  5):   -151.32617  3  2
  5  TOTELE:  0.14999913315879E+02
HD(  6):   -164.77532  3  3
  6  TOTELE:      14.99991   Exc:      -9.00793 Ecorr:      -0.45622
 
 Warning: Dabs(A(N,N)).Lt.1.D-11,-> 1.1d11
HD(  7):   -126.96258  4  1
  7  TOTELE:  0.14999913315879E+02
 
 Warning: Dabs(A(N,N)).Lt.1.D-11,-> 1.1d11
HD(  8):   -151.50969  4  2
  8  TOTELE:  0.14999913315879E+02
 
 Warning: Dabs(A(N,N)).Lt.1.D-11,-> 1.1d11
HD(  9):   -144.26941  4  3
  9  TOTELE:  0.14999913315879E+02
HD( 10):   -165.09384  4  4
 10  TOTELE:      15.00001   Exc:      -8.99611 Ecorr:      -0.46410
 Hij will be calculated with HF + Sij*Avg(Ecorr)
   1   1    1.0000000000  -77.7864987794
   1   2    0.0000000000    0.1371977877
   1   3    0.0000000000   -0.0127067350
   1   4    0.0000000000   -0.0913140663
   2   1    0.0000000000    0.1371977877
   2   2    1.0000000000  -77.7889071018
   2   3    0.0000000000    0.0091996596
   2   4   -0.0000000000   -0.1036200801
   3   1    0.0000000000   -0.0127067350
   3   2    0.0000000000    0.0091996596
   3   3    1.0000000000  -77.8483220318
   3   4    0.0000000000   -0.0123060191
   4   1    0.0000000000   -0.0913140663
   4   2   -0.0000000000   -0.1036200801
   4   3    0.0000000000   -0.0123060191
   4   4    1.0000000000  -77.8868670841
 
 ENERGY FOR STATE   1 :   -77.9533445411
 ENERGY FOR STATE   2 :   -77.9265745909
 ENERGY FOR STATE   3 :   -77.8436101606
 ENERGY FOR STATE   4 :   -77.5870657045
 
 FINAL ENERGY:   -77.9533445411
 
 RESONANCE ENERGY:     0.066477 A.U.
 
 THE COEFFICIENTS FOR STATE   1
    0.11133    0.45687    0.07647    0.87922
 THE COEFFICIENTS FOR STATE   2
   -0.74025    0.60218   -0.22242   -0.19984
 THE COEFFICIENTS FOR STATE   3
   -0.18574    0.09416    0.97188   -0.10994
 THE COEFFICIENTS FOR STATE   4
    0.63650    0.64791    0.01156   -0.41828
 
 THE STRUCTUAL WEIGHTS FOR THE STRUCTURES ARE:                     1
    0.01239    0.20873    0.00585    0.77302
 THE STRUCTUAL WEIGHTS FOR THE STRUCTURES ARE:                     2
    0.54798    0.36262    0.04947    0.03993
 THE STRUCTUAL WEIGHTS FOR THE STRUCTURES ARE:                     3
    0.03450    0.00887    0.94455    0.01209
 THE STRUCTUAL WEIGHTS FOR THE STRUCTURES ARE:                     4
    0.40513    0.41978    0.00013    0.17495
S2(Exact):   0.75000  dS2:   1.00000
S2(Exact):   0.75000  dS2:**********
S2(Exact):   0.75000  dS2:   1.00000
S2(Exact):   0.75000  dS2:**********
S2(Exact):   0.75000  dS2:**********
S2(Exact):   0.75000  dS2:   1.00000
S2(Exact):   0.75000  dS2:**********
S2(Exact):   0.75000  dS2:**********
S2(Exact):   0.75000  dS2:**********
S2(Exact):   0.75000  dS2:   0.00000
 
 SPIN OPERATOR IN DETERMINANT BASIS:                     4
     1.75000
************     1.75000
************************     1.75000
************************************     0.75000
 
 
 SPIN SQUARED FOR MSDFT STATES:
    1************
    2************
    3************
    4************
 
 
 STEP CPU TIME =     7.89 TOTAL CPU TIME =        8.0 (    0.1 MIN)
 TOTAL WALL CLOCK TIME=        8.2 SECONDS, CPU UTILIZATION IS  96.85%

     ---------------------------------------------------------------------
     PROPERTIES FOR THE PBE0     DFT FUNCTIONAL (UHF  TYPE) DENSITY MATRIX
     ---------------------------------------------------------------------

          -----------------
          ENERGY COMPONENTS
          -----------------

         WAVEFUNCTION NORMALIZATION =       0.9999999912

                ONE ELECTRON ENERGY =    -161.6369319296
                TWO ELECTRON ENERGY =     128.3282959105
           NUCLEAR REPULSION ENERGY =      33.3086360191
                                      ------------------
                       TOTAL ENERGY =       0.0000000000

 ELECTRON-ELECTRON POTENTIAL ENERGY =     128.3282959105
  NUCLEUS-ELECTRON POTENTIAL ENERGY =    -238.6464598216
   NUCLEUS-NUCLEUS POTENTIAL ENERGY =      33.3086360191
                                      ------------------
             TOTAL POTENTIAL ENERGY =     -77.0095278920
               TOTAL KINETIC ENERGY =      77.0095278920
                 VIRIAL RATIO (V/T) =       1.0000000000

  ...... PI ENERGY ANALYSIS ......

 ERROR *** ATTEMPTING A BOGUS READ OF A DAF RECORD.
 RECORD NUMBER   14 OF LENGTH      3741 WAS NEVER PREVIOUSLY WRITTEN.

 THIS ERROR IS LIKELY TO BE A BUG IN THE PROGRAM, BUT
 PLEASE CONSIDER INPUT ERRORS AS A POSSIBLE CAUSE, TOO.
 MANUAL CHAPTER -PROG.DOC- HAS A LIST OF ALL DIRECT ACCESS FILE RECORD NUMBERS,
 WHICH WILL HELP YOU UNDERSTAND WHAT THE INCORRECT DATA IS SUPPOSED TO BE.

 EXECUTION OF GAMESS TERMINATED -ABNORMALLY- AT Tue Jul 23 15:53:38 2019
                757665  WORDS OF DYNAMIC MEMORY USED
 STEP CPU TIME =     0.01 TOTAL CPU TIME =        8.0 (    0.1 MIN)
 TOTAL WALL CLOCK TIME=        8.2 SECONDS, CPU UTILIZATION IS  96.97%
 A fatal error occurred on DDI Process 0.
 ddikick.x: application process 0 quit unexpectedly.
 ddikick.x: Sending kill signal to DDI processes.
 ddikick.x: Execution terminated due to error(s).
----- accounting info -----
Files used on the master node mu01 were:
-rw-r--r-- 1 yanglikun reimers     665 Jul 23 15:53 /home/yanglikun/msdft/fchk-to-bmo/example/cation/spin_coupling/rodft/include-b2u-b3u-transtion/ci.dat
-rw-r--r-- 1 yanglikun reimers     656 Jul 23 15:53 /home/yanglikun/msdft/fchk-to-bmo/example/cation/spin_coupling/rodft/include-b2u-b3u-transtion/ci.F05
-rw-r--r-- 1 yanglikun reimers 3533760 Jul 23 15:53 /home/yanglikun/msdft/fchk-to-bmo/example/cation/spin_coupling/rodft/include-b2u-b3u-transtion/ci.F10
-rw-r--r-- 1 yanglikun reimers     656 Jul 23 15:52 /home/yanglikun/msdft/fchk-to-bmo/example/cation/spin_coupling/rodft/include-b2u-b3u-transtion/ci.inp
-rw-r--r-- 1 yanglikun reimers  108925 Jul 23 15:53 /home/yanglikun/msdft/fchk-to-bmo/example/cation/spin_coupling/rodft/include-b2u-b3u-transtion/ci.out
Tue Jul 23 15:53:41 CST 2019
0.224u 0.069s 0:11.65 2.4%	0+0k 0+0io 0pf+0w
