# Supplementary material for: Source code, input data, and sample output concerning the application of multistate density functional theory to the singdoublet and tripdoublet states of the ethylene cation
Source: Data Brief. 2019 Dec 13;28:104984. doi: 10.1016/j.dib.2019.104984 (PMC6940705; doi:10.1016/j.dib.2019.104984)
Supplement: Multimedia component 1 [file mmc1.zip › mod-ham-aug-cc-pvdz.dat]

4  #Number of Configurations  
 1   1    1.0000000000  -77.7864987794
 1   2    0.0000000000    0.1371977877
 1   3    0.0000000000   -0.0127067350
 1   4    0.0000000000   -0.0913140663
 2   1    0.0000000000    0.1371977877
 2   2    1.0000000000  -77.7889071018
 2   3    0.0000000000    0.0091996596
 2   4   -0.0000000000   -0.1036200801
 3   1    0.0000000000   -0.0127067350
 3   2    0.0000000000    0.0091996596
 3   3    1.0000000000  -77.8483220318
 3   4    0.0000000000   -0.0123060191
 4   1    0.0000000000   -0.0913140663
 4   2   -0.0000000000   -0.1036200801
 4   3    0.0000000000   -0.0123060191
 4   4    1.0000000000  -77.8868670841
3
2  3    0.006817210150004
1  3   -0.009225532550005
1  2    0.068640462549993
