# Supplementary material for: Source code, input data, and sample output concerning the application of multistate density functional theory to the singdoublet and tripdoublet states of the ethylene cation
Source: Data Brief. 2019 Dec 13;28:104984. doi: 10.1016/j.dib.2019.104984 (PMC6940705; doi:10.1016/j.dib.2019.104984)
Supplement: Multimedia component 1 [file mmc1.zip › mod-ham-aug-cc-pvdz.out]

Hamiltonian: 
   -77.78650
     0.06864   -77.78891
    -0.00923     0.00682   -77.84832
    -0.09131    -0.10362    -0.01231   -77.88687
Overlap: 
     1.00000
     0.00000     1.00000
     0.00000     0.00000     1.00000
     0.00000    -0.00000     0.00000     1.00000
Orthogonal Hamiltonian: 
   -77.78650
     0.06864   -77.78891
    -0.00923     0.00682   -77.84832
    -0.09131    -0.10362    -0.01231   -77.88687

Eigenvalues and Eigenvectors:
   -77.96592904   -77.86436477   -77.83885951   -77.64144167

     0.29729688    -0.57735026     0.46162596     0.60430349
     0.38882167     0.57735029    -0.34940101     0.62721869
     0.09152483    -0.57735026    -0.81102699     0.02291521
     0.86721132     0.00000002     0.08399779    -0.49080433

Frequencies(eV):
     0.00000
     2.76371
     3.45774
     8.82976
