# Supplementary material for: Source code, input data, and sample output concerning the application of multistate density functional theory to the singdoublet and tripdoublet states of the ethylene cation
Source: Data Brief. 2019 Dec 13;28:104984. doi: 10.1016/j.dib.2019.104984 (PMC6940705; doi:10.1016/j.dib.2019.104984)
Supplement: Multimedia component 1 [file mmc1.zip › fchk-to-bmo.f90]

program fchk
implicit none

integer :: i,j,k,l,nao,nb,na,ns
real(8), dimension(:,:), allocatable :: ca,cb
character(len=50) :: ifile,ofile

call getarg(1,ifile)
call getarg(2,ofile)

open(29,file=ifile,form='formatted',action='read')
read(29,*) ns, nao
if( ns .gt. 0 ) then
   read(29,*) na
   allocate( ca(nao,na) )
   do i=1,na
   do j=1,nao
      read(29,*) ca(j,i)
   enddo
   enddo
endif
if( ns .gt. 1 ) then
   read(29,*) nb
   allocate( cb(nao,nb) )
   do i=1,nb
   do j=1,nao
      read(29,*) cb(j,i)
   enddo
   enddo
endif
close(29)

open(30,file=ofile,form='unformatted',action='write')
if( ns .gt. 0) then
   do i=1,na
   do j=1,nao
      write(30) ca(j,i)
   enddo
   enddo
endif
if( ns .eq. 0) then
   do i=1,na
   do j=1,nao
      write(30) ca(j,i)
   enddo
   enddo
else 
   do i=1,nb
   do j=1,nao
      write(30) cb(j,i)
   enddo
   enddo
endif
close(30)

write(*,*) "1"


end program
