# Supplementary material for: Source code, input data, and sample output concerning the application of multistate density functional theory to the singdoublet and tripdoublet states of the ethylene cation
Source: Data Brief. 2019 Dec 13;28:104984. doi: 10.1016/j.dib.2019.104984 (PMC6940705; doi:10.1016/j.dib.2019.104984)
Supplement: Multimedia component 1 [file mmc1.zip › ethene-quartet-aug-cc-pvdz.log]

 Entering Gaussian System, Link 0=g16
 Initial command:
 /opt/qmsoft/g16/g16/l1.exe "/tmp/Gau-23826.inp" -scrdir="/tmp/"
 Entering Link 1 = /opt/qmsoft/g16/g16/l1.exe PID=     23827.
  
 Copyright (c) 1988,1990,1992,1993,1995,1998,2003,2009,2016,
            Gaussian, Inc.  All Rights Reserved.
  
 This is part of the Gaussian(R) 16 program.  It is based on
 the Gaussian(R) 09 system (copyright 2009, Gaussian, Inc.),
 the Gaussian(R) 03 system (copyright 2003, Gaussian, Inc.),
 the Gaussian(R) 98 system (copyright 1998, Gaussian, Inc.),
 the Gaussian(R) 94 system (copyright 1995, Gaussian, Inc.),
 the Gaussian 92(TM) system (copyright 1992, Gaussian, Inc.),
 the Gaussian 90(TM) system (copyright 1990, Gaussian, Inc.),
 the Gaussian 88(TM) system (copyright 1988, Gaussian, Inc.),
 the Gaussian 86(TM) system (copyright 1986, Carnegie Mellon
 University), and the Gaussian 82(TM) system (copyright 1983,
 Carnegie Mellon University). Gaussian is a federally registered
 trademark of Gaussian, Inc.
  
 This software contains proprietary and confidential information,
 including trade secrets, belonging to Gaussian, Inc.
  
 This software is provided under written license and may be
 used, copied, transmitted, or stored only in accord with that
 written license.
  
 The following legend is applicable only to US Government
 contracts under FAR:
  
                    RESTRICTED RIGHTS LEGEND
  
 Use, reproduction and disclosure by the US Government is
 subject to restrictions as set forth in subparagraphs (a)
 and (c) of the Commercial Computer Software - Restricted
 Rights clause in FAR 52.227-19.
  
 Gaussian, Inc.
 340 Quinnipiac St., Bldg. 40, Wallingford CT 06492
  
  
 ---------------------------------------------------------------
 Warning -- This program may not be used in any manner that
 competes with the business of Gaussian, Inc. or will provide
 assistance to any competitor of Gaussian, Inc.  The licensee
 of this program is prohibited from giving any competitor of
 Gaussian, Inc. access to this program.  By using this program,
 the user acknowledges that Gaussian, Inc. is engaged in the
 business of creating and licensing software in the field of
 computational chemistry and represents and warrants to the
 licensee that it is not a competitor of Gaussian, Inc. and that
 it will not use this program in any manner prohibited above.
 ---------------------------------------------------------------
  

 Cite this work as:
 Gaussian 16, Revision A.03,
 M. J. Frisch, G. W. Trucks, H. B. Schlegel, G. E. Scuseria, 
 M. A. Robb, J. R. Cheeseman, G. Scalmani, V. Barone, 
 G. A. Petersson, H. Nakatsuji, X. Li, M. Caricato, A. V. Marenich, 
 J. Bloino, B. G. Janesko, R. Gomperts, B. Mennucci, H. P. Hratchian, 
 J. V. Ortiz, A. F. Izmaylov, J. L. Sonnenberg, D. Williams-Young, 
 F. Ding, F. Lipparini, F. Egidi, J. Goings, B. Peng, A. Petrone, 
 T. Henderson, D. Ranasinghe, V. G. Zakrzewski, J. Gao, N. Rega, 
 G. Zheng, W. Liang, M. Hada, M. Ehara, K. Toyota, R. Fukuda, 
 J. Hasegawa, M. Ishida, T. Nakajima, Y. Honda, O. Kitao, H. Nakai, 
 T. Vreven, K. Throssell, J. A. Montgomery, Jr., J. E. Peralta, 
 F. Ogliaro, M. J. Bearpark, J. J. Heyd, E. N. Brothers, K. N. Kudin, 
 V. N. Staroverov, T. A. Keith, R. Kobayashi, J. Normand, 
 K. Raghavachari, A. P. Rendell, J. C. Burant, S. S. Iyengar, 
 J. Tomasi, M. Cossi, J. M. Millam, M. Klene, C. Adamo, R. Cammi, 
 J. W. Ochterski, R. L. Martin, K. Morokuma, O. Farkas, 
 J. B. Foresman, and D. J. Fox, Gaussian, Inc., Wallingford CT, 2016.
 
 ******************************************
 Gaussian 16:  ES64L-G16RevA.03 25-Dec-2016
                18-Jul-2019 
 ******************************************
 %chk=ethene-qua.chk
 ----------------------------------------------------------
 #P ropbe1pbe/aug-cc-pVDZ 6D 10F geom=connectivity pop=full
 ----------------------------------------------------------
 1/38=1,57=2,172=1/1;
 2/12=2,17=6,18=5,40=1/2;
 3/5=16,7=10,8=22,11=2,25=1,30=1,74=-13,116=101/1,2,3;
 4//1;
 5/5=2,38=5/2;
 6/7=3,28=1/1;
 99/5=1,9=1/99;
 Leave Link    1 at Thu Jul 18 01:50:35 2019, MaxMem=           0 cpu:               0.0 elap:               0.1
 (Enter /opt/qmsoft/g16/g16/l101.exe)
 -------------------
 Title Card Required
 -------------------
 Symbolic Z-matrix:
 Charge =  1 Multiplicity = 4
 C                     0.       -0.6776    0. 
 H                     0.92414  -1.21655   0. 
 H                    -0.92414  -1.21655   0. 
 C                     0.        0.6776    0. 
 H                    -0.92414   1.21655   0. 
 H                     0.92414   1.21655   0. 
 
 ITRead=  0  0  0  0  0  0
 MicOpt= -1 -1 -1 -1 -1 -1
 NAtoms=      6 NQM=        6 NQMF=       0 NMMI=      0 NMMIF=      0
                NMic=       0 NMicF=      0.
                    Isotopes and Nuclear Properties:
 (Nuclear quadrupole moments (NQMom) in fm**2, nuclear magnetic moments (NMagM)
  in nuclear magnetons)

  Atom         1           2           3           4           5           6
 IAtWgt=          12           1           1          12           1           1
 AtmWgt=  12.0000000   1.0078250   1.0078250  12.0000000   1.0078250   1.0078250
 NucSpn=           0           1           1           0           1           1
 AtZEff=  -0.0000000  -0.0000000  -0.0000000  -0.0000000  -0.0000000  -0.0000000
 NQMom=    0.0000000   0.0000000   0.0000000   0.0000000   0.0000000   0.0000000
 NMagM=    0.0000000   2.7928460   2.7928460   0.0000000   2.7928460   2.7928460
 AtZNuc=   6.0000000   1.0000000   1.0000000   6.0000000   1.0000000   1.0000000
 Leave Link  101 at Thu Jul 18 01:50:35 2019, MaxMem=   104857600 cpu:               0.1 elap:               0.1
 (Enter /opt/qmsoft/g16/g16/l202.exe)
                          Input orientation:                          
 ---------------------------------------------------------------------
 Center     Atomic      Atomic             Coordinates (Angstroms)
 Number     Number       Type             X           Y           Z
 ---------------------------------------------------------------------
      1          6           0        0.000000   -0.677600    0.000000
      2          1           0        0.924145   -1.216552    0.000000
      3          1           0       -0.924145   -1.216552    0.000000
      4          6           0        0.000000    0.677600    0.000000
      5          1           0       -0.924145    1.216552    0.000000
      6          1           0        0.924145    1.216552    0.000000
 ---------------------------------------------------------------------
                    Distance matrix (angstroms):
                    1          2          3          4          5
     1  C    0.000000
     2  H    1.069819   0.000000
     3  H    1.069819   1.848289   0.000000
     4  C    1.355200   2.107571   2.107571   0.000000
     5  H    2.107571   3.055514   2.433104   1.069819   0.000000
     6  H    2.107571   2.433104   3.055514   1.069819   1.848289
                    6
     6  H    0.000000
 Stoichiometry    C2H4(1+,4)
 Framework group  D2H[C2"(C.C),SG(H4)]
 Deg. of freedom     3
 Full point group                 D2H     NOp   8
 Largest Abelian subgroup         D2H     NOp   8
 Largest concise Abelian subgroup D2      NOp   4
                         Standard orientation:                         
 ---------------------------------------------------------------------
 Center     Atomic      Atomic             Coordinates (Angstroms)
 Number     Number       Type             X           Y           Z
 ---------------------------------------------------------------------
      1          6           0        0.000000    0.000000    0.677600
      2          1           0        0.000000    0.924145    1.216552
      3          1           0       -0.000000   -0.924145    1.216552
      4          6           0        0.000000    0.000000   -0.677600
      5          1           0       -0.000000   -0.924145   -1.216552
      6          1           0        0.000000    0.924145   -1.216552
 ---------------------------------------------------------------------
 Rotational constants (GHZ):         146.7885138          29.7531693          24.7387666
 Leave Link  202 at Thu Jul 18 01:50:35 2019, MaxMem=   104857600 cpu:               0.0 elap:               0.0
 (Enter /opt/qmsoft/g16/g16/l301.exe)
 Standard basis: Aug-CC-pVDZ (6D, 10F)
 Ernie: Thresh=  0.10000D-02 Tol=  0.10000D-05 Strict=F.
 Ernie:  4 primitive shells out of 78 were deleted.
 There are    20 symmetry adapted cartesian basis functions of AG  symmetry.
 There are     4 symmetry adapted cartesian basis functions of B1G symmetry.
 There are     7 symmetry adapted cartesian basis functions of B2G symmetry.
 There are    12 symmetry adapted cartesian basis functions of B3G symmetry.
 There are     4 symmetry adapted cartesian basis functions of AU  symmetry.
 There are    20 symmetry adapted cartesian basis functions of B1U symmetry.
 There are    12 symmetry adapted cartesian basis functions of B2U symmetry.
 There are     7 symmetry adapted cartesian basis functions of B3U symmetry.
 There are    20 symmetry adapted basis functions of AG  symmetry.
 There are     4 symmetry adapted basis functions of B1G symmetry.
 There are     7 symmetry adapted basis functions of B2G symmetry.
 There are    12 symmetry adapted basis functions of B3G symmetry.
 There are     4 symmetry adapted basis functions of AU  symmetry.
 There are    20 symmetry adapted basis functions of B1U symmetry.
 There are    12 symmetry adapted basis functions of B2U symmetry.
 There are     7 symmetry adapted basis functions of B3U symmetry.
    86 basis functions,   130 primitive gaussians,    86 cartesian basis functions
     9 alpha electrons        6 beta electrons
       nuclear repulsion energy        33.3086336071 Hartrees.
 IExCor= 1009 DFT=T Ex+Corr=PBE1PBE ExCW=0 ScaHFX=  0.250000
 ScaDFX=  0.750000  0.750000  1.000000  1.000000 ScalE2=  1.000000  1.000000
 IRadAn=      5 IRanWt=     -1 IRanGd=            0 ICorTp=0 IEmpDi=  4
 NAtoms=    6 NActive=    6 NUniq=    2 SFac= 4.00D+00 NAtFMM=   60 NAOKFM=F Big=F
 Integral buffers will be    131072 words long.
 Raffenetti 2 integral format.
 Two-electron integral symmetry is turned on.
 Leave Link  301 at Thu Jul 18 01:50:35 2019, MaxMem=   104857600 cpu:               0.1 elap:               0.1
 (Enter /opt/qmsoft/g16/g16/l302.exe)
 NPDir=0 NMtPBC=     1 NCelOv=     1 NCel=       1 NClECP=     1 NCelD=      1
         NCelK=      1 NCelE2=     1 NClLst=     1 CellRange=     0.0.
 One-electron integrals computed using PRISM.
 One-electron integral symmetry used in STVInt
 NBasis=    86 RedAO= T EigKep=  1.74D-05  NBF=    20     4     7    12     4    20    12     7
 NBsUse=    86 1.00D-06 EigRej= -1.00D+00 NBFU=    20     4     7    12     4    20    12     7
 Precomputing XC quadrature grid using
 IXCGrd= 4 IRadAn=           5 IRanWt=          -1 IRanGd=           0 AccXCQ= 0.00D+00.
 Generated NRdTot=       0 NPtTot=           0 NUsed=           0 NTot=          32
 NSgBfM=    86    86    86    86    86 MxSgAt=     6 MxSgA2=     6.
 Leave Link  302 at Thu Jul 18 01:50:35 2019, MaxMem=   104857600 cpu:               0.1 elap:               0.1
 (Enter /opt/qmsoft/g16/g16/l303.exe)
 DipDrv:  MaxL=1.
 Leave Link  303 at Thu Jul 18 01:50:36 2019, MaxMem=   104857600 cpu:               0.0 elap:               0.0
 (Enter /opt/qmsoft/g16/g16/l401.exe)
 ExpMin= 2.97D-02 ExpMax= 6.67D+03 ExpMxC= 2.28D+02 IAcc=3 IRadAn=         5 AccDes= 0.00D+00
 Harris functional with IExCor= 1009 and IRadAn=       5 diagonalized for initial guess.
 HarFok:  IExCor= 1009 AccDes= 0.00D+00 IRadAn=         5 IDoV= 1 UseB2=F ITyADJ=14
 ICtDFT=  3500011 ScaDFX=  1.000000  1.000000  1.000000  1.000000
 FoFCou: FMM=F IPFlag=           0 FMFlag=      100000 FMFlg1=           0
         NFxFlg=           0 DoJE=T BraDBF=F KetDBF=T FulRan=T
         wScrn=  0.000000 ICntrl=       500 IOpCl=  0 I1Cent=   200000004 NGrid=           0
         NMat0=    1 NMatS0=      1 NMatT0=    0 NMatD0=    1 NMtDS0=    0 NMtDT0=    0
 Petite list used in FoFCou.
 Harris En= -77.8857581432076    
 JPrj=0 DoOrth=F DoCkMO=F.
 Initial guess orbital symmetries:
       Occupied  (AG) (B1U) (AG) (B1U) (B2U) (AG) (B3G) (B3U) (B2G)
       Virtual   (AG) (B2U) (B1U) (B3U) (B3G) (AG) (B2U) (AG) (B2G)
                 (B1U) (AG) (B1U) (B2U) (B3G) (B1G) (B1U) (B1U)
                 (AG) (AU) (B3U) (B3G) (B2U) (B2G) (AG) (B2U) (AG)
                 (B3G) (B3U) (B1U) (AG) (B2U) (B1U) (B1G) (B1U)
                 (B3G) (B2G) (B3U) (B3G) (B1U) (AU) (AG) (AG) (B1U)
                 (B2G) (B2U) (B3G) (B1U) (B3U) (AG) (B2U) (B1G)
                 (B1U) (AG) (B3G) (AU) (B2G) (AG) (B2U) (B1U) (B3U)
                 (B3G) (B1G) (B2U) (B1U) (AG) (B2G) (B1U) (AU)
                 (B3G) (AG) (B1U) (AG) (B2U) (B3G) (B1U) (AG) (B1U)
 The electronic state of the initial guess is 4-B2U.
 Leave Link  401 at Thu Jul 18 01:50:36 2019, MaxMem=   104857600 cpu:               0.2 elap:               0.2
 (Enter /opt/qmsoft/g16/g16/l502.exe)
 Keep R1 and R2 ints in memory in symmetry-blocked form, NReq=7948991.
 FoFCou: FMM=F IPFlag=           0 FMFlag=           0 FMFlg1=           0
         NFxFlg=           0 DoJE=F BraDBF=F KetDBF=F FulRan=T
         wScrn=  0.000000 ICntrl=       600 IOpCl=  0 I1Cent=           0 NGrid=           0
         NMat0=    1 NMatS0=   3741 NMatT0=    0 NMatD0=    1 NMtDS0=    0 NMtDT0=    0
 Petite list used in FoFCou.
 Restricted open shell SCF:
 Using DIIS extrapolation, IDIIS=  1040.
 NGot=   104857600 LenX=   102956222 LenY=   102948385
 Requested convergence on RMS density matrix=1.00D-08 within 128 cycles.
 Requested convergence on MAX density matrix=1.00D-06.
 Requested convergence on             energy=1.00D-06.
 No special actions if energy rises.

 Cycle   1  Pass 1  IDiag  1:
 E= -77.8514189112664    
 DIIS: error= 1.41D-02 at cycle   1 NSaved=   1.
 NSaved= 1 IEnMin= 1 EnMin= -77.8514189112664     IErMin= 1 ErrMin= 1.41D-02
 ErrMax= 1.41D-02  0.00D+00 EMaxC= 1.00D-01 BMatC= 1.65D-02 BMatP= 1.65D-02
 IDIUse=3 WtCom= 8.59D-01 WtEn= 1.41D-01
 Coeff-Com:  0.100D+01
 Coeff-En:   0.100D+01
 Coeff:      0.100D+01
 Gap=     0.026 Goal=   None    Shift=    0.000
 GapD=    0.026 DampG=0.250 DampE=0.500 DampFc=0.2500 IDamp=-1.
 Damping current iteration by 2.50D-01
 RMSDP=1.03D-02 MaxDP=1.89D-01              OVMax= 5.65D-02

 Cycle   2  Pass 1  IDiag  1:
 E= -77.8551563852016     Delta-E=       -0.003737473935 Rises=F Damp=T
 DIIS: error= 8.62D-03 at cycle   2 NSaved=   2.
 NSaved= 2 IEnMin= 2 EnMin= -77.8551563852016     IErMin= 2 ErrMin= 8.62D-03
 ErrMax= 8.62D-03  0.00D+00 EMaxC= 1.00D-01 BMatC= 5.97D-03 BMatP= 1.65D-02
 IDIUse=3 WtCom= 9.14D-01 WtEn= 8.62D-02
 Coeff-Com: -0.981D+00 0.198D+01
 Coeff-En:   0.000D+00 0.100D+01
 Coeff:     -0.896D+00 0.190D+01
 Gap=     0.034 Goal=   None    Shift=    0.000
 RMSDP=6.39D-03 MaxDP=1.19D-01 DE=-3.74D-03 OVMax= 7.38D-02

 Cycle   3  Pass 1  IDiag  1:
 E= -77.8619742425726     Delta-E=       -0.006817857371 Rises=F Damp=F
 DIIS: error= 9.56D-03 at cycle   3 NSaved=   3.
 NSaved= 3 IEnMin= 3 EnMin= -77.8619742425726     IErMin= 2 ErrMin= 8.62D-03
 ErrMax= 9.56D-03  0.00D+00 EMaxC= 1.00D-01 BMatC= 1.44D-03 BMatP= 5.97D-03
 IDIUse=3 WtCom= 9.04D-01 WtEn= 9.56D-02
 Coeff-Com: -0.623D+00 0.948D+00 0.676D+00
 Coeff-En:   0.000D+00 0.000D+00 0.100D+01
 Coeff:     -0.564D+00 0.857D+00 0.707D+00
 Gap=     0.036 Goal=   None    Shift=    0.000
 RMSDP=2.78D-03 MaxDP=8.39D-02 DE=-6.82D-03 OVMax= 7.26D-02

 Cycle   4  Pass 1  IDiag  1:
 E= -77.8641603490702     Delta-E=       -0.002186106498 Rises=F Damp=F
 DIIS: error= 2.93D-03 at cycle   4 NSaved=   4.
 NSaved= 4 IEnMin= 4 EnMin= -77.8641603490702     IErMin= 4 ErrMin= 2.93D-03
 ErrMax= 2.93D-03  0.00D+00 EMaxC= 1.00D-01 BMatC= 2.21D-04 BMatP= 1.44D-03
 IDIUse=3 WtCom= 9.71D-01 WtEn= 2.93D-02
 Coeff-Com: -0.369D+00 0.514D+00 0.209D+00 0.646D+00
 Coeff-En:   0.000D+00 0.000D+00 0.000D+00 0.100D+01
 Coeff:     -0.358D+00 0.499D+00 0.203D+00 0.656D+00
 Gap=     0.036 Goal=   None    Shift=    0.000
 RMSDP=8.71D-04 MaxDP=2.73D-02 DE=-2.19D-03 OVMax= 2.49D-02

 Cycle   5  Pass 1  IDiag  1:
 E= -77.8642553750207     Delta-E=       -0.000095025950 Rises=F Damp=F
 DIIS: error= 2.04D-03 at cycle   5 NSaved=   5.
 NSaved= 5 IEnMin= 5 EnMin= -77.8642553750207     IErMin= 5 ErrMin= 2.04D-03
 ErrMax= 2.04D-03  0.00D+00 EMaxC= 1.00D-01 BMatC= 6.17D-05 BMatP= 2.21D-04
 IDIUse=3 WtCom= 9.80D-01 WtEn= 2.04D-02
 Coeff-Com: -0.120D+00 0.164D+00-0.995D-01 0.234D+00 0.821D+00
 Coeff-En:   0.000D+00 0.000D+00 0.000D+00 0.328D+00 0.672D+00
 Coeff:     -0.118D+00 0.161D+00-0.974D-01 0.236D+00 0.818D+00
 Gap=     0.036 Goal=   None    Shift=    0.000
 RMSDP=5.06D-04 MaxDP=1.39D-02 DE=-9.50D-05 OVMax= 1.22D-02

 Cycle   6  Pass 1  IDiag  1:
 E= -77.8643548420339     Delta-E=       -0.000099467013 Rises=F Damp=F
 DIIS: error= 7.57D-04 at cycle   6 NSaved=   6.
 NSaved= 6 IEnMin= 6 EnMin= -77.8643548420339     IErMin= 6 ErrMin= 7.57D-04
 ErrMax= 7.57D-04  0.00D+00 EMaxC= 1.00D-01 BMatC= 8.64D-06 BMatP= 6.17D-05
 IDIUse=3 WtCom= 9.92D-01 WtEn= 7.57D-03
 Coeff-Com: -0.297D-01 0.406D-01-0.635D-01-0.948D-02 0.131D+00 0.931D+00
 Coeff-En:   0.000D+00 0.000D+00 0.000D+00 0.000D+00 0.000D+00 0.100D+01
 Coeff:     -0.294D-01 0.403D-01-0.630D-01-0.941D-02 0.130D+00 0.931D+00
 Gap=     0.036 Goal=   None    Shift=    0.000
 RMSDP=1.17D-04 MaxDP=2.33D-03 DE=-9.95D-05 OVMax= 1.93D-03

 Cycle   7  Pass 1  IDiag  1:
 E= -77.8643640744326     Delta-E=       -0.000009232399 Rises=F Damp=F
 DIIS: error= 1.43D-04 at cycle   7 NSaved=   7.
 NSaved= 7 IEnMin= 7 EnMin= -77.8643640744326     IErMin= 7 ErrMin= 1.43D-04
 ErrMax= 1.43D-04  0.00D+00 EMaxC= 1.00D-01 BMatC= 3.97D-07 BMatP= 8.64D-06
 IDIUse=3 WtCom= 9.99D-01 WtEn= 1.43D-03
 Coeff-Com: -0.283D-02 0.417D-02-0.260D-01-0.229D-01-0.231D-01 0.402D+00
 Coeff-Com:  0.669D+00
 Coeff-En:   0.000D+00 0.000D+00 0.000D+00 0.000D+00 0.000D+00 0.000D+00
 Coeff-En:   0.100D+01
 Coeff:     -0.282D-02 0.416D-02-0.259D-01-0.228D-01-0.231D-01 0.401D+00
 Coeff:      0.669D+00
 Gap=     0.036 Goal=   None    Shift=    0.000
 RMSDP=4.13D-05 MaxDP=1.28D-03 DE=-9.23D-06 OVMax= 9.61D-04

 Cycle   8  Pass 1  IDiag  1:
 E= -77.8643647643717     Delta-E=       -0.000000689939 Rises=F Damp=F
 DIIS: error= 2.06D-05 at cycle   8 NSaved=   8.
 NSaved= 8 IEnMin= 8 EnMin= -77.8643647643717     IErMin= 8 ErrMin= 2.06D-05
 ErrMax= 2.06D-05  0.00D+00 EMaxC= 1.00D-01 BMatC= 6.06D-09 BMatP= 3.97D-07
 IDIUse=1 WtCom= 1.00D+00 WtEn= 0.00D+00
 Coeff-Com:  0.390D-03-0.394D-03-0.445D-02-0.637D-02-0.201D-01 0.762D-01
 Coeff-Com:  0.205D+00 0.750D+00
 Coeff:      0.390D-03-0.394D-03-0.445D-02-0.637D-02-0.201D-01 0.762D-01
 Coeff:      0.205D+00 0.750D+00
 Gap=     0.036 Goal=   None    Shift=    0.000
 RMSDP=6.70D-06 MaxDP=1.42D-04 DE=-6.90D-07 OVMax= 1.05D-04

 Cycle   9  Pass 1  IDiag  1:
 E= -77.8643647743341     Delta-E=       -0.000000009962 Rises=F Damp=F
 DIIS: error= 2.22D-06 at cycle   9 NSaved=   9.
 NSaved= 9 IEnMin= 9 EnMin= -77.8643647743341     IErMin= 9 ErrMin= 2.22D-06
 ErrMax= 2.22D-06  0.00D+00 EMaxC= 1.00D-01 BMatC= 1.19D-10 BMatP= 6.06D-09
 IDIUse=1 WtCom= 1.00D+00 WtEn= 0.00D+00
 Coeff-Com:  0.244D-03-0.306D-03-0.660D-04-0.575D-03-0.373D-02 0.374D-02
 Coeff-Com:  0.228D-01 0.171D+00 0.807D+00
 Coeff:      0.244D-03-0.306D-03-0.660D-04-0.575D-03-0.373D-02 0.374D-02
 Coeff:      0.228D-01 0.171D+00 0.807D+00
 Gap=     0.036 Goal=   None    Shift=    0.000
 RMSDP=1.05D-06 MaxDP=1.81D-05 DE=-9.96D-09 OVMax= 1.11D-05

 Cycle  10  Pass 1  IDiag  1:
 E= -77.8643647744582     Delta-E=       -0.000000000124 Rises=F Damp=F
 DIIS: error= 1.14D-06 at cycle  10 NSaved=  10.
 NSaved=10 IEnMin=10 EnMin= -77.8643647744582     IErMin=10 ErrMin= 1.14D-06
 ErrMax= 1.14D-06  0.00D+00 EMaxC= 1.00D-01 BMatC= 2.03D-11 BMatP= 1.19D-10
 IDIUse=1 WtCom= 1.00D+00 WtEn= 0.00D+00
 Coeff-Com:  0.142D-04-0.187D-04 0.137D-03 0.137D-03 0.368D-04-0.127D-02
 Coeff-Com: -0.166D-03 0.156D-01 0.205D+00 0.780D+00
 Coeff:      0.142D-04-0.187D-04 0.137D-03 0.137D-03 0.368D-04-0.127D-02
 Coeff:     -0.166D-03 0.156D-01 0.205D+00 0.780D+00
 Gap=     0.036 Goal=   None    Shift=    0.000
 RMSDP=4.02D-07 MaxDP=7.73D-06 DE=-1.24D-10 OVMax= 6.24D-06

 Cycle  11  Pass 1  IDiag  1:
 E= -77.8643647744894     Delta-E=       -0.000000000031 Rises=F Damp=F
 DIIS: error= 8.74D-08 at cycle  11 NSaved=  11.
 NSaved=11 IEnMin=11 EnMin= -77.8643647744894     IErMin=11 ErrMin= 8.74D-08
 ErrMax= 8.74D-08  0.00D+00 EMaxC= 1.00D-01 BMatC= 1.44D-13 BMatP= 2.03D-11
 IDIUse=1 WtCom= 1.00D+00 WtEn= 0.00D+00
 Coeff-Com: -0.965D-05 0.123D-04 0.282D-04 0.476D-04 0.122D-03-0.256D-03
 Coeff-Com: -0.298D-03-0.587D-03 0.276D-01 0.211D+00 0.762D+00
 Coeff:     -0.965D-05 0.123D-04 0.282D-04 0.476D-04 0.122D-03-0.256D-03
 Coeff:     -0.298D-03-0.587D-03 0.276D-01 0.211D+00 0.762D+00
 Gap=     0.036 Goal=   None    Shift=    0.000
 RMSDP=1.50D-07 MaxDP=1.71D-06 DE=-3.12D-11 OVMax= 5.83D-07

 Cycle  12  Pass 1  IDiag  1:
 E= -77.8643647744895     Delta-E=       -0.000000000000 Rises=F Damp=F
 DIIS: error= 4.20D-08 at cycle  12 NSaved=  12.
 NSaved=12 IEnMin=12 EnMin= -77.8643647744895     IErMin=12 ErrMin= 4.20D-08
 ErrMax= 4.20D-08  0.00D+00 EMaxC= 1.00D-01 BMatC= 3.84D-14 BMatP= 1.44D-13
 IDIUse=1 WtCom= 1.00D+00 WtEn= 0.00D+00
 Coeff-Com: -0.106D-05 0.132D-05 0.224D-06 0.359D-06-0.247D-05 0.409D-05
 Coeff-Com: -0.541D-05 0.944D-04 0.260D-02 0.235D-01 0.107D+00 0.867D+00
 Coeff:     -0.106D-05 0.132D-05 0.224D-06 0.359D-06-0.247D-05 0.409D-05
 Coeff:     -0.541D-05 0.944D-04 0.260D-02 0.235D-01 0.107D+00 0.867D+00
 Gap=     0.036 Goal=   None    Shift=    0.000
 RMSDP=2.13D-08 MaxDP=3.00D-07 DE=-1.42D-13 OVMax= 2.54D-07

 Cycle  13  Pass 1  IDiag  1:
 E= -77.8643647744897     Delta-E=       -0.000000000000 Rises=F Damp=F
 DIIS: error= 4.22D-09 at cycle  13 NSaved=  13.
 NSaved=13 IEnMin=13 EnMin= -77.8643647744897     IErMin=13 ErrMin= 4.22D-09
 ErrMax= 4.22D-09  0.00D+00 EMaxC= 1.00D-01 BMatC= 3.75D-16 BMatP= 3.84D-14
 IDIUse=1 WtCom= 1.00D+00 WtEn= 0.00D+00
 Coeff-Com: -0.964D-08 0.273D-08-0.305D-06-0.743D-06-0.321D-05 0.318D-05
 Coeff-Com: -0.546D-05 0.283D-04 0.236D-03 0.237D-02 0.105D-01 0.181D+00
 Coeff-Com:  0.806D+00
 Coeff:     -0.964D-08 0.273D-08-0.305D-06-0.743D-06-0.321D-05 0.318D-05
 Coeff:     -0.546D-05 0.283D-04 0.236D-03 0.237D-02 0.105D-01 0.181D+00
 Coeff:      0.806D+00
 Gap=     0.036 Goal=   None    Shift=    0.000
 RMSDP=2.19D-09 MaxDP=3.84D-08 DE=-1.42D-13 OVMax= 2.99D-08

 SCF Done:  E(ROPBE1PBE) =  -77.8643647745     A.U. after   13 cycles
            NFock= 13  Conv=0.22D-08     -V/T= 1.9998
 <Sx>= 0.0000 <Sy>= 0.0000 <Sz>= 1.5000 <S**2>= 3.7500 S= 1.5000
 <L.S>=  0.00000000000    
 KE= 7.788343498706D+01 PE=-2.426723072333D+02 EE= 5.361587386466D+01
 Annihilation of the first spin contaminant:
 S**2 before annihilation     3.7500,   after     3.7500
 Leave Link  502 at Thu Jul 18 01:50:38 2019, MaxMem=   104857600 cpu:               2.4 elap:               2.4
 (Enter /opt/qmsoft/g16/g16/l601.exe)
 Copying SCF densities to generalized density rwf, IOpCl= 0 IROHF=1.

 **********************************************************************

            Population analysis using the SCF density.

 **********************************************************************

 Orbital symmetries:
       Occupied  (AG) (B1U) (AG) (B1U) (B2U) (AG) (B3G) (B3U) (B2G)
       Virtual   (AG) (B2U) (B1U) (B3U) (AG) (B3G) (AG) (B2U) (B2G)
                 (B1U) (AG) (B1U) (B2U) (B1G) (B3G) (B1U) (B1U)
                 (AU) (AG) (B3U) (B3G) (B2U) (B2G) (AG) (B3U) (B2U)
                 (B3G) (AG) (B1U) (AG) (B2U) (B1U) (B1G) (B3G)
                 (B1U) (B2G) (B3U) (B1U) (AU) (B3G) (AG) (AG) (B1U)
                 (B2G) (B2U) (B3G) (B1U) (B3U) (AG) (B2U) (B1G)
                 (B1U) (AG) (AU) (B3G) (B2G) (AG) (B2U) (B1U) (B3U)
                 (B3G) (B1G) (B2U) (B1U) (AG) (B2G) (B1U) (AU)
                 (B3G) (AG) (B1U) (AG) (B2U) (B3G) (B1U) (AG) (B1U)
 The electronic state is 4-B2U.
 Alpha  occ. eigenvalues --  -10.54665 -10.54587  -1.09048  -0.89338  -0.78483
 Alpha  occ. eigenvalues --   -0.73347  -0.43155  -0.36047  -0.20992
 Alpha virt. eigenvalues --   -0.17390  -0.14504  -0.13726  -0.09992  -0.09462
 Alpha virt. eigenvalues --   -0.07786  -0.06856  -0.05259  -0.04321  -0.02884
 Alpha virt. eigenvalues --   -0.02355  -0.02355  -0.01510  -0.01028   0.01058
 Alpha virt. eigenvalues --    0.04217   0.08435   0.10004   0.10533   0.12880
 Alpha virt. eigenvalues --    0.16580   0.16813   0.21255   0.21376   0.23614
 Alpha virt. eigenvalues --    0.23749   0.24147   0.24458   0.27097   0.27822
 Alpha virt. eigenvalues --    0.28477   0.29568   0.30893   0.34839   0.34960
 Alpha virt. eigenvalues --    0.38821   0.43011   0.47075   0.47523   0.48114
 Alpha virt. eigenvalues --    0.51912   0.57698   0.58125   0.62894   0.72055
 Alpha virt. eigenvalues --    0.81974   0.87120   0.97347   0.97884   0.98511
 Alpha virt. eigenvalues --    0.99759   1.13060   1.21561   1.27343   1.27482
 Alpha virt. eigenvalues --    1.32921   1.34064   1.41097   1.50908   1.52562
 Alpha virt. eigenvalues --    1.57470   1.60160   1.62521   1.64431   1.70603
 Alpha virt. eigenvalues --    1.79007   1.87449   1.87755   2.11281   2.14059
 Alpha virt. eigenvalues --    2.20846   2.25742   2.28273   2.84158   2.88147
 Alpha virt. eigenvalues --    4.37433   4.72523
     Molecular Orbital Coefficients:
                           1         2         3         4         5
                        (AG)--O  (B1U)--O   (AG)--O  (B1U)--O  (B2U)--O
     Eigenvalues --   -10.54665 -10.54587  -1.09048  -0.89338  -0.78483
   1 1   C  1S          0.70305   0.70321  -0.15716  -0.12551   0.00000
   2        2S          0.02070   0.02059   0.29447   0.24774   0.00000
   3        3S          0.00626   0.01303   0.05088   0.52136   0.00000
   4        4S         -0.00039  -0.00451  -0.01056  -0.26141   0.00000
   5        5PX         0.00000   0.00000   0.00000   0.00000   0.00000
   6        5PY         0.00000   0.00000   0.00000   0.00000   0.33925
   7        5PZ        -0.00043  -0.00024  -0.12144   0.16563   0.00000
   8        6PX         0.00000   0.00000   0.00000   0.00000   0.00000
   9        6PY         0.00000   0.00000   0.00000   0.00000   0.00282
  10        6PZ         0.00121   0.00071  -0.07711  -0.26950   0.00000
  11        7PX         0.00000   0.00000   0.00000   0.00000   0.00000
  12        7PY         0.00000   0.00000   0.00000   0.00000  -0.02105
  13        7PZ         0.00024   0.00165  -0.00128   0.05734   0.00000
  14        8XX        -0.00526  -0.00516  -0.01496  -0.00529   0.00000
  15        8YY        -0.00501  -0.00526  -0.00756   0.00508   0.00000
  16        8ZZ        -0.00524  -0.00470   0.01494  -0.01969   0.00000
  17        8XY         0.00000   0.00000   0.00000   0.00000   0.00000
  18        8XZ         0.00000   0.00000   0.00000   0.00000   0.00000
  19        8YZ         0.00000   0.00000   0.00000   0.00000  -0.00939
  20        9XX         0.00047   0.00189  -0.02369   0.00708   0.00000
  21        9YY         0.00074   0.00260  -0.05268  -0.11510   0.00000
  22        9ZZ         0.00146   0.00232  -0.02327   0.10098   0.00000
  23        9XY         0.00000   0.00000   0.00000   0.00000   0.00000
  24        9XZ         0.00000   0.00000   0.00000   0.00000   0.00000
  25        9YZ         0.00000   0.00000   0.00000   0.00000  -0.06650
  26 2   H  1S          0.00014   0.00038   0.11521   0.21232   0.22474
  27        2S         -0.00313  -0.00610   0.11638   0.17057   0.16538
  28        3S          0.00017  -0.00037   0.00112  -0.00818   0.01949
  29        4PX         0.00000   0.00000   0.00000   0.00000   0.00000
  30        4PY         0.00001  -0.00005  -0.01407  -0.02073  -0.00933
  31        4PZ         0.00007  -0.00014  -0.01187  -0.00904  -0.01162
  32        5PX         0.00000   0.00000   0.00000   0.00000   0.00000
  33        5PY         0.00087   0.00143  -0.02733  -0.00610  -0.03353
  34        5PZ         0.00020   0.00088  -0.02048  -0.03883   0.00021
  35 3   H  1S          0.00014   0.00038   0.11521   0.21232  -0.22474
  36        2S         -0.00313  -0.00610   0.11638   0.17057  -0.16538
  37        3S          0.00017  -0.00037   0.00112  -0.00818  -0.01949
  38        4PX         0.00000   0.00000   0.00000   0.00000   0.00000
  39        4PY        -0.00001   0.00005   0.01407   0.02073  -0.00933
  40        4PZ         0.00007  -0.00014  -0.01187  -0.00904   0.01162
  41        5PX         0.00000   0.00000   0.00000   0.00000   0.00000
  42        5PY        -0.00087  -0.00143   0.02733   0.00610  -0.03353
  43        5PZ         0.00020   0.00088  -0.02048  -0.03883  -0.00021
  44 4   C  1S          0.70305  -0.70321  -0.15716   0.12551   0.00000
  45        2S          0.02070  -0.02059   0.29447  -0.24774   0.00000
  46        3S          0.00626  -0.01303   0.05088  -0.52136   0.00000
  47        4S         -0.00039   0.00451  -0.01056   0.26141   0.00000
  48        5PX         0.00000   0.00000   0.00000   0.00000   0.00000
  49        5PY         0.00000   0.00000   0.00000   0.00000   0.33925
  50        5PZ         0.00043  -0.00024   0.12144   0.16563   0.00000
  51        6PX         0.00000   0.00000   0.00000   0.00000   0.00000
  52        6PY         0.00000   0.00000   0.00000   0.00000   0.00282
  53        6PZ        -0.00121   0.00071   0.07711  -0.26950   0.00000
  54        7PX         0.00000   0.00000   0.00000   0.00000   0.00000
  55        7PY         0.00000   0.00000   0.00000   0.00000  -0.02105
  56        7PZ        -0.00024   0.00165   0.00128   0.05734   0.00000
  57        8XX        -0.00526   0.00516  -0.01496   0.00529   0.00000
  58        8YY        -0.00501   0.00526  -0.00756  -0.00508   0.00000
  59        8ZZ        -0.00524   0.00470   0.01494   0.01969   0.00000
  60        8XY         0.00000   0.00000   0.00000   0.00000   0.00000
  61        8XZ         0.00000   0.00000   0.00000   0.00000   0.00000
  62        8YZ         0.00000   0.00000   0.00000   0.00000   0.00939
  63        9XX         0.00047  -0.00189  -0.02369  -0.00708   0.00000
  64        9YY         0.00074  -0.00260  -0.05268   0.11510   0.00000
  65        9ZZ         0.00146  -0.00232  -0.02327  -0.10098   0.00000
  66        9XY         0.00000   0.00000   0.00000   0.00000   0.00000
  67        9XZ         0.00000   0.00000   0.00000   0.00000   0.00000
  68        9YZ         0.00000   0.00000   0.00000   0.00000   0.06650
  69 5   H  1S          0.00014  -0.00038   0.11521  -0.21232  -0.22474
  70        2S         -0.00313   0.00610   0.11638  -0.17057  -0.16538
  71        3S          0.00017   0.00037   0.00112   0.00818  -0.01949
  72        4PX         0.00000   0.00000   0.00000   0.00000   0.00000
  73        4PY        -0.00001  -0.00005   0.01407  -0.02073  -0.00933
  74        4PZ        -0.00007  -0.00014   0.01187  -0.00904  -0.01162
  75        5PX         0.00000   0.00000   0.00000   0.00000   0.00000
  76        5PY        -0.00087   0.00143   0.02733  -0.00610  -0.03353
  77        5PZ        -0.00020   0.00088   0.02048  -0.03883   0.00021
  78 6   H  1S          0.00014  -0.00038   0.11521  -0.21232   0.22474
  79        2S         -0.00313   0.00610   0.11638  -0.17057   0.16538
  80        3S          0.00017   0.00037   0.00112   0.00818   0.01949
  81        4PX         0.00000   0.00000   0.00000   0.00000   0.00000
  82        4PY         0.00001   0.00005  -0.01407   0.02073  -0.00933
  83        4PZ        -0.00007  -0.00014   0.01187  -0.00904   0.01162
  84        5PX         0.00000   0.00000   0.00000   0.00000   0.00000
  85        5PY         0.00087  -0.00143  -0.02733   0.00610  -0.03353
  86        5PZ        -0.00020   0.00088   0.02048  -0.03883  -0.00021
                           6         7         8         9        10
                        (AG)--O  (B3G)--O  (B3U)--O  (B2G)--O   (AG)--V
     Eigenvalues --    -0.73347  -0.43155  -0.36047  -0.20992  -0.17390
   1 1   C  1S          0.00263   0.00000   0.00000   0.00000  -0.05776
   2        2S         -0.00937   0.00000   0.00000   0.00000   0.15487
   3        3S         -0.14589   0.00000   0.00000   0.00000   0.72545
   4        4S         -0.03271   0.00000   0.00000   0.00000   0.32809
   5        5PX         0.00000   0.00000   0.45625   0.50645   0.00000
   6        5PY         0.00000   0.33211   0.00000   0.00000   0.00000
   7        5PZ         0.42667   0.00000   0.00000   0.00000   0.11781
   8        6PX         0.00000   0.00000   0.23187   0.45577   0.00000
   9        6PY         0.00000   0.01170   0.00000   0.00000   0.00000
  10        6PZ         0.09207   0.00000   0.00000   0.00000   0.17563
  11        7PX         0.00000   0.00000  -0.00086   0.05845   0.00000
  12        7PY         0.00000  -0.12442   0.00000   0.00000   0.00000
  13        7PZ         0.00076   0.00000   0.00000   0.00000   0.21732
  14        8XX         0.00208   0.00000   0.00000   0.00000   0.00122
  15        8YY         0.01729   0.00000   0.00000   0.00000  -0.02945
  16        8ZZ        -0.01348   0.00000   0.00000   0.00000   0.01420
  17        8XY         0.00000   0.00000   0.00000   0.00000   0.00000
  18        8XZ         0.00000   0.00000  -0.02361   0.03262   0.00000
  19        8YZ         0.00000   0.03575   0.00000   0.00000   0.00000
  20        9XX         0.00309   0.00000   0.00000   0.00000   0.02234
  21        9YY        -0.05021   0.00000   0.00000   0.00000   0.04513
  22        9ZZ         0.05519   0.00000   0.00000   0.00000   0.01478
  23        9XY         0.00000   0.00000   0.00000   0.00000   0.00000
  24        9XZ         0.00000   0.00000   0.00011  -0.00777   0.00000
  25        9YZ         0.00000  -0.11875   0.00000   0.00000   0.00000
  26 2   H  1S          0.18448   0.27953   0.00000   0.00000  -0.04230
  27        2S          0.12494   0.37703   0.00000   0.00000  -0.45732
  28        3S          0.00524   0.08060   0.00000   0.00000  -0.31147
  29        4PX         0.00000   0.00000   0.01720   0.02415   0.00000
  30        4PY        -0.01307  -0.00565   0.00000   0.00000  -0.02336
  31        4PZ         0.00328  -0.01250   0.00000   0.00000   0.00004
  32        5PX         0.00000   0.00000  -0.00208   0.01198   0.00000
  33        5PY        -0.00688  -0.08249   0.00000   0.00000  -0.02572
  34        5PZ        -0.03644  -0.02955   0.00000   0.00000   0.07538
  35 3   H  1S          0.18448  -0.27953   0.00000   0.00000  -0.04230
  36        2S          0.12494  -0.37703   0.00000   0.00000  -0.45732
  37        3S          0.00524  -0.08060   0.00000   0.00000  -0.31147
  38        4PX         0.00000   0.00000   0.01720   0.02415   0.00000
  39        4PY         0.01307  -0.00565   0.00000   0.00000   0.02336
  40        4PZ         0.00328   0.01250   0.00000   0.00000   0.00004
  41        5PX         0.00000   0.00000  -0.00208   0.01198   0.00000
  42        5PY         0.00688  -0.08249   0.00000   0.00000   0.02572
  43        5PZ        -0.03644   0.02955   0.00000   0.00000   0.07538
  44 4   C  1S          0.00263   0.00000   0.00000   0.00000  -0.05776
  45        2S         -0.00937   0.00000   0.00000   0.00000   0.15487
  46        3S         -0.14589   0.00000   0.00000   0.00000   0.72545
  47        4S         -0.03271   0.00000   0.00000   0.00000   0.32809
  48        5PX         0.00000   0.00000   0.45625  -0.50645   0.00000
  49        5PY         0.00000  -0.33211   0.00000   0.00000   0.00000
  50        5PZ        -0.42667   0.00000   0.00000   0.00000  -0.11781
  51        6PX         0.00000   0.00000   0.23187  -0.45577   0.00000
  52        6PY         0.00000  -0.01170   0.00000   0.00000   0.00000
  53        6PZ        -0.09207   0.00000   0.00000   0.00000  -0.17563
  54        7PX         0.00000   0.00000  -0.00086  -0.05845   0.00000
  55        7PY         0.00000   0.12442   0.00000   0.00000   0.00000
  56        7PZ        -0.00076   0.00000   0.00000   0.00000  -0.21732
  57        8XX         0.00208   0.00000   0.00000   0.00000   0.00122
  58        8YY         0.01729   0.00000   0.00000   0.00000  -0.02945
  59        8ZZ        -0.01348   0.00000   0.00000   0.00000   0.01420
  60        8XY         0.00000   0.00000   0.00000   0.00000   0.00000
  61        8XZ         0.00000   0.00000   0.02361   0.03262   0.00000
  62        8YZ         0.00000   0.03575   0.00000   0.00000   0.00000
  63        9XX         0.00309   0.00000   0.00000   0.00000   0.02234
  64        9YY        -0.05021   0.00000   0.00000   0.00000   0.04513
  65        9ZZ         0.05519   0.00000   0.00000   0.00000   0.01478
  66        9XY         0.00000   0.00000   0.00000   0.00000   0.00000
  67        9XZ         0.00000   0.00000  -0.00011  -0.00777   0.00000
  68        9YZ         0.00000  -0.11875   0.00000   0.00000   0.00000
  69 5   H  1S          0.18448   0.27953   0.00000   0.00000  -0.04230
  70        2S          0.12494   0.37703   0.00000   0.00000  -0.45732
  71        3S          0.00524   0.08060   0.00000   0.00000  -0.31147
  72        4PX         0.00000   0.00000   0.01720  -0.02415   0.00000
  73        4PY         0.01307   0.00565   0.00000   0.00000   0.02336
  74        4PZ        -0.00328   0.01250   0.00000   0.00000  -0.00004
  75        5PX         0.00000   0.00000  -0.00208  -0.01198   0.00000
  76        5PY         0.00688   0.08249   0.00000   0.00000   0.02572
  77        5PZ         0.03644   0.02955   0.00000   0.00000  -0.07538
  78 6   H  1S          0.18448  -0.27953   0.00000   0.00000  -0.04230
  79        2S          0.12494  -0.37703   0.00000   0.00000  -0.45732
  80        3S          0.00524  -0.08060   0.00000   0.00000  -0.31147
  81        4PX         0.00000   0.00000   0.01720  -0.02415   0.00000
  82        4PY        -0.01307   0.00565   0.00000   0.00000  -0.02336
  83        4PZ        -0.00328  -0.01250   0.00000   0.00000  -0.00004
  84        5PX         0.00000   0.00000  -0.00208  -0.01198   0.00000
  85        5PY        -0.00688   0.08249   0.00000   0.00000  -0.02572
  86        5PZ         0.03644  -0.02955   0.00000   0.00000  -0.07538
                          11        12        13        14        15
                       (B2U)--V  (B1U)--V  (B3U)--V   (AG)--V  (B3G)--V
     Eigenvalues --    -0.14504  -0.13726  -0.09992  -0.09462  -0.07786
   1 1   C  1S          0.00000  -0.06788   0.00000  -0.01258   0.00000
   2        2S          0.00000   0.16968   0.00000   0.06718   0.00000
   3        3S          0.00000   0.71622   0.00000   1.12341   0.00000
   4        4S          0.00000   0.64015   0.00000   0.78569   0.00000
   5        5PX         0.00000   0.00000  -0.16369   0.00000   0.00000
   6        5PY        -0.24177   0.00000   0.00000   0.00000  -0.17549
   7        5PZ         0.00000   0.05032   0.00000  -0.03282   0.00000
   8        6PX         0.00000   0.00000  -0.16453   0.00000   0.00000
   9        6PY        -0.26190   0.00000   0.00000   0.00000  -0.29185
  10        6PZ         0.00000  -0.01539   0.00000   0.22731   0.00000
  11        7PX         0.00000   0.00000   0.55245   0.00000   0.00000
  12        7PY         0.01823   0.00000   0.00000   0.00000  -0.48934
  13        7PZ         0.00000  -0.17588   0.00000   0.84317   0.00000
  14        8XX         0.00000   0.00826   0.00000   0.02696   0.00000
  15        8YY         0.00000  -0.00175   0.00000  -0.05020   0.00000
  16        8ZZ         0.00000  -0.02320   0.00000   0.02465   0.00000
  17        8XY         0.00000   0.00000   0.00000   0.00000   0.00000
  18        8XZ         0.00000   0.00000   0.01806   0.00000   0.00000
  19        8YZ         0.04423   0.00000   0.00000   0.00000   0.00055
  20        9XX         0.00000   0.00793   0.00000   0.15863   0.00000
  21        9YY         0.00000  -0.00252   0.00000   0.25579   0.00000
  22        9ZZ         0.00000   0.01727   0.00000   0.07590   0.00000
  23        9XY         0.00000   0.00000   0.00000   0.00000   0.00000
  24        9XZ         0.00000   0.00000   0.02059   0.00000   0.00000
  25        9YZ         0.04295   0.00000   0.00000   0.00000  -0.04992
  26 2   H  1S          0.07634  -0.04465   0.00000  -0.11382  -0.00510
  27        2S          0.34175  -0.29811   0.00000  -1.08964   0.39512
  28        3S          0.54573  -0.49355   0.00000   0.03053   2.38822
  29        4PX         0.00000   0.00000   0.00386   0.00000   0.00000
  30        4PY         0.01686  -0.01518   0.00000  -0.01203   0.01100
  31        4PZ         0.01384  -0.01356   0.00000   0.01269   0.01334
  32        5PX         0.00000   0.00000   0.04202   0.00000   0.00000
  33        5PY         0.04808  -0.00716   0.00000   0.02529   0.01525
  34        5PZ         0.00800  -0.05208   0.00000   0.26700   0.03362
  35 3   H  1S         -0.07634  -0.04465   0.00000  -0.11382   0.00510
  36        2S         -0.34175  -0.29811   0.00000  -1.08964  -0.39512
  37        3S         -0.54573  -0.49355   0.00000   0.03053  -2.38822
  38        4PX         0.00000   0.00000   0.00386   0.00000   0.00000
  39        4PY         0.01686   0.01518   0.00000   0.01203   0.01100
  40        4PZ        -0.01384  -0.01356   0.00000   0.01269  -0.01334
  41        5PX         0.00000   0.00000   0.04202   0.00000   0.00000
  42        5PY         0.04808   0.00716   0.00000  -0.02529   0.01525
  43        5PZ        -0.00800  -0.05208   0.00000   0.26700  -0.03362
  44 4   C  1S          0.00000   0.06788   0.00000  -0.01258   0.00000
  45        2S          0.00000  -0.16968   0.00000   0.06718   0.00000
  46        3S          0.00000  -0.71622   0.00000   1.12341   0.00000
  47        4S          0.00000  -0.64015   0.00000   0.78569   0.00000
  48        5PX         0.00000   0.00000  -0.16369   0.00000   0.00000
  49        5PY        -0.24177   0.00000   0.00000   0.00000   0.17549
  50        5PZ         0.00000   0.05032   0.00000   0.03282   0.00000
  51        6PX         0.00000   0.00000  -0.16453   0.00000   0.00000
  52        6PY        -0.26190   0.00000   0.00000   0.00000   0.29185
  53        6PZ         0.00000  -0.01539   0.00000  -0.22731   0.00000
  54        7PX         0.00000   0.00000   0.55245   0.00000   0.00000
  55        7PY         0.01823   0.00000   0.00000   0.00000   0.48934
  56        7PZ         0.00000  -0.17588   0.00000  -0.84317   0.00000
  57        8XX         0.00000  -0.00826   0.00000   0.02696   0.00000
  58        8YY         0.00000   0.00175   0.00000  -0.05020   0.00000
  59        8ZZ         0.00000   0.02320   0.00000   0.02465   0.00000
  60        8XY         0.00000   0.00000   0.00000   0.00000   0.00000
  61        8XZ         0.00000   0.00000  -0.01806   0.00000   0.00000
  62        8YZ        -0.04423   0.00000   0.00000   0.00000   0.00055
  63        9XX         0.00000  -0.00793   0.00000   0.15863   0.00000
  64        9YY         0.00000   0.00252   0.00000   0.25579   0.00000
  65        9ZZ         0.00000  -0.01727   0.00000   0.07590   0.00000
  66        9XY         0.00000   0.00000   0.00000   0.00000   0.00000
  67        9XZ         0.00000   0.00000  -0.02059   0.00000   0.00000
  68        9YZ        -0.04295   0.00000   0.00000   0.00000  -0.04992
  69 5   H  1S         -0.07634   0.04465   0.00000  -0.11382  -0.00510
  70        2S         -0.34175   0.29811   0.00000  -1.08964   0.39512
  71        3S         -0.54573   0.49355   0.00000   0.03053   2.38822
  72        4PX         0.00000   0.00000   0.00386   0.00000   0.00000
  73        4PY         0.01686  -0.01518   0.00000   0.01203  -0.01100
  74        4PZ         0.01384  -0.01356   0.00000  -0.01269  -0.01334
  75        5PX         0.00000   0.00000   0.04202   0.00000   0.00000
  76        5PY         0.04808  -0.00716   0.00000  -0.02529  -0.01525
  77        5PZ         0.00800  -0.05208   0.00000  -0.26700  -0.03362
  78 6   H  1S          0.07634   0.04465   0.00000  -0.11382   0.00510
  79        2S          0.34175   0.29811   0.00000  -1.08964  -0.39512
  80        3S          0.54573   0.49355   0.00000   0.03053  -2.38822
  81        4PX         0.00000   0.00000   0.00386   0.00000   0.00000
  82        4PY         0.01686   0.01518   0.00000  -0.01203  -0.01100
  83        4PZ        -0.01384  -0.01356   0.00000  -0.01269   0.01334
  84        5PX         0.00000   0.00000   0.04202   0.00000   0.00000
  85        5PY         0.04808   0.00716   0.00000   0.02529  -0.01525
  86        5PZ        -0.00800  -0.05208   0.00000  -0.26700   0.03362
                          16        17        18        19        20
                        (AG)--V  (B2U)--V  (B2G)--V  (B1U)--V   (AG)--V
     Eigenvalues --    -0.06856  -0.05259  -0.04321  -0.02884  -0.02355
   1 1   C  1S          0.00801   0.00000   0.00000   0.00126   0.03433
   2        2S         -0.01995   0.00000   0.00000  -0.05993  -0.13751
   3        3S         -1.14852   0.00000   0.00000   0.09210   1.44380
   4        4S         -0.77992   0.00000   0.00000  15.07455   4.28012
   5        5PX         0.00000   0.00000  -0.17045   0.00000   0.00000
   6        5PY         0.00000   0.14547   0.00000   0.00000   0.00000
   7        5PZ        -0.14259   0.00000   0.00000  -0.15324  -0.09480
   8        6PX         0.00000   0.00000  -0.25385   0.00000   0.00000
   9        6PY         0.00000   0.04484   0.00000   0.00000   0.00000
  10        6PZ        -0.34537   0.00000   0.00000   0.23769   0.46580
  11        7PX         0.00000   0.00000   2.10470   0.00000   0.00000
  12        7PY         0.00000  -0.13623   0.00000   0.00000   0.00000
  13        7PZ         1.01515   0.00000   0.00000  -6.37973   1.15203
  14        8XX        -0.05027   0.00000   0.00000  -0.00865   0.01686
  15        8YY         0.03044   0.00000   0.00000   0.04463   0.00063
  16        8ZZ         0.01367   0.00000   0.00000  -0.04453  -0.01558
  17        8XY         0.00000   0.00000   0.00000   0.00000   0.00000
  18        8XZ         0.00000   0.00000  -0.00116   0.00000   0.00000
  19        8YZ         0.00000  -0.08295   0.00000   0.00000   0.00000
  20        9XX        -0.14836   0.00000   0.00000  -0.14123  -0.00655
  21        9YY        -0.30386   0.00000   0.00000   0.03595   0.34524
  22        9ZZ         0.10524   0.00000   0.00000  -0.20097   0.19527
  23        9XY         0.00000   0.00000   0.00000   0.00000   0.00000
  24        9XZ         0.00000   0.00000   0.04211   0.00000   0.00000
  25        9YZ         0.00000  -0.03356   0.00000   0.00000   0.00000
  26 2   H  1S          0.10939  -0.20910   0.00000   0.12608  -0.00064
  27        2S          1.29663  -0.26905   0.00000  -0.29637  -1.78263
  28        3S          0.03400   0.99464   0.00000   2.83756  -1.46455
  29        4PX         0.00000   0.00000   0.00216   0.00000   0.00000
  30        4PY         0.00876  -0.00785   0.00000   0.02374   0.01484
  31        4PZ         0.00555  -0.02049   0.00000  -0.01205   0.00496
  32        5PX         0.00000   0.00000  -0.00072   0.00000   0.00000
  33        5PY        -0.01316  -0.05772   0.00000   0.33178   0.41245
  34        5PZ        -0.22666  -0.26125   0.00000   0.02979   0.24886
  35 3   H  1S          0.10939   0.20910   0.00000   0.12608  -0.00064
  36        2S          1.29663   0.26905   0.00000  -0.29637  -1.78263
  37        3S          0.03400  -0.99464   0.00000   2.83756  -1.46455
  38        4PX         0.00000   0.00000   0.00216   0.00000   0.00000
  39        4PY        -0.00876  -0.00785   0.00000  -0.02374  -0.01484
  40        4PZ         0.00555   0.02049   0.00000  -0.01205   0.00496
  41        5PX         0.00000   0.00000  -0.00072   0.00000   0.00000
  42        5PY         0.01316  -0.05772   0.00000  -0.33178  -0.41245
  43        5PZ        -0.22666   0.26125   0.00000   0.02979   0.24886
  44 4   C  1S          0.00801   0.00000   0.00000  -0.00126   0.03433
  45        2S         -0.01995   0.00000   0.00000   0.05993  -0.13751
  46        3S         -1.14852   0.00000   0.00000  -0.09210   1.44380
  47        4S         -0.77992   0.00000   0.00000 -15.07455   4.28012
  48        5PX         0.00000   0.00000   0.17045   0.00000   0.00000
  49        5PY         0.00000   0.14547   0.00000   0.00000   0.00000
  50        5PZ         0.14259   0.00000   0.00000  -0.15324   0.09480
  51        6PX         0.00000   0.00000   0.25385   0.00000   0.00000
  52        6PY         0.00000   0.04484   0.00000   0.00000   0.00000
  53        6PZ         0.34537   0.00000   0.00000   0.23769  -0.46580
  54        7PX         0.00000   0.00000  -2.10470   0.00000   0.00000
  55        7PY         0.00000  -0.13623   0.00000   0.00000   0.00000
  56        7PZ        -1.01515   0.00000   0.00000  -6.37973  -1.15203
  57        8XX        -0.05027   0.00000   0.00000   0.00865   0.01686
  58        8YY         0.03044   0.00000   0.00000  -0.04463   0.00063
  59        8ZZ         0.01367   0.00000   0.00000   0.04453  -0.01558
  60        8XY         0.00000   0.00000   0.00000   0.00000   0.00000
  61        8XZ         0.00000   0.00000  -0.00116   0.00000   0.00000
  62        8YZ         0.00000   0.08295   0.00000   0.00000   0.00000
  63        9XX        -0.14836   0.00000   0.00000   0.14123  -0.00655
  64        9YY        -0.30386   0.00000   0.00000  -0.03595   0.34524
  65        9ZZ         0.10524   0.00000   0.00000   0.20097   0.19527
  66        9XY         0.00000   0.00000   0.00000   0.00000   0.00000
  67        9XZ         0.00000   0.00000   0.04211   0.00000   0.00000
  68        9YZ         0.00000   0.03356   0.00000   0.00000   0.00000
  69 5   H  1S          0.10939   0.20910   0.00000  -0.12608  -0.00064
  70        2S          1.29663   0.26905   0.00000   0.29637  -1.78263
  71        3S          0.03400  -0.99464   0.00000  -2.83756  -1.46455
  72        4PX         0.00000   0.00000  -0.00216   0.00000   0.00000
  73        4PY        -0.00876  -0.00785   0.00000   0.02374  -0.01484
  74        4PZ        -0.00555  -0.02049   0.00000  -0.01205  -0.00496
  75        5PX         0.00000   0.00000   0.00072   0.00000   0.00000
  76        5PY         0.01316  -0.05772   0.00000   0.33178  -0.41245
  77        5PZ         0.22666  -0.26125   0.00000   0.02979  -0.24886
  78 6   H  1S          0.10939  -0.20910   0.00000  -0.12608  -0.00064
  79        2S          1.29663  -0.26905   0.00000   0.29637  -1.78263
  80        3S          0.03400   0.99464   0.00000  -2.83756  -1.46455
  81        4PX         0.00000   0.00000  -0.00216   0.00000   0.00000
  82        4PY         0.00876  -0.00785   0.00000  -0.02374   0.01484
  83        4PZ        -0.00555   0.02049   0.00000  -0.01205  -0.00496
  84        5PX         0.00000   0.00000   0.00072   0.00000   0.00000
  85        5PY        -0.01316  -0.05772   0.00000  -0.33178   0.41245
  86        5PZ         0.22666   0.26125   0.00000   0.02979  -0.24886
                          21        22        23        24        25
                       (B1U)--V  (B2U)--V  (B1G)--V  (B3G)--V  (B1U)--V
     Eigenvalues --    -0.02355  -0.01510  -0.01028   0.01058   0.04217
   1 1   C  1S         -0.06059   0.00000   0.00000   0.00000  -0.01425
   2        2S          0.18333   0.00000   0.00000   0.00000   0.06416
   3        3S         -0.50818   0.00000   0.00000   0.00000   5.52775
   4        4S          3.46206   0.00000   0.00000   0.00000  29.95971
   5        5PX         0.00000   0.00000   0.00000   0.00000   0.00000
   6        5PY         0.00000   0.11375   0.00000   0.21767   0.00000
   7        5PZ         0.04047   0.00000   0.00000   0.00000  -0.05818
   8        6PX         0.00000   0.00000   0.00000   0.00000   0.00000
   9        6PY         0.00000  -0.41205   0.00000  -0.08464   0.00000
  10        6PZ        -0.23650   0.00000   0.00000   0.00000   1.91789
  11        7PX         0.00000   0.00000   0.00000   0.00000   0.00000
  12        7PY         0.00000  -2.33766   0.00000  -7.08581   0.00000
  13        7PZ        -3.23391   0.00000   0.00000   0.00000  -7.17409
  14        8XX         0.02233   0.00000   0.00000   0.00000   0.05697
  15        8YY        -0.01642   0.00000   0.00000   0.00000  -0.04034
  16        8ZZ        -0.01078   0.00000   0.00000   0.00000  -0.05548
  17        8XY         0.00000   0.00000   0.05677   0.00000   0.00000
  18        8XZ         0.00000   0.00000   0.00000   0.00000   0.00000
  19        8YZ         0.00000   0.01301   0.00000   0.00041   0.00000
  20        9XX         0.01073   0.00000   0.00000   0.00000   0.51065
  21        9YY        -0.09330   0.00000   0.00000   0.00000   1.63587
  22        9ZZ        -0.18416   0.00000   0.00000   0.00000   0.59691
  23        9XY         0.00000   0.00000   0.11367   0.00000   0.00000
  24        9XZ         0.00000   0.00000   0.00000   0.00000   0.00000
  25        9YZ         0.00000  -0.13462   0.00000  -0.49494   0.00000
  26 2   H  1S         -0.10981   0.08287   0.00000   0.00099  -0.14540
  27        2S          0.31241   1.04204   0.00000   1.26292  -5.92710
  28        3S          3.08012   3.59098   0.00000   7.79978   0.85182
  29        4PX         0.00000   0.00000   0.00996   0.00000   0.00000
  30        4PY        -0.01688  -0.01643   0.00000  -0.01943  -0.01602
  31        4PZ        -0.01131   0.00434   0.00000  -0.01401  -0.00692
  32        5PX         0.00000   0.00000   0.45184   0.00000   0.00000
  33        5PY        -0.32086  -0.21111   0.00000  -0.33147   0.96210
  34        5PZ        -0.08208   0.03406   0.00000  -0.10485   0.55077
  35 3   H  1S         -0.10981  -0.08287   0.00000  -0.00099  -0.14540
  36        2S          0.31241  -1.04204   0.00000  -1.26292  -5.92710
  37        3S          3.08012  -3.59098   0.00000  -7.79978   0.85182
  38        4PX         0.00000   0.00000  -0.00996   0.00000   0.00000
  39        4PY         0.01688  -0.01643   0.00000  -0.01943   0.01602
  40        4PZ        -0.01131  -0.00434   0.00000   0.01401  -0.00692
  41        5PX         0.00000   0.00000  -0.45184   0.00000   0.00000
  42        5PY         0.32086  -0.21111   0.00000  -0.33147  -0.96210
  43        5PZ        -0.08208  -0.03406   0.00000   0.10485   0.55077
  44 4   C  1S          0.06059   0.00000   0.00000   0.00000   0.01425
  45        2S         -0.18333   0.00000   0.00000   0.00000  -0.06416
  46        3S          0.50818   0.00000   0.00000   0.00000  -5.52775
  47        4S         -3.46206   0.00000   0.00000   0.00000 -29.95971
  48        5PX         0.00000   0.00000   0.00000   0.00000   0.00000
  49        5PY         0.00000   0.11375   0.00000  -0.21767   0.00000
  50        5PZ         0.04047   0.00000   0.00000   0.00000  -0.05818
  51        6PX         0.00000   0.00000   0.00000   0.00000   0.00000
  52        6PY         0.00000  -0.41205   0.00000   0.08464   0.00000
  53        6PZ        -0.23650   0.00000   0.00000   0.00000   1.91789
  54        7PX         0.00000   0.00000   0.00000   0.00000   0.00000
  55        7PY         0.00000  -2.33766   0.00000   7.08581   0.00000
  56        7PZ        -3.23391   0.00000   0.00000   0.00000  -7.17409
  57        8XX        -0.02233   0.00000   0.00000   0.00000  -0.05697
  58        8YY         0.01642   0.00000   0.00000   0.00000   0.04034
  59        8ZZ         0.01078   0.00000   0.00000   0.00000   0.05548
  60        8XY         0.00000   0.00000   0.05677   0.00000   0.00000
  61        8XZ         0.00000   0.00000   0.00000   0.00000   0.00000
  62        8YZ         0.00000  -0.01301   0.00000   0.00041   0.00000
  63        9XX        -0.01073   0.00000   0.00000   0.00000  -0.51065
  64        9YY         0.09330   0.00000   0.00000   0.00000  -1.63587
  65        9ZZ         0.18416   0.00000   0.00000   0.00000  -0.59691
  66        9XY         0.00000   0.00000   0.11367   0.00000   0.00000
  67        9XZ         0.00000   0.00000   0.00000   0.00000   0.00000
  68        9YZ         0.00000   0.13462   0.00000  -0.49494   0.00000
  69 5   H  1S          0.10981  -0.08287   0.00000   0.00099   0.14540
  70        2S         -0.31241  -1.04204   0.00000   1.26292   5.92710
  71        3S         -3.08012  -3.59098   0.00000   7.79978  -0.85182
  72        4PX         0.00000   0.00000  -0.00996   0.00000   0.00000
  73        4PY        -0.01688  -0.01643   0.00000   0.01943  -0.01602
  74        4PZ        -0.01131   0.00434   0.00000   0.01401  -0.00692
  75        5PX         0.00000   0.00000  -0.45184   0.00000   0.00000
  76        5PY        -0.32086  -0.21111   0.00000   0.33147   0.96210
  77        5PZ        -0.08208   0.03406   0.00000   0.10485   0.55077
  78 6   H  1S          0.10981   0.08287   0.00000  -0.00099   0.14540
  79        2S         -0.31241   1.04204   0.00000  -1.26292   5.92710
  80        3S         -3.08012   3.59098   0.00000  -7.79978  -0.85182
  81        4PX         0.00000   0.00000   0.00996   0.00000   0.00000
  82        4PY         0.01688  -0.01643   0.00000   0.01943   0.01602
  83        4PZ        -0.01131  -0.00434   0.00000  -0.01401  -0.00692
  84        5PX         0.00000   0.00000   0.45184   0.00000   0.00000
  85        5PY         0.32086  -0.21111   0.00000   0.33147  -0.96210
  86        5PZ        -0.08208  -0.03406   0.00000  -0.10485   0.55077
                          26        27        28        29        30
                       (B1U)--V   (AU)--V   (AG)--V  (B3U)--V  (B3G)--V
     Eigenvalues --     0.08435   0.10004   0.10533   0.12880   0.16580
   1 1   C  1S          0.05025   0.00000   0.01611   0.00000   0.00000
   2        2S         -0.19029   0.00000   0.05379   0.00000   0.00000
   3        3S          1.28207   0.00000   2.72767   0.00000   0.00000
   4        4S         22.31333   0.00000   1.21346   0.00000   0.00000
   5        5PX         0.00000   0.00000   0.00000  -0.12104   0.00000
   6        5PY         0.00000   0.00000   0.00000   0.00000   0.31104
   7        5PZ         0.27087   0.00000   0.18210   0.00000   0.00000
   8        6PX         0.00000   0.00000   0.00000  -0.49663   0.00000
   9        6PY         0.00000   0.00000   0.00000   0.00000   0.28168
  10        6PZ        -0.96827   0.00000   1.13340   0.00000   0.00000
  11        7PX         0.00000   0.00000   0.00000  -0.49288   0.00000
  12        7PY         0.00000   0.00000   0.00000   0.00000   9.90055
  13        7PZ        -9.33407   0.00000   2.12976   0.00000   0.00000
  14        8XX        -0.03123   0.00000   0.02176   0.00000   0.00000
  15        8YY        -0.06132   0.00000   0.05115   0.00000   0.00000
  16        8ZZ         0.10800   0.00000  -0.04544   0.00000   0.00000
  17        8XY         0.00000   0.05878   0.00000   0.00000   0.00000
  18        8XZ         0.00000   0.00000   0.00000   0.05160   0.00000
  19        8YZ         0.00000   0.00000   0.00000   0.00000  -0.04804
  20        9XX        -0.27852   0.00000   0.47189   0.00000   0.00000
  21        9YY         0.01463   0.00000   0.54860   0.00000   0.00000
  22        9ZZ         0.46171   0.00000   0.87424   0.00000   0.00000
  23        9XY         0.00000  -0.54162   0.00000   0.00000   0.00000
  24        9XZ         0.00000   0.00000   0.00000   0.08634   0.00000
  25        9YZ         0.00000   0.00000   0.00000   0.00000   1.39785
  26 2   H  1S         -0.00238   0.00000  -0.01632   0.00000  -0.12761
  27        2S         -0.32225   0.00000  -2.45821   0.00000  -3.51417
  28        3S          3.93656   0.00000  -0.24895   0.00000  -7.13213
  29        4PX         0.00000   0.02297   0.00000   0.00848   0.00000
  30        4PY        -0.01179   0.00000   0.00196   0.00000  -0.01723
  31        4PZ         0.02616   0.00000  -0.01515   0.00000  -0.03850
  32        5PX         0.00000   1.04549   0.00000   0.77849   0.00000
  33        5PY        -0.16446   0.00000   0.76934   0.00000   0.35280
  34        5PZ         0.31865   0.00000  -0.40213   0.00000  -0.46596
  35 3   H  1S         -0.00238   0.00000  -0.01632   0.00000   0.12761
  36        2S         -0.32225   0.00000  -2.45821   0.00000   3.51417
  37        3S          3.93656   0.00000  -0.24895   0.00000   7.13213
  38        4PX         0.00000  -0.02297   0.00000   0.00848   0.00000
  39        4PY         0.01179   0.00000  -0.00196   0.00000  -0.01723
  40        4PZ         0.02616   0.00000  -0.01515   0.00000   0.03850
  41        5PX         0.00000  -1.04549   0.00000   0.77849   0.00000
  42        5PY         0.16446   0.00000  -0.76934   0.00000   0.35280
  43        5PZ         0.31865   0.00000  -0.40213   0.00000   0.46596
  44 4   C  1S         -0.05025   0.00000   0.01611   0.00000   0.00000
  45        2S          0.19029   0.00000   0.05379   0.00000   0.00000
  46        3S         -1.28207   0.00000   2.72767   0.00000   0.00000
  47        4S        -22.31333   0.00000   1.21346   0.00000   0.00000
  48        5PX         0.00000   0.00000   0.00000  -0.12104   0.00000
  49        5PY         0.00000   0.00000   0.00000   0.00000  -0.31104
  50        5PZ         0.27087   0.00000  -0.18210   0.00000   0.00000
  51        6PX         0.00000   0.00000   0.00000  -0.49663   0.00000
  52        6PY         0.00000   0.00000   0.00000   0.00000  -0.28168
  53        6PZ        -0.96827   0.00000  -1.13340   0.00000   0.00000
  54        7PX         0.00000   0.00000   0.00000  -0.49288   0.00000
  55        7PY         0.00000   0.00000   0.00000   0.00000  -9.90055
  56        7PZ        -9.33407   0.00000  -2.12976   0.00000   0.00000
  57        8XX         0.03123   0.00000   0.02176   0.00000   0.00000
  58        8YY         0.06132   0.00000   0.05115   0.00000   0.00000
  59        8ZZ        -0.10800   0.00000  -0.04544   0.00000   0.00000
  60        8XY         0.00000  -0.05878   0.00000   0.00000   0.00000
  61        8XZ         0.00000   0.00000   0.00000  -0.05160   0.00000
  62        8YZ         0.00000   0.00000   0.00000   0.00000  -0.04804
  63        9XX         0.27852   0.00000   0.47189   0.00000   0.00000
  64        9YY        -0.01463   0.00000   0.54860   0.00000   0.00000
  65        9ZZ        -0.46171   0.00000   0.87424   0.00000   0.00000
  66        9XY         0.00000   0.54162   0.00000   0.00000   0.00000
  67        9XZ         0.00000   0.00000   0.00000  -0.08634   0.00000
  68        9YZ         0.00000   0.00000   0.00000   0.00000   1.39785
  69 5   H  1S          0.00238   0.00000  -0.01632   0.00000  -0.12761
  70        2S          0.32225   0.00000  -2.45821   0.00000  -3.51417
  71        3S         -3.93656   0.00000  -0.24895   0.00000  -7.13213
  72        4PX         0.00000   0.02297   0.00000   0.00848   0.00000
  73        4PY        -0.01179   0.00000  -0.00196   0.00000   0.01723
  74        4PZ         0.02616   0.00000   0.01515   0.00000   0.03850
  75        5PX         0.00000   1.04549   0.00000   0.77849   0.00000
  76        5PY        -0.16446   0.00000  -0.76934   0.00000  -0.35280
  77        5PZ         0.31865   0.00000   0.40213   0.00000   0.46596
  78 6   H  1S          0.00238   0.00000  -0.01632   0.00000   0.12761
  79        2S          0.32225   0.00000  -2.45821   0.00000   3.51417
  80        3S         -3.93656   0.00000  -0.24895   0.00000   7.13213
  81        4PX         0.00000  -0.02297   0.00000   0.00848   0.00000
  82        4PY         0.01179   0.00000   0.00196   0.00000   0.01723
  83        4PZ         0.02616   0.00000   0.01515   0.00000  -0.03850
  84        5PX         0.00000  -1.04549   0.00000   0.77849   0.00000
  85        5PY         0.16446   0.00000   0.76934   0.00000  -0.35280
  86        5PZ         0.31865   0.00000   0.40213   0.00000  -0.46596
                          31        32        33        34        35
                       (B2U)--V  (B2G)--V   (AG)--V  (B3U)--V  (B2U)--V
     Eigenvalues --     0.16813   0.21255   0.21376   0.23614   0.23749
   1 1   C  1S          0.00000   0.00000  -0.01585   0.00000   0.00000
   2        2S          0.00000   0.00000   0.06031   0.00000   0.00000
   3        3S          0.00000   0.00000   9.76512   0.00000   0.00000
   4        4S          0.00000   0.00000   5.16001   0.00000   0.00000
   5        5PX         0.00000   0.29711   0.00000   0.17934   0.00000
   6        5PY        -0.20075   0.00000   0.00000   0.00000   0.05106
   7        5PZ         0.00000   0.00000  -0.08570   0.00000   0.00000
   8        6PX         0.00000   1.41814   0.00000   1.17834   0.00000
   9        6PY        -1.65490   0.00000   0.00000   0.00000  -2.57065
  10        6PZ         0.00000   0.00000   2.27397   0.00000   0.00000
  11        7PX         0.00000   1.83670   0.00000   0.24501   0.00000
  12        7PY        -2.89418   0.00000   0.00000   0.00000  -1.06241
  13        7PZ         0.00000   0.00000   0.45917   0.00000   0.00000
  14        8XX         0.00000   0.00000  -0.05106   0.00000   0.00000
  15        8YY         0.00000   0.00000   0.01699   0.00000   0.00000
  16        8ZZ         0.00000   0.00000  -0.00193   0.00000   0.00000
  17        8XY         0.00000   0.00000   0.00000   0.00000   0.00000
  18        8XZ         0.00000  -0.00478   0.00000   0.00188   0.00000
  19        8YZ        -0.01913   0.00000   0.00000   0.00000  -0.05747
  20        9XX         0.00000   0.00000  -0.05871   0.00000   0.00000
  21        9YY         0.00000   0.00000   2.44977   0.00000   0.00000
  22        9ZZ         0.00000   0.00000   0.80622   0.00000   0.00000
  23        9XY         0.00000   0.00000   0.00000   0.00000   0.00000
  24        9XZ         0.00000  -0.24872   0.00000   1.07808   0.00000
  25        9YZ        -0.16596   0.00000   0.00000   0.00000  -1.48295
  26 2   H  1S          0.02962   0.00000   0.14768   0.00000  -0.17869
  27        2S          2.78198   0.00000  -8.51845   0.00000   4.68544
  28        3S          3.12101   0.00000  -0.87689   0.00000   0.75256
  29        4PX         0.00000   0.00368   0.00000   0.00900   0.00000
  30        4PY         0.00357   0.00000   0.00939   0.00000   0.00416
  31        4PZ        -0.00708   0.00000  -0.01087   0.00000  -0.01322
  32        5PX         0.00000  -1.00899   0.00000  -0.85365   0.00000
  33        5PY         0.09873   0.00000   1.55139   0.00000  -1.24181
  34        5PZ        -0.85370   0.00000   1.57141   0.00000   0.37694
  35 3   H  1S         -0.02962   0.00000   0.14768   0.00000   0.17869
  36        2S         -2.78198   0.00000  -8.51845   0.00000  -4.68544
  37        3S         -3.12101   0.00000  -0.87689   0.00000  -0.75256
  38        4PX         0.00000   0.00368   0.00000   0.00900   0.00000
  39        4PY         0.00357   0.00000  -0.00939   0.00000   0.00416
  40        4PZ         0.00708   0.00000  -0.01087   0.00000   0.01322
  41        5PX         0.00000  -1.00899   0.00000  -0.85365   0.00000
  42        5PY         0.09873   0.00000  -1.55139   0.00000  -1.24181
  43        5PZ         0.85370   0.00000   1.57141   0.00000  -0.37694
  44 4   C  1S          0.00000   0.00000  -0.01585   0.00000   0.00000
  45        2S          0.00000   0.00000   0.06031   0.00000   0.00000
  46        3S          0.00000   0.00000   9.76512   0.00000   0.00000
  47        4S          0.00000   0.00000   5.16001   0.00000   0.00000
  48        5PX         0.00000  -0.29711   0.00000   0.17934   0.00000
  49        5PY        -0.20075   0.00000   0.00000   0.00000   0.05106
  50        5PZ         0.00000   0.00000   0.08570   0.00000   0.00000
  51        6PX         0.00000  -1.41814   0.00000   1.17834   0.00000
  52        6PY        -1.65490   0.00000   0.00000   0.00000  -2.57065
  53        6PZ         0.00000   0.00000  -2.27397   0.00000   0.00000
  54        7PX         0.00000  -1.83670   0.00000   0.24501   0.00000
  55        7PY        -2.89418   0.00000   0.00000   0.00000  -1.06241
  56        7PZ         0.00000   0.00000  -0.45917   0.00000   0.00000
  57        8XX         0.00000   0.00000  -0.05106   0.00000   0.00000
  58        8YY         0.00000   0.00000   0.01699   0.00000   0.00000
  59        8ZZ         0.00000   0.00000  -0.00193   0.00000   0.00000
  60        8XY         0.00000   0.00000   0.00000   0.00000   0.00000
  61        8XZ         0.00000  -0.00478   0.00000  -0.00188   0.00000
  62        8YZ         0.01913   0.00000   0.00000   0.00000   0.05747
  63        9XX         0.00000   0.00000  -0.05871   0.00000   0.00000
  64        9YY         0.00000   0.00000   2.44977   0.00000   0.00000
  65        9ZZ         0.00000   0.00000   0.80622   0.00000   0.00000
  66        9XY         0.00000   0.00000   0.00000   0.00000   0.00000
  67        9XZ         0.00000  -0.24872   0.00000  -1.07808   0.00000
  68        9YZ         0.16596   0.00000   0.00000   0.00000   1.48295
  69 5   H  1S         -0.02962   0.00000   0.14768   0.00000   0.17869
  70        2S         -2.78198   0.00000  -8.51845   0.00000  -4.68544
  71        3S         -3.12101   0.00000  -0.87689   0.00000  -0.75256
  72        4PX         0.00000  -0.00368   0.00000   0.00900   0.00000
  73        4PY         0.00357   0.00000  -0.00939   0.00000   0.00416
  74        4PZ        -0.00708   0.00000   0.01087   0.00000  -0.01322
  75        5PX         0.00000   1.00899   0.00000  -0.85365   0.00000
  76        5PY         0.09873   0.00000  -1.55139   0.00000  -1.24181
  77        5PZ        -0.85370   0.00000  -1.57141   0.00000   0.37694
  78 6   H  1S          0.02962   0.00000   0.14768   0.00000  -0.17869
  79        2S          2.78198   0.00000  -8.51845   0.00000   4.68544
  80        3S          3.12101   0.00000  -0.87689   0.00000   0.75256
  81        4PX         0.00000  -0.00368   0.00000   0.00900   0.00000
  82        4PY         0.00357   0.00000   0.00939   0.00000   0.00416
  83        4PZ         0.00708   0.00000   0.01087   0.00000   0.01322
  84        5PX         0.00000   1.00899   0.00000  -0.85365   0.00000
  85        5PY         0.09873   0.00000   1.55139   0.00000  -1.24181
  86        5PZ         0.85370   0.00000  -1.57141   0.00000  -0.37694
                          36        37        38        39        40
                       (B3G)--V   (AG)--V  (B1U)--V   (AG)--V  (B2U)--V
     Eigenvalues --     0.24147   0.24458   0.27097   0.27822   0.28477
   1 1   C  1S          0.00000   0.08720   0.02218  -0.06738   0.00000
   2        2S          0.00000  -0.00972  -0.00023   0.06055   0.00000
   3        3S          0.00000   6.43970  23.33422   7.13593   0.00000
   4        4S          0.00000  -2.05997  18.11434   2.41347   0.00000
   5        5PX         0.00000   0.00000   0.00000   0.00000   0.00000
   6        5PY         0.11539   0.00000   0.00000   0.00000  -0.18409
   7        5PZ         0.00000  -0.13143   0.31497   0.10333   0.00000
   8        6PX         0.00000   0.00000   0.00000   0.00000   0.00000
   9        6PY         2.66014   0.00000   0.00000   0.00000  -3.59940
  10        6PZ         0.00000   0.69217   1.42427   1.91685   0.00000
  11        7PX         0.00000   0.00000   0.00000   0.00000   0.00000
  12        7PY         1.47795   0.00000   0.00000   0.00000  -0.90962
  13        7PZ         0.00000  -0.49161  -1.13021   0.90659   0.00000
  14        8XX         0.00000   0.02283  -0.04156   0.00970   0.00000
  15        8YY         0.00000   0.02463  -0.02556  -0.05180   0.00000
  16        8ZZ         0.00000   0.00311  -0.01837  -0.01762   0.00000
  17        8XY         0.00000   0.00000   0.00000   0.00000   0.00000
  18        8XZ         0.00000   0.00000   0.00000   0.00000   0.00000
  19        8YZ         0.05786   0.00000   0.00000   0.00000   0.03631
  20        9XX         0.00000   1.24676   1.03734   0.41086   0.00000
  21        9YY         0.00000   2.23261   3.92460  -0.13747   0.00000
  22        9ZZ         0.00000  -0.04564   4.11570   0.73487   0.00000
  23        9XY         0.00000   0.00000   0.00000   0.00000   0.00000
  24        9XZ         0.00000   0.00000   0.00000   0.00000   0.00000
  25        9YZ        -2.29442   0.00000   0.00000   0.00000  -0.04204
  26 2   H  1S         -0.01020   0.15141   0.10687  -0.06253   0.06189
  27        2S          1.00478  -3.88325 -13.84037  -4.15569   6.23518
  28        3S         -1.42722   0.62678  -1.51592  -0.65812   1.19831
  29        4PX         0.00000   0.00000   0.00000   0.00000   0.00000
  30        4PY         0.00283   0.01708  -0.03178  -0.01901   0.01830
  31        4PZ         0.03689   0.00247  -0.00368  -0.00050   0.00632
  32        5PX         0.00000   0.00000   0.00000   0.00000   0.00000
  33        5PY        -1.19315   0.73732   3.35333   2.18884  -2.70414
  34        5PZ         1.32704   1.59986   1.30526   0.56331  -1.39973
  35 3   H  1S          0.01020   0.15141   0.10687  -0.06253  -0.06189
  36        2S         -1.00478  -3.88325 -13.84037  -4.15569  -6.23518
  37        3S          1.42722   0.62678  -1.51592  -0.65812  -1.19831
  38        4PX         0.00000   0.00000   0.00000   0.00000   0.00000
  39        4PY         0.00283  -0.01708   0.03178   0.01901   0.01830
  40        4PZ        -0.03689   0.00247  -0.00368  -0.00050  -0.00632
  41        5PX         0.00000   0.00000   0.00000   0.00000   0.00000
  42        5PY        -1.19315  -0.73732  -3.35333  -2.18884  -2.70414
  43        5PZ        -1.32704   1.59986   1.30526   0.56331   1.39973
  44 4   C  1S          0.00000   0.08720  -0.02218  -0.06738   0.00000
  45        2S          0.00000  -0.00972   0.00023   0.06055   0.00000
  46        3S          0.00000   6.43970 -23.33422   7.13593   0.00000
  47        4S          0.00000  -2.05997 -18.11434   2.41347   0.00000
  48        5PX         0.00000   0.00000   0.00000   0.00000   0.00000
  49        5PY        -0.11539   0.00000   0.00000   0.00000  -0.18409
  50        5PZ         0.00000   0.13143   0.31497  -0.10333   0.00000
  51        6PX         0.00000   0.00000   0.00000   0.00000   0.00000
  52        6PY        -2.66014   0.00000   0.00000   0.00000  -3.59940
  53        6PZ         0.00000  -0.69217   1.42427  -1.91685   0.00000
  54        7PX         0.00000   0.00000   0.00000   0.00000   0.00000
  55        7PY        -1.47795   0.00000   0.00000   0.00000  -0.90962
  56        7PZ         0.00000   0.49161  -1.13021  -0.90659   0.00000
  57        8XX         0.00000   0.02283   0.04156   0.00970   0.00000
  58        8YY         0.00000   0.02463   0.02556  -0.05180   0.00000
  59        8ZZ         0.00000   0.00311   0.01837  -0.01762   0.00000
  60        8XY         0.00000   0.00000   0.00000   0.00000   0.00000
  61        8XZ         0.00000   0.00000   0.00000   0.00000   0.00000
  62        8YZ         0.05786   0.00000   0.00000   0.00000  -0.03631
  63        9XX         0.00000   1.24676  -1.03734   0.41086   0.00000
  64        9YY         0.00000   2.23261  -3.92460  -0.13747   0.00000
  65        9ZZ         0.00000  -0.04564  -4.11570   0.73487   0.00000
  66        9XY         0.00000   0.00000   0.00000   0.00000   0.00000
  67        9XZ         0.00000   0.00000   0.00000   0.00000   0.00000
  68        9YZ        -2.29442   0.00000   0.00000   0.00000   0.04204
  69 5   H  1S         -0.01020   0.15141  -0.10687  -0.06253  -0.06189
  70        2S          1.00478  -3.88325  13.84037  -4.15569  -6.23518
  71        3S         -1.42722   0.62678   1.51592  -0.65812  -1.19831
  72        4PX         0.00000   0.00000   0.00000   0.00000   0.00000
  73        4PY        -0.00283  -0.01708  -0.03178   0.01901   0.01830
  74        4PZ        -0.03689  -0.00247  -0.00368   0.00050   0.00632
  75        5PX         0.00000   0.00000   0.00000   0.00000   0.00000
  76        5PY         1.19315  -0.73732   3.35333  -2.18884  -2.70414
  77        5PZ        -1.32704  -1.59986   1.30526  -0.56331  -1.39973
  78 6   H  1S          0.01020   0.15141  -0.10687  -0.06253   0.06189
  79        2S         -1.00478  -3.88325  13.84037  -4.15569   6.23518
  80        3S          1.42722   0.62678   1.51592  -0.65812   1.19831
  81        4PX         0.00000   0.00000   0.00000   0.00000   0.00000
  82        4PY        -0.00283   0.01708   0.03178  -0.01901   0.01830
  83        4PZ         0.03689  -0.00247  -0.00368   0.00050  -0.00632
  84        5PX         0.00000   0.00000   0.00000   0.00000   0.00000
  85        5PY         1.19315   0.73732  -3.35333   2.18884  -2.70414
  86        5PZ         1.32704  -1.59986   1.30526  -0.56331   1.39973
                          41        42        43        44        45
                       (B1U)--V  (B1G)--V  (B3G)--V  (B1U)--V  (B2G)--V
     Eigenvalues --     0.29568   0.30893   0.34839   0.34960   0.38821
   1 1   C  1S         -0.12044   0.00000   0.00000  -0.08301   0.00000
   2        2S          0.00860   0.00000   0.00000   0.10427   0.00000
   3        3S         -3.28301   0.00000   0.00000  22.99367   0.00000
   4        4S         -4.70913   0.00000   0.00000  29.25414   0.00000
   5        5PX         0.00000   0.00000   0.00000   0.00000  -0.15776
   6        5PY         0.00000   0.00000  -0.09067   0.00000   0.00000
   7        5PZ         0.11010   0.00000   0.00000  -0.33694   0.00000
   8        6PX         0.00000   0.00000   0.00000   0.00000  -1.75164
   9        6PY         0.00000   0.00000  -7.67818   0.00000   0.00000
  10        6PZ        -1.66808   0.00000   0.00000  -7.92536   0.00000
  11        7PX         0.00000   0.00000   0.00000   0.00000  -0.04127
  12        7PY         0.00000   0.00000  -2.67683   0.00000   0.00000
  13        7PZ         1.38726   0.00000   0.00000  -8.38369   0.00000
  14        8XX        -0.01412   0.00000   0.00000  -0.00263   0.00000
  15        8YY        -0.01341   0.00000   0.00000   0.00598   0.00000
  16        8ZZ         0.02859   0.00000   0.00000  -0.03364   0.00000
  17        8XY         0.00000  -0.03614   0.00000   0.00000   0.00000
  18        8XZ         0.00000   0.00000   0.00000   0.00000  -0.03219
  19        8YZ         0.00000   0.00000  -0.00494   0.00000   0.00000
  20        9XX        -1.02666   0.00000   0.00000   0.11629   0.00000
  21        9YY        -3.88888   0.00000   0.00000   3.20936   0.00000
  22        9ZZ        -0.82474   0.00000   0.00000   3.48706   0.00000
  23        9XY         0.00000  -1.34350   0.00000   0.00000   0.00000
  24        9XZ         0.00000   0.00000   0.00000   0.00000   3.05717
  25        9YZ         0.00000   0.00000  -0.25939   0.00000   0.00000
  26 2   H  1S         -0.22604   0.00000  -0.00444   0.03327   0.00000
  27        2S          4.92160   0.00000  11.49762  -7.45895   0.00000
  28        3S         -0.83713   0.00000   2.03134   2.12009   0.00000
  29        4PX         0.00000  -0.01663   0.00000   0.00000  -0.01044
  30        4PY         0.00670   0.00000   0.00373  -0.00619   0.00000
  31        4PZ         0.00126   0.00000  -0.00647  -0.01244   0.00000
  32        5PX         0.00000   1.41256   0.00000   0.00000  -1.21515
  33        5PY         0.14069   0.00000  -3.76905   0.82110   0.00000
  34        5PZ        -0.61798   0.00000  -2.70298   2.08172   0.00000
  35 3   H  1S         -0.22604   0.00000   0.00444   0.03327   0.00000
  36        2S          4.92160   0.00000 -11.49762  -7.45895   0.00000
  37        3S         -0.83713   0.00000  -2.03134   2.12009   0.00000
  38        4PX         0.00000   0.01663   0.00000   0.00000  -0.01044
  39        4PY        -0.00670   0.00000   0.00373   0.00619   0.00000
  40        4PZ         0.00126   0.00000   0.00647  -0.01244   0.00000
  41        5PX         0.00000  -1.41256   0.00000   0.00000  -1.21515
  42        5PY        -0.14069   0.00000  -3.76905  -0.82110   0.00000
  43        5PZ        -0.61798   0.00000   2.70298   2.08172   0.00000
  44 4   C  1S          0.12044   0.00000   0.00000   0.08301   0.00000
  45        2S         -0.00860   0.00000   0.00000  -0.10427   0.00000
  46        3S          3.28301   0.00000   0.00000 -22.99367   0.00000
  47        4S          4.70913   0.00000   0.00000 -29.25414   0.00000
  48        5PX         0.00000   0.00000   0.00000   0.00000   0.15776
  49        5PY         0.00000   0.00000   0.09067   0.00000   0.00000
  50        5PZ         0.11010   0.00000   0.00000  -0.33694   0.00000
  51        6PX         0.00000   0.00000   0.00000   0.00000   1.75164
  52        6PY         0.00000   0.00000   7.67818   0.00000   0.00000
  53        6PZ        -1.66808   0.00000   0.00000  -7.92536   0.00000
  54        7PX         0.00000   0.00000   0.00000   0.00000   0.04127
  55        7PY         0.00000   0.00000   2.67683   0.00000   0.00000
  56        7PZ         1.38726   0.00000   0.00000  -8.38369   0.00000
  57        8XX         0.01412   0.00000   0.00000   0.00263   0.00000
  58        8YY         0.01341   0.00000   0.00000  -0.00598   0.00000
  59        8ZZ        -0.02859   0.00000   0.00000   0.03364   0.00000
  60        8XY         0.00000  -0.03614   0.00000   0.00000   0.00000
  61        8XZ         0.00000   0.00000   0.00000   0.00000  -0.03219
  62        8YZ         0.00000   0.00000  -0.00494   0.00000   0.00000
  63        9XX         1.02666   0.00000   0.00000  -0.11629   0.00000
  64        9YY         3.88888   0.00000   0.00000  -3.20936   0.00000
  65        9ZZ         0.82474   0.00000   0.00000  -3.48706   0.00000
  66        9XY         0.00000  -1.34350   0.00000   0.00000   0.00000
  67        9XZ         0.00000   0.00000   0.00000   0.00000   3.05717
  68        9YZ         0.00000   0.00000  -0.25939   0.00000   0.00000
  69 5   H  1S          0.22604   0.00000  -0.00444  -0.03327   0.00000
  70        2S         -4.92160   0.00000  11.49762   7.45895   0.00000
  71        3S          0.83713   0.00000   2.03134  -2.12009   0.00000
  72        4PX         0.00000   0.01663   0.00000   0.00000   0.01044
  73        4PY         0.00670   0.00000  -0.00373  -0.00619   0.00000
  74        4PZ         0.00126   0.00000   0.00647  -0.01244   0.00000
  75        5PX         0.00000  -1.41256   0.00000   0.00000   1.21515
  76        5PY         0.14069   0.00000   3.76905   0.82110   0.00000
  77        5PZ        -0.61798   0.00000   2.70298   2.08172   0.00000
  78 6   H  1S          0.22604   0.00000   0.00444  -0.03327   0.00000
  79        2S         -4.92160   0.00000 -11.49762   7.45895   0.00000
  80        3S          0.83713   0.00000  -2.03134  -2.12009   0.00000
  81        4PX         0.00000  -0.01663   0.00000   0.00000   0.01044
  82        4PY        -0.00670   0.00000  -0.00373   0.00619   0.00000
  83        4PZ         0.00126   0.00000  -0.00647  -0.01244   0.00000
  84        5PX         0.00000   1.41256   0.00000   0.00000   1.21515
  85        5PY        -0.14069   0.00000   3.76905  -0.82110   0.00000
  86        5PZ        -0.61798   0.00000  -2.70298   2.08172   0.00000
                          46        47        48        49        50
                       (B3U)--V  (B1U)--V   (AU)--V  (B3G)--V   (AG)--V
     Eigenvalues --     0.43011   0.47075   0.47523   0.48114   0.51912
   1 1   C  1S          0.00000   0.04215   0.00000   0.00000   0.07163
   2        2S          0.00000   0.04793   0.00000   0.00000   0.08734
   3        3S          0.00000  -5.58372   0.00000   0.00000  14.87089
   4        4S          0.00000   1.41675   0.00000   0.00000   2.73710
   5        5PX        -0.65477   0.00000   0.00000   0.00000   0.00000
   6        5PY         0.00000   0.00000   0.00000   0.39516   0.00000
   7        5PZ         0.00000   0.06996   0.00000   0.00000  -0.17135
   8        6PX         1.68669   0.00000   0.00000   0.00000   0.00000
   9        6PY         0.00000   0.00000   0.00000   2.36331   0.00000
  10        6PZ         0.00000  15.46054   0.00000   0.00000   4.97945
  11        7PX        -0.11796   0.00000   0.00000   0.00000   0.00000
  12        7PY         0.00000   0.00000   0.00000  -7.61869   0.00000
  13        7PZ         0.00000   0.48817   0.00000   0.00000   1.33503
  14        8XX         0.00000   0.01620   0.00000   0.00000   0.01304
  15        8YY         0.00000  -0.04951   0.00000   0.00000  -0.04025
  16        8ZZ         0.00000  -0.03928   0.00000   0.00000   0.02229
  17        8XY         0.00000   0.00000   0.03122   0.00000   0.00000
  18        8XZ         0.06277   0.00000   0.00000   0.00000   0.00000
  19        8YZ         0.00000   0.00000   0.00000  -0.03199   0.00000
  20        9XX         0.00000   2.00903   0.00000   0.00000   1.63222
  21        9YY         0.00000   3.57033   0.00000   0.00000   2.36498
  22        9ZZ         0.00000  -4.67285   0.00000   0.00000   7.50798
  23        9XY         0.00000   0.00000   3.31341   0.00000   0.00000
  24        9XZ         0.34054   0.00000   0.00000   0.00000   0.00000
  25        9YZ         0.00000   0.00000   0.00000  -6.07832   0.00000
  26 2   H  1S          0.00000   0.00034   0.00000  -0.22141   0.06449
  27        2S          0.00000 -10.94320   0.00000   7.93261 -13.45713
  28        3S          0.00000  -0.44268   0.00000   4.63303  -0.38634
  29        4PX        -0.04000   0.00000   0.04776   0.00000   0.00000
  30        4PY         0.00000  -0.02374   0.00000  -0.02522   0.00367
  31        4PZ         0.00000  -0.01058   0.00000  -0.01457   0.01051
  32        5PX        -0.69467   0.00000  -2.05283   0.00000   0.00000
  33        5PY         0.00000   2.33060   0.00000  -1.47180   4.53179
  34        5PZ         0.00000   3.62105   0.00000   0.71355   0.54523
  35 3   H  1S          0.00000   0.00034   0.00000   0.22141   0.06449
  36        2S          0.00000 -10.94320   0.00000  -7.93261 -13.45713
  37        3S          0.00000  -0.44268   0.00000  -4.63303  -0.38634
  38        4PX        -0.04000   0.00000  -0.04776   0.00000   0.00000
  39        4PY         0.00000   0.02374   0.00000  -0.02522  -0.00367
  40        4PZ         0.00000  -0.01058   0.00000   0.01457   0.01051
  41        5PX        -0.69467   0.00000   2.05283   0.00000   0.00000
  42        5PY         0.00000  -2.33060   0.00000  -1.47180  -4.53179
  43        5PZ         0.00000   3.62105   0.00000  -0.71355   0.54523
  44 4   C  1S          0.00000  -0.04215   0.00000   0.00000   0.07163
  45        2S          0.00000  -0.04793   0.00000   0.00000   0.08734
  46        3S          0.00000   5.58372   0.00000   0.00000  14.87089
  47        4S          0.00000  -1.41675   0.00000   0.00000   2.73710
  48        5PX        -0.65477   0.00000   0.00000   0.00000   0.00000
  49        5PY         0.00000   0.00000   0.00000  -0.39516   0.00000
  50        5PZ         0.00000   0.06996   0.00000   0.00000   0.17135
  51        6PX         1.68669   0.00000   0.00000   0.00000   0.00000
  52        6PY         0.00000   0.00000   0.00000  -2.36331   0.00000
  53        6PZ         0.00000  15.46054   0.00000   0.00000  -4.97945
  54        7PX        -0.11796   0.00000   0.00000   0.00000   0.00000
  55        7PY         0.00000   0.00000   0.00000   7.61869   0.00000
  56        7PZ         0.00000   0.48817   0.00000   0.00000  -1.33503
  57        8XX         0.00000  -0.01620   0.00000   0.00000   0.01304
  58        8YY         0.00000   0.04951   0.00000   0.00000  -0.04025
  59        8ZZ         0.00000   0.03928   0.00000   0.00000   0.02229
  60        8XY         0.00000   0.00000  -0.03122   0.00000   0.00000
  61        8XZ        -0.06277   0.00000   0.00000   0.00000   0.00000
  62        8YZ         0.00000   0.00000   0.00000  -0.03199   0.00000
  63        9XX         0.00000  -2.00903   0.00000   0.00000   1.63222
  64        9YY         0.00000  -3.57033   0.00000   0.00000   2.36498
  65        9ZZ         0.00000   4.67285   0.00000   0.00000   7.50798
  66        9XY         0.00000   0.00000  -3.31341   0.00000   0.00000
  67        9XZ        -0.34054   0.00000   0.00000   0.00000   0.00000
  68        9YZ         0.00000   0.00000   0.00000  -6.07832   0.00000
  69 5   H  1S          0.00000  -0.00034   0.00000  -0.22141   0.06449
  70        2S          0.00000  10.94320   0.00000   7.93261 -13.45713
  71        3S          0.00000   0.44268   0.00000   4.63303  -0.38634
  72        4PX        -0.04000   0.00000   0.04776   0.00000   0.00000
  73        4PY         0.00000  -0.02374   0.00000   0.02522  -0.00367
  74        4PZ         0.00000  -0.01058   0.00000   0.01457  -0.01051
  75        5PX        -0.69467   0.00000  -2.05283   0.00000   0.00000
  76        5PY         0.00000   2.33060   0.00000   1.47180  -4.53179
  77        5PZ         0.00000   3.62105   0.00000  -0.71355  -0.54523
  78 6   H  1S          0.00000  -0.00034   0.00000   0.22141   0.06449
  79        2S          0.00000  10.94320   0.00000  -7.93261 -13.45713
  80        3S          0.00000   0.44268   0.00000  -4.63303  -0.38634
  81        4PX        -0.04000   0.00000  -0.04776   0.00000   0.00000
  82        4PY         0.00000   0.02374   0.00000   0.02522   0.00367
  83        4PZ         0.00000  -0.01058   0.00000  -0.01457  -0.01051
  84        5PX        -0.69467   0.00000   2.05283   0.00000   0.00000
  85        5PY         0.00000  -2.33060   0.00000   1.47180   4.53179
  86        5PZ         0.00000   3.62105   0.00000   0.71355  -0.54523
                          51        52        53        54        55
                        (AG)--V  (B1U)--V  (B2G)--V  (B2U)--V  (B3G)--V
     Eigenvalues --     0.57698   0.58125   0.62894   0.72055   0.81974
   1 1   C  1S         -0.01624   0.02361   0.00000   0.00000   0.00000
   2        2S          0.01967   0.10856   0.00000   0.00000   0.00000
   3        3S          5.43588 106.33026   0.00000   0.00000   0.00000
   4        4S          0.62627   7.25149   0.00000   0.00000   0.00000
   5        5PX         0.00000   0.00000  -0.66109   0.00000   0.00000
   6        5PY         0.00000   0.00000   0.00000   0.65405  -0.56520
   7        5PZ         0.50443  -0.25841   0.00000   0.00000   0.00000
   8        6PX         0.00000   0.00000   4.60040   0.00000   0.00000
   9        6PY         0.00000   0.00000   0.00000  -5.70612  12.46290
  10        6PZ        -0.47359 -30.56266   0.00000   0.00000   0.00000
  11        7PX         0.00000   0.00000   0.26434   0.00000   0.00000
  12        7PY         0.00000   0.00000   0.00000  -1.91151   1.51073
  13        7PZ        -0.61683   0.80283   0.00000   0.00000   0.00000
  14        8XX         0.10946   0.03201   0.00000   0.00000   0.00000
  15        8YY        -0.12059  -0.03245   0.00000   0.00000   0.00000
  16        8ZZ        -0.08488  -0.01257   0.00000   0.00000   0.00000
  17        8XY         0.00000   0.00000   0.00000   0.00000   0.00000
  18        8XZ         0.00000   0.00000  -0.05536   0.00000   0.00000
  19        8YZ         0.00000   0.00000   0.00000  -0.15215   0.14728
  20        9XX         0.25505   6.37642   0.00000   0.00000   0.00000
  21        9YY         2.02409   7.98561   0.00000   0.00000   0.00000
  22        9ZZ         2.53561  23.67789   0.00000   0.00000   0.00000
  23        9XY         0.00000   0.00000   0.00000   0.00000   0.00000
  24        9XZ         0.00000   0.00000  -1.61881   0.00000   0.00000
  25        9YZ         0.00000   0.00000   0.00000   0.24724  -7.46958
  26 2   H  1S         -0.25538  -0.02254   0.00000  -0.04169   0.14741
  27        2S         -5.05123 -26.11550   0.00000   7.67937  -1.42210
  28        3S         -0.03514  -1.07544   0.00000   1.77326  -1.30004
  29        4PX         0.00000   0.00000  -0.03290   0.00000   0.00000
  30        4PY        -0.10688  -0.01097   0.00000  -0.16986   0.19344
  31        4PZ        -0.07159   0.00758   0.00000  -0.04162   0.04049
  32        5PX         0.00000   0.00000  -0.55425   0.00000   0.00000
  33        5PY         1.20225   7.90577   0.00000  -1.71812  -0.31349
  34        5PZ         1.50199   2.61841   0.00000  -1.90665   2.51039
  35 3   H  1S         -0.25538  -0.02254   0.00000   0.04169  -0.14741
  36        2S         -5.05123 -26.11550   0.00000  -7.67937   1.42210
  37        3S         -0.03514  -1.07544   0.00000  -1.77326   1.30004
  38        4PX         0.00000   0.00000  -0.03290   0.00000   0.00000
  39        4PY         0.10688   0.01097   0.00000  -0.16986   0.19344
  40        4PZ        -0.07159   0.00758   0.00000   0.04162  -0.04049
  41        5PX         0.00000   0.00000  -0.55425   0.00000   0.00000
  42        5PY        -1.20225  -7.90577   0.00000  -1.71812  -0.31349
  43        5PZ         1.50199   2.61841   0.00000   1.90665  -2.51039
  44 4   C  1S         -0.01624  -0.02361   0.00000   0.00000   0.00000
  45        2S          0.01967  -0.10856   0.00000   0.00000   0.00000
  46        3S          5.43588-106.33026   0.00000   0.00000   0.00000
  47        4S          0.62627  -7.25149   0.00000   0.00000   0.00000
  48        5PX         0.00000   0.00000   0.66109   0.00000   0.00000
  49        5PY         0.00000   0.00000   0.00000   0.65405   0.56520
  50        5PZ        -0.50443  -0.25841   0.00000   0.00000   0.00000
  51        6PX         0.00000   0.00000  -4.60040   0.00000   0.00000
  52        6PY         0.00000   0.00000   0.00000  -5.70612 -12.46290
  53        6PZ         0.47359 -30.56266   0.00000   0.00000   0.00000
  54        7PX         0.00000   0.00000  -0.26434   0.00000   0.00000
  55        7PY         0.00000   0.00000   0.00000  -1.91151  -1.51073
  56        7PZ         0.61683   0.80283   0.00000   0.00000   0.00000
  57        8XX         0.10946  -0.03201   0.00000   0.00000   0.00000
  58        8YY        -0.12059   0.03245   0.00000   0.00000   0.00000
  59        8ZZ        -0.08488   0.01257   0.00000   0.00000   0.00000
  60        8XY         0.00000   0.00000   0.00000   0.00000   0.00000
  61        8XZ         0.00000   0.00000  -0.05536   0.00000   0.00000
  62        8YZ         0.00000   0.00000   0.00000   0.15215   0.14728
  63        9XX         0.25505  -6.37642   0.00000   0.00000   0.00000
  64        9YY         2.02409  -7.98561   0.00000   0.00000   0.00000
  65        9ZZ         2.53561 -23.67789   0.00000   0.00000   0.00000
  66        9XY         0.00000   0.00000   0.00000   0.00000   0.00000
  67        9XZ         0.00000   0.00000  -1.61881   0.00000   0.00000
  68        9YZ         0.00000   0.00000   0.00000  -0.24724  -7.46958
  69 5   H  1S         -0.25538   0.02254   0.00000   0.04169   0.14741
  70        2S         -5.05123  26.11550   0.00000  -7.67937  -1.42210
  71        3S         -0.03514   1.07544   0.00000  -1.77326  -1.30004
  72        4PX         0.00000   0.00000   0.03290   0.00000   0.00000
  73        4PY         0.10688  -0.01097   0.00000  -0.16986  -0.19344
  74        4PZ         0.07159   0.00758   0.00000  -0.04162  -0.04049
  75        5PX         0.00000   0.00000   0.55425   0.00000   0.00000
  76        5PY        -1.20225   7.90577   0.00000  -1.71812   0.31349
  77        5PZ        -1.50199   2.61841   0.00000  -1.90665  -2.51039
  78 6   H  1S         -0.25538   0.02254   0.00000  -0.04169  -0.14741
  79        2S         -5.05123  26.11550   0.00000   7.67937   1.42210
  80        3S         -0.03514   1.07544   0.00000   1.77326   1.30004
  81        4PX         0.00000   0.00000   0.03290   0.00000   0.00000
  82        4PY        -0.10688   0.01097   0.00000  -0.16986  -0.19344
  83        4PZ         0.07159   0.00758   0.00000   0.04162   0.04049
  84        5PX         0.00000   0.00000   0.55425   0.00000   0.00000
  85        5PY         1.20225  -7.90577   0.00000  -1.71812   0.31349
  86        5PZ        -1.50199   2.61841   0.00000   1.90665   2.51039
                          56        57        58        59        60
                       (B1U)--V  (B3U)--V   (AG)--V  (B2U)--V  (B1G)--V
     Eigenvalues --     0.87120   0.97347   0.97884   0.98511   0.99759
   1 1   C  1S          0.02503   0.00000  -0.00751   0.00000   0.00000
   2        2S         -0.12556   0.00000   0.13712   0.00000   0.00000
   3        3S         87.25397   0.00000  10.50480   0.00000   0.00000
   4        4S          9.91170   0.00000   1.16586   0.00000   0.00000
   5        5PX         0.00000   0.11845   0.00000   0.00000   0.00000
   6        5PY         0.00000   0.00000   0.00000   0.16325   0.00000
   7        5PZ         0.70040   0.00000  -0.26469   0.00000   0.00000
   8        6PX         0.00000  -0.37768   0.00000   0.00000   0.00000
   9        6PY         0.00000   0.00000   0.00000  -4.36062   0.00000
  10        6PZ       -41.48390   0.00000   3.20035   0.00000   0.00000
  11        7PX         0.00000   0.07781   0.00000   0.00000   0.00000
  12        7PY         0.00000   0.00000   0.00000  -0.44807   0.00000
  13        7PZ        -3.14389   0.00000   0.13842   0.00000   0.00000
  14        8XX        -0.06217   0.00000   0.04716   0.00000   0.00000
  15        8YY        -0.17813   0.00000  -0.36923   0.00000   0.00000
  16        8ZZ         0.39268   0.00000   0.24204   0.00000   0.00000
  17        8XY         0.00000   0.00000   0.00000   0.00000  -0.56679
  18        8XZ         0.00000   0.61992   0.00000   0.00000   0.00000
  19        8YZ         0.00000   0.00000   0.00000   0.50247   0.00000
  20        9XX         4.23370   0.00000   0.43048   0.00000   0.00000
  21        9YY         6.41632   0.00000   3.73220   0.00000   0.00000
  22        9ZZ        19.10548   0.00000  -1.78537   0.00000   0.00000
  23        9XY         0.00000   0.00000   0.00000   0.00000   0.72754
  24        9XZ         0.00000  -0.60124   0.00000   0.00000   0.00000
  25        9YZ         0.00000   0.00000   0.00000  -2.84457   0.00000
  26 2   H  1S         -0.01878   0.00000  -0.74821   0.63561   0.00000
  27        2S        -11.29885   0.00000  -6.15098   5.00924   0.00000
  28        3S          1.09855   0.00000  -0.07613   0.18221   0.00000
  29        4PX         0.00000   0.18177   0.00000   0.00000  -0.26648
  30        4PY        -0.04157   0.00000  -0.07489   0.03641   0.00000
  31        4PZ        -0.05100   0.00000   0.01185  -0.03082   0.00000
  32        5PX         0.00000   0.02527   0.00000   0.00000  -0.32790
  33        5PY         2.61569   0.00000   0.76237  -1.23764   0.00000
  34        5PZ         2.03607   0.00000   1.79614   0.40944   0.00000
  35 3   H  1S         -0.01878   0.00000  -0.74821  -0.63561   0.00000
  36        2S        -11.29885   0.00000  -6.15098  -5.00924   0.00000
  37        3S          1.09855   0.00000  -0.07613  -0.18221   0.00000
  38        4PX         0.00000   0.18177   0.00000   0.00000   0.26648
  39        4PY         0.04157   0.00000   0.07489   0.03641   0.00000
  40        4PZ        -0.05100   0.00000   0.01185   0.03082   0.00000
  41        5PX         0.00000   0.02527   0.00000   0.00000   0.32790
  42        5PY        -2.61569   0.00000  -0.76237  -1.23764   0.00000
  43        5PZ         2.03607   0.00000   1.79614  -0.40944   0.00000
  44 4   C  1S         -0.02503   0.00000  -0.00751   0.00000   0.00000
  45        2S          0.12556   0.00000   0.13712   0.00000   0.00000
  46        3S        -87.25397   0.00000  10.50480   0.00000   0.00000
  47        4S         -9.91170   0.00000   1.16586   0.00000   0.00000
  48        5PX         0.00000   0.11845   0.00000   0.00000   0.00000
  49        5PY         0.00000   0.00000   0.00000   0.16325   0.00000
  50        5PZ         0.70040   0.00000   0.26469   0.00000   0.00000
  51        6PX         0.00000  -0.37768   0.00000   0.00000   0.00000
  52        6PY         0.00000   0.00000   0.00000  -4.36062   0.00000
  53        6PZ       -41.48390   0.00000  -3.20035   0.00000   0.00000
  54        7PX         0.00000   0.07781   0.00000   0.00000   0.00000
  55        7PY         0.00000   0.00000   0.00000  -0.44807   0.00000
  56        7PZ        -3.14389   0.00000  -0.13842   0.00000   0.00000
  57        8XX         0.06217   0.00000   0.04716   0.00000   0.00000
  58        8YY         0.17813   0.00000  -0.36923   0.00000   0.00000
  59        8ZZ        -0.39268   0.00000   0.24204   0.00000   0.00000
  60        8XY         0.00000   0.00000   0.00000   0.00000  -0.56679
  61        8XZ         0.00000  -0.61992   0.00000   0.00000   0.00000
  62        8YZ         0.00000   0.00000   0.00000  -0.50247   0.00000
  63        9XX        -4.23370   0.00000   0.43048   0.00000   0.00000
  64        9YY        -6.41632   0.00000   3.73220   0.00000   0.00000
  65        9ZZ       -19.10548   0.00000  -1.78537   0.00000   0.00000
  66        9XY         0.00000   0.00000   0.00000   0.00000   0.72754
  67        9XZ         0.00000   0.60124   0.00000   0.00000   0.00000
  68        9YZ         0.00000   0.00000   0.00000   2.84457   0.00000
  69 5   H  1S          0.01878   0.00000  -0.74821  -0.63561   0.00000
  70        2S         11.29885   0.00000  -6.15098  -5.00924   0.00000
  71        3S         -1.09855   0.00000  -0.07613  -0.18221   0.00000
  72        4PX         0.00000   0.18177   0.00000   0.00000   0.26648
  73        4PY        -0.04157   0.00000   0.07489   0.03641   0.00000
  74        4PZ        -0.05100   0.00000  -0.01185  -0.03082   0.00000
  75        5PX         0.00000   0.02527   0.00000   0.00000   0.32790
  76        5PY         2.61569   0.00000  -0.76237  -1.23764   0.00000
  77        5PZ         2.03607   0.00000  -1.79614   0.40944   0.00000
  78 6   H  1S          0.01878   0.00000  -0.74821   0.63561   0.00000
  79        2S         11.29885   0.00000  -6.15098   5.00924   0.00000
  80        3S         -1.09855   0.00000  -0.07613   0.18221   0.00000
  81        4PX         0.00000   0.18177   0.00000   0.00000  -0.26648
  82        4PY         0.04157   0.00000  -0.07489   0.03641   0.00000
  83        4PZ        -0.05100   0.00000  -0.01185   0.03082   0.00000
  84        5PX         0.00000   0.02527   0.00000   0.00000  -0.32790
  85        5PY        -2.61569   0.00000   0.76237  -1.23764   0.00000
  86        5PZ         2.03607   0.00000  -1.79614  -0.40944   0.00000
                          61        62        63        64        65
                       (B1U)--V   (AG)--V   (AU)--V  (B3G)--V  (B2G)--V
     Eigenvalues --     1.13060   1.21561   1.27343   1.27482   1.32921
   1 1   C  1S         -0.01184  -0.04681   0.00000   0.00000   0.00000
   2        2S          0.24650  -0.79600   0.00000   0.00000   0.00000
   3        3S        -14.05139   2.99931   0.00000   0.00000   0.00000
   4        4S         14.66812   2.44662   0.00000   0.00000   0.00000
   5        5PX         0.00000   0.00000   0.00000   0.00000  -0.27701
   6        5PY         0.00000   0.00000   0.00000   0.15294   0.00000
   7        5PZ        -0.05412  -0.17003   0.00000   0.00000   0.00000
   8        6PX         0.00000   0.00000   0.00000   0.00000   0.27238
   9        6PY         0.00000   0.00000   0.00000  -4.63776   0.00000
  10        6PZ        16.55878   1.11350   0.00000   0.00000   0.00000
  11        7PX         0.00000   0.00000   0.00000   0.00000   0.61028
  12        7PY         0.00000   0.00000   0.00000  -5.90854   0.00000
  13        7PZ        -2.82280   0.11332   0.00000   0.00000   0.00000
  14        8XX         0.38432   0.69924   0.00000   0.00000   0.00000
  15        8YY        -0.57050  -0.14564   0.00000   0.00000   0.00000
  16        8ZZ        -0.11946  -0.36448   0.00000   0.00000   0.00000
  17        8XY         0.00000   0.00000  -0.62871   0.00000   0.00000
  18        8XZ         0.00000   0.00000   0.00000   0.00000   0.48059
  19        8YZ         0.00000   0.00000   0.00000   0.56288   0.00000
  20        9XX        -0.92621  -0.97276   0.00000   0.00000   0.00000
  21        9YY         6.41161  -0.04990   0.00000   0.00000   0.00000
  22        9ZZ        -4.96686  -0.36179   0.00000   0.00000   0.00000
  23        9XY         0.00000   0.00000   2.64783   0.00000   0.00000
  24        9XZ         0.00000   0.00000   0.00000   0.00000  -0.33293
  25        9YZ         0.00000   0.00000   0.00000  -6.70266   0.00000
  26 2   H  1S         -0.79069  -0.04130   0.00000   0.91029   0.00000
  27        2S         -8.68716  -1.75919   0.00000  14.40736   0.00000
  28        3S          0.32361  -0.44086   0.00000   3.44119   0.00000
  29        4PX         0.00000   0.00000  -0.34267   0.00000   0.47125
  30        4PY        -0.12637   0.14743   0.00000   0.01264   0.00000
  31        4PZ        -0.02543  -0.01468   0.00000   0.09845   0.00000
  32        5PX         0.00000   0.00000  -1.13962   0.00000  -0.26361
  33        5PY         0.33435   0.22418   0.00000  -3.41369   0.00000
  34        5PZ         1.78089   0.08657   0.00000  -0.99127   0.00000
  35 3   H  1S         -0.79069  -0.04130   0.00000  -0.91029   0.00000
  36        2S         -8.68716  -1.75919   0.00000 -14.40736   0.00000
  37        3S          0.32361  -0.44086   0.00000  -3.44119   0.00000
  38        4PX         0.00000   0.00000   0.34267   0.00000   0.47125
  39        4PY         0.12637  -0.14743   0.00000   0.01264   0.00000
  40        4PZ        -0.02543  -0.01468   0.00000  -0.09845   0.00000
  41        5PX         0.00000   0.00000   1.13962   0.00000  -0.26361
  42        5PY        -0.33435  -0.22418   0.00000  -3.41369   0.00000
  43        5PZ         1.78089   0.08657   0.00000   0.99127   0.00000
  44 4   C  1S          0.01184  -0.04681   0.00000   0.00000   0.00000
  45        2S         -0.24650  -0.79600   0.00000   0.00000   0.00000
  46        3S         14.05139   2.99931   0.00000   0.00000   0.00000
  47        4S        -14.66812   2.44662   0.00000   0.00000   0.00000
  48        5PX         0.00000   0.00000   0.00000   0.00000   0.27701
  49        5PY         0.00000   0.00000   0.00000  -0.15294   0.00000
  50        5PZ        -0.05412   0.17003   0.00000   0.00000   0.00000
  51        6PX         0.00000   0.00000   0.00000   0.00000  -0.27238
  52        6PY         0.00000   0.00000   0.00000   4.63776   0.00000
  53        6PZ        16.55878  -1.11350   0.00000   0.00000   0.00000
  54        7PX         0.00000   0.00000   0.00000   0.00000  -0.61028
  55        7PY         0.00000   0.00000   0.00000   5.90854   0.00000
  56        7PZ        -2.82280  -0.11332   0.00000   0.00000   0.00000
  57        8XX        -0.38432   0.69924   0.00000   0.00000   0.00000
  58        8YY         0.57050  -0.14564   0.00000   0.00000   0.00000
  59        8ZZ         0.11946  -0.36448   0.00000   0.00000   0.00000
  60        8XY         0.00000   0.00000   0.62871   0.00000   0.00000
  61        8XZ         0.00000   0.00000   0.00000   0.00000   0.48059
  62        8YZ         0.00000   0.00000   0.00000   0.56288   0.00000
  63        9XX         0.92621  -0.97276   0.00000   0.00000   0.00000
  64        9YY        -6.41161  -0.04990   0.00000   0.00000   0.00000
  65        9ZZ         4.96686  -0.36179   0.00000   0.00000   0.00000
  66        9XY         0.00000   0.00000  -2.64783   0.00000   0.00000
  67        9XZ         0.00000   0.00000   0.00000   0.00000  -0.33293
  68        9YZ         0.00000   0.00000   0.00000  -6.70266   0.00000
  69 5   H  1S          0.79069  -0.04130   0.00000   0.91029   0.00000
  70        2S          8.68716  -1.75919   0.00000  14.40736   0.00000
  71        3S         -0.32361  -0.44086   0.00000   3.44119   0.00000
  72        4PX         0.00000   0.00000  -0.34267   0.00000  -0.47125
  73        4PY        -0.12637  -0.14743   0.00000  -0.01264   0.00000
  74        4PZ        -0.02543   0.01468   0.00000  -0.09845   0.00000
  75        5PX         0.00000   0.00000  -1.13962   0.00000   0.26361
  76        5PY         0.33435  -0.22418   0.00000   3.41369   0.00000
  77        5PZ         1.78089  -0.08657   0.00000   0.99127   0.00000
  78 6   H  1S          0.79069  -0.04130   0.00000  -0.91029   0.00000
  79        2S          8.68716  -1.75919   0.00000 -14.40736   0.00000
  80        3S         -0.32361  -0.44086   0.00000  -3.44119   0.00000
  81        4PX         0.00000   0.00000   0.34267   0.00000  -0.47125
  82        4PY         0.12637   0.14743   0.00000  -0.01264   0.00000
  83        4PZ        -0.02543   0.01468   0.00000   0.09845   0.00000
  84        5PX         0.00000   0.00000   1.13962   0.00000   0.26361
  85        5PY        -0.33435   0.22418   0.00000   3.41369   0.00000
  86        5PZ         1.78089  -0.08657   0.00000  -0.99127   0.00000
                          66        67        68        69        70
                        (AG)--V  (B2U)--V  (B1U)--V  (B3U)--V  (B3G)--V
     Eigenvalues --     1.34064   1.41097   1.50908   1.52562   1.57470
   1 1   C  1S         -0.02916   0.00000   0.04126   0.00000   0.00000
   2        2S         -0.30450   0.00000   0.90064   0.00000   0.00000
   3        3S          7.91903   0.00000  -4.75387   0.00000   0.00000
   4        4S          0.96095   0.00000  -2.22714   0.00000   0.00000
   5        5PX         0.00000   0.00000   0.00000  -0.29314   0.00000
   6        5PY         0.00000   0.18571   0.00000   0.00000  -0.44886
   7        5PZ        -0.22120   0.00000   0.01214   0.00000   0.00000
   8        6PX         0.00000   0.00000   0.00000   0.35067   0.00000
   9        6PY         0.00000  -3.46362   0.00000   0.00000  11.25670
  10        6PZ         3.22243   0.00000  14.82940   0.00000   0.00000
  11        7PX         0.00000   0.00000   0.00000   0.15767   0.00000
  12        7PY         0.00000  -0.19065   0.00000   0.00000  -0.31988
  13        7PZ         0.27170   0.00000   1.36939   0.00000   0.00000
  14        8XX        -0.30046   0.00000  -0.54641   0.00000   0.00000
  15        8YY         0.65468   0.00000   0.23549   0.00000   0.00000
  16        8ZZ        -0.22598   0.00000  -0.25979   0.00000   0.00000
  17        8XY         0.00000   0.00000   0.00000   0.00000   0.00000
  18        8XZ         0.00000   0.00000   0.00000  -0.40121   0.00000
  19        8YZ         0.00000  -0.27706   0.00000   0.00000   0.38329
  20        9XX         0.45438   0.00000   1.86783   0.00000   0.00000
  21        9YY         0.33126   0.00000   4.05275   0.00000   0.00000
  22        9ZZ         1.15258   0.00000  -1.61063   0.00000   0.00000
  23        9XY         0.00000   0.00000   0.00000   0.00000   0.00000
  24        9XZ         0.00000   0.00000   0.00000   0.22039   0.00000
  25        9YZ         0.00000  -0.12811   0.00000   0.00000  -4.91455
  26 2   H  1S         -0.65305   0.42507  -0.53127   0.00000  -0.48383
  27        2S         -4.46283   4.33334  -9.57228   0.00000  -3.62693
  28        3S         -0.16771   0.13904  -0.47909   0.00000   0.10481
  29        4PX         0.00000   0.00000   0.00000   0.59300   0.00000
  30        4PY         0.11616   0.35508  -0.11046   0.00000  -0.37824
  31        4PZ        -0.25767  -0.35779  -0.35214   0.00000   0.35666
  32        5PX         0.00000   0.00000   0.00000  -0.42361   0.00000
  33        5PY         1.77325  -1.57187   2.24322   0.00000   1.14209
  34        5PZ         0.38097  -0.74204   1.83885   0.00000   1.96136
  35 3   H  1S         -0.65305  -0.42507  -0.53127   0.00000   0.48383
  36        2S         -4.46283  -4.33334  -9.57228   0.00000   3.62693
  37        3S         -0.16771  -0.13904  -0.47909   0.00000  -0.10481
  38        4PX         0.00000   0.00000   0.00000   0.59300   0.00000
  39        4PY        -0.11616   0.35508   0.11046   0.00000  -0.37824
  40        4PZ        -0.25767   0.35779  -0.35214   0.00000  -0.35666
  41        5PX         0.00000   0.00000   0.00000  -0.42361   0.00000
  42        5PY        -1.77325  -1.57187  -2.24322   0.00000   1.14209
  43        5PZ         0.38097   0.74204   1.83885   0.00000  -1.96136
  44 4   C  1S         -0.02916   0.00000  -0.04126   0.00000   0.00000
  45        2S         -0.30450   0.00000  -0.90064   0.00000   0.00000
  46        3S          7.91903   0.00000   4.75387   0.00000   0.00000
  47        4S          0.96095   0.00000   2.22714   0.00000   0.00000
  48        5PX         0.00000   0.00000   0.00000  -0.29314   0.00000
  49        5PY         0.00000   0.18571   0.00000   0.00000   0.44886
  50        5PZ         0.22120   0.00000   0.01214   0.00000   0.00000
  51        6PX         0.00000   0.00000   0.00000   0.35067   0.00000
  52        6PY         0.00000  -3.46362   0.00000   0.00000 -11.25670
  53        6PZ        -3.22243   0.00000  14.82940   0.00000   0.00000
  54        7PX         0.00000   0.00000   0.00000   0.15767   0.00000
  55        7PY         0.00000  -0.19065   0.00000   0.00000   0.31988
  56        7PZ        -0.27170   0.00000   1.36939   0.00000   0.00000
  57        8XX        -0.30046   0.00000   0.54641   0.00000   0.00000
  58        8YY         0.65468   0.00000  -0.23549   0.00000   0.00000
  59        8ZZ        -0.22598   0.00000   0.25979   0.00000   0.00000
  60        8XY         0.00000   0.00000   0.00000   0.00000   0.00000
  61        8XZ         0.00000   0.00000   0.00000   0.40121   0.00000
  62        8YZ         0.00000   0.27706   0.00000   0.00000   0.38329
  63        9XX         0.45438   0.00000  -1.86783   0.00000   0.00000
  64        9YY         0.33126   0.00000  -4.05275   0.00000   0.00000
  65        9ZZ         1.15258   0.00000   1.61063   0.00000   0.00000
  66        9XY         0.00000   0.00000   0.00000   0.00000   0.00000
  67        9XZ         0.00000   0.00000   0.00000  -0.22039   0.00000
  68        9YZ         0.00000   0.12811   0.00000   0.00000  -4.91455
  69 5   H  1S         -0.65305  -0.42507   0.53127   0.00000  -0.48383
  70        2S         -4.46283  -4.33334   9.57228   0.00000  -3.62693
  71        3S         -0.16771  -0.13904   0.47909   0.00000   0.10481
  72        4PX         0.00000   0.00000   0.00000   0.59300   0.00000
  73        4PY        -0.11616   0.35508  -0.11046   0.00000   0.37824
  74        4PZ         0.25767  -0.35779  -0.35214   0.00000  -0.35666
  75        5PX         0.00000   0.00000   0.00000  -0.42361   0.00000
  76        5PY        -1.77325  -1.57187   2.24322   0.00000  -1.14209
  77        5PZ        -0.38097  -0.74204   1.83885   0.00000  -1.96136
  78 6   H  1S         -0.65305   0.42507   0.53127   0.00000   0.48383
  79        2S         -4.46283   4.33334   9.57228   0.00000   3.62693
  80        3S         -0.16771   0.13904   0.47909   0.00000  -0.10481
  81        4PX         0.00000   0.00000   0.00000   0.59300   0.00000
  82        4PY         0.11616   0.35508   0.11046   0.00000   0.37824
  83        4PZ         0.25767   0.35779  -0.35214   0.00000   0.35666
  84        5PX         0.00000   0.00000   0.00000  -0.42361   0.00000
  85        5PY         1.77325  -1.57187  -2.24322   0.00000  -1.14209
  86        5PZ        -0.38097   0.74204   1.83885   0.00000   1.96136
                          71        72        73        74        75
                       (B1G)--V  (B2U)--V  (B1U)--V   (AG)--V  (B2G)--V
     Eigenvalues --     1.60160   1.62521   1.64431   1.70603   1.79007
   1 1   C  1S          0.00000   0.00000   0.02126  -0.06547   0.00000
   2        2S          0.00000   0.00000   1.39872  -1.68778   0.00000
   3        3S          0.00000   0.00000  36.90131  -2.35320   0.00000
   4        4S          0.00000   0.00000  -4.21279   0.62179   0.00000
   5        5PX         0.00000   0.00000   0.00000   0.00000  -0.09043
   6        5PY         0.00000   0.16517   0.00000   0.00000   0.00000
   7        5PZ         0.00000   0.00000  -0.17686   0.05906   0.00000
   8        6PX         0.00000   0.00000   0.00000   0.00000   0.47170
   9        6PY         0.00000  -4.57138   0.00000   0.00000   0.00000
  10        6PZ         0.00000   0.00000 -19.50191  -1.02703   0.00000
  11        7PX         0.00000   0.00000   0.00000   0.00000  -0.13410
  12        7PY         0.00000  -0.63788   0.00000   0.00000   0.00000
  13        7PZ         0.00000   0.00000   0.99312   0.06516   0.00000
  14        8XX         0.00000   0.00000  -0.49882  -0.08180   0.00000
  15        8YY         0.00000   0.00000  -0.29006   0.65946   0.00000
  16        8ZZ         0.00000   0.00000   0.30612   0.16967   0.00000
  17        8XY         0.72359   0.00000   0.00000   0.00000   0.00000
  18        8XZ         0.00000   0.00000   0.00000   0.00000   1.11232
  19        8YZ         0.00000  -0.44131   0.00000   0.00000   0.00000
  20        9XX         0.00000   0.00000   2.80410  -1.12074   0.00000
  21        9YY         0.00000   0.00000   3.53447  -1.76863   0.00000
  22        9ZZ         0.00000   0.00000   9.15963  -2.96734   0.00000
  23        9XY        -0.57109   0.00000   0.00000   0.00000   0.00000
  24        9XZ         0.00000   0.00000   0.00000   0.00000  -1.09833
  25        9YZ         0.00000  -1.49477   0.00000   0.00000   0.00000
  26 2   H  1S          0.00000   0.85075   0.20274  -0.31031   0.00000
  27        2S          0.00000   5.16606  -3.80894   4.04606   0.00000
  28        3S          0.00000   0.54581  -0.01958  -0.22677   0.00000
  29        4PX        -0.58190   0.00000   0.00000   0.00000  -0.42834
  30        4PY         0.00000   0.00121  -0.23045  -0.18236   0.00000
  31        4PZ         0.00000   0.43070   0.38753   0.40443   0.00000
  32        5PX         0.61337   0.00000   0.00000   0.00000   0.54209
  33        5PY         0.00000  -1.40453   0.84519  -1.00133   0.00000
  34        5PZ         0.00000  -0.60875   0.36642  -0.46383   0.00000
  35 3   H  1S          0.00000  -0.85075   0.20274  -0.31031   0.00000
  36        2S          0.00000  -5.16606  -3.80894   4.04606   0.00000
  37        3S          0.00000  -0.54581  -0.01958  -0.22677   0.00000
  38        4PX         0.58190   0.00000   0.00000   0.00000  -0.42834
  39        4PY         0.00000   0.00121   0.23045   0.18236   0.00000
  40        4PZ         0.00000  -0.43070   0.38753   0.40443   0.00000
  41        5PX        -0.61337   0.00000   0.00000   0.00000   0.54209
  42        5PY         0.00000  -1.40453  -0.84519   1.00133   0.00000
  43        5PZ         0.00000   0.60875   0.36642  -0.46383   0.00000
  44 4   C  1S          0.00000   0.00000  -0.02126  -0.06547   0.00000
  45        2S          0.00000   0.00000  -1.39872  -1.68778   0.00000
  46        3S          0.00000   0.00000 -36.90131  -2.35320   0.00000
  47        4S          0.00000   0.00000   4.21279   0.62179   0.00000
  48        5PX         0.00000   0.00000   0.00000   0.00000   0.09043
  49        5PY         0.00000   0.16517   0.00000   0.00000   0.00000
  50        5PZ         0.00000   0.00000  -0.17686  -0.05906   0.00000
  51        6PX         0.00000   0.00000   0.00000   0.00000  -0.47170
  52        6PY         0.00000  -4.57138   0.00000   0.00000   0.00000
  53        6PZ         0.00000   0.00000 -19.50191   1.02703   0.00000
  54        7PX         0.00000   0.00000   0.00000   0.00000   0.13410
  55        7PY         0.00000  -0.63788   0.00000   0.00000   0.00000
  56        7PZ         0.00000   0.00000   0.99312  -0.06516   0.00000
  57        8XX         0.00000   0.00000   0.49882  -0.08180   0.00000
  58        8YY         0.00000   0.00000   0.29006   0.65946   0.00000
  59        8ZZ         0.00000   0.00000  -0.30612   0.16967   0.00000
  60        8XY         0.72359   0.00000   0.00000   0.00000   0.00000
  61        8XZ         0.00000   0.00000   0.00000   0.00000   1.11232
  62        8YZ         0.00000   0.44131   0.00000   0.00000   0.00000
  63        9XX         0.00000   0.00000  -2.80410  -1.12074   0.00000
  64        9YY         0.00000   0.00000  -3.53447  -1.76863   0.00000
  65        9ZZ         0.00000   0.00000  -9.15963  -2.96734   0.00000
  66        9XY        -0.57109   0.00000   0.00000   0.00000   0.00000
  67        9XZ         0.00000   0.00000   0.00000   0.00000  -1.09833
  68        9YZ         0.00000   1.49477   0.00000   0.00000   0.00000
  69 5   H  1S          0.00000  -0.85075  -0.20274  -0.31031   0.00000
  70        2S          0.00000  -5.16606   3.80894   4.04606   0.00000
  71        3S          0.00000  -0.54581   0.01958  -0.22677   0.00000
  72        4PX         0.58190   0.00000   0.00000   0.00000   0.42834
  73        4PY         0.00000   0.00121  -0.23045   0.18236   0.00000
  74        4PZ         0.00000   0.43070   0.38753  -0.40443   0.00000
  75        5PX        -0.61337   0.00000   0.00000   0.00000  -0.54209
  76        5PY         0.00000  -1.40453   0.84519   1.00133   0.00000
  77        5PZ         0.00000  -0.60875   0.36642   0.46383   0.00000
  78 6   H  1S          0.00000   0.85075  -0.20274  -0.31031   0.00000
  79        2S          0.00000   5.16606   3.80894   4.04606   0.00000
  80        3S          0.00000   0.54581   0.01958  -0.22677   0.00000
  81        4PX        -0.58190   0.00000   0.00000   0.00000   0.42834
  82        4PY         0.00000   0.00121   0.23045  -0.18236   0.00000
  83        4PZ         0.00000  -0.43070   0.38753  -0.40443   0.00000
  84        5PX         0.61337   0.00000   0.00000   0.00000  -0.54209
  85        5PY         0.00000  -1.40453  -0.84519  -1.00133   0.00000
  86        5PZ         0.00000   0.60875   0.36642   0.46383   0.00000
                          76        77        78        79        80
                       (B1U)--V   (AU)--V  (B3G)--V   (AG)--V  (B1U)--V
     Eigenvalues --     1.87449   1.87755   2.11281   2.14059   2.20846
   1 1   C  1S         -0.07180   0.00000   0.00000   0.05323   0.03224
   2        2S         -1.37649   0.00000   0.00000   1.01420  -0.57967
   3        3S         14.08298   0.00000   0.00000   5.13644   9.87580
   4        4S          5.15196   0.00000   0.00000   0.40115   2.62632
   5        5PX         0.00000   0.00000   0.00000   0.00000   0.00000
   6        5PY         0.00000   0.00000  -0.72316   0.00000   0.00000
   7        5PZ        -0.84970   0.00000   0.00000  -0.75512   0.38422
   8        6PX         0.00000   0.00000   0.00000   0.00000   0.00000
   9        6PY         0.00000   0.00000  -5.75397   0.00000   0.00000
  10        6PZ       -10.19201   0.00000   0.00000   1.90861   1.35387
  11        7PX         0.00000   0.00000   0.00000   0.00000   0.00000
  12        7PY         0.00000   0.00000   0.38945   0.00000   0.00000
  13        7PZ        -1.53126   0.00000   0.00000   0.31365   0.21043
  14        8XX        -0.38086   0.00000   0.00000   0.24398   0.51585
  15        8YY        -0.02223   0.00000   0.00000  -0.11895   0.53739
  16        8ZZ         1.29682   0.00000   0.00000  -0.88196  -1.21149
  17        8XY         0.00000   0.86134   0.00000   0.00000   0.00000
  18        8XZ         0.00000   0.00000   0.00000   0.00000   0.00000
  19        8YZ         0.00000   0.00000  -0.08543   0.00000   0.00000
  20        9XX        -0.75504   0.00000   0.00000   0.89493   0.85745
  21        9YY        -0.13390   0.00000   0.00000   2.16704   3.35481
  22        9ZZ         0.98886   0.00000   0.00000   2.00416   2.52004
  23        9XY         0.00000  -0.32437   0.00000   0.00000   0.00000
  24        9XZ         0.00000   0.00000   0.00000   0.00000   0.00000
  25        9YZ         0.00000   0.00000   5.80015   0.00000   0.00000
  26 2   H  1S         -0.26646   0.00000   0.12855   0.20646  -0.12645
  27        2S          1.22511   0.00000  -3.12209  -5.04796  -6.31053
  28        3S          0.28677   0.00000  -0.08966  -0.01313  -0.37420
  29        4PX         0.00000  -0.60831   0.00000   0.00000   0.00000
  30        4PY        -0.22739   0.00000  -0.40699  -0.61814  -0.66857
  31        4PZ        -0.00938   0.00000  -0.76955   0.09978   0.21427
  32        5PX         0.00000   0.36907   0.00000   0.00000   0.00000
  33        5PY        -0.55213   0.00000   1.12056   1.32377   1.45028
  34        5PZ         0.49051   0.00000  -0.68087   0.66095   0.55648
  35 3   H  1S         -0.26646   0.00000  -0.12855   0.20646  -0.12645
  36        2S          1.22511   0.00000   3.12209  -5.04796  -6.31053
  37        3S          0.28677   0.00000   0.08966  -0.01313  -0.37420
  38        4PX         0.00000   0.60831   0.00000   0.00000   0.00000
  39        4PY         0.22739   0.00000  -0.40699   0.61814   0.66857
  40        4PZ        -0.00938   0.00000   0.76955   0.09978   0.21427
  41        5PX         0.00000  -0.36907   0.00000   0.00000   0.00000
  42        5PY         0.55213   0.00000   1.12056  -1.32377  -1.45028
  43        5PZ         0.49051   0.00000   0.68087   0.66095   0.55648
  44 4   C  1S          0.07180   0.00000   0.00000   0.05323  -0.03224
  45        2S          1.37649   0.00000   0.00000   1.01420   0.57967
  46        3S        -14.08298   0.00000   0.00000   5.13644  -9.87580
  47        4S         -5.15196   0.00000   0.00000   0.40115  -2.62632
  48        5PX         0.00000   0.00000   0.00000   0.00000   0.00000
  49        5PY         0.00000   0.00000   0.72316   0.00000   0.00000
  50        5PZ        -0.84970   0.00000   0.00000   0.75512   0.38422
  51        6PX         0.00000   0.00000   0.00000   0.00000   0.00000
  52        6PY         0.00000   0.00000   5.75397   0.00000   0.00000
  53        6PZ       -10.19201   0.00000   0.00000  -1.90861   1.35387
  54        7PX         0.00000   0.00000   0.00000   0.00000   0.00000
  55        7PY         0.00000   0.00000  -0.38945   0.00000   0.00000
  56        7PZ        -1.53126   0.00000   0.00000  -0.31365   0.21043
  57        8XX         0.38086   0.00000   0.00000   0.24398  -0.51585
  58        8YY         0.02223   0.00000   0.00000  -0.11895  -0.53739
  59        8ZZ        -1.29682   0.00000   0.00000  -0.88196   1.21149
  60        8XY         0.00000  -0.86134   0.00000   0.00000   0.00000
  61        8XZ         0.00000   0.00000   0.00000   0.00000   0.00000
  62        8YZ         0.00000   0.00000  -0.08543   0.00000   0.00000
  63        9XX         0.75504   0.00000   0.00000   0.89493  -0.85745
  64        9YY         0.13390   0.00000   0.00000   2.16704  -3.35481
  65        9ZZ        -0.98886   0.00000   0.00000   2.00416  -2.52004
  66        9XY         0.00000   0.32437   0.00000   0.00000   0.00000
  67        9XZ         0.00000   0.00000   0.00000   0.00000   0.00000
  68        9YZ         0.00000   0.00000   5.80015   0.00000   0.00000
  69 5   H  1S          0.26646   0.00000   0.12855   0.20646   0.12645
  70        2S         -1.22511   0.00000  -3.12209  -5.04796   6.31053
  71        3S         -0.28677   0.00000  -0.08966  -0.01313   0.37420
  72        4PX         0.00000  -0.60831   0.00000   0.00000   0.00000
  73        4PY        -0.22739   0.00000   0.40699   0.61814  -0.66857
  74        4PZ        -0.00938   0.00000   0.76955  -0.09978   0.21427
  75        5PX         0.00000   0.36907   0.00000   0.00000   0.00000
  76        5PY        -0.55213   0.00000  -1.12056  -1.32377   1.45028
  77        5PZ         0.49051   0.00000   0.68087  -0.66095   0.55648
  78 6   H  1S          0.26646   0.00000  -0.12855   0.20646   0.12645
  79        2S         -1.22511   0.00000   3.12209  -5.04796   6.31053
  80        3S         -0.28677   0.00000   0.08966  -0.01313   0.37420
  81        4PX         0.00000   0.60831   0.00000   0.00000   0.00000
  82        4PY         0.22739   0.00000   0.40699  -0.61814   0.66857
  83        4PZ        -0.00938   0.00000  -0.76955  -0.09978   0.21427
  84        5PX         0.00000  -0.36907   0.00000   0.00000   0.00000
  85        5PY         0.55213   0.00000  -1.12056   1.32377  -1.45028
  86        5PZ         0.49051   0.00000  -0.68087  -0.66095   0.55648
                          81        82        83        84        85
                        (AG)--V  (B2U)--V  (B3G)--V  (B1U)--V   (AG)--V
     Eigenvalues --     2.25742   2.28273   2.84158   2.88147   4.37433
   1 1   C  1S         -0.00010   0.00000   0.00000   0.07387  -0.83890
   2        2S          1.12662   0.00000   0.00000   0.61591  -2.55163
   3        3S         -0.78064   0.00000   0.00000  12.54667   2.33865
   4        4S         -0.09125   0.00000   0.00000   1.41135   1.98511
   5        5PX         0.00000   0.00000   0.00000   0.00000   0.00000
   6        5PY         0.00000  -1.04615  -0.53763   0.00000   0.00000
   7        5PZ         0.34429   0.00000   0.00000  -0.52959  -0.09282
   8        6PX         0.00000   0.00000   0.00000   0.00000   0.00000
   9        6PY         0.00000  -1.56437  -1.73134   0.00000   0.00000
  10        6PZ         0.40215   0.00000   0.00000   0.07262  -1.43663
  11        7PX         0.00000   0.00000   0.00000   0.00000   0.00000
  12        7PY         0.00000  -0.41053  -1.49836   0.00000   0.00000
  13        7PZ         0.24101   0.00000   0.00000  -0.07656  -0.08638
  14        8XX        -0.41766   0.00000   0.00000   0.65253  -1.75780
  15        8YY         0.77323   0.00000   0.00000  -1.65809  -1.96895
  16        8ZZ        -0.54136   0.00000   0.00000  -0.11664  -1.38539
  17        8XY         0.00000   0.00000   0.00000   0.00000   0.00000
  18        8XZ         0.00000   0.00000   0.00000   0.00000   0.00000
  19        8YZ         0.00000  -0.89247  -1.88292   0.00000   0.00000
  20        9XX        -0.04123   0.00000   0.00000   2.26796  -2.56170
  21        9YY        -0.55854   0.00000   0.00000   4.31384  -3.47881
  22        9ZZ         0.08916   0.00000   0.00000   3.59062  -3.79693
  23        9XY         0.00000   0.00000   0.00000   0.00000   0.00000
  24        9XZ         0.00000   0.00000   0.00000   0.00000   0.00000
  25        9YZ         0.00000   0.38810  -1.08398   0.00000   0.00000
  26 2   H  1S         -0.67418   0.85816   1.28222   1.21063   0.28263
  27        2S          0.69319   1.73048   3.03191  -7.91204   4.38820
  28        3S          0.02123   0.33426   0.92431   0.02512  -0.47180
  29        4PX         0.00000   0.00000   0.00000   0.00000   0.00000
  30        4PY         0.55223  -0.76271  -0.80673  -0.74714  -0.19529
  31        4PZ         0.65294  -0.44183   0.04251  -0.77804  -0.15871
  32        5PX         0.00000   0.00000   0.00000   0.00000   0.00000
  33        5PY        -0.12904  -0.24745  -0.52952   1.75440  -1.02021
  34        5PZ        -0.56649  -0.54146  -0.42750   1.34918  -0.53522
  35 3   H  1S         -0.67418  -0.85816  -1.28222   1.21063   0.28263
  36        2S          0.69319  -1.73048  -3.03191  -7.91204   4.38820
  37        3S          0.02123  -0.33426  -0.92431   0.02512  -0.47180
  38        4PX         0.00000   0.00000   0.00000   0.00000   0.00000
  39        4PY        -0.55223  -0.76271  -0.80673   0.74714   0.19529
  40        4PZ         0.65294   0.44183  -0.04251  -0.77804  -0.15871
  41        5PX         0.00000   0.00000   0.00000   0.00000   0.00000
  42        5PY         0.12904  -0.24745  -0.52952  -1.75440   1.02021
  43        5PZ        -0.56649   0.54146   0.42750   1.34918  -0.53522
  44 4   C  1S         -0.00010   0.00000   0.00000  -0.07387  -0.83890
  45        2S          1.12662   0.00000   0.00000  -0.61591  -2.55163
  46        3S         -0.78064   0.00000   0.00000 -12.54667   2.33865
  47        4S         -0.09125   0.00000   0.00000  -1.41135   1.98511
  48        5PX         0.00000   0.00000   0.00000   0.00000   0.00000
  49        5PY         0.00000  -1.04615   0.53763   0.00000   0.00000
  50        5PZ        -0.34429   0.00000   0.00000  -0.52959   0.09282
  51        6PX         0.00000   0.00000   0.00000   0.00000   0.00000
  52        6PY         0.00000  -1.56437   1.73134   0.00000   0.00000
  53        6PZ        -0.40215   0.00000   0.00000   0.07262   1.43663
  54        7PX         0.00000   0.00000   0.00000   0.00000   0.00000
  55        7PY         0.00000  -0.41053   1.49836   0.00000   0.00000
  56        7PZ        -0.24101   0.00000   0.00000  -0.07656   0.08638
  57        8XX        -0.41766   0.00000   0.00000  -0.65253  -1.75780
  58        8YY         0.77323   0.00000   0.00000   1.65809  -1.96895
  59        8ZZ        -0.54136   0.00000   0.00000   0.11664  -1.38539
  60        8XY         0.00000   0.00000   0.00000   0.00000   0.00000
  61        8XZ         0.00000   0.00000   0.00000   0.00000   0.00000
  62        8YZ         0.00000   0.89247  -1.88292   0.00000   0.00000
  63        9XX        -0.04123   0.00000   0.00000  -2.26796  -2.56170
  64        9YY        -0.55854   0.00000   0.00000  -4.31384  -3.47881
  65        9ZZ         0.08916   0.00000   0.00000  -3.59062  -3.79693
  66        9XY         0.00000   0.00000   0.00000   0.00000   0.00000
  67        9XZ         0.00000   0.00000   0.00000   0.00000   0.00000
  68        9YZ         0.00000  -0.38810  -1.08398   0.00000   0.00000
  69 5   H  1S         -0.67418  -0.85816   1.28222  -1.21063   0.28263
  70        2S          0.69319  -1.73048   3.03191   7.91204   4.38820
  71        3S          0.02123  -0.33426   0.92431  -0.02512  -0.47180
  72        4PX         0.00000   0.00000   0.00000   0.00000   0.00000
  73        4PY        -0.55223  -0.76271   0.80673  -0.74714   0.19529
  74        4PZ        -0.65294  -0.44183  -0.04251  -0.77804   0.15871
  75        5PX         0.00000   0.00000   0.00000   0.00000   0.00000
  76        5PY         0.12904  -0.24745   0.52952   1.75440   1.02021
  77        5PZ         0.56649  -0.54146   0.42750   1.34918   0.53522
  78 6   H  1S         -0.67418   0.85816  -1.28222  -1.21063   0.28263
  79        2S          0.69319   1.73048  -3.03191   7.91204   4.38820
  80        3S          0.02123   0.33426  -0.92431  -0.02512  -0.47180
  81        4PX         0.00000   0.00000   0.00000   0.00000   0.00000
  82        4PY         0.55223  -0.76271   0.80673   0.74714  -0.19529
  83        4PZ        -0.65294   0.44183   0.04251  -0.77804   0.15871
  84        5PX         0.00000   0.00000   0.00000   0.00000   0.00000
  85        5PY        -0.12904  -0.24745   0.52952  -1.75440  -1.02021
  86        5PZ         0.56649   0.54146  -0.42750   1.34918   0.53522
                          86
                       (B1U)--V
     Eigenvalues --     4.72523
   1 1   C  1S         -0.89085
   2        2S         -2.91392
   3        3S          0.62188
   4        4S          8.92431
   5        5PX         0.00000
   6        5PY         0.00000
   7        5PZ         0.17932
   8        6PX         0.00000
   9        6PY         0.00000
  10        6PZ        -3.03908
  11        7PX         0.00000
  12        7PY         0.00000
  13        7PZ        -2.18130
  14        8XX        -1.66901
  15        8YY        -1.74153
  16        8ZZ        -2.19140
  17        8XY         0.00000
  18        8XZ         0.00000
  19        8YZ         0.00000
  20        9XX        -4.06167
  21        9YY        -5.32046
  22        9ZZ        -4.02896
  23        9XY         0.00000
  24        9XZ         0.00000
  25        9YZ         0.00000
  26 2   H  1S          0.10443
  27        2S          6.17307
  28        3S          0.15145
  29        4PX         0.00000
  30        4PY        -0.19831
  31        4PZ        -0.05038
  32        5PX         0.00000
  33        5PY        -1.33229
  34        5PZ        -0.74067
  35 3   H  1S          0.10443
  36        2S          6.17307
  37        3S          0.15145
  38        4PX         0.00000
  39        4PY         0.19831
  40        4PZ        -0.05038
  41        5PX         0.00000
  42        5PY         1.33229
  43        5PZ        -0.74067
  44 4   C  1S          0.89085
  45        2S          2.91392
  46        3S         -0.62188
  47        4S         -8.92431
  48        5PX         0.00000
  49        5PY         0.00000
  50        5PZ         0.17932
  51        6PX         0.00000
  52        6PY         0.00000
  53        6PZ        -3.03908
  54        7PX         0.00000
  55        7PY         0.00000
  56        7PZ        -2.18130
  57        8XX         1.66901
  58        8YY         1.74153
  59        8ZZ         2.19140
  60        8XY         0.00000
  61        8XZ         0.00000
  62        8YZ         0.00000
  63        9XX         4.06167
  64        9YY         5.32046
  65        9ZZ         4.02896
  66        9XY         0.00000
  67        9XZ         0.00000
  68        9YZ         0.00000
  69 5   H  1S         -0.10443
  70        2S         -6.17307
  71        3S         -0.15145
  72        4PX         0.00000
  73        4PY        -0.19831
  74        4PZ        -0.05038
  75        5PX         0.00000
  76        5PY        -1.33229
  77        5PZ        -0.74067
  78 6   H  1S         -0.10443
  79        2S         -6.17307
  80        3S         -0.15145
  81        4PX         0.00000
  82        4PY         0.19831
  83        4PZ        -0.05038
  84        5PX         0.00000
  85        5PY         1.33229
  86        5PZ        -0.74067
     Alpha Density Matrix:
                           1         2         3         4         5
   1 1   C  1S          1.02924
   2        2S         -0.04836   0.14903
   3        3S         -0.06026   0.14591   0.29589
   4        4S          0.03094  -0.06767  -0.13211   0.06954
   5        5PX        -0.00000   0.00000   0.00000  -0.00000   0.46465
   6        5PY        -0.00000   0.00000   0.00000  -0.00000   0.00000
   7        5PZ        -0.00105   0.00126   0.01792  -0.05597  -0.00000
   8        6PX         0.00000  -0.00000  -0.00000   0.00000   0.33661
   9        6PY         0.00000  -0.00000  -0.00000   0.00000   0.00000
  10        6PZ         0.04753  -0.09029  -0.15784   0.06825  -0.00000
  11        7PX        -0.00000   0.00000   0.00000  -0.00000   0.02921
  12        7PY        -0.00000   0.00000   0.00000  -0.00000   0.00000
  13        7PZ        -0.00566   0.01386   0.02974  -0.01501  -0.00000
  14        8XX        -0.00430  -0.00595  -0.00392   0.00150   0.00000
  15        8YY        -0.00662  -0.00134  -0.00036  -0.00179   0.00000
  16        8ZZ        -0.00690  -0.00056  -0.00763   0.00545  -0.00000
  17        8XY        -0.00000   0.00000   0.00000  -0.00000   0.00000
  18        8XZ        -0.00000   0.00000  -0.00000   0.00000   0.00575
  19        8YZ        -0.00000   0.00000  -0.00000   0.00000   0.00000
  20        9XX         0.00450  -0.00520   0.00206  -0.00171  -0.00000
  21        9YY         0.02494  -0.04349  -0.05532   0.03227  -0.00000
  22        9ZZ        -0.00621   0.01773   0.04345  -0.02797   0.00000
  23        9XY         0.00000  -0.00000  -0.00000   0.00000  -0.00000
  24        9XZ        -0.00000   0.00000   0.00000  -0.00000  -0.00388
  25        9YZ        -0.00000   0.00000   0.00000  -0.00000  -0.00000
  26 2   H  1S         -0.04391   0.08481   0.08965  -0.06275   0.00000
  27        2S         -0.04586   0.07516   0.07652  -0.04987   0.00000
  28        3S          0.00073  -0.00175  -0.00498   0.00196   0.00000
  29        4PX         0.00000  -0.00000  -0.00000   0.00000   0.02008
  30        4PY         0.00475  -0.00916  -0.00962   0.00600  -0.00000
  31        4PZ         0.00296  -0.00577  -0.00580   0.00238  -0.00000
  32        5PX         0.00000  -0.00000  -0.00000   0.00000   0.00512
  33        5PY         0.00666  -0.00945  -0.00354   0.00210  -0.00000
  34        5PZ         0.00875  -0.01529  -0.01596   0.01155  -0.00000
  35 3   H  1S         -0.04391   0.08481   0.08965  -0.06275   0.00000
  36        2S         -0.04586   0.07516   0.07652  -0.04987   0.00000
  37        3S          0.00073  -0.00175  -0.00498   0.00196   0.00000
  38        4PX         0.00000  -0.00000  -0.00000   0.00000   0.02008
  39        4PY        -0.00475   0.00916   0.00962  -0.00600   0.00000
  40        4PZ         0.00296  -0.00577  -0.00580   0.00238  -0.00000
  41        5PX         0.00000  -0.00000  -0.00000   0.00000   0.00512
  42        5PY        -0.00666   0.00945   0.00354  -0.00210   0.00000
  43        5PZ         0.00875  -0.01529  -0.01596   0.01155  -0.00000
  44 4   C  1S          0.00874  -0.01514   0.05229  -0.02834   0.00000
  45        2S         -0.01514   0.02543  -0.11295   0.06204  -0.00000
  46        3S          0.05229  -0.11295  -0.24807   0.14058  -0.00000
  47        4S         -0.02834   0.06204   0.14058  -0.06717   0.00000
  48        5PX        -0.00000   0.00000   0.00000  -0.00000  -0.04832
  49        5PY        -0.00000   0.00000   0.00000  -0.00000   0.00000
  50        5PZ        -0.04086   0.08080   0.15478  -0.03062  -0.00000
  51        6PX         0.00000  -0.00000  -0.00000   0.00000  -0.12503
  52        6PY         0.00000  -0.00000  -0.00000   0.00000   0.00000
  53        6PZ         0.02112  -0.04321  -0.12315   0.07264   0.00000
  54        7PX        -0.00000   0.00000   0.00000  -0.00000  -0.02999
  55        7PY        -0.00000   0.00000   0.00000  -0.00000   0.00000
  56        7PZ        -0.00641   0.01462   0.03009  -0.01499   0.00000
  57        8XX         0.00162  -0.00312   0.00173  -0.00131   0.00000
  58        8YY         0.00205  -0.00364  -0.00552   0.00082   0.00000
  59        8ZZ        -0.00523   0.00939   0.01302  -0.00488  -0.00000
  60        8XY         0.00000  -0.00000  -0.00000   0.00000   0.00000
  61        8XZ        -0.00000   0.00000   0.00000  -0.00000   0.02729
  62        8YZ        -0.00000   0.00000   0.00000  -0.00000   0.00000
  63        9XX         0.00362  -0.00879  -0.00537   0.00201  -0.00000
  64        9YY        -0.00760   0.01343   0.06462  -0.02788   0.00000
  65        9ZZ         0.01587  -0.03240  -0.06190   0.02485   0.00000
  66        9XY        -0.00000   0.00000   0.00000   0.00000  -0.00000
  67        9XZ         0.00000  -0.00000  -0.00000   0.00000  -0.00399
  68        9YZ         0.00000  -0.00000  -0.00000   0.00000  -0.00000
  69 5   H  1S          0.00886  -0.02041  -0.13175   0.04825   0.00000
  70        2S          0.00554  -0.00910  -0.10117   0.03925   0.00000
  71        3S         -0.00081   0.00232   0.00357  -0.00232   0.00000
  72        4PX        -0.00000   0.00000  -0.00000   0.00000  -0.00438
  73        4PY         0.00039  -0.00112  -0.01200   0.00484   0.00000
  74        4PZ        -0.00089   0.00128  -0.00363   0.00234   0.00000
  75        5PX         0.00000  -0.00000  -0.00000   0.00000  -0.00702
  76        5PY        -0.00311   0.00648  -0.00278   0.00107  -0.00000
  77        5PZ         0.00223  -0.00391  -0.02451   0.00874   0.00000
  78 6   H  1S          0.00886  -0.02041  -0.13175   0.04825   0.00000
  79        2S          0.00554  -0.00910  -0.10117   0.03925   0.00000
  80        3S         -0.00081   0.00232   0.00357  -0.00232   0.00000
  81        4PX        -0.00000   0.00000  -0.00000   0.00000  -0.00438
  82        4PY        -0.00039   0.00112   0.01200  -0.00484  -0.00000
  83        4PZ        -0.00089   0.00128  -0.00363   0.00234   0.00000
  84        5PX         0.00000  -0.00000  -0.00000   0.00000  -0.00702
  85        5PY         0.00311  -0.00648   0.00278  -0.00107   0.00000
  86        5PZ         0.00223  -0.00391  -0.02451   0.00874   0.00000
                           6         7         8         9        10
   6        5PY         0.22539
   7        5PZ        -0.00000   0.22423
   8        6PX         0.00000  -0.00000   0.26149
   9        6PY         0.00484  -0.00000   0.00000   0.00014
  10        6PZ        -0.00000   0.00401  -0.00000   0.00000   0.08705
  11        7PX        -0.00000  -0.00000   0.02644   0.00000  -0.00000
  12        7PY        -0.04846   0.00000   0.00000  -0.00152  -0.00000
  13        7PZ         0.00000   0.00998  -0.00000  -0.00000  -0.01528
  14        8XX         0.00000   0.00183   0.00000   0.00000   0.00276
  15        8YY         0.00000   0.00914   0.00000   0.00000   0.00080
  16        8ZZ        -0.00000  -0.01082  -0.00000   0.00000   0.00290
  17        8XY         0.00000   0.00000   0.00000   0.00000   0.00000
  18        8XZ         0.00000  -0.00000   0.00939   0.00000  -0.00000
  19        8YZ         0.00869  -0.00000   0.00000   0.00039   0.00000
  20        9XX         0.00000   0.00537  -0.00000   0.00000   0.00020
  21        9YY        -0.00000  -0.03409   0.00000   0.00000   0.03046
  22        9ZZ         0.00000   0.04310  -0.00000  -0.00000  -0.02034
  23        9XY        -0.00000  -0.00000  -0.00000  -0.00000   0.00000
  24        9XZ        -0.00000   0.00000  -0.00351  -0.00000  -0.00000
  25        9YZ        -0.06200   0.00000  -0.00000  -0.00158  -0.00000
  26 2   H  1S          0.16908   0.09989  -0.00000   0.00390  -0.04912
  27        2S          0.18132   0.06743  -0.00000   0.00488  -0.04345
  28        3S          0.03338   0.00074   0.00000   0.00100   0.00260
  29        4PX        -0.00000  -0.00000   0.01500  -0.00000  -0.00000
  30        4PY        -0.00504  -0.00730   0.00000  -0.00009   0.00547
  31        4PZ        -0.00809   0.00135  -0.00000  -0.00018   0.00365
  32        5PX        -0.00000  -0.00000   0.00498  -0.00000   0.00000
  33        5PY        -0.03877  -0.00063   0.00000  -0.00106   0.00312
  34        5PZ        -0.00974  -0.01949   0.00000  -0.00035   0.00869
  35 3   H  1S         -0.16908   0.09989  -0.00000  -0.00390  -0.04912
  36        2S         -0.18132   0.06743  -0.00000  -0.00488  -0.04345
  37        3S         -0.03338   0.00074   0.00000  -0.00100   0.00260
  38        4PX         0.00000  -0.00000   0.01500   0.00000  -0.00000
  39        4PY        -0.00504   0.00730  -0.00000  -0.00009  -0.00547
  40        4PZ         0.00809   0.00135  -0.00000   0.00018   0.00365
  41        5PX         0.00000  -0.00000   0.00498   0.00000   0.00000
  42        5PY        -0.03877   0.00063  -0.00000  -0.00106  -0.00312
  43        5PZ         0.00974  -0.01949   0.00000   0.00035   0.00869
  44 4   C  1S          0.00000   0.04086  -0.00000  -0.00000  -0.02112
  45        2S         -0.00000  -0.08080   0.00000   0.00000   0.04321
  46        3S         -0.00000  -0.15478   0.00000   0.00000   0.12315
  47        4S          0.00000   0.03062  -0.00000  -0.00000  -0.07264
  48        5PX         0.00000  -0.00000  -0.12503   0.00000   0.00000
  49        5PY         0.00479  -0.00000   0.00000  -0.00293  -0.00000
  50        5PZ        -0.00000  -0.16936   0.00000  -0.00000  -0.09329
  51        6PX         0.00000   0.00000  -0.15397   0.00000   0.00000
  52        6PY        -0.00293  -0.00000   0.00000  -0.00013   0.00000
  53        6PZ        -0.00000  -0.09329   0.00000   0.00000   0.05820
  54        7PX         0.00000   0.00000  -0.02684   0.00000   0.00000
  55        7PY         0.03418  -0.00000   0.00000   0.00140  -0.00000
  56        7PZ        -0.00000   0.00902   0.00000  -0.00000  -0.01562
  57        8XX         0.00000   0.00358   0.00000  -0.00000  -0.00008
  58        8YY         0.00000   0.00746   0.00000   0.00000   0.00354
  59        8ZZ        -0.00000  -0.00430  -0.00000  -0.00000  -0.00770
  60        8XY         0.00000   0.00000   0.00000   0.00000   0.00000
  61        8XZ         0.00000  -0.00000   0.02034   0.00000  -0.00000
  62        8YZ         0.01506  -0.00000   0.00000   0.00044  -0.00000
  63        9XX         0.00000   0.00302  -0.00000   0.00000   0.00402
  64        9YY        -0.00000   0.00404  -0.00000  -0.00000  -0.03158
  65        9ZZ         0.00000   0.00965   0.00000   0.00000   0.03409
  66        9XY        -0.00000   0.00000  -0.00000  -0.00000  -0.00000
  67        9XZ        -0.00000   0.00000  -0.00357   0.00000   0.00000
  68        9YZ        -0.01688   0.00000   0.00000  -0.00120   0.00000
  69 5   H  1S          0.01659   0.02955   0.00000   0.00264   0.06532
  70        2S          0.06911   0.01092   0.00000   0.00395   0.04850
  71        3S          0.02015   0.00345  -0.00000   0.00089  -0.00181
  72        4PX         0.00000   0.00000  -0.00702   0.00000   0.00000
  73        4PY        -0.00129   0.00043   0.00000   0.00004   0.00570
  74        4PZ         0.00021  -0.00434   0.00000   0.00011   0.00122
  75        5PX         0.00000   0.00000  -0.00594   0.00000   0.00000
  76        5PY         0.01602  -0.00139   0.00000   0.00087   0.00017
  77        5PZ         0.00989   0.00663   0.00000   0.00035   0.01224
  78 6   H  1S         -0.01659   0.02955   0.00000  -0.00264   0.06532
  79        2S         -0.06911   0.01092   0.00000  -0.00395   0.04850
  80        3S         -0.02015   0.00345  -0.00000  -0.00089  -0.00181
  81        4PX        -0.00000   0.00000  -0.00702  -0.00000   0.00000
  82        4PY        -0.00129  -0.00043  -0.00000   0.00004  -0.00570
  83        4PZ        -0.00021  -0.00434   0.00000  -0.00011   0.00122
  84        5PX        -0.00000   0.00000  -0.00594  -0.00000   0.00000
  85        5PY         0.01602   0.00139  -0.00000   0.00087  -0.00017
  86        5PZ        -0.00989   0.00663   0.00000  -0.00035   0.01224
                          11        12        13        14        15
  11        7PX         0.00342
  12        7PY         0.00000   0.01592
  13        7PZ        -0.00000  -0.00000   0.00329
  14        8XX         0.00000  -0.00000  -0.00029   0.00031
  15        8YY         0.00000  -0.00000   0.00030   0.00018   0.00043
  16        8ZZ        -0.00000   0.00000  -0.00117  -0.00010  -0.00039
  17        8XY         0.00000  -0.00000   0.00000   0.00000   0.00000
  18        8XZ         0.00193  -0.00000  -0.00000   0.00000  -0.00000
  19        8YZ        -0.00000  -0.00425   0.00000  -0.00000   0.00000
  20        9XX        -0.00000   0.00000   0.00044   0.00031   0.00026
  21        9YY        -0.00000   0.00000  -0.00657   0.00127  -0.00107
  22        9ZZ         0.00000  -0.00000   0.00587  -0.00009   0.00162
  23        9XY        -0.00000   0.00000  -0.00000   0.00000  -0.00000
  24        9XZ        -0.00045   0.00000   0.00000  -0.00000   0.00000
  25        9YZ         0.00000   0.01617  -0.00000  -0.00000  -0.00000
  26 2   H  1S          0.00000  -0.03951   0.01217  -0.00246   0.00339
  27        2S          0.00000  -0.05039   0.00972  -0.00233   0.00219
  28        3S         -0.00000  -0.01044  -0.00047   0.00004   0.00004
  29        4PX         0.00140   0.00000  -0.00000   0.00000   0.00000
  30        4PY        -0.00000   0.00090  -0.00118   0.00029  -0.00022
  31        4PZ        -0.00000   0.00180  -0.00050   0.00023   0.00010
  32        5PX         0.00070   0.00000  -0.00000   0.00000  -0.00000
  33        5PY        -0.00000   0.01097  -0.00032   0.00041   0.00004
  34        5PZ        -0.00000   0.00367  -0.00223   0.00043  -0.00068
  35 3   H  1S          0.00000   0.03951   0.01217  -0.00246   0.00339
  36        2S          0.00000   0.05039   0.00972  -0.00233   0.00219
  37        3S         -0.00000   0.01044  -0.00047   0.00004   0.00004
  38        4PX         0.00140  -0.00000  -0.00000   0.00000   0.00000
  39        4PY         0.00000   0.00090   0.00118  -0.00029   0.00022
  40        4PZ        -0.00000  -0.00180  -0.00050   0.00023   0.00010
  41        5PX         0.00070  -0.00000  -0.00000   0.00000  -0.00000
  42        5PY         0.00000   0.01097   0.00032  -0.00041  -0.00004
  43        5PZ        -0.00000  -0.00367  -0.00223   0.00043  -0.00068
  44 4   C  1S          0.00000   0.00000   0.00641   0.00162   0.00205
  45        2S         -0.00000  -0.00000  -0.01462  -0.00312  -0.00364
  46        3S         -0.00000  -0.00000  -0.03009   0.00173  -0.00552
  47        4S          0.00000   0.00000   0.01499  -0.00131   0.00082
  48        5PX        -0.02999   0.00000   0.00000  -0.00000  -0.00000
  49        5PY         0.00000   0.03418  -0.00000  -0.00000  -0.00000
  50        5PZ         0.00000  -0.00000   0.00902  -0.00358  -0.00746
  51        6PX        -0.02684   0.00000   0.00000  -0.00000  -0.00000
  52        6PY         0.00000   0.00140  -0.00000   0.00000  -0.00000
  53        6PZ         0.00000  -0.00000  -0.01562   0.00008  -0.00354
  54        7PX        -0.00342  -0.00000   0.00000  -0.00000   0.00000
  55        7PY        -0.00000  -0.01504   0.00000  -0.00000   0.00000
  56        7PZ         0.00000   0.00000   0.00329  -0.00033   0.00026
  57        8XX         0.00000   0.00000   0.00033   0.00020   0.00018
  58        8YY        -0.00000  -0.00000  -0.00026   0.00018   0.00033
  59        8ZZ        -0.00000   0.00000   0.00111  -0.00035  -0.00024
  60        8XY         0.00000  -0.00000   0.00000   0.00000   0.00000
  61        8XZ         0.00189  -0.00000  -0.00000   0.00000  -0.00000
  62        8YZ        -0.00000  -0.00465   0.00000  -0.00000   0.00000
  63        9XX        -0.00000  -0.00000  -0.00038   0.00041   0.00020
  64        9YY         0.00000   0.00000   0.00663   0.00008   0.00012
  65        9ZZ        -0.00000  -0.00000  -0.00572   0.00100   0.00062
  66        9XY        -0.00000   0.00000   0.00000   0.00000   0.00000
  67        9XZ        -0.00045   0.00000  -0.00000   0.00000   0.00000
  68        9YZ         0.00000   0.01338  -0.00000   0.00000  -0.00000
  69 5   H  1S         -0.00000  -0.03005  -0.01218  -0.00022   0.00124
  70        2S         -0.00000  -0.04343  -0.00983  -0.00059   0.00040
  71        3S          0.00000  -0.00962   0.00047  -0.00005   0.00012
  72        4PX        -0.00143  -0.00000   0.00000  -0.00000  -0.00000
  73        4PY        -0.00000  -0.00051  -0.00120  -0.00007   0.00001
  74        4PZ         0.00000  -0.00131  -0.00054  -0.00014  -0.00019
  75        5PX        -0.00070  -0.00000  -0.00000  -0.00000   0.00000
  76        5PY        -0.00000  -0.00956  -0.00038  -0.00037  -0.00012
  77        5PZ        -0.00000  -0.00368  -0.00222  -0.00003   0.00027
  78 6   H  1S         -0.00000   0.03005  -0.01218  -0.00022   0.00124
  79        2S         -0.00000   0.04343  -0.00983  -0.00059   0.00040
  80        3S          0.00000   0.00962   0.00047  -0.00005   0.00012
  81        4PX        -0.00143   0.00000   0.00000  -0.00000  -0.00000
  82        4PY         0.00000  -0.00051   0.00120   0.00007  -0.00001
  83        4PZ         0.00000   0.00131  -0.00054  -0.00014  -0.00019
  84        5PX        -0.00070   0.00000  -0.00000  -0.00000   0.00000
  85        5PY         0.00000  -0.00956   0.00038   0.00037   0.00012
  86        5PZ        -0.00000   0.00368  -0.00222  -0.00003   0.00027
                          16        17        18        19        20
  16        8ZZ         0.00084
  17        8XY        -0.00000   0.00000
  18        8XZ        -0.00000   0.00000   0.00162
  19        8YZ        -0.00000   0.00000   0.00000   0.00137
  20        9XX        -0.00055   0.00000  -0.00000  -0.00000   0.00062
  21        9YY         0.00214  -0.00000   0.00000  -0.00000   0.00028
  22        9ZZ        -0.00310   0.00000  -0.00000   0.00000   0.00144
  23        9XY         0.00000  -0.00000  -0.00000  -0.00000   0.00000
  24        9XZ        -0.00000  -0.00000  -0.00026  -0.00000   0.00000
  25        9YZ         0.00000  -0.00000  -0.00000  -0.00362   0.00000
  26 2   H  1S         -0.00495   0.00000  -0.00000   0.00788  -0.00065
  27        2S         -0.00326   0.00000  -0.00000   0.01192  -0.00118
  28        3S          0.00011   0.00000   0.00000   0.00270  -0.00007
  29        4PX        -0.00000   0.00000   0.00038  -0.00000  -0.00000
  30        4PY         0.00037  -0.00000   0.00000  -0.00011   0.00015
  31        4PZ        -0.00004  -0.00000  -0.00000  -0.00034   0.00023
  32        5PX         0.00000   0.00000   0.00044  -0.00000  -0.00000
  33        5PY        -0.00021  -0.00000  -0.00000  -0.00263   0.00059
  34        5PZ         0.00094  -0.00000   0.00000  -0.00106   0.00010
  35 3   H  1S         -0.00495  -0.00000  -0.00000  -0.00788  -0.00065
  36        2S         -0.00326  -0.00000  -0.00000  -0.01192  -0.00118
  37        3S          0.00011  -0.00000   0.00000  -0.00270  -0.00007
  38        4PX        -0.00000   0.00000   0.00038   0.00000  -0.00000
  39        4PY        -0.00037  -0.00000  -0.00000  -0.00011  -0.00015
  40        4PZ        -0.00004   0.00000  -0.00000   0.00034   0.00023
  41        5PX         0.00000   0.00000   0.00044   0.00000  -0.00000
  42        5PY         0.00021  -0.00000   0.00000  -0.00263  -0.00059
  43        5PZ         0.00094   0.00000   0.00000   0.00106   0.00010
  44 4   C  1S         -0.00523   0.00000  -0.00000  -0.00000   0.00362
  45        2S          0.00939  -0.00000   0.00000   0.00000  -0.00879
  46        3S          0.01302  -0.00000   0.00000   0.00000  -0.00537
  47        4S         -0.00488   0.00000  -0.00000  -0.00000   0.00201
  48        5PX         0.00000  -0.00000  -0.02729  -0.00000   0.00000
  49        5PY         0.00000  -0.00000  -0.00000  -0.01506  -0.00000
  50        5PZ         0.00430  -0.00000   0.00000   0.00000  -0.00302
  51        6PX         0.00000  -0.00000  -0.02034   0.00000   0.00000
  52        6PY         0.00000  -0.00000   0.00000  -0.00044  -0.00000
  53        6PZ         0.00770  -0.00000   0.00000   0.00000  -0.00402
  54        7PX         0.00000  -0.00000  -0.00189   0.00000   0.00000
  55        7PY        -0.00000   0.00000   0.00000   0.00465   0.00000
  56        7PZ        -0.00111   0.00000   0.00000  -0.00000   0.00038
  57        8XX        -0.00035   0.00000   0.00000  -0.00000   0.00041
  58        8YY        -0.00024   0.00000  -0.00000   0.00000   0.00020
  59        8ZZ         0.00002  -0.00000  -0.00000  -0.00000  -0.00025
  60        8XY        -0.00000   0.00000   0.00000   0.00000   0.00000
  61        8XZ        -0.00000   0.00000   0.00051   0.00000  -0.00000
  62        8YZ        -0.00000   0.00000   0.00000   0.00119  -0.00000
  63        9XX        -0.00025   0.00000  -0.00000  -0.00000   0.00052
  64        9YY        -0.00237   0.00000  -0.00000  -0.00000   0.00190
  65        9ZZ         0.00090   0.00000   0.00000   0.00000   0.00000
  66        9XY        -0.00000  -0.00000  -0.00000  -0.00000   0.00000
  67        9XZ         0.00000  -0.00000  -0.00025  -0.00000  -0.00000
  68        9YZ         0.00000  -0.00000  -0.00000  -0.00487  -0.00000
  69 5   H  1S          0.00341   0.00000   0.00000   0.01210  -0.00366
  70        2S          0.00340   0.00000   0.00000   0.01503  -0.00357
  71        3S         -0.00022   0.00000  -0.00000   0.00306   0.00005
  72        4PX         0.00000  -0.00000  -0.00119   0.00000  -0.00000
  73        4PY         0.00044   0.00000   0.00000   0.00029  -0.00044
  74        4PZ         0.00040   0.00000   0.00000   0.00056  -0.00036
  75        5PX         0.00000  -0.00000  -0.00034   0.00000  -0.00000
  76        5PY         0.00043   0.00000   0.00000   0.00326  -0.00067
  77        5PZ         0.00058   0.00000   0.00000   0.00105  -0.00065
  78 6   H  1S          0.00341  -0.00000   0.00000  -0.01210  -0.00366
  79        2S          0.00340  -0.00000   0.00000  -0.01503  -0.00357
  80        3S         -0.00022  -0.00000  -0.00000  -0.00306   0.00005
  81        4PX         0.00000  -0.00000  -0.00119  -0.00000  -0.00000
  82        4PY        -0.00044   0.00000  -0.00000   0.00029   0.00044
  83        4PZ         0.00040  -0.00000   0.00000  -0.00056  -0.00036
  84        5PX         0.00000  -0.00000  -0.00034  -0.00000  -0.00000
  85        5PY        -0.00043   0.00000  -0.00000   0.00326   0.00067
  86        5PZ         0.00058  -0.00000   0.00000  -0.00105  -0.00065
                          21        22        23        24        25
  21        9YY         0.01855
  22        9ZZ        -0.01316   0.01379
  23        9XY         0.00000  -0.00000   0.00000
  24        9XZ        -0.00000   0.00000   0.00000   0.00006
  25        9YZ        -0.00000  -0.00000   0.00000   0.00000   0.01852
  26 2   H  1S         -0.03977   0.02894  -0.00000   0.00000  -0.04814
  27        2S         -0.03205   0.02139  -0.00000   0.00000  -0.05577
  28        3S          0.00062  -0.00056  -0.00000  -0.00000  -0.01087
  29        4PX         0.00000  -0.00000  -0.00000  -0.00019   0.00000
  30        4PY         0.00378  -0.00249   0.00000  -0.00000   0.00129
  31        4PZ         0.00150  -0.00046   0.00000  -0.00000   0.00226
  32        5PX         0.00000  -0.00000  -0.00000  -0.00009   0.00000
  33        5PY         0.00249  -0.00036   0.00000  -0.00000   0.01203
  34        5PZ         0.00738  -0.00545   0.00000  -0.00000   0.00350
  35 3   H  1S         -0.03977   0.02894   0.00000   0.00000   0.04814
  36        2S         -0.03205   0.02139   0.00000   0.00000   0.05577
  37        3S          0.00062  -0.00056   0.00000  -0.00000   0.01087
  38        4PX         0.00000  -0.00000  -0.00000  -0.00019  -0.00000
  39        4PY        -0.00378   0.00249   0.00000   0.00000   0.00129
  40        4PZ         0.00150  -0.00046  -0.00000  -0.00000  -0.00226
  41        5PX         0.00000  -0.00000  -0.00000  -0.00009  -0.00000
  42        5PY        -0.00249   0.00036   0.00000   0.00000   0.01203
  43        5PZ         0.00738  -0.00545  -0.00000  -0.00000  -0.00350
  44 4   C  1S         -0.00760   0.01587  -0.00000   0.00000   0.00000
  45        2S          0.01343  -0.03240   0.00000  -0.00000  -0.00000
  46        3S          0.06462  -0.06190   0.00000  -0.00000  -0.00000
  47        4S         -0.02788   0.02485   0.00000   0.00000   0.00000
  48        5PX        -0.00000  -0.00000   0.00000   0.00399   0.00000
  49        5PY         0.00000  -0.00000   0.00000   0.00000   0.01688
  50        5PZ        -0.00404  -0.00965  -0.00000  -0.00000  -0.00000
  51        6PX         0.00000  -0.00000   0.00000   0.00357   0.00000
  52        6PY         0.00000  -0.00000   0.00000   0.00000   0.00120
  53        6PZ         0.03158  -0.03409   0.00000  -0.00000  -0.00000
  54        7PX        -0.00000   0.00000   0.00000   0.00045  -0.00000
  55        7PY        -0.00000   0.00000  -0.00000  -0.00000  -0.01338
  56        7PZ        -0.00663   0.00572  -0.00000   0.00000   0.00000
  57        8XX         0.00008   0.00100   0.00000   0.00000   0.00000
  58        8YY         0.00012   0.00062   0.00000   0.00000  -0.00000
  59        8ZZ        -0.00237   0.00090  -0.00000   0.00000   0.00000
  60        8XY         0.00000   0.00000  -0.00000  -0.00000  -0.00000
  61        8XZ        -0.00000   0.00000  -0.00000  -0.00025  -0.00000
  62        8YZ        -0.00000   0.00000  -0.00000  -0.00000  -0.00487
  63        9XX         0.00190   0.00000   0.00000  -0.00000  -0.00000
  64        9YY        -0.00796   0.01007  -0.00000   0.00000   0.00000
  65        9ZZ         0.01007  -0.00661   0.00000  -0.00000  -0.00000
  66        9XY        -0.00000   0.00000  -0.00000   0.00000   0.00000
  67        9XZ         0.00000  -0.00000   0.00000   0.00006   0.00000
  68        9YZ         0.00000  -0.00000   0.00000   0.00000   0.00968
  69 5   H  1S          0.00910  -0.01394  -0.00000  -0.00000  -0.01825
  70        2S          0.00724  -0.01303  -0.00000  -0.00000  -0.03378
  71        3S         -0.00126   0.00109  -0.00000   0.00000  -0.00827
  72        4PX         0.00000  -0.00000   0.00000   0.00019  -0.00000
  73        4PY         0.00099  -0.00170  -0.00000  -0.00000  -0.00005
  74        4PZ         0.00058  -0.00137  -0.00000  -0.00000  -0.00071
  75        5PX         0.00000  -0.00000   0.00000   0.00009  -0.00000
  76        5PY        -0.00108  -0.00087  -0.00000  -0.00000  -0.00757
  77        5PZ         0.00156  -0.00238  -0.00000  -0.00000  -0.00352
  78 6   H  1S          0.00910  -0.01394   0.00000  -0.00000   0.01825
  79        2S          0.00724  -0.01303   0.00000  -0.00000   0.03378
  80        3S         -0.00126   0.00109   0.00000   0.00000   0.00827
  81        4PX         0.00000  -0.00000   0.00000   0.00019   0.00000
  82        4PY        -0.00099   0.00170  -0.00000   0.00000  -0.00005
  83        4PZ         0.00058  -0.00137   0.00000  -0.00000   0.00071
  84        5PX         0.00000  -0.00000   0.00000   0.00009   0.00000
  85        5PY         0.00108   0.00087  -0.00000   0.00000  -0.00757
  86        5PZ         0.00156  -0.00238   0.00000  -0.00000   0.00352
                          26        27        28        29        30
  26 2   H  1S          0.22103
  27        2S          0.21522   0.22779
  28        3S          0.02627   0.03300   0.00697
  29        4PX        -0.00000  -0.00000  -0.00000   0.00088
  30        4PY        -0.01211  -0.01048  -0.00055   0.00000   0.00092
  31        4PZ        -0.00878  -0.00914  -0.00116  -0.00000   0.00049
  32        5PX        -0.00000  -0.00000  -0.00000   0.00025   0.00000
  33        5PY        -0.03631  -0.04174  -0.00732   0.00000   0.00138
  34        5PZ        -0.02554  -0.02467  -0.00227   0.00000   0.00173
  35 3   H  1S         -0.03626  -0.06989  -0.02755   0.00000  -0.00476
  36        2S         -0.06989  -0.11121  -0.03422   0.00000  -0.00313
  37        3S         -0.02755  -0.03422  -0.00678   0.00000   0.00072
  38        4PX         0.00000   0.00000   0.00000   0.00088   0.00000
  39        4PY         0.00476   0.00313  -0.00072  -0.00000  -0.00068
  40        4PZ         0.00342   0.00412   0.00131  -0.00000   0.00013
  41        5PX        -0.00000  -0.00000   0.00000   0.00025   0.00000
  42        5PY        -0.02488  -0.03155  -0.00728   0.00000   0.00018
  43        5PZ        -0.00911  -0.00246   0.00248  -0.00000   0.00140
  44 4   C  1S          0.00886   0.00554  -0.00081   0.00000  -0.00039
  45        2S         -0.02041  -0.00910   0.00232  -0.00000   0.00112
  46        3S         -0.13175  -0.10117   0.00357   0.00000   0.01200
  47        4S          0.04825   0.03925  -0.00232  -0.00000  -0.00484
  48        5PX        -0.00000  -0.00000  -0.00000  -0.00438   0.00000
  49        5PY        -0.01659  -0.06911  -0.02015   0.00000  -0.00129
  50        5PZ        -0.02955  -0.01092  -0.00345   0.00000   0.00043
  51        6PX        -0.00000  -0.00000   0.00000  -0.00702   0.00000
  52        6PY        -0.00264  -0.00395  -0.00089   0.00000   0.00004
  53        6PZ        -0.06532  -0.04850   0.00181   0.00000   0.00570
  54        7PX         0.00000   0.00000  -0.00000  -0.00143  -0.00000
  55        7PY         0.03005   0.04343   0.00962  -0.00000  -0.00051
  56        7PZ         0.01218   0.00983  -0.00047   0.00000  -0.00120
  57        8XX        -0.00022  -0.00059  -0.00005   0.00000   0.00007
  58        8YY         0.00124   0.00040   0.00012   0.00000  -0.00001
  59        8ZZ         0.00341   0.00340  -0.00022  -0.00000  -0.00044
  60        8XY         0.00000   0.00000   0.00000   0.00000  -0.00000
  61        8XZ         0.00000   0.00000  -0.00000   0.00119  -0.00000
  62        8YZ         0.01210   0.01503   0.00306  -0.00000  -0.00029
  63        9XX        -0.00366  -0.00357   0.00005   0.00000   0.00044
  64        9YY         0.00910   0.00724  -0.00126  -0.00000  -0.00099
  65        9ZZ        -0.01394  -0.01303   0.00109   0.00000   0.00170
  66        9XY        -0.00000  -0.00000  -0.00000  -0.00000   0.00000
  67        9XZ        -0.00000  -0.00000   0.00000  -0.00019   0.00000
  68        9YZ        -0.01825  -0.03378  -0.00827   0.00000   0.00005
  69 5   H  1S          0.02985   0.06847   0.02098   0.00000   0.00089
  70        2S          0.06847   0.11484   0.02934  -0.00000  -0.00032
  71        3S          0.02098   0.02934   0.00608  -0.00000  -0.00053
  72        4PX        -0.00000   0.00000   0.00000  -0.00029   0.00000
  73        4PY        -0.00089   0.00032   0.00053   0.00000   0.00012
  74        4PZ        -0.00027   0.00222   0.00085   0.00000   0.00010
  75        5PX         0.00000   0.00000   0.00000  -0.00033  -0.00000
  76        5PY         0.01865   0.02855   0.00611  -0.00000  -0.00050
  77        5PZ         0.00915   0.01149   0.00292   0.00000  -0.00013
  78 6   H  1S         -0.02540  -0.06798  -0.01532   0.00000  -0.00015
  79        2S         -0.06798  -0.11477  -0.02499   0.00000   0.00086
  80        3S         -0.01532  -0.02499  -0.00615   0.00000   0.00002
  81        4PX        -0.00000  -0.00000  -0.00000  -0.00029   0.00000
  82        4PY        -0.00015   0.00086   0.00002  -0.00000  -0.00001
  83        4PZ        -0.00204  -0.00336  -0.00071   0.00000   0.00003
  84        5PX        -0.00000  -0.00000  -0.00000  -0.00033   0.00000
  85        5PY         0.01240   0.02256   0.00588  -0.00000   0.00019
  86        5PZ        -0.00747  -0.01087  -0.00185   0.00000   0.00021
                          31        32        33        34        35
  31        4PZ         0.00052
  32        5PX         0.00000   0.00015
  33        5PY         0.00178   0.00000   0.00876
  34        5PZ         0.00084   0.00000   0.00348   0.00413
  35 3   H  1S          0.00342  -0.00000   0.02488  -0.00911   0.22103
  36        2S          0.00412  -0.00000   0.03155  -0.00246   0.21522
  37        3S          0.00131   0.00000   0.00728   0.00248   0.02627
  38        4PX        -0.00000   0.00025  -0.00000  -0.00000  -0.00000
  39        4PY        -0.00013  -0.00000   0.00018  -0.00140   0.01211
  40        4PZ        -0.00006  -0.00000  -0.00106   0.00011  -0.00878
  41        5PX        -0.00000   0.00015  -0.00000   0.00000  -0.00000
  42        5PY         0.00106   0.00000   0.00709   0.00138   0.03631
  43        5PZ         0.00011   0.00000  -0.00138   0.00238  -0.02554
  44 4   C  1S          0.00089  -0.00000   0.00311  -0.00223   0.00886
  45        2S         -0.00128   0.00000  -0.00648   0.00391  -0.02041
  46        3S          0.00363   0.00000   0.00278   0.02451  -0.13175
  47        4S         -0.00234  -0.00000  -0.00107  -0.00874   0.04825
  48        5PX         0.00000  -0.00702  -0.00000   0.00000  -0.00000
  49        5PY         0.00021   0.00000   0.01602   0.00989   0.01659
  50        5PZ        -0.00434   0.00000  -0.00139   0.00663  -0.02955
  51        6PX         0.00000  -0.00594   0.00000   0.00000  -0.00000
  52        6PY         0.00011   0.00000   0.00087   0.00035   0.00264
  53        6PZ         0.00122   0.00000   0.00017   0.01224  -0.06532
  54        7PX         0.00000  -0.00070  -0.00000  -0.00000   0.00000
  55        7PY        -0.00131  -0.00000  -0.00956  -0.00368  -0.03005
  56        7PZ        -0.00054  -0.00000  -0.00038  -0.00222   0.01218
  57        8XX         0.00014   0.00000   0.00037   0.00003  -0.00022
  58        8YY         0.00019  -0.00000   0.00012  -0.00027   0.00124
  59        8ZZ        -0.00040  -0.00000  -0.00043  -0.00058   0.00341
  60        8XY        -0.00000   0.00000  -0.00000  -0.00000  -0.00000
  61        8XZ        -0.00000   0.00034  -0.00000  -0.00000   0.00000
  62        8YZ        -0.00056  -0.00000  -0.00326  -0.00105  -0.01210
  63        9XX         0.00036   0.00000   0.00067   0.00065  -0.00366
  64        9YY        -0.00058  -0.00000   0.00108  -0.00156   0.00910
  65        9ZZ         0.00137   0.00000   0.00087   0.00238  -0.01394
  66        9XY         0.00000  -0.00000   0.00000   0.00000   0.00000
  67        9XZ         0.00000  -0.00009   0.00000   0.00000  -0.00000
  68        9YZ         0.00071   0.00000   0.00757   0.00352   0.01825
  69 5   H  1S          0.00027  -0.00000  -0.01865  -0.00915  -0.02540
  70        2S         -0.00222  -0.00000  -0.02855  -0.01149  -0.06798
  71        3S         -0.00085  -0.00000  -0.00611  -0.00292  -0.01532
  72        4PX         0.00000  -0.00033  -0.00000   0.00000  -0.00000
  73        4PY         0.00010  -0.00000  -0.00050  -0.00013   0.00015
  74        4PZ        -0.00009   0.00000  -0.00089  -0.00014  -0.00204
  75        5PX         0.00000  -0.00014  -0.00000  -0.00000  -0.00000
  76        5PY        -0.00089  -0.00000  -0.00644  -0.00302  -0.01240
  77        5PZ        -0.00014  -0.00000  -0.00302  -0.00111  -0.00747
  78 6   H  1S          0.00204   0.00000   0.01240   0.00747   0.02985
  79        2S          0.00336   0.00000   0.02256   0.01087   0.06847
  80        3S          0.00071   0.00000   0.00588   0.00185   0.02098
  81        4PX         0.00000  -0.00033   0.00000   0.00000  -0.00000
  82        4PY        -0.00003  -0.00000   0.00019  -0.00021   0.00089
  83        4PZ        -0.00005   0.00000   0.00039   0.00060  -0.00027
  84        5PX         0.00000  -0.00014   0.00000   0.00000   0.00000
  85        5PY        -0.00039  -0.00000  -0.00493  -0.00187  -0.01865
  86        5PZ         0.00060   0.00000   0.00187   0.00063   0.00915
                          36        37        38        39        40
  36        2S          0.22779
  37        3S          0.03300   0.00697
  38        4PX        -0.00000  -0.00000   0.00088
  39        4PY         0.01048   0.00055  -0.00000   0.00092
  40        4PZ        -0.00914  -0.00116  -0.00000  -0.00049   0.00052
  41        5PX        -0.00000  -0.00000   0.00025  -0.00000   0.00000
  42        5PY         0.04174   0.00732  -0.00000   0.00138  -0.00178
  43        5PZ        -0.02467  -0.00227   0.00000  -0.00173   0.00084
  44 4   C  1S          0.00554  -0.00081   0.00000   0.00039   0.00089
  45        2S         -0.00910   0.00232  -0.00000  -0.00112  -0.00128
  46        3S         -0.10117   0.00357   0.00000  -0.01200   0.00363
  47        4S          0.03925  -0.00232  -0.00000   0.00484  -0.00234
  48        5PX        -0.00000  -0.00000  -0.00438  -0.00000   0.00000
  49        5PY         0.06911   0.02015  -0.00000  -0.00129  -0.00021
  50        5PZ        -0.01092  -0.00345   0.00000  -0.00043  -0.00434
  51        6PX        -0.00000   0.00000  -0.00702  -0.00000   0.00000
  52        6PY         0.00395   0.00089  -0.00000   0.00004  -0.00011
  53        6PZ        -0.04850   0.00181   0.00000  -0.00570   0.00122
  54        7PX         0.00000  -0.00000  -0.00143   0.00000   0.00000
  55        7PY        -0.04343  -0.00962   0.00000  -0.00051   0.00131
  56        7PZ         0.00983  -0.00047   0.00000   0.00120  -0.00054
  57        8XX        -0.00059  -0.00005   0.00000  -0.00007   0.00014
  58        8YY         0.00040   0.00012   0.00000   0.00001   0.00019
  59        8ZZ         0.00340  -0.00022  -0.00000   0.00044  -0.00040
  60        8XY        -0.00000  -0.00000   0.00000  -0.00000   0.00000
  61        8XZ         0.00000  -0.00000   0.00119   0.00000  -0.00000
  62        8YZ        -0.01503  -0.00306   0.00000  -0.00029   0.00056
  63        9XX        -0.00357   0.00005   0.00000  -0.00044   0.00036
  64        9YY         0.00724  -0.00126  -0.00000   0.00099  -0.00058
  65        9ZZ        -0.01303   0.00109   0.00000  -0.00170   0.00137
  66        9XY         0.00000   0.00000  -0.00000   0.00000  -0.00000
  67        9XZ        -0.00000   0.00000  -0.00019  -0.00000   0.00000
  68        9YZ         0.03378   0.00827  -0.00000   0.00005  -0.00071
  69 5   H  1S         -0.06798  -0.01532   0.00000   0.00015   0.00204
  70        2S         -0.11477  -0.02499   0.00000  -0.00086   0.00336
  71        3S         -0.02499  -0.00615   0.00000  -0.00002   0.00071
  72        4PX        -0.00000  -0.00000  -0.00029  -0.00000   0.00000
  73        4PY        -0.00086  -0.00002   0.00000  -0.00001   0.00003
  74        4PZ        -0.00336  -0.00071   0.00000  -0.00003  -0.00005
  75        5PX        -0.00000  -0.00000  -0.00033  -0.00000   0.00000
  76        5PY        -0.02256  -0.00588   0.00000   0.00019   0.00039
  77        5PZ        -0.01087  -0.00185   0.00000  -0.00021   0.00060
  78 6   H  1S          0.06847   0.02098   0.00000  -0.00089   0.00027
  79        2S          0.11484   0.02934  -0.00000   0.00032  -0.00222
  80        3S          0.02934   0.00608  -0.00000   0.00053  -0.00085
  81        4PX         0.00000   0.00000  -0.00029  -0.00000   0.00000
  82        4PY        -0.00032  -0.00053  -0.00000   0.00012  -0.00010
  83        4PZ         0.00222   0.00085   0.00000  -0.00010  -0.00009
  84        5PX         0.00000   0.00000  -0.00033   0.00000   0.00000
  85        5PY        -0.02855  -0.00611   0.00000  -0.00050   0.00089
  86        5PZ         0.01149   0.00292   0.00000   0.00013  -0.00014
                          41        42        43        44        45
  41        5PX         0.00015
  42        5PY        -0.00000   0.00876
  43        5PZ         0.00000  -0.00348   0.00413
  44 4   C  1S         -0.00000  -0.00311  -0.00223   1.02924
  45        2S          0.00000   0.00648   0.00391  -0.04836   0.14903
  46        3S          0.00000  -0.00278   0.02451  -0.06026   0.14591
  47        4S         -0.00000   0.00107  -0.00874   0.03094  -0.06767
  48        5PX        -0.00702   0.00000   0.00000   0.00000  -0.00000
  49        5PY        -0.00000   0.01602  -0.00989   0.00000  -0.00000
  50        5PZ         0.00000   0.00139   0.00663   0.00105  -0.00126
  51        6PX        -0.00594  -0.00000   0.00000  -0.00000   0.00000
  52        6PY        -0.00000   0.00087  -0.00035  -0.00000   0.00000
  53        6PZ         0.00000  -0.00017   0.01224  -0.04753   0.09029
  54        7PX        -0.00070   0.00000  -0.00000   0.00000  -0.00000
  55        7PY         0.00000  -0.00956   0.00368   0.00000  -0.00000
  56        7PZ        -0.00000   0.00038  -0.00222   0.00566  -0.01386
  57        8XX         0.00000  -0.00037   0.00003  -0.00430  -0.00595
  58        8YY        -0.00000  -0.00012  -0.00027  -0.00662  -0.00134
  59        8ZZ        -0.00000   0.00043  -0.00058  -0.00690  -0.00056
  60        8XY         0.00000  -0.00000   0.00000  -0.00000   0.00000
  61        8XZ         0.00034   0.00000  -0.00000  -0.00000   0.00000
  62        8YZ         0.00000  -0.00326   0.00105  -0.00000   0.00000
  63        9XX         0.00000  -0.00067   0.00065   0.00450  -0.00520
  64        9YY        -0.00000  -0.00108  -0.00156   0.02494  -0.04349
  65        9ZZ         0.00000  -0.00087   0.00238  -0.00621   0.01773
  66        9XY        -0.00000   0.00000  -0.00000   0.00000  -0.00000
  67        9XZ        -0.00009  -0.00000   0.00000  -0.00000   0.00000
  68        9YZ        -0.00000   0.00757  -0.00352  -0.00000   0.00000
  69 5   H  1S          0.00000  -0.01240   0.00747  -0.04391   0.08481
  70        2S          0.00000  -0.02256   0.01087  -0.04586   0.07516
  71        3S          0.00000  -0.00588   0.00185   0.00073  -0.00175
  72        4PX        -0.00033  -0.00000   0.00000  -0.00000   0.00000
  73        4PY         0.00000   0.00019   0.00021  -0.00475   0.00916
  74        4PZ         0.00000  -0.00039   0.00060  -0.00296   0.00577
  75        5PX        -0.00014  -0.00000   0.00000  -0.00000   0.00000
  76        5PY         0.00000  -0.00493   0.00187  -0.00666   0.00945
  77        5PZ         0.00000  -0.00187   0.00063  -0.00875   0.01529
  78 6   H  1S         -0.00000   0.01865  -0.00915  -0.04391   0.08481
  79        2S         -0.00000   0.02855  -0.01149  -0.04586   0.07516
  80        3S         -0.00000   0.00611  -0.00292   0.00073  -0.00175
  81        4PX        -0.00033   0.00000   0.00000  -0.00000   0.00000
  82        4PY         0.00000  -0.00050   0.00013   0.00475  -0.00916
  83        4PZ         0.00000   0.00089  -0.00014  -0.00296   0.00577
  84        5PX        -0.00014   0.00000  -0.00000  -0.00000   0.00000
  85        5PY         0.00000  -0.00644   0.00302   0.00666  -0.00945
  86        5PZ        -0.00000   0.00302  -0.00111  -0.00875   0.01529
                          46        47        48        49        50
  46        3S          0.29589
  47        4S         -0.13211   0.06954
  48        5PX        -0.00000   0.00000   0.46465
  49        5PY        -0.00000   0.00000   0.00000   0.22539
  50        5PZ        -0.01792   0.05597  -0.00000  -0.00000   0.22423
  51        6PX         0.00000  -0.00000   0.33661   0.00000  -0.00000
  52        6PY         0.00000  -0.00000   0.00000   0.00484  -0.00000
  53        6PZ         0.15784  -0.06825  -0.00000  -0.00000   0.00401
  54        7PX        -0.00000   0.00000   0.02921  -0.00000  -0.00000
  55        7PY        -0.00000   0.00000   0.00000  -0.04846   0.00000
  56        7PZ        -0.02974   0.01501  -0.00000   0.00000   0.00998
  57        8XX        -0.00392   0.00150  -0.00000  -0.00000  -0.00183
  58        8YY        -0.00036  -0.00179  -0.00000  -0.00000  -0.00914
  59        8ZZ        -0.00763   0.00545   0.00000   0.00000   0.01082
  60        8XY         0.00000  -0.00000  -0.00000  -0.00000  -0.00000
  61        8XZ        -0.00000   0.00000  -0.00575  -0.00000   0.00000
  62        8YZ        -0.00000   0.00000  -0.00000  -0.00869   0.00000
  63        9XX         0.00206  -0.00171   0.00000  -0.00000  -0.00537
  64        9YY        -0.05532   0.03227   0.00000   0.00000   0.03409
  65        9ZZ         0.04345  -0.02797  -0.00000  -0.00000  -0.04310
  66        9XY        -0.00000   0.00000   0.00000   0.00000   0.00000
  67        9XZ         0.00000  -0.00000   0.00388   0.00000  -0.00000
  68        9YZ         0.00000  -0.00000   0.00000   0.06200  -0.00000
  69 5   H  1S          0.08965  -0.06275  -0.00000  -0.16908  -0.09989
  70        2S          0.07652  -0.04987  -0.00000  -0.18132  -0.06743
  71        3S         -0.00498   0.00196  -0.00000  -0.03338  -0.00074
  72        4PX         0.00000  -0.00000   0.02008  -0.00000  -0.00000
  73        4PY         0.00962  -0.00600  -0.00000  -0.00504  -0.00730
  74        4PZ         0.00580  -0.00238  -0.00000  -0.00809   0.00135
  75        5PX         0.00000  -0.00000   0.00512  -0.00000  -0.00000
  76        5PY         0.00354  -0.00210  -0.00000  -0.03877  -0.00063
  77        5PZ         0.01596  -0.01155  -0.00000  -0.00974  -0.01949
  78 6   H  1S          0.08965  -0.06275  -0.00000   0.16908  -0.09989
  79        2S          0.07652  -0.04987  -0.00000   0.18132  -0.06743
  80        3S         -0.00498   0.00196  -0.00000   0.03338  -0.00074
  81        4PX         0.00000  -0.00000   0.02008   0.00000  -0.00000
  82        4PY        -0.00962   0.00600   0.00000  -0.00504   0.00730
  83        4PZ         0.00580  -0.00238  -0.00000   0.00809   0.00135
  84        5PX         0.00000  -0.00000   0.00512   0.00000  -0.00000
  85        5PY        -0.00354   0.00210   0.00000  -0.03877   0.00063
  86        5PZ         0.01596  -0.01155  -0.00000   0.00974  -0.01949
                          51        52        53        54        55
  51        6PX         0.26149
  52        6PY         0.00000   0.00014
  53        6PZ        -0.00000   0.00000   0.08705
  54        7PX         0.02644   0.00000  -0.00000   0.00342
  55        7PY         0.00000  -0.00152  -0.00000   0.00000   0.01592
  56        7PZ        -0.00000  -0.00000  -0.01528  -0.00000  -0.00000
  57        8XX        -0.00000  -0.00000  -0.00276  -0.00000   0.00000
  58        8YY        -0.00000  -0.00000  -0.00080  -0.00000   0.00000
  59        8ZZ         0.00000  -0.00000  -0.00290   0.00000  -0.00000
  60        8XY        -0.00000  -0.00000   0.00000  -0.00000   0.00000
  61        8XZ        -0.00939   0.00000   0.00000  -0.00193   0.00000
  62        8YZ         0.00000  -0.00039  -0.00000   0.00000   0.00425
  63        9XX         0.00000  -0.00000  -0.00020   0.00000  -0.00000
  64        9YY        -0.00000  -0.00000  -0.03046   0.00000  -0.00000
  65        9ZZ         0.00000   0.00000   0.02034  -0.00000   0.00000
  66        9XY         0.00000   0.00000  -0.00000   0.00000  -0.00000
  67        9XZ         0.00351   0.00000   0.00000   0.00045  -0.00000
  68        9YZ         0.00000   0.00158   0.00000  -0.00000  -0.01617
  69 5   H  1S          0.00000  -0.00390   0.04912  -0.00000   0.03951
  70        2S          0.00000  -0.00488   0.04345  -0.00000   0.05039
  71        3S         -0.00000  -0.00100  -0.00260   0.00000   0.01044
  72        4PX         0.01500  -0.00000  -0.00000   0.00140   0.00000
  73        4PY         0.00000  -0.00009   0.00547  -0.00000   0.00090
  74        4PZ        -0.00000  -0.00018   0.00365  -0.00000   0.00180
  75        5PX         0.00498  -0.00000   0.00000   0.00070   0.00000
  76        5PY         0.00000  -0.00106   0.00312  -0.00000   0.01097
  77        5PZ         0.00000  -0.00035   0.00869  -0.00000   0.00367
  78 6   H  1S          0.00000   0.00390   0.04912  -0.00000  -0.03951
  79        2S          0.00000   0.00488   0.04345  -0.00000  -0.05039
  80        3S         -0.00000   0.00100  -0.00260   0.00000  -0.01044
  81        4PX         0.01500   0.00000  -0.00000   0.00140  -0.00000
  82        4PY        -0.00000  -0.00009  -0.00547   0.00000   0.00090
  83        4PZ        -0.00000   0.00018   0.00365  -0.00000  -0.00180
  84        5PX         0.00498   0.00000   0.00000   0.00070  -0.00000
  85        5PY        -0.00000  -0.00106  -0.00312   0.00000   0.01097
  86        5PZ         0.00000   0.00035   0.00869  -0.00000  -0.00367
                          56        57        58        59        60
  56        7PZ         0.00329
  57        8XX         0.00029   0.00031
  58        8YY        -0.00030   0.00018   0.00043
  59        8ZZ         0.00117  -0.00010  -0.00039   0.00084
  60        8XY         0.00000   0.00000   0.00000  -0.00000   0.00000
  61        8XZ         0.00000   0.00000  -0.00000  -0.00000   0.00000
  62        8YZ        -0.00000  -0.00000   0.00000  -0.00000   0.00000
  63        9XX        -0.00044   0.00031   0.00026  -0.00055   0.00000
  64        9YY         0.00657   0.00127  -0.00107   0.00214  -0.00000
  65        9ZZ        -0.00587  -0.00009   0.00162  -0.00310   0.00000
  66        9XY         0.00000   0.00000  -0.00000   0.00000  -0.00000
  67        9XZ        -0.00000  -0.00000   0.00000  -0.00000  -0.00000
  68        9YZ         0.00000  -0.00000  -0.00000   0.00000  -0.00000
  69 5   H  1S         -0.01217  -0.00246   0.00339  -0.00495   0.00000
  70        2S         -0.00972  -0.00233   0.00219  -0.00326   0.00000
  71        3S          0.00047   0.00004   0.00004   0.00011   0.00000
  72        4PX        -0.00000  -0.00000  -0.00000   0.00000  -0.00000
  73        4PY        -0.00118  -0.00029   0.00022  -0.00037   0.00000
  74        4PZ        -0.00050  -0.00023  -0.00010   0.00004   0.00000
  75        5PX        -0.00000  -0.00000   0.00000  -0.00000  -0.00000
  76        5PY        -0.00032  -0.00041  -0.00004   0.00021   0.00000
  77        5PZ        -0.00223  -0.00043   0.00068  -0.00094   0.00000
  78 6   H  1S         -0.01217  -0.00246   0.00339  -0.00495  -0.00000
  79        2S         -0.00972  -0.00233   0.00219  -0.00326  -0.00000
  80        3S          0.00047   0.00004   0.00004   0.00011  -0.00000
  81        4PX        -0.00000  -0.00000  -0.00000   0.00000  -0.00000
  82        4PY         0.00118   0.00029  -0.00022   0.00037   0.00000
  83        4PZ        -0.00050  -0.00023  -0.00010   0.00004  -0.00000
  84        5PX        -0.00000  -0.00000   0.00000  -0.00000  -0.00000
  85        5PY         0.00032   0.00041   0.00004  -0.00021   0.00000
  86        5PZ        -0.00223  -0.00043   0.00068  -0.00094  -0.00000
                          61        62        63        64        65
  61        8XZ         0.00162
  62        8YZ         0.00000   0.00137
  63        9XX        -0.00000  -0.00000   0.00062
  64        9YY         0.00000  -0.00000   0.00028   0.01855
  65        9ZZ        -0.00000   0.00000   0.00144  -0.01316   0.01379
  66        9XY        -0.00000  -0.00000   0.00000   0.00000  -0.00000
  67        9XZ        -0.00026  -0.00000   0.00000  -0.00000   0.00000
  68        9YZ        -0.00000  -0.00362   0.00000  -0.00000  -0.00000
  69 5   H  1S         -0.00000   0.00788  -0.00065  -0.03977   0.02894
  70        2S         -0.00000   0.01192  -0.00118  -0.03205   0.02139
  71        3S          0.00000   0.00270  -0.00007   0.00062  -0.00056
  72        4PX        -0.00038   0.00000   0.00000  -0.00000   0.00000
  73        4PY        -0.00000   0.00011  -0.00015  -0.00378   0.00249
  74        4PZ         0.00000   0.00034  -0.00023  -0.00150   0.00046
  75        5PX        -0.00044   0.00000   0.00000  -0.00000   0.00000
  76        5PY         0.00000   0.00263  -0.00059  -0.00249   0.00036
  77        5PZ        -0.00000   0.00106  -0.00010  -0.00738   0.00545
  78 6   H  1S         -0.00000  -0.00788  -0.00065  -0.03977   0.02894
  79        2S         -0.00000  -0.01192  -0.00118  -0.03205   0.02139
  80        3S          0.00000  -0.00270  -0.00007   0.00062  -0.00056
  81        4PX        -0.00038  -0.00000   0.00000  -0.00000   0.00000
  82        4PY         0.00000   0.00011   0.00015   0.00378  -0.00249
  83        4PZ         0.00000  -0.00034  -0.00023  -0.00150   0.00046
  84        5PX        -0.00044  -0.00000   0.00000  -0.00000   0.00000
  85        5PY        -0.00000   0.00263   0.00059   0.00249  -0.00036
  86        5PZ        -0.00000  -0.00106  -0.00010  -0.00738   0.00545
                          66        67        68        69        70
  66        9XY         0.00000
  67        9XZ         0.00000   0.00006
  68        9YZ         0.00000   0.00000   0.01852
  69 5   H  1S         -0.00000   0.00000  -0.04814   0.22103
  70        2S         -0.00000   0.00000  -0.05577   0.21522   0.22779
  71        3S         -0.00000  -0.00000  -0.01087   0.02627   0.03300
  72        4PX         0.00000   0.00019  -0.00000   0.00000   0.00000
  73        4PY        -0.00000   0.00000  -0.00129   0.01211   0.01048
  74        4PZ        -0.00000   0.00000  -0.00226   0.00878   0.00914
  75        5PX         0.00000   0.00009  -0.00000   0.00000   0.00000
  76        5PY        -0.00000   0.00000  -0.01203   0.03631   0.04174
  77        5PZ        -0.00000   0.00000  -0.00350   0.02554   0.02467
  78 6   H  1S          0.00000   0.00000   0.04814  -0.03626  -0.06989
  79        2S          0.00000   0.00000   0.05577  -0.06989  -0.11121
  80        3S          0.00000  -0.00000   0.01087  -0.02755  -0.03422
  81        4PX         0.00000   0.00019   0.00000  -0.00000  -0.00000
  82        4PY        -0.00000  -0.00000  -0.00129  -0.00476  -0.00313
  83        4PZ         0.00000   0.00000   0.00226  -0.00342  -0.00412
  84        5PX         0.00000   0.00009   0.00000   0.00000   0.00000
  85        5PY        -0.00000  -0.00000  -0.01203   0.02488   0.03155
  86        5PZ         0.00000   0.00000   0.00350   0.00911   0.00246
                          71        72        73        74        75
  71        3S          0.00697
  72        4PX         0.00000   0.00088
  73        4PY         0.00055   0.00000   0.00092
  74        4PZ         0.00116  -0.00000   0.00049   0.00052
  75        5PX         0.00000   0.00025   0.00000   0.00000   0.00015
  76        5PY         0.00732   0.00000   0.00138   0.00178   0.00000
  77        5PZ         0.00227   0.00000   0.00173   0.00084   0.00000
  78 6   H  1S         -0.02755  -0.00000   0.00476  -0.00342   0.00000
  79        2S         -0.03422  -0.00000   0.00313  -0.00412   0.00000
  80        3S         -0.00678  -0.00000  -0.00072  -0.00131  -0.00000
  81        4PX        -0.00000   0.00088   0.00000  -0.00000   0.00025
  82        4PY         0.00072  -0.00000  -0.00068  -0.00013  -0.00000
  83        4PZ        -0.00131  -0.00000   0.00013  -0.00006  -0.00000
  84        5PX        -0.00000   0.00025   0.00000  -0.00000   0.00015
  85        5PY         0.00728   0.00000   0.00018   0.00106   0.00000
  86        5PZ        -0.00248  -0.00000   0.00140   0.00011   0.00000
                          76        77        78        79        80
  76        5PY         0.00876
  77        5PZ         0.00348   0.00413
  78 6   H  1S         -0.02488   0.00911   0.22103
  79        2S         -0.03155   0.00246   0.21522   0.22779
  80        3S         -0.00728  -0.00248   0.02627   0.03300   0.00697
  81        4PX        -0.00000  -0.00000   0.00000   0.00000   0.00000
  82        4PY         0.00018  -0.00140  -0.01211  -0.01048  -0.00055
  83        4PZ        -0.00106   0.00011   0.00878   0.00914   0.00116
  84        5PX        -0.00000   0.00000   0.00000   0.00000   0.00000
  85        5PY         0.00709   0.00138  -0.03631  -0.04174  -0.00732
  86        5PZ        -0.00138   0.00238   0.02554   0.02467   0.00227
                          81        82        83        84        85
  81        4PX         0.00088
  82        4PY        -0.00000   0.00092
  83        4PZ        -0.00000  -0.00049   0.00052
  84        5PX         0.00025  -0.00000   0.00000   0.00015
  85        5PY        -0.00000   0.00138  -0.00178  -0.00000   0.00876
  86        5PZ         0.00000  -0.00173   0.00084   0.00000  -0.00348
                          86
  86        5PZ         0.00413
     Beta Density Matrix:
                           1         2         3         4         5
   1 1   C  1S          1.02924
   2        2S         -0.04836   0.14903
   3        3S         -0.06026   0.14591   0.29589
   4        4S          0.03094  -0.06767  -0.13211   0.06954
   5        5PX        -0.00000   0.00000   0.00000  -0.00000   0.00000
   6        5PY        -0.00000   0.00000   0.00000  -0.00000   0.00000
   7        5PZ        -0.00105   0.00126   0.01792  -0.05597   0.00000
   8        6PX         0.00000  -0.00000  -0.00000   0.00000   0.00000
   9        6PY         0.00000  -0.00000  -0.00000   0.00000   0.00000
  10        6PZ         0.04753  -0.09029  -0.15784   0.06825   0.00000
  11        7PX        -0.00000   0.00000   0.00000  -0.00000  -0.00000
  12        7PY        -0.00000   0.00000   0.00000  -0.00000   0.00000
  13        7PZ        -0.00566   0.01386   0.02974  -0.01501   0.00000
  14        8XX        -0.00430  -0.00595  -0.00392   0.00150   0.00000
  15        8YY        -0.00662  -0.00134  -0.00036  -0.00179   0.00000
  16        8ZZ        -0.00690  -0.00056  -0.00763   0.00545  -0.00000
  17        8XY        -0.00000  -0.00000   0.00000  -0.00000  -0.00000
  18        8XZ        -0.00000   0.00000  -0.00000   0.00000  -0.00000
  19        8YZ        -0.00000   0.00000  -0.00000   0.00000  -0.00000
  20        9XX         0.00450  -0.00520   0.00206  -0.00171   0.00000
  21        9YY         0.02494  -0.04349  -0.05532   0.03227  -0.00000
  22        9ZZ        -0.00621   0.01773   0.04345  -0.02797   0.00000
  23        9XY         0.00000  -0.00000  -0.00000   0.00000  -0.00000
  24        9XZ        -0.00000   0.00000   0.00000  -0.00000  -0.00000
  25        9YZ        -0.00000   0.00000   0.00000  -0.00000  -0.00000
  26 2   H  1S         -0.04391   0.08481   0.08965  -0.06275   0.00000
  27        2S         -0.04586   0.07516   0.07652  -0.04987   0.00000
  28        3S          0.00073  -0.00175  -0.00498   0.00196   0.00000
  29        4PX         0.00000  -0.00000  -0.00000   0.00000  -0.00000
  30        4PY         0.00475  -0.00916  -0.00962   0.00600  -0.00000
  31        4PZ         0.00296  -0.00577  -0.00580   0.00238   0.00000
  32        5PX         0.00000  -0.00000  -0.00000   0.00000  -0.00000
  33        5PY         0.00666  -0.00945  -0.00354   0.00210  -0.00000
  34        5PZ         0.00875  -0.01529  -0.01596   0.01155  -0.00000
  35 3   H  1S         -0.04391   0.08481   0.08965  -0.06275   0.00000
  36        2S         -0.04586   0.07516   0.07652  -0.04987   0.00000
  37        3S          0.00073  -0.00175  -0.00498   0.00196   0.00000
  38        4PX         0.00000  -0.00000  -0.00000   0.00000  -0.00000
  39        4PY        -0.00475   0.00916   0.00962  -0.00600   0.00000
  40        4PZ         0.00296  -0.00577  -0.00580   0.00238   0.00000
  41        5PX         0.00000  -0.00000  -0.00000   0.00000  -0.00000
  42        5PY        -0.00666   0.00945   0.00354  -0.00210   0.00000
  43        5PZ         0.00875  -0.01529  -0.01596   0.01155  -0.00000
  44 4   C  1S          0.00874  -0.01514   0.05229  -0.02834   0.00000
  45        2S         -0.01514   0.02543  -0.11295   0.06204  -0.00000
  46        3S          0.05229  -0.11295  -0.24807   0.14058  -0.00000
  47        4S         -0.02834   0.06204   0.14058  -0.06717   0.00000
  48        5PX        -0.00000   0.00000   0.00000  -0.00000   0.00000
  49        5PY        -0.00000   0.00000   0.00000  -0.00000   0.00000
  50        5PZ        -0.04086   0.08080   0.15478  -0.03062  -0.00000
  51        6PX         0.00000  -0.00000  -0.00000   0.00000  -0.00000
  52        6PY         0.00000  -0.00000  -0.00000   0.00000   0.00000
  53        6PZ         0.02112  -0.04321  -0.12315   0.07264  -0.00000
  54        7PX        -0.00000   0.00000   0.00000  -0.00000  -0.00000
  55        7PY        -0.00000   0.00000   0.00000  -0.00000   0.00000
  56        7PZ        -0.00641   0.01462   0.03009  -0.01499   0.00000
  57        8XX         0.00162  -0.00312   0.00173  -0.00131   0.00000
  58        8YY         0.00205  -0.00364  -0.00552   0.00082   0.00000
  59        8ZZ        -0.00523   0.00939   0.01302  -0.00488  -0.00000
  60        8XY         0.00000  -0.00000   0.00000   0.00000   0.00000
  61        8XZ        -0.00000   0.00000   0.00000  -0.00000   0.00000
  62        8YZ        -0.00000   0.00000   0.00000  -0.00000   0.00000
  63        9XX         0.00362  -0.00879  -0.00537   0.00201   0.00000
  64        9YY        -0.00760   0.01343   0.06462  -0.02788   0.00000
  65        9ZZ         0.01587  -0.03240  -0.06190   0.02485   0.00000
  66        9XY        -0.00000   0.00000   0.00000  -0.00000   0.00000
  67        9XZ         0.00000  -0.00000  -0.00000   0.00000   0.00000
  68        9YZ         0.00000  -0.00000  -0.00000   0.00000   0.00000
  69 5   H  1S          0.00886  -0.02041  -0.13175   0.04825   0.00000
  70        2S          0.00554  -0.00910  -0.10117   0.03925   0.00000
  71        3S         -0.00081   0.00232   0.00357  -0.00232   0.00000
  72        4PX        -0.00000   0.00000  -0.00000   0.00000  -0.00000
  73        4PY         0.00039  -0.00112  -0.01200   0.00484   0.00000
  74        4PZ        -0.00089   0.00128  -0.00363   0.00234  -0.00000
  75        5PX         0.00000  -0.00000  -0.00000   0.00000  -0.00000
  76        5PY        -0.00311   0.00648  -0.00278   0.00107  -0.00000
  77        5PZ         0.00223  -0.00391  -0.02451   0.00874   0.00000
  78 6   H  1S          0.00886  -0.02041  -0.13175   0.04825   0.00000
  79        2S          0.00554  -0.00910  -0.10117   0.03925   0.00000
  80        3S         -0.00081   0.00232   0.00357  -0.00232   0.00000
  81        4PX        -0.00000   0.00000  -0.00000   0.00000  -0.00000
  82        4PY        -0.00039   0.00112   0.01200  -0.00484  -0.00000
  83        4PZ        -0.00089   0.00128  -0.00363   0.00234  -0.00000
  84        5PX         0.00000  -0.00000  -0.00000   0.00000  -0.00000
  85        5PY         0.00311  -0.00648   0.00278  -0.00107   0.00000
  86        5PZ         0.00223  -0.00391  -0.02451   0.00874   0.00000
                           6         7         8         9        10
   6        5PY         0.11509
   7        5PZ         0.00000   0.22423
   8        6PX         0.00000   0.00000   0.00000
   9        6PY         0.00096   0.00000   0.00000   0.00001
  10        6PZ         0.00000   0.00401   0.00000   0.00000   0.08705
  11        7PX         0.00000   0.00000  -0.00000  -0.00000  -0.00000
  12        7PY        -0.00714   0.00000  -0.00000  -0.00006  -0.00000
  13        7PZ         0.00000   0.00998  -0.00000  -0.00000  -0.01528
  14        8XX         0.00000   0.00183   0.00000   0.00000   0.00276
  15        8YY         0.00000   0.00914   0.00000   0.00000   0.00080
  16        8ZZ        -0.00000  -0.01082   0.00000   0.00000   0.00290
  17        8XY        -0.00000   0.00000  -0.00000  -0.00000   0.00000
  18        8XZ        -0.00000  -0.00000   0.00000  -0.00000   0.00000
  19        8YZ        -0.00319  -0.00000  -0.00000  -0.00003   0.00000
  20        9XX         0.00000   0.00537   0.00000   0.00000   0.00020
  21        9YY        -0.00000  -0.03409   0.00000   0.00000   0.03046
  22        9ZZ         0.00000   0.04310  -0.00000  -0.00000  -0.02034
  23        9XY        -0.00000  -0.00000  -0.00000  -0.00000   0.00000
  24        9XZ        -0.00000   0.00000  -0.00000  -0.00000  -0.00000
  25        9YZ        -0.02256   0.00000  -0.00000  -0.00019  -0.00000
  26 2   H  1S          0.07624   0.09989  -0.00000   0.00063  -0.04912
  27        2S          0.05610   0.06743  -0.00000   0.00047  -0.04345
  28        3S          0.00661   0.00074   0.00000   0.00005   0.00260
  29        4PX        -0.00000   0.00000   0.00000  -0.00000   0.00000
  30        4PY        -0.00316  -0.00730   0.00000  -0.00003   0.00547
  31        4PZ        -0.00394   0.00135   0.00000  -0.00003   0.00365
  32        5PX         0.00000  -0.00000   0.00000   0.00000   0.00000
  33        5PY        -0.01137  -0.00063   0.00000  -0.00009   0.00312
  34        5PZ         0.00007  -0.01949   0.00000   0.00000   0.00869
  35 3   H  1S         -0.07624   0.09989  -0.00000  -0.00063  -0.04912
  36        2S         -0.05610   0.06743  -0.00000  -0.00047  -0.04345
  37        3S         -0.00661   0.00074   0.00000  -0.00005   0.00260
  38        4PX         0.00000   0.00000   0.00000   0.00000   0.00000
  39        4PY        -0.00316   0.00730  -0.00000  -0.00003  -0.00547
  40        4PZ         0.00394   0.00135   0.00000   0.00003   0.00365
  41        5PX        -0.00000  -0.00000   0.00000  -0.00000   0.00000
  42        5PY        -0.01137   0.00063  -0.00000  -0.00009  -0.00312
  43        5PZ        -0.00007  -0.01949   0.00000  -0.00000   0.00869
  44 4   C  1S          0.00000   0.04086  -0.00000  -0.00000  -0.02112
  45        2S         -0.00000  -0.08080   0.00000   0.00000   0.04321
  46        3S         -0.00000  -0.15478   0.00000   0.00000   0.12315
  47        4S          0.00000   0.03062  -0.00000  -0.00000  -0.07264
  48        5PX         0.00000  -0.00000  -0.00000   0.00000  -0.00000
  49        5PY         0.11509  -0.00000   0.00000   0.00096  -0.00000
  50        5PZ        -0.00000  -0.16936  -0.00000  -0.00000  -0.09329
  51        6PX         0.00000  -0.00000   0.00000   0.00000   0.00000
  52        6PY         0.00096  -0.00000   0.00000   0.00001   0.00000
  53        6PZ        -0.00000  -0.09329   0.00000   0.00000   0.05820
  54        7PX         0.00000   0.00000  -0.00000  -0.00000  -0.00000
  55        7PY        -0.00714   0.00000  -0.00000  -0.00006  -0.00000
  56        7PZ         0.00000   0.00902  -0.00000  -0.00000  -0.01562
  57        8XX         0.00000   0.00358  -0.00000  -0.00000  -0.00008
  58        8YY         0.00000   0.00746   0.00000   0.00000   0.00354
  59        8ZZ        -0.00000  -0.00430  -0.00000  -0.00000  -0.00770
  60        8XY         0.00000   0.00000   0.00000   0.00000   0.00000
  61        8XZ         0.00000  -0.00000  -0.00000   0.00000  -0.00000
  62        8YZ         0.00319  -0.00000   0.00000   0.00003  -0.00000
  63        9XX         0.00000   0.00302   0.00000   0.00000   0.00402
  64        9YY         0.00000   0.00404  -0.00000  -0.00000  -0.03158
  65        9ZZ        -0.00000   0.00965   0.00000   0.00000   0.03409
  66        9XY         0.00000   0.00000   0.00000   0.00000  -0.00000
  67        9XZ         0.00000   0.00000   0.00000   0.00000   0.00000
  68        9YZ         0.02256  -0.00000   0.00000   0.00019   0.00000
  69 5   H  1S         -0.07624   0.02955   0.00000  -0.00063   0.06532
  70        2S         -0.05610   0.01092   0.00000  -0.00047   0.04850
  71        3S         -0.00661   0.00345  -0.00000  -0.00005  -0.00181
  72        4PX        -0.00000  -0.00000   0.00000  -0.00000   0.00000
  73        4PY        -0.00316   0.00043   0.00000  -0.00003   0.00570
  74        4PZ        -0.00394  -0.00434   0.00000  -0.00003   0.00122
  75        5PX         0.00000   0.00000   0.00000   0.00000   0.00000
  76        5PY        -0.01137  -0.00139   0.00000  -0.00009   0.00017
  77        5PZ         0.00007   0.00663   0.00000   0.00000   0.01224
  78 6   H  1S          0.07624   0.02955   0.00000   0.00063   0.06532
  79        2S          0.05610   0.01092   0.00000   0.00047   0.04850
  80        3S          0.00661   0.00345  -0.00000   0.00005  -0.00181
  81        4PX         0.00000  -0.00000   0.00000   0.00000   0.00000
  82        4PY        -0.00316  -0.00043  -0.00000  -0.00003  -0.00570
  83        4PZ         0.00394  -0.00434   0.00000   0.00003   0.00122
  84        5PX        -0.00000   0.00000   0.00000  -0.00000   0.00000
  85        5PY        -0.01137   0.00139  -0.00000  -0.00009  -0.00017
  86        5PZ        -0.00007   0.00663   0.00000  -0.00000   0.01224
                          11        12        13        14        15
  11        7PX         0.00000
  12        7PY         0.00000   0.00044
  13        7PZ         0.00000   0.00000   0.00329
  14        8XX        -0.00000  -0.00000  -0.00029   0.00031
  15        8YY         0.00000   0.00000   0.00030   0.00018   0.00043
  16        8ZZ        -0.00000  -0.00000  -0.00117  -0.00010  -0.00039
  17        8XY         0.00000   0.00000   0.00000   0.00000   0.00000
  18        8XZ        -0.00000   0.00000  -0.00000  -0.00000  -0.00000
  19        8YZ         0.00000   0.00020  -0.00000  -0.00000  -0.00000
  20        9XX         0.00000   0.00000   0.00044   0.00031   0.00026
  21        9YY        -0.00000  -0.00000  -0.00657   0.00127  -0.00107
  22        9ZZ         0.00000   0.00000   0.00587  -0.00009   0.00162
  23        9XY         0.00000   0.00000  -0.00000   0.00000  -0.00000
  24        9XZ         0.00000   0.00000   0.00000  -0.00000   0.00000
  25        9YZ         0.00000   0.00140   0.00000  -0.00000   0.00000
  26 2   H  1S          0.00000  -0.00473   0.01217  -0.00246   0.00339
  27        2S          0.00000  -0.00348   0.00972  -0.00233   0.00219
  28        3S         -0.00000  -0.00041  -0.00047   0.00004   0.00004
  29        4PX         0.00000   0.00000  -0.00000   0.00000   0.00000
  30        4PY        -0.00000   0.00020  -0.00118   0.00029  -0.00022
  31        4PZ        -0.00000   0.00024  -0.00050   0.00023   0.00010
  32        5PX         0.00000  -0.00000  -0.00000   0.00000  -0.00000
  33        5PY        -0.00000   0.00071  -0.00032   0.00041   0.00004
  34        5PZ        -0.00000  -0.00000  -0.00223   0.00043  -0.00068
  35 3   H  1S          0.00000   0.00473   0.01217  -0.00246   0.00339
  36        2S          0.00000   0.00348   0.00972  -0.00233   0.00219
  37        3S         -0.00000   0.00041  -0.00047   0.00004   0.00004
  38        4PX         0.00000  -0.00000  -0.00000   0.00000   0.00000
  39        4PY         0.00000   0.00020   0.00118  -0.00029   0.00022
  40        4PZ        -0.00000  -0.00024  -0.00050   0.00023   0.00010
  41        5PX         0.00000   0.00000  -0.00000   0.00000  -0.00000
  42        5PY         0.00000   0.00071   0.00032  -0.00041  -0.00004
  43        5PZ        -0.00000   0.00000  -0.00223   0.00043  -0.00068
  44 4   C  1S          0.00000   0.00000   0.00641   0.00162   0.00205
  45        2S         -0.00000  -0.00000  -0.01462  -0.00312  -0.00364
  46        3S         -0.00000  -0.00000  -0.03009   0.00173  -0.00552
  47        4S          0.00000   0.00000   0.01499  -0.00131   0.00082
  48        5PX        -0.00000   0.00000   0.00000  -0.00000  -0.00000
  49        5PY         0.00000  -0.00714   0.00000  -0.00000  -0.00000
  50        5PZ         0.00000   0.00000   0.00902  -0.00358  -0.00746
  51        6PX        -0.00000  -0.00000  -0.00000   0.00000  -0.00000
  52        6PY        -0.00000  -0.00006  -0.00000   0.00000  -0.00000
  53        6PZ        -0.00000  -0.00000  -0.01562   0.00008  -0.00354
  54        7PX         0.00000   0.00000   0.00000  -0.00000   0.00000
  55        7PY         0.00000   0.00044   0.00000  -0.00000   0.00000
  56        7PZ         0.00000   0.00000   0.00329  -0.00033   0.00026
  57        8XX         0.00000   0.00000   0.00033   0.00020   0.00018
  58        8YY        -0.00000  -0.00000  -0.00026   0.00018   0.00033
  59        8ZZ         0.00000   0.00000   0.00111  -0.00035  -0.00024
  60        8XY        -0.00000  -0.00000   0.00000   0.00000   0.00000
  61        8XZ         0.00000  -0.00000   0.00000  -0.00000  -0.00000
  62        8YZ        -0.00000  -0.00020   0.00000  -0.00000  -0.00000
  63        9XX        -0.00000  -0.00000  -0.00038   0.00041   0.00020
  64        9YY         0.00000   0.00000   0.00663   0.00008   0.00012
  65        9ZZ        -0.00000  -0.00000  -0.00572   0.00100   0.00062
  66        9XY        -0.00000  -0.00000   0.00000   0.00000   0.00000
  67        9XZ        -0.00000  -0.00000  -0.00000   0.00000   0.00000
  68        9YZ        -0.00000  -0.00140  -0.00000   0.00000  -0.00000
  69 5   H  1S         -0.00000   0.00473  -0.01218  -0.00022   0.00124
  70        2S         -0.00000   0.00348  -0.00983  -0.00059   0.00040
  71        3S          0.00000   0.00041   0.00047  -0.00005   0.00012
  72        4PX         0.00000   0.00000  -0.00000  -0.00000  -0.00000
  73        4PY        -0.00000   0.00020  -0.00120  -0.00007   0.00001
  74        4PZ        -0.00000   0.00024  -0.00054  -0.00014  -0.00019
  75        5PX         0.00000  -0.00000  -0.00000  -0.00000   0.00000
  76        5PY        -0.00000   0.00071  -0.00038  -0.00037  -0.00012
  77        5PZ        -0.00000  -0.00000  -0.00222  -0.00003   0.00027
  78 6   H  1S         -0.00000  -0.00473  -0.01218  -0.00022   0.00124
  79        2S         -0.00000  -0.00348  -0.00983  -0.00059   0.00040
  80        3S          0.00000  -0.00041   0.00047  -0.00005   0.00012
  81        4PX         0.00000  -0.00000  -0.00000  -0.00000  -0.00000
  82        4PY         0.00000   0.00020   0.00120   0.00007  -0.00001
  83        4PZ        -0.00000  -0.00024  -0.00054  -0.00014  -0.00019
  84        5PX         0.00000   0.00000  -0.00000  -0.00000   0.00000
  85        5PY         0.00000   0.00071   0.00038   0.00037   0.00012
  86        5PZ        -0.00000   0.00000  -0.00222  -0.00003   0.00027
                          16        17        18        19        20
  16        8ZZ         0.00084
  17        8XY        -0.00000   0.00000
  18        8XZ         0.00000  -0.00000   0.00000
  19        8YZ         0.00000   0.00000   0.00000   0.00009
  20        9XX        -0.00055   0.00000  -0.00000  -0.00000   0.00062
  21        9YY         0.00214  -0.00000   0.00000   0.00000   0.00028
  22        9ZZ        -0.00310   0.00000  -0.00000  -0.00000   0.00144
  23        9XY         0.00000  -0.00000   0.00000   0.00000   0.00000
  24        9XZ        -0.00000   0.00000  -0.00000   0.00000   0.00000
  25        9YZ        -0.00000   0.00000   0.00000   0.00062   0.00000
  26 2   H  1S         -0.00495  -0.00000  -0.00000  -0.00211  -0.00065
  27        2S         -0.00326  -0.00000  -0.00000  -0.00155  -0.00118
  28        3S          0.00011  -0.00000   0.00000  -0.00018  -0.00007
  29        4PX        -0.00000  -0.00000   0.00000   0.00000   0.00000
  30        4PY         0.00037   0.00000   0.00000   0.00009   0.00015
  31        4PZ        -0.00004   0.00000  -0.00000   0.00011   0.00023
  32        5PX         0.00000  -0.00000   0.00000  -0.00000   0.00000
  33        5PY        -0.00021   0.00000  -0.00000   0.00031   0.00059
  34        5PZ         0.00094  -0.00000   0.00000  -0.00000   0.00010
  35 3   H  1S         -0.00495   0.00000  -0.00000   0.00211  -0.00065
  36        2S         -0.00326   0.00000  -0.00000   0.00155  -0.00118
  37        3S          0.00011   0.00000   0.00000   0.00018  -0.00007
  38        4PX        -0.00000   0.00000   0.00000  -0.00000   0.00000
  39        4PY        -0.00037   0.00000  -0.00000   0.00009  -0.00015
  40        4PZ        -0.00004  -0.00000  -0.00000  -0.00011   0.00023
  41        5PX         0.00000   0.00000   0.00000   0.00000   0.00000
  42        5PY         0.00021   0.00000   0.00000   0.00031  -0.00059
  43        5PZ         0.00094   0.00000   0.00000   0.00000   0.00010
  44 4   C  1S         -0.00523   0.00000  -0.00000  -0.00000   0.00362
  45        2S          0.00939  -0.00000   0.00000   0.00000  -0.00879
  46        3S          0.01302   0.00000   0.00000   0.00000  -0.00537
  47        4S         -0.00488   0.00000  -0.00000  -0.00000   0.00201
  48        5PX         0.00000  -0.00000  -0.00000  -0.00000  -0.00000
  49        5PY         0.00000  -0.00000  -0.00000  -0.00319  -0.00000
  50        5PZ         0.00430  -0.00000   0.00000   0.00000  -0.00302
  51        6PX         0.00000  -0.00000   0.00000  -0.00000  -0.00000
  52        6PY         0.00000  -0.00000  -0.00000  -0.00003  -0.00000
  53        6PZ         0.00770  -0.00000   0.00000   0.00000  -0.00402
  54        7PX        -0.00000   0.00000  -0.00000   0.00000   0.00000
  55        7PY        -0.00000   0.00000   0.00000   0.00020   0.00000
  56        7PZ        -0.00111   0.00000  -0.00000  -0.00000   0.00038
  57        8XX        -0.00035   0.00000  -0.00000  -0.00000   0.00041
  58        8YY        -0.00024   0.00000  -0.00000  -0.00000   0.00020
  59        8ZZ         0.00002  -0.00000   0.00000   0.00000  -0.00025
  60        8XY        -0.00000   0.00000  -0.00000  -0.00000   0.00000
  61        8XZ         0.00000  -0.00000   0.00000  -0.00000  -0.00000
  62        8YZ         0.00000  -0.00000  -0.00000  -0.00009  -0.00000
  63        9XX        -0.00025   0.00000  -0.00000  -0.00000   0.00052
  64        9YY        -0.00237   0.00000  -0.00000  -0.00000   0.00190
  65        9ZZ         0.00090   0.00000  -0.00000   0.00000   0.00000
  66        9XY        -0.00000   0.00000   0.00000  -0.00000   0.00000
  67        9XZ         0.00000  -0.00000  -0.00000  -0.00000  -0.00000
  68        9YZ         0.00000  -0.00000  -0.00000  -0.00062  -0.00000
  69 5   H  1S          0.00341   0.00000   0.00000   0.00211  -0.00366
  70        2S          0.00340   0.00000   0.00000   0.00155  -0.00357
  71        3S         -0.00022   0.00000  -0.00000   0.00018   0.00005
  72        4PX         0.00000   0.00000   0.00000   0.00000  -0.00000
  73        4PY         0.00044   0.00000   0.00000   0.00009  -0.00044
  74        4PZ         0.00040   0.00000   0.00000   0.00011  -0.00036
  75        5PX         0.00000   0.00000   0.00000  -0.00000  -0.00000
  76        5PY         0.00043   0.00000   0.00000   0.00031  -0.00067
  77        5PZ         0.00058  -0.00000   0.00000  -0.00000  -0.00065
  78 6   H  1S          0.00341  -0.00000   0.00000  -0.00211  -0.00366
  79        2S          0.00340  -0.00000   0.00000  -0.00155  -0.00357
  80        3S         -0.00022  -0.00000  -0.00000  -0.00018   0.00005
  81        4PX         0.00000  -0.00000   0.00000  -0.00000  -0.00000
  82        4PY        -0.00044   0.00000  -0.00000   0.00009   0.00044
  83        4PZ         0.00040  -0.00000   0.00000  -0.00011  -0.00036
  84        5PX         0.00000  -0.00000   0.00000   0.00000  -0.00000
  85        5PY        -0.00043   0.00000  -0.00000   0.00031   0.00067
  86        5PZ         0.00058   0.00000   0.00000   0.00000  -0.00065
                          21        22        23        24        25
  21        9YY         0.01855
  22        9ZZ        -0.01316   0.01379
  23        9XY         0.00000   0.00000   0.00000
  24        9XZ        -0.00000   0.00000  -0.00000   0.00000
  25        9YZ        -0.00000   0.00000   0.00000   0.00000   0.00442
  26 2   H  1S         -0.03977   0.02894  -0.00000   0.00000  -0.01494
  27        2S         -0.03205   0.02139  -0.00000   0.00000  -0.01100
  28        3S          0.00062  -0.00056  -0.00000  -0.00000  -0.00130
  29        4PX         0.00000  -0.00000   0.00000   0.00000   0.00000
  30        4PY         0.00378  -0.00249   0.00000  -0.00000   0.00062
  31        4PZ         0.00150  -0.00046   0.00000  -0.00000   0.00077
  32        5PX         0.00000  -0.00000   0.00000   0.00000  -0.00000
  33        5PY         0.00249  -0.00036   0.00000  -0.00000   0.00223
  34        5PZ         0.00738  -0.00545  -0.00000  -0.00000  -0.00001
  35 3   H  1S         -0.03977   0.02894   0.00000   0.00000   0.01494
  36        2S         -0.03205   0.02139   0.00000   0.00000   0.01100
  37        3S          0.00062  -0.00056   0.00000  -0.00000   0.00130
  38        4PX         0.00000  -0.00000  -0.00000   0.00000  -0.00000
  39        4PY        -0.00378   0.00249   0.00000   0.00000   0.00062
  40        4PZ         0.00150  -0.00046  -0.00000  -0.00000  -0.00077
  41        5PX         0.00000  -0.00000  -0.00000   0.00000   0.00000
  42        5PY        -0.00249   0.00036   0.00000   0.00000   0.00223
  43        5PZ         0.00738  -0.00545   0.00000  -0.00000   0.00001
  44 4   C  1S         -0.00760   0.01587  -0.00000   0.00000   0.00000
  45        2S          0.01343  -0.03240   0.00000  -0.00000  -0.00000
  46        3S          0.06462  -0.06190   0.00000  -0.00000  -0.00000
  47        4S         -0.02788   0.02485  -0.00000   0.00000   0.00000
  48        5PX        -0.00000  -0.00000  -0.00000  -0.00000  -0.00000
  49        5PY        -0.00000   0.00000  -0.00000  -0.00000  -0.02256
  50        5PZ        -0.00404  -0.00965  -0.00000  -0.00000   0.00000
  51        6PX         0.00000  -0.00000  -0.00000  -0.00000  -0.00000
  52        6PY         0.00000  -0.00000  -0.00000  -0.00000  -0.00019
  53        6PZ         0.03158  -0.03409   0.00000  -0.00000  -0.00000
  54        7PX        -0.00000   0.00000   0.00000   0.00000   0.00000
  55        7PY        -0.00000   0.00000   0.00000   0.00000   0.00140
  56        7PZ        -0.00663   0.00572   0.00000   0.00000   0.00000
  57        8XX         0.00008   0.00100   0.00000   0.00000   0.00000
  58        8YY         0.00012   0.00062   0.00000   0.00000  -0.00000
  59        8ZZ        -0.00237   0.00090  -0.00000   0.00000   0.00000
  60        8XY         0.00000   0.00000   0.00000  -0.00000  -0.00000
  61        8XZ        -0.00000  -0.00000  -0.00000  -0.00000  -0.00000
  62        8YZ        -0.00000   0.00000  -0.00000  -0.00000  -0.00062
  63        9XX         0.00190   0.00000   0.00000  -0.00000  -0.00000
  64        9YY        -0.00796   0.01007  -0.00000   0.00000   0.00000
  65        9ZZ         0.01007  -0.00661   0.00000  -0.00000  -0.00000
  66        9XY         0.00000   0.00000  -0.00000   0.00000  -0.00000
  67        9XZ         0.00000  -0.00000  -0.00000  -0.00000  -0.00000
  68        9YZ         0.00000  -0.00000  -0.00000  -0.00000  -0.00442
  69 5   H  1S          0.00910  -0.01394   0.00000  -0.00000   0.01494
  70        2S          0.00724  -0.01303   0.00000  -0.00000   0.01100
  71        3S         -0.00126   0.00109   0.00000   0.00000   0.00130
  72        4PX         0.00000  -0.00000   0.00000   0.00000   0.00000
  73        4PY         0.00099  -0.00170   0.00000  -0.00000   0.00062
  74        4PZ         0.00058  -0.00137   0.00000  -0.00000   0.00077
  75        5PX         0.00000  -0.00000  -0.00000   0.00000  -0.00000
  76        5PY        -0.00108  -0.00087   0.00000  -0.00000   0.00223
  77        5PZ         0.00156  -0.00238  -0.00000  -0.00000  -0.00001
  78 6   H  1S          0.00910  -0.01394  -0.00000  -0.00000  -0.01494
  79        2S          0.00724  -0.01303  -0.00000  -0.00000  -0.01100
  80        3S         -0.00126   0.00109  -0.00000   0.00000  -0.00130
  81        4PX         0.00000  -0.00000  -0.00000   0.00000  -0.00000
  82        4PY        -0.00099   0.00170   0.00000   0.00000   0.00062
  83        4PZ         0.00058  -0.00137  -0.00000  -0.00000  -0.00077
  84        5PX         0.00000  -0.00000   0.00000   0.00000   0.00000
  85        5PY         0.00108   0.00087   0.00000   0.00000   0.00223
  86        5PZ         0.00156  -0.00238   0.00000  -0.00000   0.00001
                          26        27        28        29        30
  26 2   H  1S          0.14289
  27        2S          0.10983   0.08564
  28        3S          0.00374   0.00261   0.00048
  29        4PX        -0.00000  -0.00000  -0.00000   0.00000
  30        4PY        -0.01053  -0.00835  -0.00010   0.00000   0.00089
  31        4PZ        -0.00529  -0.00443  -0.00015   0.00000   0.00042
  32        5PX        -0.00000  -0.00000   0.00000   0.00000   0.00000
  33        5PY        -0.01325  -0.01064  -0.00067   0.00000   0.00091
  34        5PZ        -0.01728  -0.01353   0.00011   0.00000   0.00157
  35 3   H  1S          0.04188   0.03550  -0.00502  -0.00000  -0.00634
  36        2S          0.03550   0.03094  -0.00383  -0.00000  -0.00526
  37        3S         -0.00502  -0.00383  -0.00028   0.00000   0.00027
  38        4PX        -0.00000  -0.00000   0.00000  -0.00000   0.00000
  39        4PY         0.00634   0.00526  -0.00027  -0.00000  -0.00071
  40        4PZ        -0.00007  -0.00059   0.00030   0.00000   0.00020
  41        5PX        -0.00000  -0.00000   0.00000  -0.00000   0.00000
  42        5PY        -0.00182  -0.00045  -0.00064   0.00000  -0.00029
  43        5PZ        -0.01737  -0.01360   0.00010   0.00000   0.00157
  44 4   C  1S          0.00886   0.00554  -0.00081   0.00000  -0.00039
  45        2S         -0.02041  -0.00910   0.00232  -0.00000   0.00112
  46        3S         -0.13175  -0.10117   0.00357   0.00000   0.01200
  47        4S          0.04825   0.03925  -0.00232  -0.00000  -0.00484
  48        5PX        -0.00000  -0.00000  -0.00000  -0.00000   0.00000
  49        5PY         0.07624   0.05610   0.00661  -0.00000  -0.00316
  50        5PZ        -0.02955  -0.01092  -0.00345  -0.00000   0.00043
  51        6PX        -0.00000  -0.00000   0.00000   0.00000   0.00000
  52        6PY         0.00063   0.00047   0.00005  -0.00000  -0.00003
  53        6PZ        -0.06532  -0.04850   0.00181   0.00000   0.00570
  54        7PX         0.00000   0.00000  -0.00000   0.00000  -0.00000
  55        7PY        -0.00473  -0.00348  -0.00041   0.00000   0.00020
  56        7PZ         0.01218   0.00983  -0.00047  -0.00000  -0.00120
  57        8XX        -0.00022  -0.00059  -0.00005   0.00000   0.00007
  58        8YY         0.00124   0.00040   0.00012   0.00000  -0.00001
  59        8ZZ         0.00341   0.00340  -0.00022  -0.00000  -0.00044
  60        8XY         0.00000   0.00000   0.00000  -0.00000  -0.00000
  61        8XZ         0.00000   0.00000  -0.00000  -0.00000  -0.00000
  62        8YZ         0.00211   0.00155   0.00018  -0.00000  -0.00009
  63        9XX        -0.00366  -0.00357   0.00005   0.00000   0.00044
  64        9YY         0.00910   0.00724  -0.00126  -0.00000  -0.00099
  65        9ZZ        -0.01394  -0.01303   0.00109   0.00000   0.00170
  66        9XY         0.00000   0.00000   0.00000  -0.00000  -0.00000
  67        9XZ        -0.00000  -0.00000   0.00000  -0.00000   0.00000
  68        9YZ         0.01494   0.01100   0.00130  -0.00000  -0.00062
  69 5   H  1S         -0.04828  -0.03692  -0.00155   0.00000   0.00247
  70        2S         -0.03692  -0.02732  -0.00105   0.00000   0.00181
  71        3S         -0.00155  -0.00105  -0.00042   0.00000  -0.00007
  72        4PX        -0.00000  -0.00000  -0.00000   0.00000   0.00000
  73        4PY        -0.00247  -0.00181   0.00007   0.00000   0.00015
  74        4PZ        -0.00377  -0.00249  -0.00016   0.00000   0.00017
  75        5PX         0.00000   0.00000   0.00000   0.00000   0.00000
  76        5PY        -0.00441  -0.00255  -0.00054   0.00000  -0.00004
  77        5PZ         0.00089   0.00034   0.00054   0.00000   0.00004
  78 6   H  1S          0.05274   0.03741   0.00721  -0.00000  -0.00173
  79        2S          0.03741   0.02738   0.00540  -0.00000  -0.00128
  80        3S          0.00721   0.00540   0.00034  -0.00000  -0.00044
  81        4PX         0.00000   0.00000   0.00000  -0.00000  -0.00000
  82        4PY        -0.00173  -0.00128  -0.00044   0.00000   0.00003
  83        4PZ         0.00145   0.00135   0.00030  -0.00000  -0.00005
  84        5PX         0.00000   0.00000   0.00000   0.00000   0.00000
  85        5PY        -0.01066  -0.00854  -0.00077   0.00000   0.00066
  86        5PZ         0.00079   0.00027   0.00053   0.00000   0.00004
                          31        32        33        34        35
  31        4PZ         0.00037
  32        5PX         0.00000   0.00000
  33        5PY         0.00075   0.00000   0.00196
  34        5PZ         0.00047   0.00000   0.00104   0.00326
  35 3   H  1S         -0.00007  -0.00000   0.00182  -0.01737   0.14289
  36        2S         -0.00059  -0.00000   0.00045  -0.01360   0.10983
  37        3S          0.00030   0.00000   0.00064   0.00010   0.00374
  38        4PX         0.00000  -0.00000  -0.00000   0.00000  -0.00000
  39        4PY        -0.00020  -0.00000  -0.00029  -0.00157   0.01053
  40        4PZ         0.00010   0.00000  -0.00003   0.00048  -0.00529
  41        5PX         0.00000   0.00000   0.00000   0.00000  -0.00000
  42        5PY         0.00003  -0.00000   0.00029  -0.00106   0.01325
  43        5PZ         0.00048   0.00000   0.00106   0.00326  -0.01728
  44 4   C  1S          0.00089  -0.00000   0.00311  -0.00223   0.00886
  45        2S         -0.00128   0.00000  -0.00648   0.00391  -0.02041
  46        3S          0.00363   0.00000   0.00278   0.02451  -0.13175
  47        4S         -0.00234  -0.00000  -0.00107  -0.00874   0.04825
  48        5PX        -0.00000  -0.00000  -0.00000   0.00000  -0.00000
  49        5PY        -0.00394   0.00000  -0.01137   0.00007  -0.07624
  50        5PZ        -0.00434   0.00000  -0.00139   0.00663  -0.02955
  51        6PX         0.00000   0.00000   0.00000   0.00000  -0.00000
  52        6PY        -0.00003   0.00000  -0.00009   0.00000  -0.00063
  53        6PZ         0.00122   0.00000   0.00017   0.01224  -0.06532
  54        7PX        -0.00000   0.00000  -0.00000  -0.00000   0.00000
  55        7PY         0.00024  -0.00000   0.00071  -0.00000   0.00473
  56        7PZ        -0.00054  -0.00000  -0.00038  -0.00222   0.01218
  57        8XX         0.00014   0.00000   0.00037   0.00003  -0.00022
  58        8YY         0.00019  -0.00000   0.00012  -0.00027   0.00124
  59        8ZZ        -0.00040  -0.00000  -0.00043  -0.00058   0.00341
  60        8XY        -0.00000  -0.00000  -0.00000   0.00000  -0.00000
  61        8XZ        -0.00000  -0.00000  -0.00000  -0.00000   0.00000
  62        8YZ        -0.00011   0.00000  -0.00031   0.00000  -0.00211
  63        9XX         0.00036   0.00000   0.00067   0.00065  -0.00366
  64        9YY        -0.00058  -0.00000   0.00108  -0.00156   0.00910
  65        9ZZ         0.00137   0.00000   0.00087   0.00238  -0.01394
  66        9XY        -0.00000   0.00000  -0.00000   0.00000  -0.00000
  67        9XZ         0.00000  -0.00000   0.00000   0.00000  -0.00000
  68        9YZ        -0.00077   0.00000  -0.00223   0.00001  -0.01494
  69 5   H  1S          0.00377  -0.00000   0.00441  -0.00089   0.05274
  70        2S          0.00249  -0.00000   0.00255  -0.00034   0.03741
  71        3S          0.00016  -0.00000   0.00054  -0.00054   0.00721
  72        4PX         0.00000   0.00000   0.00000   0.00000   0.00000
  73        4PY         0.00017   0.00000  -0.00004   0.00004   0.00173
  74        4PZ         0.00006   0.00000   0.00014   0.00022   0.00145
  75        5PX         0.00000   0.00000  -0.00000  -0.00000   0.00000
  76        5PY         0.00014  -0.00000   0.00037  -0.00058   0.01066
  77        5PZ         0.00022  -0.00000  -0.00058  -0.00024   0.00079
  78 6   H  1S         -0.00145  -0.00000  -0.01066  -0.00079  -0.04828
  79        2S         -0.00135  -0.00000  -0.00854  -0.00027  -0.03692
  80        3S         -0.00030  -0.00000  -0.00077  -0.00053  -0.00155
  81        4PX        -0.00000   0.00000  -0.00000   0.00000  -0.00000
  82        4PY         0.00005  -0.00000   0.00066  -0.00004   0.00247
  83        4PZ        -0.00021   0.00000  -0.00064   0.00023  -0.00377
  84        5PX         0.00000   0.00000  -0.00000  -0.00000   0.00000
  85        5PY         0.00064   0.00000   0.00188   0.00057   0.00441
  86        5PZ         0.00023  -0.00000  -0.00057  -0.00024   0.00089
                          36        37        38        39        40
  36        2S          0.08564
  37        3S          0.00261   0.00048
  38        4PX        -0.00000  -0.00000   0.00000
  39        4PY         0.00835   0.00010  -0.00000   0.00089
  40        4PZ        -0.00443  -0.00015   0.00000  -0.00042   0.00037
  41        5PX        -0.00000   0.00000   0.00000  -0.00000   0.00000
  42        5PY         0.01064   0.00067  -0.00000   0.00091  -0.00075
  43        5PZ        -0.01353   0.00011   0.00000  -0.00157   0.00047
  44 4   C  1S          0.00554  -0.00081   0.00000   0.00039   0.00089
  45        2S         -0.00910   0.00232  -0.00000  -0.00112  -0.00128
  46        3S         -0.10117   0.00357   0.00000  -0.01200   0.00363
  47        4S          0.03925  -0.00232  -0.00000   0.00484  -0.00234
  48        5PX        -0.00000  -0.00000  -0.00000  -0.00000  -0.00000
  49        5PY        -0.05610  -0.00661   0.00000  -0.00316   0.00394
  50        5PZ        -0.01092  -0.00345  -0.00000  -0.00043  -0.00434
  51        6PX        -0.00000   0.00000   0.00000  -0.00000   0.00000
  52        6PY        -0.00047  -0.00005   0.00000  -0.00003   0.00003
  53        6PZ        -0.04850   0.00181   0.00000  -0.00570   0.00122
  54        7PX         0.00000  -0.00000   0.00000   0.00000  -0.00000
  55        7PY         0.00348   0.00041  -0.00000   0.00020  -0.00024
  56        7PZ         0.00983  -0.00047  -0.00000   0.00120  -0.00054
  57        8XX        -0.00059  -0.00005   0.00000  -0.00007   0.00014
  58        8YY         0.00040   0.00012   0.00000   0.00001   0.00019
  59        8ZZ         0.00340  -0.00022  -0.00000   0.00044  -0.00040
  60        8XY        -0.00000  -0.00000   0.00000  -0.00000   0.00000
  61        8XZ         0.00000  -0.00000  -0.00000   0.00000  -0.00000
  62        8YZ        -0.00155  -0.00018   0.00000  -0.00009   0.00011
  63        9XX        -0.00357   0.00005   0.00000  -0.00044   0.00036
  64        9YY         0.00724  -0.00126  -0.00000   0.00099  -0.00058
  65        9ZZ        -0.01303   0.00109   0.00000  -0.00170   0.00137
  66        9XY        -0.00000  -0.00000   0.00000  -0.00000   0.00000
  67        9XZ        -0.00000   0.00000  -0.00000  -0.00000   0.00000
  68        9YZ        -0.01100  -0.00130   0.00000  -0.00062   0.00077
  69 5   H  1S          0.03741   0.00721  -0.00000   0.00173  -0.00145
  70        2S          0.02738   0.00540  -0.00000   0.00128  -0.00135
  71        3S          0.00540   0.00034  -0.00000   0.00044  -0.00030
  72        4PX         0.00000   0.00000  -0.00000   0.00000  -0.00000
  73        4PY         0.00128   0.00044  -0.00000   0.00003  -0.00005
  74        4PZ         0.00135   0.00030  -0.00000   0.00005  -0.00021
  75        5PX         0.00000   0.00000   0.00000  -0.00000   0.00000
  76        5PY         0.00854   0.00077  -0.00000   0.00066  -0.00064
  77        5PZ         0.00027   0.00053   0.00000  -0.00004   0.00023
  78 6   H  1S         -0.03692  -0.00155   0.00000  -0.00247   0.00377
  79        2S         -0.02732  -0.00105   0.00000  -0.00181   0.00249
  80        3S         -0.00105  -0.00042   0.00000   0.00007   0.00016
  81        4PX        -0.00000  -0.00000   0.00000  -0.00000   0.00000
  82        4PY         0.00181  -0.00007  -0.00000   0.00015  -0.00017
  83        4PZ        -0.00249  -0.00016   0.00000  -0.00017   0.00006
  84        5PX         0.00000   0.00000   0.00000  -0.00000   0.00000
  85        5PY         0.00255   0.00054  -0.00000  -0.00004  -0.00014
  86        5PZ         0.00034   0.00054   0.00000  -0.00004   0.00022
                          41        42        43        44        45
  41        5PX         0.00000
  42        5PY        -0.00000   0.00196
  43        5PZ         0.00000  -0.00104   0.00326
  44 4   C  1S         -0.00000  -0.00311  -0.00223   1.02924
  45        2S          0.00000   0.00648   0.00391  -0.04836   0.14903
  46        3S          0.00000  -0.00278   0.02451  -0.06026   0.14591
  47        4S         -0.00000   0.00107  -0.00874   0.03094  -0.06767
  48        5PX        -0.00000   0.00000   0.00000   0.00000  -0.00000
  49        5PY        -0.00000  -0.01137  -0.00007   0.00000  -0.00000
  50        5PZ         0.00000   0.00139   0.00663   0.00105  -0.00126
  51        6PX         0.00000  -0.00000   0.00000  -0.00000   0.00000
  52        6PY        -0.00000  -0.00009  -0.00000  -0.00000   0.00000
  53        6PZ         0.00000  -0.00017   0.01224  -0.04753   0.09029
  54        7PX         0.00000   0.00000  -0.00000   0.00000  -0.00000
  55        7PY         0.00000   0.00071   0.00000   0.00000  -0.00000
  56        7PZ        -0.00000   0.00038  -0.00222   0.00566  -0.01386
  57        8XX         0.00000  -0.00037   0.00003  -0.00430  -0.00595
  58        8YY        -0.00000  -0.00012  -0.00027  -0.00662  -0.00134
  59        8ZZ        -0.00000   0.00043  -0.00058  -0.00690  -0.00056
  60        8XY         0.00000  -0.00000  -0.00000  -0.00000  -0.00000
  61        8XZ        -0.00000   0.00000  -0.00000  -0.00000   0.00000
  62        8YZ        -0.00000  -0.00031  -0.00000  -0.00000   0.00000
  63        9XX         0.00000  -0.00067   0.00065   0.00450  -0.00520
  64        9YY        -0.00000  -0.00108  -0.00156   0.02494  -0.04349
  65        9ZZ         0.00000  -0.00087   0.00238  -0.00621   0.01773
  66        9XY        -0.00000  -0.00000  -0.00000   0.00000  -0.00000
  67        9XZ        -0.00000  -0.00000   0.00000  -0.00000   0.00000
  68        9YZ        -0.00000  -0.00223  -0.00001  -0.00000   0.00000
  69 5   H  1S         -0.00000   0.01066  -0.00079  -0.04391   0.08481
  70        2S         -0.00000   0.00854  -0.00027  -0.04586   0.07516
  71        3S         -0.00000   0.00077  -0.00053   0.00073  -0.00175
  72        4PX         0.00000   0.00000   0.00000  -0.00000   0.00000
  73        4PY         0.00000   0.00066   0.00004  -0.00475   0.00916
  74        4PZ         0.00000   0.00064   0.00023  -0.00296   0.00577
  75        5PX         0.00000   0.00000  -0.00000  -0.00000   0.00000
  76        5PY        -0.00000   0.00188  -0.00057  -0.00666   0.00945
  77        5PZ        -0.00000   0.00057  -0.00024  -0.00875   0.01529
  78 6   H  1S         -0.00000  -0.00441  -0.00089  -0.04391   0.08481
  79        2S         -0.00000  -0.00255  -0.00034  -0.04586   0.07516
  80        3S         -0.00000  -0.00054  -0.00054   0.00073  -0.00175
  81        4PX         0.00000  -0.00000   0.00000  -0.00000   0.00000
  82        4PY        -0.00000  -0.00004  -0.00004   0.00475  -0.00916
  83        4PZ         0.00000  -0.00014   0.00022  -0.00296   0.00577
  84        5PX         0.00000   0.00000  -0.00000  -0.00000   0.00000
  85        5PY         0.00000   0.00037   0.00058   0.00666  -0.00945
  86        5PZ        -0.00000   0.00058  -0.00024  -0.00875   0.01529
                          46        47        48        49        50
  46        3S          0.29589
  47        4S         -0.13211   0.06954
  48        5PX        -0.00000   0.00000   0.00000
  49        5PY        -0.00000   0.00000   0.00000   0.11509
  50        5PZ        -0.01792   0.05597   0.00000   0.00000   0.22423
  51        6PX         0.00000  -0.00000   0.00000   0.00000   0.00000
  52        6PY         0.00000  -0.00000   0.00000   0.00096   0.00000
  53        6PZ         0.15784  -0.06825   0.00000   0.00000   0.00401
  54        7PX        -0.00000   0.00000  -0.00000   0.00000   0.00000
  55        7PY        -0.00000   0.00000   0.00000  -0.00714   0.00000
  56        7PZ        -0.02974   0.01501   0.00000   0.00000   0.00998
  57        8XX        -0.00392   0.00150  -0.00000  -0.00000  -0.00183
  58        8YY        -0.00036  -0.00179  -0.00000  -0.00000  -0.00914
  59        8ZZ        -0.00763   0.00545   0.00000   0.00000   0.01082
  60        8XY         0.00000  -0.00000   0.00000   0.00000  -0.00000
  61        8XZ        -0.00000   0.00000   0.00000   0.00000   0.00000
  62        8YZ        -0.00000   0.00000   0.00000   0.00319   0.00000
  63        9XX         0.00206  -0.00171  -0.00000  -0.00000  -0.00537
  64        9YY        -0.05532   0.03227   0.00000   0.00000   0.03409
  65        9ZZ         0.04345  -0.02797  -0.00000  -0.00000  -0.04310
  66        9XY        -0.00000   0.00000   0.00000   0.00000   0.00000
  67        9XZ         0.00000  -0.00000   0.00000   0.00000  -0.00000
  68        9YZ         0.00000  -0.00000   0.00000   0.02256  -0.00000
  69 5   H  1S          0.08965  -0.06275  -0.00000  -0.07624  -0.09989
  70        2S          0.07652  -0.04987  -0.00000  -0.05610  -0.06743
  71        3S         -0.00498   0.00196  -0.00000  -0.00661  -0.00074
  72        4PX         0.00000  -0.00000  -0.00000  -0.00000   0.00000
  73        4PY         0.00962  -0.00600  -0.00000  -0.00316  -0.00730
  74        4PZ         0.00580  -0.00238   0.00000  -0.00394   0.00135
  75        5PX         0.00000  -0.00000  -0.00000   0.00000  -0.00000
  76        5PY         0.00354  -0.00210  -0.00000  -0.01137  -0.00063
  77        5PZ         0.01596  -0.01155  -0.00000   0.00007  -0.01949
  78 6   H  1S          0.08965  -0.06275  -0.00000   0.07624  -0.09989
  79        2S          0.07652  -0.04987  -0.00000   0.05610  -0.06743
  80        3S         -0.00498   0.00196  -0.00000   0.00661  -0.00074
  81        4PX         0.00000  -0.00000  -0.00000   0.00000   0.00000
  82        4PY        -0.00962   0.00600   0.00000  -0.00316   0.00730
  83        4PZ         0.00580  -0.00238   0.00000   0.00394   0.00135
  84        5PX         0.00000  -0.00000  -0.00000  -0.00000  -0.00000
  85        5PY        -0.00354   0.00210   0.00000  -0.01137   0.00063
  86        5PZ         0.01596  -0.01155  -0.00000  -0.00007  -0.01949
                          51        52        53        54        55
  51        6PX         0.00000
  52        6PY         0.00000   0.00001
  53        6PZ         0.00000   0.00000   0.08705
  54        7PX        -0.00000  -0.00000  -0.00000   0.00000
  55        7PY        -0.00000  -0.00006  -0.00000   0.00000   0.00044
  56        7PZ        -0.00000  -0.00000  -0.01528   0.00000   0.00000
  57        8XX        -0.00000  -0.00000  -0.00276   0.00000   0.00000
  58        8YY        -0.00000  -0.00000  -0.00080  -0.00000  -0.00000
  59        8ZZ        -0.00000  -0.00000  -0.00290   0.00000   0.00000
  60        8XY         0.00000   0.00000   0.00000  -0.00000  -0.00000
  61        8XZ        -0.00000   0.00000  -0.00000   0.00000  -0.00000
  62        8YZ         0.00000   0.00003  -0.00000  -0.00000  -0.00020
  63        9XX        -0.00000  -0.00000  -0.00020  -0.00000  -0.00000
  64        9YY        -0.00000  -0.00000  -0.03046   0.00000   0.00000
  65        9ZZ         0.00000   0.00000   0.02034  -0.00000  -0.00000
  66        9XY         0.00000   0.00000  -0.00000  -0.00000  -0.00000
  67        9XZ         0.00000   0.00000   0.00000  -0.00000  -0.00000
  68        9YZ         0.00000   0.00019   0.00000  -0.00000  -0.00140
  69 5   H  1S          0.00000  -0.00063   0.04912  -0.00000   0.00473
  70        2S          0.00000  -0.00047   0.04345  -0.00000   0.00348
  71        3S         -0.00000  -0.00005  -0.00260   0.00000   0.00041
  72        4PX         0.00000  -0.00000   0.00000   0.00000   0.00000
  73        4PY         0.00000  -0.00003   0.00547  -0.00000   0.00020
  74        4PZ         0.00000  -0.00003   0.00365  -0.00000   0.00024
  75        5PX         0.00000   0.00000   0.00000   0.00000  -0.00000
  76        5PY         0.00000  -0.00009   0.00312  -0.00000   0.00071
  77        5PZ         0.00000   0.00000   0.00869  -0.00000  -0.00000
  78 6   H  1S          0.00000   0.00063   0.04912  -0.00000  -0.00473
  79        2S          0.00000   0.00047   0.04345  -0.00000  -0.00348
  80        3S         -0.00000   0.00005  -0.00260   0.00000  -0.00041
  81        4PX         0.00000   0.00000   0.00000   0.00000  -0.00000
  82        4PY        -0.00000  -0.00003  -0.00547   0.00000   0.00020
  83        4PZ         0.00000   0.00003   0.00365  -0.00000  -0.00024
  84        5PX         0.00000  -0.00000   0.00000   0.00000   0.00000
  85        5PY        -0.00000  -0.00009  -0.00312   0.00000   0.00071
  86        5PZ         0.00000  -0.00000   0.00869  -0.00000   0.00000
                          56        57        58        59        60
  56        7PZ         0.00329
  57        8XX         0.00029   0.00031
  58        8YY        -0.00030   0.00018   0.00043
  59        8ZZ         0.00117  -0.00010  -0.00039   0.00084
  60        8XY         0.00000   0.00000   0.00000  -0.00000   0.00000
  61        8XZ         0.00000  -0.00000  -0.00000   0.00000  -0.00000
  62        8YZ         0.00000  -0.00000  -0.00000   0.00000   0.00000
  63        9XX        -0.00044   0.00031   0.00026  -0.00055   0.00000
  64        9YY         0.00657   0.00127  -0.00107   0.00214  -0.00000
  65        9ZZ        -0.00587  -0.00009   0.00162  -0.00310   0.00000
  66        9XY         0.00000   0.00000  -0.00000   0.00000  -0.00000
  67        9XZ        -0.00000  -0.00000   0.00000  -0.00000   0.00000
  68        9YZ        -0.00000  -0.00000   0.00000  -0.00000   0.00000
  69 5   H  1S         -0.01217  -0.00246   0.00339  -0.00495  -0.00000
  70        2S         -0.00972  -0.00233   0.00219  -0.00326  -0.00000
  71        3S          0.00047   0.00004   0.00004   0.00011  -0.00000
  72        4PX        -0.00000  -0.00000  -0.00000   0.00000   0.00000
  73        4PY        -0.00118  -0.00029   0.00022  -0.00037  -0.00000
  74        4PZ        -0.00050  -0.00023  -0.00010   0.00004  -0.00000
  75        5PX        -0.00000  -0.00000   0.00000  -0.00000   0.00000
  76        5PY        -0.00032  -0.00041  -0.00004   0.00021  -0.00000
  77        5PZ        -0.00223  -0.00043   0.00068  -0.00094   0.00000
  78 6   H  1S         -0.01217  -0.00246   0.00339  -0.00495   0.00000
  79        2S         -0.00972  -0.00233   0.00219  -0.00326   0.00000
  80        3S          0.00047   0.00004   0.00004   0.00011   0.00000
  81        4PX        -0.00000  -0.00000  -0.00000   0.00000  -0.00000
  82        4PY         0.00118   0.00029  -0.00022   0.00037  -0.00000
  83        4PZ        -0.00050  -0.00023  -0.00010   0.00004   0.00000
  84        5PX        -0.00000  -0.00000   0.00000  -0.00000  -0.00000
  85        5PY         0.00032   0.00041   0.00004  -0.00021  -0.00000
  86        5PZ        -0.00223  -0.00043   0.00068  -0.00094  -0.00000
                          61        62        63        64        65
  61        8XZ         0.00000
  62        8YZ         0.00000   0.00009
  63        9XX        -0.00000  -0.00000   0.00062
  64        9YY         0.00000   0.00000   0.00028   0.01855
  65        9ZZ        -0.00000  -0.00000   0.00144  -0.01316   0.01379
  66        9XY         0.00000   0.00000   0.00000   0.00000   0.00000
  67        9XZ        -0.00000   0.00000   0.00000  -0.00000   0.00000
  68        9YZ         0.00000   0.00062   0.00000  -0.00000   0.00000
  69 5   H  1S         -0.00000  -0.00211  -0.00065  -0.03977   0.02894
  70        2S         -0.00000  -0.00155  -0.00118  -0.03205   0.02139
  71        3S          0.00000  -0.00018  -0.00007   0.00062  -0.00056
  72        4PX        -0.00000  -0.00000  -0.00000  -0.00000   0.00000
  73        4PY        -0.00000  -0.00009  -0.00015  -0.00378   0.00249
  74        4PZ         0.00000  -0.00011  -0.00023  -0.00150   0.00046
  75        5PX        -0.00000   0.00000  -0.00000  -0.00000   0.00000
  76        5PY         0.00000  -0.00031  -0.00059  -0.00249   0.00036
  77        5PZ        -0.00000   0.00000  -0.00010  -0.00738   0.00545
  78 6   H  1S         -0.00000   0.00211  -0.00065  -0.03977   0.02894
  79        2S         -0.00000   0.00155  -0.00118  -0.03205   0.02139
  80        3S          0.00000   0.00018  -0.00007   0.00062  -0.00056
  81        4PX        -0.00000   0.00000  -0.00000  -0.00000   0.00000
  82        4PY         0.00000  -0.00009   0.00015   0.00378  -0.00249
  83        4PZ         0.00000   0.00011  -0.00023  -0.00150   0.00046
  84        5PX        -0.00000  -0.00000  -0.00000  -0.00000   0.00000
  85        5PY        -0.00000  -0.00031   0.00059   0.00249  -0.00036
  86        5PZ        -0.00000  -0.00000  -0.00010  -0.00738   0.00545
                          66        67        68        69        70
  66        9XY         0.00000
  67        9XZ        -0.00000   0.00000
  68        9YZ         0.00000   0.00000   0.00442
  69 5   H  1S         -0.00000   0.00000  -0.01494   0.14289
  70        2S         -0.00000   0.00000  -0.01100   0.10983   0.08564
  71        3S         -0.00000  -0.00000  -0.00130   0.00374   0.00261
  72        4PX        -0.00000  -0.00000  -0.00000   0.00000   0.00000
  73        4PY        -0.00000   0.00000  -0.00062   0.01053   0.00835
  74        4PZ        -0.00000   0.00000  -0.00077   0.00529   0.00443
  75        5PX        -0.00000  -0.00000   0.00000   0.00000   0.00000
  76        5PY        -0.00000   0.00000  -0.00223   0.01325   0.01064
  77        5PZ         0.00000   0.00000   0.00001   0.01728   0.01353
  78 6   H  1S          0.00000   0.00000   0.01494   0.04188   0.03550
  79        2S          0.00000   0.00000   0.01100   0.03550   0.03094
  80        3S          0.00000  -0.00000   0.00130  -0.00502  -0.00383
  81        4PX         0.00000  -0.00000   0.00000   0.00000   0.00000
  82        4PY        -0.00000  -0.00000  -0.00062  -0.00634  -0.00526
  83        4PZ         0.00000   0.00000   0.00077   0.00007   0.00059
  84        5PX         0.00000  -0.00000  -0.00000   0.00000   0.00000
  85        5PY        -0.00000  -0.00000  -0.00223   0.00182   0.00045
  86        5PZ        -0.00000   0.00000  -0.00001   0.01737   0.01360
                          71        72        73        74        75
  71        3S          0.00048
  72        4PX         0.00000   0.00000
  73        4PY         0.00010   0.00000   0.00089
  74        4PZ         0.00015   0.00000   0.00042   0.00037
  75        5PX        -0.00000   0.00000   0.00000   0.00000   0.00000
  76        5PY         0.00067   0.00000   0.00091   0.00075   0.00000
  77        5PZ        -0.00011   0.00000   0.00157   0.00047   0.00000
  78 6   H  1S         -0.00502   0.00000   0.00634   0.00007   0.00000
  79        2S         -0.00383   0.00000   0.00526   0.00059   0.00000
  80        3S         -0.00028  -0.00000  -0.00027  -0.00030  -0.00000
  81        4PX        -0.00000  -0.00000   0.00000   0.00000  -0.00000
  82        4PY         0.00027  -0.00000  -0.00071  -0.00020  -0.00000
  83        4PZ        -0.00030   0.00000   0.00020   0.00010   0.00000
  84        5PX        -0.00000  -0.00000   0.00000   0.00000   0.00000
  85        5PY         0.00064   0.00000  -0.00029   0.00003  -0.00000
  86        5PZ        -0.00010   0.00000   0.00157   0.00048   0.00000
                          76        77        78        79        80
  76        5PY         0.00196
  77        5PZ         0.00104   0.00326
  78 6   H  1S         -0.00182   0.01737   0.14289
  79        2S         -0.00045   0.01360   0.10983   0.08564
  80        3S         -0.00064  -0.00010   0.00374   0.00261   0.00048
  81        4PX        -0.00000   0.00000   0.00000   0.00000   0.00000
  82        4PY        -0.00029  -0.00157  -0.01053  -0.00835  -0.00010
  83        4PZ        -0.00003   0.00048   0.00529   0.00443   0.00015
  84        5PX         0.00000   0.00000   0.00000   0.00000  -0.00000
  85        5PY         0.00029  -0.00106  -0.01325  -0.01064  -0.00067
  86        5PZ         0.00106   0.00326   0.01728   0.01353  -0.00011
                          81        82        83        84        85
  81        4PX         0.00000
  82        4PY        -0.00000   0.00089
  83        4PZ         0.00000  -0.00042   0.00037
  84        5PX         0.00000  -0.00000   0.00000   0.00000
  85        5PY        -0.00000   0.00091  -0.00075  -0.00000   0.00196
  86        5PZ         0.00000  -0.00157   0.00047   0.00000  -0.00104
                          86
  86        5PZ         0.00326
    Full Mulliken population analysis:
                           1         2         3         4         5
   1 1   C  1S          2.05848
   2        2S         -0.01994   0.29806
   3        3S         -0.02164   0.23358   0.59178
   4        4S          0.00461  -0.05752  -0.20267   0.13907
   5        5PX         0.00000   0.00000   0.00000   0.00000   0.46465
   6        5PY         0.00000   0.00000   0.00000   0.00000   0.00000
   7        5PZ         0.00000   0.00000   0.00000   0.00000   0.00000
   8        6PX         0.00000   0.00000   0.00000   0.00000   0.17866
   9        6PY         0.00000   0.00000   0.00000   0.00000   0.00000
  10        6PZ         0.00000   0.00000   0.00000   0.00000   0.00000
  11        7PX         0.00000   0.00000   0.00000   0.00000   0.00445
  12        7PY         0.00000   0.00000   0.00000   0.00000   0.00000
  13        7PZ         0.00000   0.00000   0.00000   0.00000   0.00000
  14        8XX        -0.00042  -0.00753  -0.00536   0.00126   0.00000
  15        8YY        -0.00065  -0.00170  -0.00049  -0.00150   0.00000
  16        8ZZ        -0.00068  -0.00071  -0.01042   0.00458   0.00000
  17        8XY        -0.00000  -0.00000   0.00000  -0.00000   0.00000
  18        8XZ         0.00000  -0.00000   0.00000  -0.00000   0.00000
  19        8YZ        -0.00000   0.00000  -0.00000   0.00000   0.00000
  20        9XX         0.00006  -0.00223   0.00232  -0.00237   0.00000
  21        9YY         0.00033  -0.01867  -0.06208   0.04460   0.00000
  22        9ZZ        -0.00008   0.00761   0.04876  -0.03865   0.00000
  23        9XY         0.00000  -0.00000  -0.00000   0.00000   0.00000
  24        9XZ         0.00000  -0.00000  -0.00000   0.00000   0.00000
  25        9YZ        -0.00000   0.00000   0.00000  -0.00000   0.00000
  26 2   H  1S         -0.00491   0.05973   0.08389  -0.04287   0.00000
  27        2S         -0.00840   0.07220   0.11382  -0.07362   0.00000
  28        3S          0.00007  -0.00099  -0.00558   0.00350   0.00000
  29        4PX        -0.00000   0.00000   0.00000  -0.00000   0.00470
  30        4PY        -0.00088   0.00654   0.00407  -0.00060   0.00000
  31        4PZ        -0.00032   0.00240   0.00143  -0.00014   0.00000
  32        5PX        -0.00000   0.00000   0.00000  -0.00000   0.00161
  33        5PY        -0.00159   0.00938   0.00362  -0.00096   0.00000
  34        5PZ        -0.00122   0.00885   0.00952  -0.00308   0.00000
  35 3   H  1S         -0.00491   0.05973   0.08389  -0.04287   0.00000
  36        2S         -0.00840   0.07220   0.11382  -0.07362   0.00000
  37        3S          0.00007  -0.00099  -0.00558   0.00350   0.00000
  38        4PX         0.00000   0.00000   0.00000   0.00000   0.00470
  39        4PY        -0.00088   0.00654   0.00407  -0.00060   0.00000
  40        4PZ        -0.00032   0.00240   0.00143  -0.00014  -0.00000
  41        5PX         0.00000   0.00000   0.00000   0.00000   0.00161
  42        5PY        -0.00159   0.00938   0.00362  -0.00096   0.00000
  43        5PZ        -0.00122   0.00885   0.00952  -0.00308   0.00000
  44 4   C  1S          0.00000  -0.00061   0.00684  -0.00311  -0.00000
  45        2S         -0.00061   0.01043  -0.08217   0.03982   0.00000
  46        3S          0.00684  -0.08217  -0.29397   0.17003   0.00000
  47        4S         -0.00311   0.03982   0.17003  -0.11519  -0.00000
  48        5PX         0.00000   0.00000   0.00000   0.00000  -0.00554
  49        5PY        -0.00000   0.00000   0.00000  -0.00000  -0.00000
  50        5PZ        -0.00347   0.04532   0.07631  -0.00456   0.00000
  51        6PX         0.00000   0.00000   0.00000   0.00000  -0.02999
  52        6PY         0.00000  -0.00000  -0.00000   0.00000  -0.00000
  53        6PZ         0.00540  -0.04839  -0.15118   0.04236   0.00000
  54        7PX         0.00000   0.00000   0.00000   0.00000  -0.00356
  55        7PY        -0.00000   0.00000   0.00000  -0.00000  -0.00000
  56        7PZ        -0.00067   0.00843   0.02880  -0.01432  -0.00000
  57        8XX         0.00001  -0.00070   0.00105  -0.00083   0.00000
  58        8YY         0.00001  -0.00081  -0.00335   0.00052   0.00000
  59        8ZZ        -0.00114   0.00850   0.01162  -0.00324   0.00000
  60        8XY         0.00000  -0.00000  -0.00000   0.00000   0.00000
  61        8XZ         0.00000   0.00000   0.00000   0.00000   0.00746
  62        8YZ        -0.00000   0.00000   0.00000  -0.00000   0.00000
  63        9XX         0.00002  -0.00175  -0.00362   0.00220   0.00000
  64        9YY        -0.00004   0.00268   0.04359  -0.03047   0.00000
  65        9ZZ         0.00458  -0.03825  -0.08668   0.03112   0.00000
  66        9XY        -0.00000   0.00000   0.00000  -0.00000  -0.00000
  67        9XZ         0.00000   0.00000   0.00000   0.00000  -0.00152
  68        9YZ         0.00000  -0.00000  -0.00000   0.00000   0.00000
  69 5   H  1S          0.00001  -0.00081  -0.02991   0.01993  -0.00000
  70        2S          0.00025  -0.00276  -0.06666   0.03888  -0.00000
  71        3S         -0.00005   0.00094   0.00297  -0.00335  -0.00000
  72        4PX        -0.00000   0.00000  -0.00000   0.00000  -0.00002
  73        4PY         0.00000  -0.00002  -0.00109   0.00029  -0.00000
  74        4PZ        -0.00000   0.00006  -0.00067   0.00028   0.00000
  75        5PX         0.00000  -0.00000  -0.00000   0.00000  -0.00058
  76        5PY        -0.00015   0.00178  -0.00118   0.00032   0.00000
  77        5PZ         0.00022  -0.00220  -0.02127   0.00540  -0.00000
  78 6   H  1S          0.00001  -0.00081  -0.02991   0.01993   0.00000
  79        2S          0.00025  -0.00276  -0.06666   0.03888   0.00000
  80        3S         -0.00005   0.00094   0.00297  -0.00335   0.00000
  81        4PX         0.00000   0.00000   0.00000   0.00000  -0.00002
  82        4PY         0.00000  -0.00002  -0.00109   0.00029   0.00000
  83        4PZ        -0.00000   0.00006  -0.00067   0.00028   0.00000
  84        5PX         0.00000   0.00000   0.00000   0.00000  -0.00058
  85        5PY        -0.00015   0.00178  -0.00118   0.00032  -0.00000
  86        5PZ         0.00022  -0.00220  -0.02127   0.00540  -0.00000
                           6         7         8         9        10
   6        5PY         0.34048
   7        5PZ         0.00000   0.44846
   8        6PX         0.00000   0.00000   0.26149
   9        6PY         0.00308  -0.00000   0.00000   0.00015
  10        6PZ         0.00000   0.00426   0.00000   0.00000   0.17411
  11        7PX        -0.00000   0.00000   0.01586  -0.00000   0.00000
  12        7PY        -0.00846  -0.00000  -0.00000  -0.00094   0.00000
  13        7PZ        -0.00000   0.00304   0.00000  -0.00000  -0.01834
  14        8XX         0.00000   0.00000   0.00000   0.00000   0.00000
  15        8YY         0.00000   0.00000   0.00000   0.00000   0.00000
  16        8ZZ         0.00000   0.00000   0.00000   0.00000   0.00000
  17        8XY         0.00000   0.00000   0.00000   0.00000   0.00000
  18        8XZ         0.00000   0.00000   0.00000   0.00000   0.00000
  19        8YZ         0.00000   0.00000   0.00000   0.00000   0.00000
  20        9XX         0.00000   0.00000   0.00000   0.00000   0.00000
  21        9YY         0.00000   0.00000   0.00000   0.00000   0.00000
  22        9ZZ         0.00000   0.00000   0.00000   0.00000   0.00000
  23        9XY         0.00000   0.00000   0.00000   0.00000   0.00000
  24        9XZ         0.00000   0.00000   0.00000   0.00000   0.00000
  25        9YZ         0.00000   0.00000   0.00000   0.00000   0.00000
  26 2   H  1S          0.08576   0.04073  -0.00000   0.00221  -0.02789
  27        2S          0.04279   0.01417  -0.00000   0.00244  -0.02310
  28        3S          0.00116   0.00003   0.00000   0.00014   0.00039
  29        4PX         0.00000   0.00000   0.00446   0.00000   0.00000
  30        4PY         0.00203   0.00410  -0.00000  -0.00001  -0.00145
  31        4PZ         0.00338   0.00019   0.00000   0.00003   0.00161
  32        5PX         0.00000   0.00000   0.00369   0.00000  -0.00000
  33        5PY        -0.00480   0.00016  -0.00000  -0.00047  -0.00120
  34        5PZ         0.00124  -0.00937  -0.00000   0.00007   0.01092
  35 3   H  1S          0.08576   0.04073   0.00000   0.00221  -0.02789
  36        2S          0.04279   0.01417   0.00000   0.00244  -0.02310
  37        3S          0.00116   0.00003   0.00000   0.00014   0.00039
  38        4PX         0.00000   0.00000   0.00446   0.00000   0.00000
  39        4PY         0.00203   0.00410  -0.00000  -0.00001  -0.00145
  40        4PZ         0.00338   0.00019   0.00000   0.00003   0.00161
  41        5PX         0.00000   0.00000   0.00369   0.00000  -0.00000
  42        5PY        -0.00480   0.00016   0.00000  -0.00047  -0.00120
  43        5PZ         0.00124  -0.00937  -0.00000   0.00007   0.01092
  44 4   C  1S         -0.00000  -0.00347   0.00000   0.00000   0.00540
  45        2S          0.00000   0.04532  -0.00000  -0.00000  -0.04839
  46        3S          0.00000   0.07631  -0.00000  -0.00000  -0.15118
  47        4S         -0.00000  -0.00456   0.00000   0.00000   0.04236
  48        5PX         0.00000   0.00000  -0.02999   0.00000   0.00000
  49        5PY         0.01374   0.00000   0.00000  -0.00047   0.00000
  50        5PZ         0.00000   0.11308   0.00000   0.00000   0.02624
  51        6PX         0.00000   0.00000  -0.09362   0.00000  -0.00000
  52        6PY        -0.00047   0.00000   0.00000  -0.00007  -0.00000
  53        6PZ         0.00000   0.02624  -0.00000  -0.00000   0.00036
  54        7PX         0.00000  -0.00000  -0.01306  -0.00000   0.00000
  55        7PY         0.00321   0.00000  -0.00000   0.00065   0.00000
  56        7PZ         0.00000   0.00108   0.00000   0.00000  -0.00884
  57        8XX        -0.00000  -0.00103   0.00000   0.00000   0.00008
  58        8YY         0.00000  -0.00215   0.00000  -0.00000  -0.00343
  59        8ZZ         0.00000   0.00377   0.00000   0.00000   0.00656
  60        8XY         0.00000  -0.00000   0.00000   0.00000  -0.00000
  61        8XZ         0.00000   0.00000   0.00471   0.00000   0.00000
  62        8YZ         0.00499   0.00000   0.00000   0.00011   0.00000
  63        9XX        -0.00000  -0.00034   0.00000  -0.00000  -0.00281
  64        9YY         0.00000  -0.00045   0.00000  -0.00000   0.02204
  65        9ZZ        -0.00000   0.00068   0.00000  -0.00000   0.00029
  66        9XY         0.00000  -0.00000  -0.00000   0.00000   0.00000
  67        9XZ         0.00000   0.00000  -0.00217   0.00000   0.00000
  68        9YZ         0.00216  -0.00000   0.00000  -0.00062   0.00000
  69 5   H  1S          0.00092  -0.00187  -0.00000  -0.00025  -0.03314
  70        2S         -0.00071  -0.00245  -0.00000  -0.00072  -0.04088
  71        3S         -0.00028  -0.00029   0.00000  -0.00008   0.00071
  72        4PX         0.00000   0.00000  -0.00048   0.00000  -0.00000
  73        4PY         0.00002  -0.00002   0.00000   0.00000  -0.00121
  74        4PZ         0.00008   0.00033  -0.00000  -0.00001  -0.00037
  75        5PX        -0.00000  -0.00000  -0.00186   0.00000  -0.00000
  76        5PY         0.00012   0.00033   0.00000   0.00013  -0.00010
  77        5PZ        -0.00117  -0.00209  -0.00000  -0.00010  -0.00669
  78 6   H  1S          0.00092  -0.00187   0.00000  -0.00025  -0.03314
  79        2S         -0.00071  -0.00245   0.00000  -0.00072  -0.04088
  80        3S         -0.00028  -0.00029   0.00000  -0.00008   0.00071
  81        4PX        -0.00000   0.00000  -0.00048   0.00000   0.00000
  82        4PY         0.00002  -0.00002   0.00000   0.00000  -0.00121
  83        4PZ         0.00008   0.00033   0.00000  -0.00001  -0.00037
  84        5PX         0.00000   0.00000  -0.00186   0.00000   0.00000
  85        5PY         0.00012   0.00033   0.00000   0.00013  -0.00010
  86        5PZ        -0.00117  -0.00209   0.00000  -0.00010  -0.00669
                          11        12        13        14        15
  11        7PX         0.00342
  12        7PY         0.00000   0.01637
  13        7PZ        -0.00000  -0.00000   0.00659
  14        8XX         0.00000   0.00000   0.00000   0.00062
  15        8YY         0.00000   0.00000   0.00000   0.00012   0.00087
  16        8ZZ         0.00000   0.00000   0.00000  -0.00006  -0.00026
  17        8XY         0.00000   0.00000   0.00000   0.00000   0.00000
  18        8XZ         0.00000   0.00000   0.00000  -0.00000  -0.00000
  19        8YZ         0.00000   0.00000   0.00000  -0.00000   0.00000
  20        9XX         0.00000   0.00000   0.00000   0.00031   0.00009
  21        9YY         0.00000   0.00000   0.00000   0.00043  -0.00108
  22        9ZZ         0.00000   0.00000   0.00000  -0.00003   0.00055
  23        9XY         0.00000   0.00000   0.00000   0.00000  -0.00000
  24        9XZ         0.00000   0.00000   0.00000   0.00000   0.00000
  25        9YZ         0.00000   0.00000   0.00000  -0.00000  -0.00000
  26 2   H  1S          0.00000  -0.00912   0.00293  -0.00097   0.00340
  27        2S          0.00000  -0.02018   0.00424  -0.00199   0.00212
  28        3S         -0.00000  -0.00296  -0.00015   0.00002   0.00002
  29        4PX         0.00016  -0.00000   0.00000   0.00000  -0.00000
  30        4PY         0.00000   0.00010   0.00004  -0.00010   0.00007
  31        4PZ         0.00000  -0.00003  -0.00011  -0.00005  -0.00007
  32        5PX         0.00039  -0.00000   0.00000  -0.00000   0.00000
  33        5PY         0.00000   0.00524   0.00004  -0.00036  -0.00003
  34        5PZ         0.00000  -0.00023  -0.00231  -0.00022   0.00041
  35 3   H  1S          0.00000  -0.00912   0.00293  -0.00097   0.00340
  36        2S          0.00000  -0.02018   0.00424  -0.00199   0.00212
  37        3S          0.00000  -0.00296  -0.00015   0.00002   0.00002
  38        4PX         0.00016  -0.00000   0.00000   0.00000   0.00000
  39        4PY         0.00000   0.00010   0.00004  -0.00010   0.00007
  40        4PZ         0.00000  -0.00003  -0.00011  -0.00005  -0.00007
  41        5PX         0.00039  -0.00000   0.00000   0.00000   0.00000
  42        5PY         0.00000   0.00524   0.00004  -0.00036  -0.00003
  43        5PZ         0.00000  -0.00023  -0.00231  -0.00022   0.00041
  44 4   C  1S         -0.00000  -0.00000  -0.00067   0.00001   0.00001
  45        2S          0.00000   0.00000   0.00843  -0.00070  -0.00081
  46        3S          0.00000   0.00000   0.02880   0.00105  -0.00335
  47        4S         -0.00000  -0.00000  -0.01432  -0.00083   0.00052
  48        5PX        -0.00356   0.00000   0.00000   0.00000  -0.00000
  49        5PY         0.00000   0.00321   0.00000  -0.00000   0.00000
  50        5PZ         0.00000   0.00000   0.00108  -0.00103  -0.00215
  51        6PX        -0.01306  -0.00000   0.00000  -0.00000  -0.00000
  52        6PY         0.00000   0.00065   0.00000   0.00000  -0.00000
  53        6PZ         0.00000   0.00000  -0.00884   0.00008  -0.00343
  54        7PX        -0.00299  -0.00000  -0.00000  -0.00000   0.00000
  55        7PY        -0.00000  -0.01278  -0.00000  -0.00000   0.00000
  56        7PZ        -0.00000  -0.00000   0.00423  -0.00019   0.00015
  57        8XX         0.00000  -0.00000  -0.00019   0.00007   0.00002
  58        8YY         0.00000   0.00000   0.00015   0.00002   0.00011
  59        8ZZ         0.00000  -0.00000  -0.00057  -0.00018  -0.00012
  60        8XY         0.00000   0.00000   0.00000   0.00000   0.00000
  61        8XZ         0.00007  -0.00000   0.00000   0.00000  -0.00000
  62        8YZ        -0.00000  -0.00018   0.00000  -0.00000  -0.00000
  63        9XX         0.00000   0.00000   0.00033   0.00019   0.00003
  64        9YY         0.00000  -0.00000  -0.00587   0.00001   0.00006
  65        9ZZ         0.00000   0.00000   0.00292   0.00103   0.00064
  66        9XY        -0.00000   0.00000  -0.00000   0.00000   0.00000
  67        9XZ        -0.00009   0.00000   0.00000   0.00000   0.00000
  68        9YZ         0.00000   0.00246  -0.00000   0.00000  -0.00000
  69 5   H  1S          0.00000   0.00336   0.00664  -0.00000   0.00006
  70        2S          0.00000   0.01047   0.01055  -0.00016   0.00012
  71        3S         -0.00000   0.00205  -0.00043  -0.00002   0.00005
  72        4PX        -0.00010  -0.00000  -0.00000   0.00000  -0.00000
  73        4PY        -0.00000  -0.00002   0.00008  -0.00000   0.00000
  74        4PZ        -0.00000   0.00004  -0.00000  -0.00000  -0.00001
  75        5PX        -0.00027  -0.00000   0.00000  -0.00000   0.00000
  76        5PY        -0.00000  -0.00275   0.00011  -0.00009  -0.00002
  77        5PZ         0.00000   0.00056  -0.00033  -0.00001   0.00015
  78 6   H  1S          0.00000   0.00336   0.00664  -0.00000   0.00006
  79        2S          0.00000   0.01047   0.01055  -0.00016   0.00012
  80        3S          0.00000   0.00205  -0.00043  -0.00002   0.00005
  81        4PX        -0.00010   0.00000   0.00000   0.00000   0.00000
  82        4PY         0.00000  -0.00002   0.00008  -0.00000   0.00000
  83        4PZ         0.00000   0.00004  -0.00000  -0.00000  -0.00001
  84        5PX        -0.00027   0.00000   0.00000   0.00000   0.00000
  85        5PY         0.00000  -0.00275   0.00011  -0.00009  -0.00002
  86        5PZ         0.00000   0.00056  -0.00033  -0.00001   0.00015
                          16        17        18        19        20
  16        8ZZ         0.00168
  17        8XY        -0.00000   0.00000
  18        8XZ         0.00000   0.00000   0.00162
  19        8YZ        -0.00000  -0.00000   0.00000   0.00145
  20        9XX        -0.00018   0.00000   0.00000  -0.00000   0.00125
  21        9YY         0.00072   0.00000   0.00000  -0.00000   0.00019
  22        9ZZ        -0.00312   0.00000  -0.00000  -0.00000   0.00096
  23        9XY         0.00000  -0.00000  -0.00000   0.00000   0.00000
  24        9XZ         0.00000  -0.00000  -0.00013  -0.00000  -0.00000
  25        9YZ        -0.00000   0.00000  -0.00000  -0.00151   0.00000
  26 2   H  1S         -0.00297   0.00000  -0.00000   0.00177  -0.00016
  27        2S         -0.00290   0.00000  -0.00000   0.00060  -0.00113
  28        3S          0.00006   0.00000   0.00000   0.00001  -0.00008
  29        4PX         0.00000   0.00000   0.00009   0.00000   0.00000
  30        4PY        -0.00024   0.00000  -0.00000   0.00001  -0.00001
  31        4PZ        -0.00001   0.00000  -0.00000  -0.00003  -0.00001
  32        5PX        -0.00000   0.00000   0.00005   0.00000   0.00000
  33        5PY         0.00019  -0.00000   0.00000  -0.00008  -0.00035
  34        5PZ        -0.00026   0.00000   0.00000  -0.00016  -0.00003
  35 3   H  1S         -0.00297   0.00000   0.00000   0.00177  -0.00016
  36        2S         -0.00290   0.00000   0.00000   0.00060  -0.00113
  37        3S          0.00006   0.00000  -0.00000   0.00001  -0.00008
  38        4PX        -0.00000  -0.00000   0.00009   0.00000   0.00000
  39        4PY        -0.00024   0.00000   0.00000   0.00001  -0.00001
  40        4PZ        -0.00001   0.00000  -0.00000  -0.00003  -0.00001
  41        5PX         0.00000  -0.00000   0.00005   0.00000   0.00000
  42        5PY         0.00019   0.00000  -0.00000  -0.00008  -0.00035
  43        5PZ        -0.00026   0.00000   0.00000  -0.00016  -0.00003
  44 4   C  1S         -0.00114   0.00000  -0.00000  -0.00000   0.00002
  45        2S          0.00850  -0.00000   0.00000   0.00000  -0.00175
  46        3S          0.01162  -0.00000   0.00000   0.00000  -0.00362
  47        4S         -0.00324   0.00000  -0.00000  -0.00000   0.00220
  48        5PX         0.00000   0.00000   0.00746  -0.00000  -0.00000
  49        5PY         0.00000   0.00000  -0.00000   0.00499  -0.00000
  50        5PZ         0.00377  -0.00000   0.00000   0.00000  -0.00034
  51        6PX         0.00000   0.00000   0.00471  -0.00000   0.00000
  52        6PY         0.00000   0.00000  -0.00000   0.00011  -0.00000
  53        6PZ         0.00656  -0.00000   0.00000   0.00000  -0.00281
  54        7PX         0.00000   0.00000   0.00007  -0.00000   0.00000
  55        7PY        -0.00000  -0.00000  -0.00000  -0.00018   0.00000
  56        7PZ        -0.00057   0.00000  -0.00000   0.00000   0.00033
  57        8XX        -0.00018   0.00000   0.00000  -0.00000   0.00019
  58        8YY        -0.00012   0.00000  -0.00000  -0.00000   0.00003
  59        8ZZ         0.00002  -0.00000  -0.00000  -0.00000  -0.00006
  60        8XY        -0.00000   0.00000  -0.00000  -0.00000  -0.00000
  61        8XZ        -0.00000  -0.00000  -0.00022   0.00000   0.00000
  62        8YZ        -0.00000  -0.00000  -0.00000  -0.00047  -0.00000
  63        9XX        -0.00006   0.00000   0.00000  -0.00000   0.00063
  64        9YY        -0.00052   0.00000   0.00000   0.00000   0.00077
  65        9ZZ         0.00073   0.00000   0.00000  -0.00000   0.00000
  66        9XY        -0.00000  -0.00000   0.00000   0.00000   0.00000
  67        9XZ         0.00000   0.00000   0.00003   0.00000   0.00000
  68        9YZ         0.00000   0.00000   0.00000   0.00071  -0.00000
  69 5   H  1S          0.00045   0.00000   0.00000   0.00066  -0.00024
  70        2S          0.00140   0.00000   0.00000   0.00104  -0.00155
  71        3S         -0.00009   0.00000  -0.00000   0.00002   0.00004
  72        4PX         0.00000   0.00000   0.00002   0.00000   0.00000
  73        4PY         0.00004   0.00000   0.00000   0.00001  -0.00001
  74        4PZ         0.00006   0.00000   0.00000   0.00005  -0.00001
  75        5PX         0.00000   0.00000   0.00004   0.00000   0.00000
  76        5PY         0.00018  -0.00000   0.00000  -0.00012  -0.00017
  77        5PZ         0.00034   0.00000   0.00000   0.00010  -0.00034
  78 6   H  1S          0.00045  -0.00000   0.00000   0.00066  -0.00024
  79        2S          0.00140  -0.00000  -0.00000   0.00104  -0.00155
  80        3S         -0.00009  -0.00000   0.00000   0.00002   0.00004
  81        4PX         0.00000  -0.00000   0.00002   0.00000   0.00000
  82        4PY         0.00004  -0.00000  -0.00000   0.00001  -0.00001
  83        4PZ         0.00006  -0.00000   0.00000   0.00005  -0.00001
  84        5PX         0.00000  -0.00000   0.00004   0.00000   0.00000
  85        5PY         0.00018  -0.00000  -0.00000  -0.00012  -0.00017
  86        5PZ         0.00034  -0.00000  -0.00000   0.00010  -0.00034
                          21        22        23        24        25
  21        9YY         0.03710
  22        9ZZ        -0.00877   0.02759
  23        9XY         0.00000  -0.00000   0.00000
  24        9XZ        -0.00000  -0.00000   0.00000   0.00006
  25        9YZ        -0.00000   0.00000  -0.00000   0.00000   0.02295
  26 2   H  1S         -0.03338   0.01308  -0.00000   0.00000  -0.01871
  27        2S         -0.04106   0.02289  -0.00000   0.00000  -0.01078
  28        3S          0.00071  -0.00063  -0.00000  -0.00000  -0.00020
  29        4PX        -0.00000   0.00000  -0.00000  -0.00004  -0.00000
  30        4PY         0.00150   0.00045   0.00000   0.00000   0.00009
  31        4PZ        -0.00033  -0.00016  -0.00000  -0.00000   0.00075
  32        5PX        -0.00000   0.00000  -0.00000  -0.00003  -0.00000
  33        5PY         0.00068   0.00024   0.00000   0.00000   0.00224
  34        5PZ        -0.00366  -0.00139  -0.00000  -0.00000   0.00144
  35 3   H  1S         -0.03338   0.01308  -0.00000  -0.00000  -0.01871
  36        2S         -0.04106   0.02289   0.00000  -0.00000  -0.01078
  37        3S          0.00071  -0.00063  -0.00000   0.00000  -0.00020
  38        4PX        -0.00000   0.00000   0.00000  -0.00004  -0.00000
  39        4PY         0.00150   0.00045  -0.00000  -0.00000   0.00009
  40        4PZ        -0.00033  -0.00016  -0.00000   0.00000   0.00075
  41        5PX        -0.00000   0.00000   0.00000  -0.00003  -0.00000
  42        5PY         0.00068   0.00024   0.00000  -0.00000   0.00224
  43        5PZ        -0.00366  -0.00139  -0.00000  -0.00000   0.00144
  44 4   C  1S         -0.00004   0.00458  -0.00000   0.00000   0.00000
  45        2S          0.00268  -0.03825   0.00000  -0.00000  -0.00000
  46        3S          0.04359  -0.08668   0.00000  -0.00000  -0.00000
  47        4S         -0.03047   0.03112  -0.00000   0.00000   0.00000
  48        5PX        -0.00000  -0.00000  -0.00000  -0.00152  -0.00000
  49        5PY         0.00000  -0.00000   0.00000  -0.00000   0.00216
  50        5PZ        -0.00045   0.00068  -0.00000  -0.00000  -0.00000
  51        6PX         0.00000  -0.00000  -0.00000  -0.00217   0.00000
  52        6PY        -0.00000  -0.00000  -0.00000   0.00000  -0.00062
  53        6PZ         0.02204   0.00029   0.00000   0.00000   0.00000
  54        7PX        -0.00000   0.00000  -0.00000  -0.00009   0.00000
  55        7PY        -0.00000   0.00000   0.00000   0.00000   0.00246
  56        7PZ        -0.00587   0.00292  -0.00000  -0.00000  -0.00000
  57        8XX         0.00001   0.00103   0.00000   0.00000   0.00000
  58        8YY         0.00006   0.00064   0.00000   0.00000  -0.00000
  59        8ZZ        -0.00052   0.00073  -0.00000   0.00000   0.00000
  60        8XY        -0.00000   0.00000  -0.00000   0.00000   0.00000
  61        8XZ        -0.00000  -0.00000   0.00000   0.00003   0.00000
  62        8YZ         0.00000  -0.00000   0.00000  -0.00000   0.00071
  63        9XX         0.00077   0.00000   0.00000   0.00000  -0.00000
  64        9YY        -0.00970   0.00815  -0.00000   0.00000  -0.00000
  65        9ZZ         0.00815  -0.00537   0.00000   0.00000   0.00000
  66        9XY        -0.00000   0.00000  -0.00000  -0.00000  -0.00000
  67        9XZ         0.00000   0.00000  -0.00000   0.00000   0.00000
  68        9YZ        -0.00000   0.00000  -0.00000   0.00000   0.00003
  69 5   H  1S          0.00196  -0.00964  -0.00000  -0.00000  -0.00087
  70        2S          0.00419  -0.01356  -0.00000  -0.00000  -0.00584
  71        3S         -0.00108   0.00102  -0.00000   0.00000  -0.00031
  72        4PX         0.00000  -0.00000  -0.00000  -0.00003   0.00000
  73        4PY        -0.00009  -0.00051  -0.00000  -0.00000  -0.00002
  74        4PZ         0.00010  -0.00035   0.00000  -0.00000   0.00001
  75        5PX         0.00000  -0.00000  -0.00000  -0.00004  -0.00000
  76        5PY         0.00012  -0.00061   0.00000  -0.00000   0.00125
  77        5PZ         0.00115  -0.00109  -0.00000  -0.00000  -0.00063
  78 6   H  1S          0.00196  -0.00964   0.00000   0.00000  -0.00087
  79        2S          0.00419  -0.01356   0.00000   0.00000  -0.00584
  80        3S         -0.00108   0.00102   0.00000  -0.00000  -0.00031
  81        4PX        -0.00000  -0.00000   0.00000  -0.00003   0.00000
  82        4PY        -0.00009  -0.00051  -0.00000   0.00000  -0.00002
  83        4PZ         0.00010  -0.00035   0.00000  -0.00000   0.00001
  84        5PX        -0.00000  -0.00000   0.00000  -0.00004   0.00000
  85        5PY         0.00012  -0.00061   0.00000   0.00000   0.00125
  86        5PZ         0.00115  -0.00109   0.00000  -0.00000  -0.00063
                          26        27        28        29        30
  26 2   H  1S          0.36392
  27        2S          0.22262   0.31343
  28        3S          0.00911   0.02520   0.00745
  29        4PX         0.00000   0.00000   0.00000   0.00088
  30        4PY         0.00000   0.00000   0.00000   0.00000   0.00180
  31        4PZ         0.00000   0.00000   0.00000   0.00000  -0.00000
  32        5PX         0.00000   0.00000   0.00000   0.00012   0.00000
  33        5PY         0.00000   0.00000   0.00000   0.00000   0.00107
  34        5PZ         0.00000   0.00000   0.00000  -0.00000  -0.00000
  35 3   H  1S          0.00027  -0.00715  -0.00703   0.00000   0.00069
  36        2S         -0.00715  -0.03814  -0.02011   0.00000   0.00118
  37        3S         -0.00703  -0.02011  -0.00589   0.00000  -0.00004
  38        4PX         0.00000   0.00000   0.00000   0.00001  -0.00000
  39        4PY         0.00069   0.00118  -0.00004   0.00000   0.00013
  40        4PZ        -0.00000  -0.00000  -0.00000   0.00000   0.00000
  41        5PX         0.00000   0.00000   0.00000   0.00003   0.00000
  42        5PY        -0.01040  -0.01747  -0.00177   0.00000   0.00002
  43        5PZ         0.00000   0.00000  -0.00000  -0.00000   0.00000
  44 4   C  1S          0.00001   0.00025  -0.00005  -0.00000   0.00000
  45        2S         -0.00081  -0.00276   0.00094   0.00000  -0.00002
  46        3S         -0.02991  -0.06666   0.00297  -0.00000  -0.00109
  47        4S          0.01993   0.03888  -0.00335   0.00000   0.00029
  48        5PX        -0.00000  -0.00000  -0.00000  -0.00002   0.00000
  49        5PY         0.00092  -0.00071  -0.00028   0.00000   0.00002
  50        5PZ        -0.00187  -0.00245  -0.00029   0.00000  -0.00002
  51        6PX        -0.00000  -0.00000   0.00000  -0.00048  -0.00000
  52        6PY        -0.00025  -0.00072  -0.00008  -0.00000   0.00000
  53        6PZ        -0.03314  -0.04088   0.00071  -0.00000  -0.00121
  54        7PX         0.00000   0.00000  -0.00000  -0.00010   0.00000
  55        7PY         0.00336   0.01047   0.00205   0.00000  -0.00002
  56        7PZ         0.00664   0.01055  -0.00043  -0.00000   0.00008
  57        8XX        -0.00000  -0.00016  -0.00002   0.00000  -0.00000
  58        8YY         0.00006   0.00012   0.00005   0.00000   0.00000
  59        8ZZ         0.00045   0.00140  -0.00009   0.00000   0.00004
  60        8XY         0.00000   0.00000   0.00000   0.00000   0.00000
  61        8XZ         0.00000   0.00000  -0.00000   0.00002   0.00000
  62        8YZ         0.00066   0.00104   0.00002   0.00000   0.00001
  63        9XX        -0.00024  -0.00155   0.00004   0.00000  -0.00001
  64        9YY         0.00196   0.00419  -0.00108  -0.00000  -0.00009
  65        9ZZ        -0.00964  -0.01356   0.00102  -0.00000  -0.00051
  66        9XY        -0.00000  -0.00000  -0.00000  -0.00000  -0.00000
  67        9XZ        -0.00000  -0.00000   0.00000  -0.00003   0.00000
  68        9YZ        -0.00087  -0.00584  -0.00031  -0.00000  -0.00002
  69 5   H  1S         -0.00001   0.00084   0.00232  -0.00000  -0.00000
  70        2S          0.00084   0.01145   0.00902  -0.00000  -0.00002
  71        3S          0.00232   0.00902   0.00345   0.00000   0.00001
  72        4PX        -0.00000  -0.00000   0.00000  -0.00000  -0.00000
  73        4PY        -0.00000  -0.00002   0.00001  -0.00000  -0.00000
  74        4PZ        -0.00000  -0.00001   0.00002  -0.00000  -0.00000
  75        5PX         0.00000   0.00000   0.00000  -0.00000   0.00000
  76        5PY         0.00055   0.00356   0.00074   0.00000   0.00001
  77        5PZ         0.00051   0.00213   0.00060  -0.00000   0.00000
  78 6   H  1S          0.00017  -0.00266  -0.00136  -0.00000  -0.00000
  79        2S         -0.00266  -0.02407  -0.00836  -0.00000  -0.00000
  80        3S         -0.00136  -0.00836  -0.00424  -0.00000  -0.00000
  81        4PX         0.00000   0.00000   0.00000  -0.00000  -0.00000
  82        4PY         0.00000   0.00000   0.00000   0.00000   0.00000
  83        4PZ        -0.00000  -0.00015  -0.00002  -0.00000  -0.00000
  84        5PX         0.00000   0.00000   0.00000  -0.00001  -0.00000
  85        5PY         0.00000   0.00000   0.00000  -0.00000   0.00003
  86        5PZ        -0.00129  -0.00424  -0.00031   0.00000  -0.00000
                          31        32        33        34        35
  31        4PZ         0.00089
  32        5PX         0.00000   0.00015
  33        5PY        -0.00000   0.00000   0.01072
  34        5PZ         0.00061   0.00000  -0.00000   0.00738
  35 3   H  1S         -0.00000   0.00000  -0.01040   0.00000   0.36392
  36        2S         -0.00000   0.00000  -0.01747   0.00000   0.22262
  37        3S         -0.00000   0.00000  -0.00177  -0.00000   0.00911
  38        4PX         0.00000   0.00003   0.00000   0.00000   0.00000
  39        4PY        -0.00000   0.00000   0.00002   0.00000   0.00000
  40        4PZ         0.00000   0.00000   0.00000   0.00006   0.00000
  41        5PX        -0.00000   0.00006   0.00000  -0.00000   0.00000
  42        5PY         0.00000  -0.00000  -0.00225   0.00000   0.00000
  43        5PZ         0.00006  -0.00000  -0.00000   0.00239   0.00000
  44 4   C  1S         -0.00000   0.00000  -0.00015   0.00022   0.00001
  45        2S          0.00006  -0.00000   0.00178  -0.00220  -0.00081
  46        3S         -0.00067  -0.00000  -0.00118  -0.02127  -0.02991
  47        4S          0.00028   0.00000   0.00032   0.00540   0.01993
  48        5PX         0.00000  -0.00058   0.00000  -0.00000   0.00000
  49        5PY         0.00008   0.00000   0.00012  -0.00117   0.00092
  50        5PZ         0.00033  -0.00000   0.00033  -0.00209  -0.00187
  51        6PX        -0.00000  -0.00186  -0.00000  -0.00000   0.00000
  52        6PY        -0.00001  -0.00000   0.00013  -0.00010  -0.00025
  53        6PZ        -0.00037  -0.00000  -0.00010  -0.00669  -0.03314
  54        7PX        -0.00000  -0.00027   0.00000   0.00000   0.00000
  55        7PY         0.00004   0.00000  -0.00275   0.00056   0.00336
  56        7PZ        -0.00000   0.00000   0.00011  -0.00033   0.00664
  57        8XX        -0.00000   0.00000  -0.00009  -0.00001  -0.00000
  58        8YY        -0.00001   0.00000  -0.00002   0.00015   0.00006
  59        8ZZ         0.00006   0.00000   0.00018   0.00034   0.00045
  60        8XY         0.00000   0.00000   0.00000   0.00000   0.00000
  61        8XZ         0.00000   0.00004   0.00000   0.00000   0.00000
  62        8YZ         0.00005   0.00000  -0.00012   0.00010   0.00066
  63        9XX        -0.00001   0.00000  -0.00017  -0.00034  -0.00024
  64        9YY         0.00010  -0.00000   0.00012   0.00115   0.00196
  65        9ZZ        -0.00035  -0.00000  -0.00061  -0.00109  -0.00964
  66        9XY         0.00000  -0.00000   0.00000  -0.00000   0.00000
  67        9XZ        -0.00000  -0.00004   0.00000  -0.00000   0.00000
  68        9YZ         0.00001   0.00000   0.00125  -0.00063  -0.00087
  69 5   H  1S         -0.00000   0.00000   0.00055   0.00051   0.00017
  70        2S         -0.00001   0.00000   0.00356   0.00213  -0.00266
  71        3S          0.00002   0.00000   0.00074   0.00060  -0.00136
  72        4PX        -0.00000  -0.00000   0.00000  -0.00000   0.00000
  73        4PY        -0.00000   0.00000   0.00001   0.00000   0.00000
  74        4PZ         0.00000  -0.00000   0.00003  -0.00000  -0.00000
  75        5PX        -0.00000  -0.00001   0.00000   0.00000   0.00000
  76        5PY         0.00003   0.00000   0.00042   0.00078  -0.00000
  77        5PZ        -0.00000   0.00000   0.00078   0.00026  -0.00129
  78 6   H  1S         -0.00000  -0.00000   0.00000  -0.00129  -0.00001
  79        2S         -0.00015  -0.00000   0.00000  -0.00424   0.00084
  80        3S         -0.00002  -0.00000   0.00000  -0.00031   0.00232
  81        4PX        -0.00000  -0.00001  -0.00000  -0.00000   0.00000
  82        4PY        -0.00000  -0.00000   0.00003   0.00000  -0.00000
  83        4PZ         0.00000  -0.00000  -0.00000  -0.00013  -0.00000
  84        5PX         0.00000  -0.00003   0.00000  -0.00000   0.00000
  85        5PY         0.00000  -0.00000  -0.00069   0.00000   0.00055
  86        5PZ        -0.00013  -0.00000   0.00000  -0.00018   0.00051
                          36        37        38        39        40
  36        2S          0.31343
  37        3S          0.02520   0.00745
  38        4PX         0.00000   0.00000   0.00088
  39        4PY         0.00000   0.00000   0.00000   0.00180
  40        4PZ         0.00000   0.00000  -0.00000  -0.00000   0.00089
  41        5PX         0.00000   0.00000   0.00012   0.00000  -0.00000
  42        5PY         0.00000   0.00000   0.00000   0.00107   0.00000
  43        5PZ         0.00000   0.00000  -0.00000  -0.00000   0.00061
  44 4   C  1S          0.00025  -0.00005   0.00000   0.00000  -0.00000
  45        2S         -0.00276   0.00094   0.00000  -0.00002   0.00006
  46        3S         -0.06666   0.00297   0.00000  -0.00109  -0.00067
  47        4S          0.03888  -0.00335   0.00000   0.00029   0.00028
  48        5PX         0.00000   0.00000  -0.00002   0.00000   0.00000
  49        5PY        -0.00071  -0.00028   0.00000   0.00002   0.00008
  50        5PZ        -0.00245  -0.00029   0.00000  -0.00002   0.00033
  51        6PX         0.00000   0.00000  -0.00048   0.00000   0.00000
  52        6PY        -0.00072  -0.00008   0.00000   0.00000  -0.00001
  53        6PZ        -0.04088   0.00071  -0.00000  -0.00121  -0.00037
  54        7PX         0.00000   0.00000  -0.00010   0.00000  -0.00000
  55        7PY         0.01047   0.00205  -0.00000  -0.00002   0.00004
  56        7PZ         0.01055  -0.00043  -0.00000   0.00008  -0.00000
  57        8XX        -0.00016  -0.00002   0.00000  -0.00000  -0.00000
  58        8YY         0.00012   0.00005   0.00000   0.00000  -0.00001
  59        8ZZ         0.00140  -0.00009   0.00000   0.00004   0.00006
  60        8XY         0.00000   0.00000  -0.00000   0.00000   0.00000
  61        8XZ         0.00000   0.00000   0.00002   0.00000   0.00000
  62        8YZ         0.00104   0.00002   0.00000   0.00001   0.00005
  63        9XX        -0.00155   0.00004   0.00000  -0.00001  -0.00001
  64        9YY         0.00419  -0.00108   0.00000  -0.00009   0.00010
  65        9ZZ        -0.01356   0.00102   0.00000  -0.00051  -0.00035
  66        9XY         0.00000   0.00000   0.00000   0.00000   0.00000
  67        9XZ         0.00000   0.00000  -0.00003   0.00000   0.00000
  68        9YZ        -0.00584  -0.00031   0.00000  -0.00002   0.00001
  69 5   H  1S         -0.00266  -0.00136   0.00000  -0.00000  -0.00000
  70        2S         -0.02407  -0.00836   0.00000  -0.00000  -0.00015
  71        3S         -0.00836  -0.00424   0.00000  -0.00000  -0.00002
  72        4PX         0.00000   0.00000  -0.00000  -0.00000   0.00000
  73        4PY         0.00000   0.00000   0.00000   0.00000   0.00000
  74        4PZ        -0.00015  -0.00002   0.00000  -0.00000   0.00000
  75        5PX         0.00000   0.00000  -0.00001  -0.00000   0.00000
  76        5PY        -0.00000  -0.00000  -0.00000   0.00003   0.00000
  77        5PZ        -0.00424  -0.00031   0.00000   0.00000  -0.00013
  78 6   H  1S          0.00084   0.00232   0.00000  -0.00000  -0.00000
  79        2S          0.01145   0.00902   0.00000  -0.00002  -0.00001
  80        3S          0.00902   0.00345   0.00000   0.00001   0.00002
  81        4PX         0.00000   0.00000  -0.00000   0.00000  -0.00000
  82        4PY        -0.00002   0.00001   0.00000  -0.00000  -0.00000
  83        4PZ        -0.00001   0.00002   0.00000  -0.00000   0.00000
  84        5PX         0.00000   0.00000  -0.00000   0.00000   0.00000
  85        5PY         0.00356   0.00074   0.00000   0.00001   0.00003
  86        5PZ         0.00213   0.00060   0.00000   0.00000  -0.00000
                          41        42        43        44        45
  41        5PX         0.00015
  42        5PY         0.00000   0.01072
  43        5PZ        -0.00000  -0.00000   0.00738
  44 4   C  1S          0.00000  -0.00015   0.00022   2.05848
  45        2S          0.00000   0.00178  -0.00220  -0.01994   0.29806
  46        3S          0.00000  -0.00118  -0.02127  -0.02164   0.23358
  47        4S          0.00000   0.00032   0.00540   0.00461  -0.05752
  48        5PX        -0.00058   0.00000   0.00000   0.00000   0.00000
  49        5PY         0.00000   0.00012  -0.00117   0.00000   0.00000
  50        5PZ         0.00000   0.00033  -0.00209   0.00000   0.00000
  51        6PX        -0.00186   0.00000   0.00000   0.00000   0.00000
  52        6PY         0.00000   0.00013  -0.00010   0.00000   0.00000
  53        6PZ        -0.00000  -0.00010  -0.00669   0.00000   0.00000
  54        7PX        -0.00027   0.00000   0.00000   0.00000   0.00000
  55        7PY        -0.00000  -0.00275   0.00056   0.00000   0.00000
  56        7PZ         0.00000   0.00011  -0.00033   0.00000   0.00000
  57        8XX         0.00000  -0.00009  -0.00001  -0.00042  -0.00753
  58        8YY         0.00000  -0.00002   0.00015  -0.00065  -0.00170
  59        8ZZ         0.00000   0.00018   0.00034  -0.00068  -0.00071
  60        8XY        -0.00000   0.00000   0.00000  -0.00000  -0.00000
  61        8XZ         0.00004   0.00000   0.00000   0.00000  -0.00000
  62        8YZ         0.00000  -0.00012   0.00010   0.00000  -0.00000
  63        9XX         0.00000  -0.00017  -0.00034   0.00006  -0.00223
  64        9YY         0.00000   0.00012   0.00115   0.00033  -0.01867
  65        9ZZ         0.00000  -0.00061  -0.00109  -0.00008   0.00761
  66        9XY         0.00000   0.00000   0.00000   0.00000  -0.00000
  67        9XZ        -0.00004   0.00000   0.00000   0.00000  -0.00000
  68        9YZ         0.00000   0.00125  -0.00063   0.00000   0.00000
  69 5   H  1S          0.00000   0.00000  -0.00129  -0.00491   0.05973
  70        2S          0.00000   0.00000  -0.00424  -0.00840   0.07220
  71        3S          0.00000   0.00000  -0.00031   0.00007  -0.00099
  72        4PX        -0.00001  -0.00000   0.00000  -0.00000   0.00000
  73        4PY        -0.00000   0.00003  -0.00000  -0.00088   0.00654
  74        4PZ         0.00000  -0.00000  -0.00013  -0.00032   0.00240
  75        5PX        -0.00003   0.00000  -0.00000  -0.00000   0.00000
  76        5PY         0.00000  -0.00069  -0.00000  -0.00159   0.00938
  77        5PZ        -0.00000   0.00000  -0.00018  -0.00122   0.00885
  78 6   H  1S          0.00000   0.00055   0.00051  -0.00491   0.05973
  79        2S          0.00000   0.00356   0.00213  -0.00840   0.07220
  80        3S          0.00000   0.00074   0.00060   0.00007  -0.00099
  81        4PX        -0.00000  -0.00000  -0.00000   0.00000   0.00000
  82        4PY        -0.00000   0.00001   0.00000  -0.00088   0.00654
  83        4PZ        -0.00000   0.00003  -0.00000  -0.00032   0.00240
  84        5PX        -0.00001   0.00000  -0.00000   0.00000   0.00000
  85        5PY        -0.00000   0.00042   0.00078  -0.00159   0.00938
  86        5PZ         0.00000   0.00078   0.00026  -0.00122   0.00885
                          46        47        48        49        50
  46        3S          0.59178
  47        4S         -0.20267   0.13907
  48        5PX         0.00000   0.00000   0.46465
  49        5PY         0.00000   0.00000   0.00000   0.34048
  50        5PZ         0.00000   0.00000   0.00000  -0.00000   0.44846
  51        6PX         0.00000   0.00000   0.17866   0.00000   0.00000
  52        6PY         0.00000   0.00000   0.00000   0.00308   0.00000
  53        6PZ         0.00000   0.00000   0.00000  -0.00000   0.00426
  54        7PX         0.00000   0.00000   0.00445  -0.00000   0.00000
  55        7PY         0.00000   0.00000   0.00000  -0.00846   0.00000
  56        7PZ         0.00000   0.00000   0.00000  -0.00000   0.00304
  57        8XX        -0.00536   0.00126   0.00000   0.00000   0.00000
  58        8YY        -0.00049  -0.00150   0.00000   0.00000   0.00000
  59        8ZZ        -0.01042   0.00458   0.00000   0.00000   0.00000
  60        8XY         0.00000  -0.00000   0.00000   0.00000   0.00000
  61        8XZ         0.00000  -0.00000   0.00000   0.00000   0.00000
  62        8YZ         0.00000   0.00000   0.00000   0.00000   0.00000
  63        9XX         0.00232  -0.00237   0.00000   0.00000   0.00000
  64        9YY        -0.06208   0.04460   0.00000   0.00000   0.00000
  65        9ZZ         0.04876  -0.03865   0.00000   0.00000   0.00000
  66        9XY        -0.00000   0.00000   0.00000   0.00000   0.00000
  67        9XZ        -0.00000   0.00000   0.00000   0.00000   0.00000
  68        9YZ        -0.00000   0.00000   0.00000   0.00000   0.00000
  69 5   H  1S          0.08389  -0.04287   0.00000   0.08576   0.04073
  70        2S          0.11382  -0.07362   0.00000   0.04279   0.01417
  71        3S         -0.00558   0.00350   0.00000   0.00116   0.00003
  72        4PX         0.00000  -0.00000   0.00470   0.00000   0.00000
  73        4PY         0.00407  -0.00060   0.00000   0.00203   0.00410
  74        4PZ         0.00143  -0.00014   0.00000   0.00338   0.00019
  75        5PX         0.00000  -0.00000   0.00161  -0.00000   0.00000
  76        5PY         0.00362  -0.00096  -0.00000  -0.00480   0.00016
  77        5PZ         0.00952  -0.00308   0.00000   0.00124  -0.00937
  78 6   H  1S          0.08389  -0.04287   0.00000   0.08576   0.04073
  79        2S          0.11382  -0.07362   0.00000   0.04279   0.01417
  80        3S         -0.00558   0.00350   0.00000   0.00116   0.00003
  81        4PX         0.00000   0.00000   0.00470   0.00000   0.00000
  82        4PY         0.00407  -0.00060   0.00000   0.00203   0.00410
  83        4PZ         0.00143  -0.00014   0.00000   0.00338   0.00019
  84        5PX         0.00000   0.00000   0.00161   0.00000   0.00000
  85        5PY         0.00362  -0.00096   0.00000  -0.00480   0.00016
  86        5PZ         0.00952  -0.00308   0.00000   0.00124  -0.00937
                          51        52        53        54        55
  51        6PX         0.26149
  52        6PY         0.00000   0.00015
  53        6PZ         0.00000  -0.00000   0.17411
  54        7PX         0.01586  -0.00000   0.00000   0.00342
  55        7PY        -0.00000  -0.00094   0.00000   0.00000   0.01637
  56        7PZ         0.00000   0.00000  -0.01834  -0.00000   0.00000
  57        8XX         0.00000   0.00000   0.00000   0.00000   0.00000
  58        8YY         0.00000   0.00000   0.00000   0.00000   0.00000
  59        8ZZ         0.00000   0.00000   0.00000   0.00000   0.00000
  60        8XY         0.00000   0.00000   0.00000   0.00000   0.00000
  61        8XZ         0.00000   0.00000   0.00000   0.00000   0.00000
  62        8YZ         0.00000   0.00000   0.00000   0.00000   0.00000
  63        9XX         0.00000   0.00000   0.00000   0.00000   0.00000
  64        9YY         0.00000   0.00000   0.00000   0.00000   0.00000
  65        9ZZ         0.00000   0.00000   0.00000   0.00000   0.00000
  66        9XY         0.00000   0.00000   0.00000   0.00000   0.00000
  67        9XZ         0.00000   0.00000   0.00000   0.00000   0.00000
  68        9YZ         0.00000   0.00000   0.00000   0.00000   0.00000
  69 5   H  1S         -0.00000   0.00221  -0.02789   0.00000  -0.00912
  70        2S         -0.00000   0.00244  -0.02310   0.00000  -0.02018
  71        3S          0.00000   0.00014   0.00039  -0.00000  -0.00296
  72        4PX         0.00446  -0.00000   0.00000   0.00016   0.00000
  73        4PY         0.00000  -0.00001  -0.00145  -0.00000   0.00010
  74        4PZ         0.00000   0.00003   0.00161   0.00000  -0.00003
  75        5PX         0.00369  -0.00000  -0.00000   0.00039   0.00000
  76        5PY         0.00000  -0.00047  -0.00120  -0.00000   0.00524
  77        5PZ        -0.00000   0.00007   0.01092   0.00000  -0.00023
  78 6   H  1S          0.00000   0.00221  -0.02789   0.00000  -0.00912
  79        2S          0.00000   0.00244  -0.02310   0.00000  -0.02018
  80        3S          0.00000   0.00014   0.00039   0.00000  -0.00296
  81        4PX         0.00446   0.00000   0.00000   0.00016   0.00000
  82        4PY         0.00000  -0.00001  -0.00145   0.00000   0.00010
  83        4PZ         0.00000   0.00003   0.00161   0.00000  -0.00003
  84        5PX         0.00369   0.00000   0.00000   0.00039   0.00000
  85        5PY         0.00000  -0.00047  -0.00120   0.00000   0.00524
  86        5PZ         0.00000   0.00007   0.01092   0.00000  -0.00023
                          56        57        58        59        60
  56        7PZ         0.00659
  57        8XX         0.00000   0.00062
  58        8YY         0.00000   0.00012   0.00087
  59        8ZZ         0.00000  -0.00006  -0.00026   0.00168
  60        8XY         0.00000   0.00000   0.00000  -0.00000   0.00000
  61        8XZ         0.00000  -0.00000   0.00000   0.00000  -0.00000
  62        8YZ         0.00000   0.00000  -0.00000  -0.00000  -0.00000
  63        9XX         0.00000   0.00031   0.00009  -0.00018   0.00000
  64        9YY         0.00000   0.00043  -0.00108   0.00072  -0.00000
  65        9ZZ         0.00000  -0.00003   0.00055  -0.00312   0.00000
  66        9XY         0.00000   0.00000  -0.00000   0.00000  -0.00000
  67        9XZ         0.00000   0.00000  -0.00000   0.00000   0.00000
  68        9YZ         0.00000   0.00000  -0.00000   0.00000   0.00000
  69 5   H  1S          0.00293  -0.00097   0.00340  -0.00297   0.00000
  70        2S          0.00424  -0.00199   0.00212  -0.00290   0.00000
  71        3S         -0.00015   0.00002   0.00002   0.00006   0.00000
  72        4PX         0.00000  -0.00000   0.00000   0.00000   0.00000
  73        4PY         0.00004  -0.00010   0.00007  -0.00024   0.00000
  74        4PZ        -0.00011  -0.00005  -0.00007  -0.00001   0.00000
  75        5PX         0.00000  -0.00000   0.00000  -0.00000   0.00000
  76        5PY         0.00004  -0.00036  -0.00003   0.00019   0.00000
  77        5PZ        -0.00231  -0.00022   0.00041  -0.00026   0.00000
  78 6   H  1S          0.00293  -0.00097   0.00340  -0.00297   0.00000
  79        2S          0.00424  -0.00199   0.00212  -0.00290   0.00000
  80        3S         -0.00015   0.00002   0.00002   0.00006   0.00000
  81        4PX         0.00000   0.00000   0.00000   0.00000  -0.00000
  82        4PY         0.00004  -0.00010   0.00007  -0.00024   0.00000
  83        4PZ        -0.00011  -0.00005  -0.00007  -0.00001   0.00000
  84        5PX         0.00000   0.00000   0.00000   0.00000  -0.00000
  85        5PY         0.00004  -0.00036  -0.00003   0.00019   0.00000
  86        5PZ        -0.00231  -0.00022   0.00041  -0.00026   0.00000
                          61        62        63        64        65
  61        8XZ         0.00162
  62        8YZ         0.00000   0.00145
  63        9XX         0.00000   0.00000   0.00125
  64        9YY         0.00000   0.00000   0.00019   0.03710
  65        9ZZ         0.00000   0.00000   0.00096  -0.00877   0.02759
  66        9XY         0.00000   0.00000   0.00000   0.00000  -0.00000
  67        9XZ        -0.00013  -0.00000  -0.00000   0.00000  -0.00000
  68        9YZ        -0.00000  -0.00151  -0.00000   0.00000  -0.00000
  69 5   H  1S         -0.00000   0.00177  -0.00016  -0.03338   0.01308
  70        2S         -0.00000   0.00060  -0.00113  -0.04106   0.02289
  71        3S          0.00000   0.00001  -0.00008   0.00071  -0.00063
  72        4PX         0.00009   0.00000   0.00000   0.00000   0.00000
  73        4PY        -0.00000   0.00001  -0.00001   0.00150   0.00045
  74        4PZ        -0.00000  -0.00003  -0.00001  -0.00033  -0.00016
  75        5PX         0.00005  -0.00000   0.00000   0.00000   0.00000
  76        5PY        -0.00000  -0.00008  -0.00035   0.00068   0.00024
  77        5PZ         0.00000  -0.00016  -0.00003  -0.00366  -0.00139
  78 6   H  1S          0.00000   0.00177  -0.00016  -0.03338   0.01308
  79        2S          0.00000   0.00060  -0.00113  -0.04106   0.02289
  80        3S          0.00000   0.00001  -0.00008   0.00071  -0.00063
  81        4PX         0.00009   0.00000   0.00000   0.00000   0.00000
  82        4PY         0.00000   0.00001  -0.00001   0.00150   0.00045
  83        4PZ         0.00000  -0.00003  -0.00001  -0.00033  -0.00016
  84        5PX         0.00005   0.00000   0.00000   0.00000   0.00000
  85        5PY         0.00000  -0.00008  -0.00035   0.00068   0.00024
  86        5PZ         0.00000  -0.00016  -0.00003  -0.00366  -0.00139
                          66        67        68        69        70
  66        9XY         0.00000
  67        9XZ        -0.00000   0.00006
  68        9YZ        -0.00000   0.00000   0.02295
  69 5   H  1S         -0.00000   0.00000  -0.01871   0.36392
  70        2S         -0.00000   0.00000  -0.01078   0.22262   0.31343
  71        3S         -0.00000  -0.00000  -0.00020   0.00911   0.02520
  72        4PX        -0.00000  -0.00004   0.00000   0.00000   0.00000
  73        4PY         0.00000   0.00000   0.00009   0.00000   0.00000
  74        4PZ        -0.00000  -0.00000   0.00075   0.00000   0.00000
  75        5PX        -0.00000  -0.00003   0.00000   0.00000   0.00000
  76        5PY         0.00000  -0.00000   0.00224   0.00000   0.00000
  77        5PZ        -0.00000  -0.00000   0.00144   0.00000   0.00000
  78 6   H  1S          0.00000   0.00000  -0.01871   0.00027  -0.00715
  79        2S          0.00000   0.00000  -0.01078  -0.00715  -0.03814
  80        3S          0.00000   0.00000  -0.00020  -0.00703  -0.02011
  81        4PX         0.00000  -0.00004   0.00000   0.00000   0.00000
  82        4PY         0.00000   0.00000   0.00009   0.00069   0.00118
  83        4PZ         0.00000   0.00000   0.00075  -0.00000  -0.00000
  84        5PX         0.00000  -0.00003   0.00000   0.00000   0.00000
  85        5PY         0.00000   0.00000   0.00224  -0.01040  -0.01747
  86        5PZ         0.00000   0.00000   0.00144   0.00000   0.00000
                          71        72        73        74        75
  71        3S          0.00745
  72        4PX         0.00000   0.00088
  73        4PY         0.00000   0.00000   0.00180
  74        4PZ         0.00000  -0.00000  -0.00000   0.00089
  75        5PX         0.00000   0.00012   0.00000   0.00000   0.00015
  76        5PY         0.00000   0.00000   0.00107   0.00000   0.00000
  77        5PZ         0.00000  -0.00000  -0.00000   0.00061  -0.00000
  78 6   H  1S         -0.00703  -0.00000   0.00069   0.00000   0.00000
  79        2S         -0.02011  -0.00000   0.00118   0.00000   0.00000
  80        3S         -0.00589  -0.00000  -0.00004   0.00000  -0.00000
  81        4PX         0.00000   0.00001  -0.00000   0.00000   0.00003
  82        4PY        -0.00004   0.00000   0.00013  -0.00000   0.00000
  83        4PZ        -0.00000   0.00000   0.00000   0.00000   0.00000
  84        5PX         0.00000   0.00003   0.00000   0.00000   0.00006
  85        5PY        -0.00177   0.00000   0.00002   0.00000   0.00000
  86        5PZ        -0.00000  -0.00000   0.00000   0.00006  -0.00000
                          76        77        78        79        80
  76        5PY         0.01072
  77        5PZ        -0.00000   0.00738
  78 6   H  1S         -0.01040  -0.00000   0.36392
  79        2S         -0.01747  -0.00000   0.22262   0.31343
  80        3S         -0.00177   0.00000   0.00911   0.02520   0.00745
  81        4PX         0.00000  -0.00000   0.00000   0.00000   0.00000
  82        4PY         0.00002  -0.00000   0.00000   0.00000   0.00000
  83        4PZ         0.00000   0.00006   0.00000   0.00000   0.00000
  84        5PX        -0.00000  -0.00000   0.00000   0.00000   0.00000
  85        5PY        -0.00225   0.00000   0.00000   0.00000   0.00000
  86        5PZ        -0.00000   0.00239   0.00000   0.00000   0.00000
                          81        82        83        84        85
  81        4PX         0.00088
  82        4PY         0.00000   0.00180
  83        4PZ         0.00000   0.00000   0.00089
  84        5PX         0.00012   0.00000   0.00000   0.00015
  85        5PY         0.00000   0.00107   0.00000   0.00000   0.01072
  86        5PZ         0.00000   0.00000   0.00061   0.00000   0.00000
                          86
  86        5PZ         0.00738
     Gross orbital populations:
                         Total     Alpha     Beta      Spin
   1 1   C  1S          1.99390   0.99695   0.99695  -0.00000
   2        2S          0.68365   0.34183   0.34183  -0.00000
   3        3S          0.47695   0.23847   0.23847  -0.00000
   4        4S         -0.10632  -0.05316  -0.05316   0.00000
   5        5PX         0.62603   0.62603   0.00000   0.62603
   6        5PY         0.61978   0.39937   0.22042   0.17895
   7        5PZ         0.79811   0.39906   0.39906  -0.00000
   8        6PX         0.33350   0.33350   0.00000   0.33350
   9        6PY         0.00864   0.00652   0.00212   0.00440
  10        6PZ        -0.19610  -0.09805  -0.09805   0.00000
  11        7PX         0.00444   0.00444  -0.00000   0.00444
  12        7PY        -0.02662  -0.01821  -0.00840  -0.00981
  13        7PZ         0.04939   0.02469   0.02469  -0.00000
  14        8XX        -0.01904  -0.00952  -0.00952   0.00000
  15        8YY         0.00014   0.00007   0.00007  -0.00000
  16        8ZZ         0.00942   0.00471   0.00471  -0.00000
  17        8XY        -0.00000   0.00000  -0.00000   0.00000
  18        8XZ         0.01395   0.01395   0.00000   0.01395
  19        8YZ         0.01285   0.01253   0.00032   0.01221
  20        9XX        -0.01213  -0.00606  -0.00606   0.00000
  21        9YY        -0.11533  -0.05766  -0.05766   0.00000
  22        9ZZ        -0.02588  -0.01294  -0.01294   0.00000
  23        9XY         0.00000   0.00000   0.00000   0.00000
  24        9XZ        -0.00408  -0.00408   0.00000  -0.00408
  25        9YZ        -0.03701  -0.05170   0.01469  -0.06639
  26 2   H  1S          0.68086   0.40242   0.27843   0.12399
  27        2S          0.49081   0.28485   0.20595   0.07890
  28        3S          0.00612   0.00394   0.00218   0.00176
  29        4PX         0.00978   0.00978   0.00000   0.00978
  30        4PY         0.01803   0.00919   0.00884   0.00035
  31        4PZ         0.00943   0.00531   0.00412   0.00119
  32        5PX         0.00330   0.00330   0.00000   0.00330
  33        5PY        -0.00353  -0.00885   0.00532  -0.01417
  34        5PZ        -0.00891  -0.00531  -0.00360  -0.00170
  35 3   H  1S          0.68086   0.40242   0.27843   0.12399
  36        2S          0.49081   0.28485   0.20595   0.07890
  37        3S          0.00612   0.00394   0.00218   0.00176
  38        4PX         0.00978   0.00978   0.00000   0.00978
  39        4PY         0.01803   0.00919   0.00884   0.00035
  40        4PZ         0.00943   0.00531   0.00412   0.00119
  41        5PX         0.00330   0.00330   0.00000   0.00330
  42        5PY        -0.00353  -0.00885   0.00532  -0.01417
  43        5PZ        -0.00891  -0.00531  -0.00360  -0.00170
  44 4   C  1S          1.99390   0.99695   0.99695  -0.00000
  45        2S          0.68365   0.34183   0.34183  -0.00000
  46        3S          0.47695   0.23847   0.23847  -0.00000
  47        4S         -0.10632  -0.05316  -0.05316   0.00000
  48        5PX         0.62603   0.62603   0.00000   0.62603
  49        5PY         0.61978   0.39937   0.22042   0.17895
  50        5PZ         0.79811   0.39906   0.39906  -0.00000
  51        6PX         0.33350   0.33350   0.00000   0.33350
  52        6PY         0.00864   0.00652   0.00212   0.00440
  53        6PZ        -0.19610  -0.09805  -0.09805   0.00000
  54        7PX         0.00444   0.00444  -0.00000   0.00444
  55        7PY        -0.02662  -0.01821  -0.00840  -0.00981
  56        7PZ         0.04939   0.02469   0.02469  -0.00000
  57        8XX        -0.01904  -0.00952  -0.00952   0.00000
  58        8YY         0.00014   0.00007   0.00007   0.00000
  59        8ZZ         0.00942   0.00471   0.00471  -0.00000
  60        8XY        -0.00000  -0.00000  -0.00000  -0.00000
  61        8XZ         0.01395   0.01395   0.00000   0.01395
  62        8YZ         0.01285   0.01253   0.00032   0.01221
  63        9XX        -0.01213  -0.00606  -0.00606   0.00000
  64        9YY        -0.11533  -0.05766  -0.05766   0.00000
  65        9ZZ        -0.02588  -0.01294  -0.01294  -0.00000
  66        9XY         0.00000   0.00000   0.00000   0.00000
  67        9XZ        -0.00408  -0.00408   0.00000  -0.00408
  68        9YZ        -0.03701  -0.05170   0.01469  -0.06639
  69 5   H  1S          0.68086   0.40242   0.27843   0.12399
  70        2S          0.49081   0.28485   0.20595   0.07890
  71        3S          0.00612   0.00394   0.00218   0.00176
  72        4PX         0.00978   0.00978   0.00000   0.00978
  73        4PY         0.01803   0.00919   0.00884   0.00035
  74        4PZ         0.00943   0.00531   0.00412   0.00119
  75        5PX         0.00330   0.00330   0.00000   0.00330
  76        5PY        -0.00353  -0.00885   0.00532  -0.01417
  77        5PZ        -0.00891  -0.00531  -0.00360  -0.00170
  78 6   H  1S          0.68086   0.40242   0.27843   0.12399
  79        2S          0.49081   0.28485   0.20595   0.07890
  80        3S          0.00612   0.00394   0.00218   0.00176
  81        4PX         0.00978   0.00978   0.00000   0.00978
  82        4PY         0.01803   0.00919   0.00884   0.00035
  83        4PZ         0.00943   0.00531   0.00412   0.00119
  84        5PX         0.00330   0.00330   0.00000   0.00330
  85        5PY        -0.00353  -0.00885   0.00532  -0.01417
  86        5PZ        -0.00891  -0.00531  -0.00360  -0.00170
          Condensed to atoms (all electrons):
               1          2          3          4          5          6
     1  C    5.022665   0.301888   0.301888  -0.249314  -0.144441  -0.144441
     2  H    0.301888   1.224098  -0.167386  -0.144441   0.057737  -0.066019
     3  H    0.301888  -0.167386   1.224098  -0.144441  -0.066019   0.057737
     4  C   -0.249314  -0.144441  -0.144441   5.022665   0.301888   0.301888
     5  H   -0.144441   0.057737  -0.066019   0.301888   1.224098  -0.167386
     6  H   -0.144441  -0.066019   0.057737   0.301888  -0.167386   1.224098
          Atomic-Atomic Spin Densities.
               1          2          3          4          5          6
     1  C    1.255727   0.041220   0.041220  -0.214191  -0.015387  -0.015387
     2  H    0.041220   0.437726  -0.220612  -0.015387   0.072844  -0.112391
     3  H    0.041220  -0.220612   0.437726  -0.015387  -0.112391   0.072844
     4  C   -0.214191  -0.015387  -0.015387   1.255727   0.041220   0.041220
     5  H   -0.015387   0.072844  -0.112391   0.041220   0.437726  -0.220612
     6  H   -0.015387  -0.112391   0.072844   0.041220  -0.220612   0.437726
 Mulliken charges and spin densities:
               1          2
     1  C    0.911754   1.093201
     2  H   -0.205877   0.203399
     3  H   -0.205877   0.203399
     4  C    0.911754   1.093201
     5  H   -0.205877   0.203399
     6  H   -0.205877   0.203399
 Sum of Mulliken charges =   1.00000   3.00000
 Mulliken charges and spin densities with hydrogens summed into heavy atoms:
               1          2
     1  C    0.500000   1.500000
     4  C    0.500000   1.500000
 Electronic spatial extent (au):  <R**2>=             71.5137
 Charge=              1.0000 electrons
 Dipole moment (field-independent basis, Debye):
    X=              0.0000    Y=             -0.0000    Z=             -0.0000  Tot=              0.0000
 Quadrupole moment (field-independent basis, Debye-Ang):
   XX=            -13.0622   YY=             -6.4348   ZZ=             -5.3836
   XY=              0.0000   XZ=             -0.0000   YZ=             -0.0000
 Traceless Quadrupole moment (field-independent basis, Debye-Ang):
   XX=             -4.7687   YY=              1.8587   ZZ=              2.9100
   XY=              0.0000   XZ=             -0.0000   YZ=             -0.0000
 Octapole moment (field-independent basis, Debye-Ang**2):
  XXX=             -0.0000  YYY=             -0.0000  ZZZ=              0.0000  XYY=             -0.0000
  XXY=             -0.0000  XXZ=              0.0000  XZZ=             -0.0000  YZZ=              0.0000
  YYZ=              0.0000  XYZ=             -0.0000
 Hexadecapole moment (field-independent basis, Debye-Ang**3):
 XXXX=            -13.4866 YYYY=            -14.4405 ZZZZ=            -48.4911 XXXY=             -0.0000
 XXXZ=              0.0000 YYYX=             -0.0000 YYYZ=              0.0000 ZZZX=              0.0000
 ZZZY=              0.0000 XXYY=             -5.8373 XXZZ=            -13.5712 YYZZ=             -3.5953
 XXYZ=             -0.0000 YYXZ=              0.0000 ZZXY=              0.0000
 N-N= 3.330863360709D+01 E-N=-2.426723072102D+02  KE= 7.788343498706D+01
 Symmetry AG   KE= 3.757181858050D+01
 Symmetry B1G  KE= 2.568901321704D-32
 Symmetry B2G  KE= 1.451862923729D+00
 Symmetry B3G  KE= 1.142598521489D+00
 Symmetry AU   KE= 2.433292958345D-31
 Symmetry B1U  KE= 3.456255752825D+01
 Symmetry B2U  KE= 1.974370548438D+00
 Symmetry B3U  KE= 1.180226884647D+00
 Symmetry AG   SP=-2.281476726522D-15
 Symmetry B1G  SP= 7.498490754062D-33
 Symmetry B2G  SP= 1.000000000000D+00
 Symmetry B3G  SP= 1.000000000000D+00
 Symmetry AU   SP= 2.942925432885D-32
 Symmetry B1U  SP=-1.495513003847D-15
 Symmetry B2U  SP=-7.103728255805D-16
 Symmetry B3U  SP= 1.000000000000D+00
 Orbital energies and kinetic energies (alpha):
                                 1                 2
   1         (AG)--O         -10.546652         15.912786
   2         (B1U)--O        -10.545867         15.922185
   3         (AG)--O          -1.090483          1.565024
   4         (B1U)--O         -0.893381          1.359094
   5         (B2U)--O         -0.784833          0.987185
   6         (AG)--O          -0.733473          1.308099
   7         (B3G)--O         -0.431547          1.142599
   8         (B3U)--O         -0.360473          1.180227
   9         (B2G)--O         -0.209917          1.451863
  10         (AG)--V          -0.173899          0.475571
  11         (B2U)--V         -0.145044          0.490952
  12         (B1U)--V         -0.137263          0.484798
  13         (B3U)--V         -0.099924          0.242434
  14         (AG)--V          -0.094620          0.309971
  15         (B3G)--V         -0.077857          0.280561
  16         (AG)--V          -0.068560          0.403362
  17         (B2U)--V         -0.052593          0.635238
  18         (B2G)--V         -0.043213          0.272531
  19         (B1U)--V         -0.028840          0.503072
  20         (AG)--V          -0.023552          0.300319
  21         (B1U)--V         -0.023546          0.535346
  22         (B2U)--V         -0.015098          0.258060
  23         (B1G)--V         -0.010278          0.449661
  24         (B3G)--V          0.010581          0.392744
  25         (B1U)--V          0.042167          0.391598
  26         (B1U)--V          0.084348          0.993891
  27         (AU)--V           0.100042          0.489701
  28         (AG)--V           0.105333          0.585293
  29         (B3U)--V          0.128800          0.570748
  30         (B3G)--V          0.165796          0.861133
  31         (B2U)--V          0.168127          0.631143
  32         (B2G)--V          0.212555          0.829456
  33         (AG)--V           0.213759          0.689898
  34         (B3U)--V          0.236141          0.761325
  35         (B2U)--V          0.237491          0.793967
  36         (B3G)--V          0.241466          0.632778
  37         (AG)--V           0.244575          0.992799
  38         (B1U)--V          0.270969          1.010491
  39         (AG)--V           0.278218          0.876946
  40         (B2U)--V          0.284769          0.755364
  41         (B1U)--V          0.295676          1.378345
  42         (B1G)--V          0.308927          0.727074
  43         (B3G)--V          0.348388          0.688886
  44         (B1U)--V          0.349600          1.416562
  45         (B2G)--V          0.388207          0.818887
  46         (B3U)--V          0.430108          1.713195
  47         (B1U)--V          0.470752          0.873300
  48         (AU)--V           0.475226          0.970368
  49         (B3G)--V          0.481142          1.495106
  50         (AG)--V           0.519119          1.121081
  51         (AG)--V           0.576978          1.663964
  52         (B1U)--V          0.581248          1.129292
  53         (B2G)--V          0.628941          1.823050
  54         (B2U)--V          0.720555          2.039215
  55         (B3G)--V          0.819738          1.962276
  56         (B1U)--V          0.871203          2.309196
  57         (B3U)--V          0.973472          2.056089
  58         (AG)--V           0.978836          2.035403
  59         (B2U)--V          0.985105          1.966805
  60         (B1G)--V          0.997590          1.960488
  61         (B1U)--V          1.130601          2.190957
  62         (AG)--V           1.215609          2.290048
  63         (AU)--V           1.273432          2.186659
  64         (B3G)--V          1.274816          2.399166
  65         (B2G)--V          1.329210          2.416282
  66         (AG)--V           1.340643          2.464100
  67         (B2U)--V          1.410970          2.409171
  68         (B1U)--V          1.509079          2.671829
  69         (B3U)--V          1.525623          2.595242
  70         (B3G)--V          1.574702          2.702093
  71         (B1G)--V          1.601598          2.563439
  72         (B2U)--V          1.625207          2.845324
  73         (B1U)--V          1.644305          3.134834
  74         (AG)--V           1.706029          3.083044
  75         (B2G)--V          1.790069          2.872971
  76         (B1U)--V          1.874492          3.724499
  77         (AU)--V           1.877549          2.894347
  78         (B3G)--V          2.112807          3.620225
  79         (AG)--V           2.140588          3.829741
  80         (B1U)--V          2.208455          3.631873
  81         (AG)--V           2.257418          4.007381
  82         (B2U)--V          2.282733          4.569342
  83         (B3G)--V          2.841575          4.584936
  84         (B1U)--V          2.881469          4.518122
  85         (AG)--V           4.374331         12.147883
  86         (B1U)--V          4.725228         12.917285
 Total kinetic energy from orbitals= 8.165812331693D+01
                          Isotropic Fermi Contact Couplings
        Atom                 a.u.       MegaHertz       Gauss      10(-4) cm-1
     1  C(13)             -0.00000      -0.00000      -0.00000      -0.00000
     2  H(1)               0.06956     103.64324      36.98248      34.57166
     3  H(1)               0.06956     103.64324      36.98248      34.57166
     4  C(13)             -0.00000      -0.00000      -0.00000      -0.00000
     5  H(1)               0.06956     103.64324      36.98248      34.57166
     6  H(1)               0.06956     103.64324      36.98248      34.57166
 --------------------------------------------------------
       Center         ----  Spin Dipole Couplings  ----
                      3XX-RR        3YY-RR        3ZZ-RR
 --------------------------------------------------------
     1   Atom        1.085297     -0.314752     -0.770545
     2   Atom       -0.043977      0.058332     -0.014355
     3   Atom       -0.043977      0.058332     -0.014355
     4   Atom        1.085297     -0.314752     -0.770545
     5   Atom       -0.043977      0.058332     -0.014355
     6   Atom       -0.043977      0.058332     -0.014355
 --------------------------------------------------------
                        XY            XZ            YZ
 --------------------------------------------------------
     1   Atom        0.000000     -0.000000      0.000000
     2   Atom       -0.000000      0.000000      0.131086
     3   Atom       -0.000000     -0.000000     -0.131086
     4   Atom        0.000000     -0.000000      0.000000
     5   Atom       -0.000000     -0.000000      0.131086
     6   Atom       -0.000000      0.000000     -0.131086
 --------------------------------------------------------


 ---------------------------------------------------------------------------------
              Anisotropic Spin Dipole Couplings in Principal Axis System
 ---------------------------------------------------------------------------------

       Atom             a.u.   MegaHertz   Gauss  10(-4) cm-1        Axes

              Baa    -0.7705  -103.400   -36.896   -34.490  0.0000 -0.0000  1.0000
     1 C(13)  Bbb    -0.3148   -42.237   -15.071   -14.089 -0.0000  1.0000  0.0000
              Bcc     1.0853   145.637    51.967    48.579  1.0000  0.0000 -0.0000
 
              Baa    -0.1140   -60.848   -21.712   -20.297 -0.0000 -0.6053  0.7960
     2 H(1)   Bbb    -0.0440   -23.464    -8.372    -7.827  1.0000 -0.0000  0.0000
              Bcc     0.1580    84.311    30.084    28.123  0.0000  0.7960  0.6053
 
              Baa    -0.1140   -60.848   -21.712   -20.297  0.0000  0.6053  0.7960
     3 H(1)   Bbb    -0.0440   -23.464    -8.372    -7.827  1.0000 -0.0000  0.0000
              Bcc     0.1580    84.311    30.084    28.123  0.0000  0.7960 -0.6053
 
              Baa    -0.7705  -103.400   -36.896   -34.490  0.0000 -0.0000  1.0000
     4 C(13)  Bbb    -0.3148   -42.237   -15.071   -14.089 -0.0000  1.0000  0.0000
              Bcc     1.0853   145.637    51.967    48.579  1.0000  0.0000 -0.0000
 
              Baa    -0.1140   -60.848   -21.712   -20.297 -0.0000 -0.6053  0.7960
     5 H(1)   Bbb    -0.0440   -23.464    -8.372    -7.827  1.0000 -0.0000  0.0000
              Bcc     0.1580    84.311    30.084    28.123 -0.0000  0.7960  0.6053
 
              Baa    -0.1140   -60.848   -21.712   -20.297  0.0000  0.6053  0.7960
     6 H(1)   Bbb    -0.0440   -23.464    -8.372    -7.827  1.0000  0.0000 -0.0000
              Bcc     0.1580    84.311    30.084    28.123 -0.0000  0.7960 -0.6053
 

 ---------------------------------------------------------------------------------

 No NMR shielding tensors so no spin-rotation constants.
 Leave Link  601 at Thu Jul 18 01:50:38 2019, MaxMem=   104857600 cpu:               0.2 elap:               0.2
 (Enter /opt/qmsoft/g16/g16/l9999.exe)
 1\1\GINC-CU02\SP\ROPBE1PBE\Aug-CC-pVDZ\C2H4(1+,4)\ROOT\18-Jul-2019\0\\
 #P ropbe1pbe/aug-cc-pVDZ 6D 10F geom=connectivity pop=full\\Title Card
  Required\\1,4\C,0,0.,-0.67759997,0.\H,0,0.92414474,-1.21655197,0.\H,0
 ,-0.92414474,-1.21655197,0.\C,0,0.,0.67759997,0.\H,0,-0.92414474,1.216
 55197,0.\H,0,0.92414474,1.21655197,0.\\Version=ES64L-G16RevA.03\State=
 4-B2U\HF=-77.8643648\RMSD=2.193e-09\Dipole=0.,0.,0.\Quadrupole=1.38191
 45,2.1634892,-3.5454037,0.,0.,0.\PG=D02H [C2"(C1.C1),SG(H4)]\\@


  THE LARGE PRINT GIVETH,
  AND THE SMALL PRINT TAKETH AWAY.

                     -- TOM WAITS
 Job cpu time:       0 days  0 hours  0 minutes  3.2 seconds.
 Elapsed time:       0 days  0 hours  0 minutes  3.3 seconds.
 File lengths (MBytes):  RWF=     10 Int=      0 D2E=      0 Chk=      2 Scr=      1
 Normal termination of Gaussian 16 at Thu Jul 18 01:50:38 2019.
