# Supplementary material for: Source code, input data, and sample output concerning the application of multistate density functional theory to the singdoublet and tripdoublet states of the ethylene cation
Source: Data Brief. 2019 Dec 13;28:104984. doi: 10.1016/j.dib.2019.104984 (PMC6940705; doi:10.1016/j.dib.2019.104984)
Supplement: Multimedia component 1 [file mmc1.zip › ethene-quartet.fchk]

Title Card Required                                                     
SP        ROPBE1PBE                                                   Aug-CC-pVDZ         
Number of atoms                            I                6
Info1-9                                    I   N=           9
          20          20           0           0           0         110
           1          18        -302
Full Title                                 C   N=           2
Title Card Required     
Route                                      C   N=           5
#P ropbe1pbe/aug-cc-pVDZ 6D 10F geom=connectivity pop=full  
Charge                                     I                1
Multiplicity                               I                4
Number of electrons                        I               15
Number of alpha electrons                  I                9
Number of beta electrons                   I                6
Number of basis functions                  I               86
Number of independent functions            I               86
Number of point charges in /Mol/           I                0
Number of translation vectors              I                0
Atomic numbers                             I   N=           6
           6           1           1           6           1           1
Nuclear charges                            R   N=           6
  6.00000000E+00  1.00000000E+00  1.00000000E+00  6.00000000E+00  1.00000000E+00
  1.00000000E+00
Current cartesian coordinates              R   N=          18
  0.00000000E+00  1.70266742E-32  1.28047837E+00  2.46519033E-32  1.74638046E+00
  2.29895004E+00 -2.13869924E-16 -1.74638046E+00  2.29895004E+00  1.56813373E-16
 -1.70266742E-32 -1.28047837E+00 -2.13869924E-16 -1.74638046E+00 -2.29895004E+00
  2.81540181E-16  1.74638046E+00 -2.29895004E+00
Number of symbols in /Mol/                 I                0
Force Field                                I                0
Atom Types                                 C   N=           6
                                                            
            
Int Atom Types                             I   N=           6
           0           0           0           0           0           0
MM charges                                 R   N=           6
  0.00000000E+00  0.00000000E+00  0.00000000E+00  0.00000000E+00  0.00000000E+00
  0.00000000E+00
Integer atomic weights                     I   N=           6
          12           1           1          12           1           1
Real atomic weights                        R   N=           6
  1.20000000E+01  1.00782504E+00  1.00782504E+00  1.20000000E+01  1.00782504E+00
  1.00782504E+00
Atom fragment info                         I   N=           6
           0           0           0           0           0           0
Atom residue num                           I   N=           6
           0           0           0           0           0           0
Nuclear spins                              I   N=           6
           0           1           1           0           1           1
Nuclear ZEff                               R   N=           6
 -3.60000000E+00 -1.00000000E+00 -1.00000000E+00 -3.60000000E+00 -1.00000000E+00
 -1.00000000E+00
Nuclear ZNuc                               R   N=           6
  6.00000000E+00  1.00000000E+00  1.00000000E+00  6.00000000E+00  1.00000000E+00
  1.00000000E+00
Nuclear QMom                               R   N=           6
  0.00000000E+00  0.00000000E+00  0.00000000E+00  0.00000000E+00  0.00000000E+00
  0.00000000E+00
Nuclear GFac                               R   N=           6
  0.00000000E+00  2.79284600E+00  2.79284600E+00  0.00000000E+00  2.79284600E+00
  2.79284600E+00
MicOpt                                     I   N=           6
          -1          -1          -1          -1          -1          -1
Number of residues                         I                0
Number of secondary structures             I                0
SymInf integers                            I   N=          26
           4           8           1           1           1          -1
          -1           1          -1           1          -1           1
          -1          -1          -1           1           1           1
          -1           1           1           1          -1          -1
          -1          -1
RotTr to input orientation                 R   N=          12
 -1.12481984E-32 -6.12323400E-17 -1.00000000E+00  1.00000000E+00 -1.83697020E-16
  0.00000000E+00 -1.83697020E-16 -1.00000000E+00  6.12323400E-17  0.00000000E+00
 -5.55111512E-17  0.00000000E+00
Number of contracted shells                I               38
Number of primitive shells                 I               74
Pure/Cartesian d shells                    I                1
Pure/Cartesian f shells                    I                1
Highest angular momentum                   I                2
Largest degree of contraction              I                7
Shell types                                I   N=          38
           0           0           0           0           1           1
           1           2           2           0           0           0
           1           1           0           0           0           1
           1           0           0           0           0           1
           1           1           2           2           0           0
           0           1           1           0           0           0
           1           1
Number of primitives per shell             I   N=          38
           7           7           1           1           3           1
           1           1           1           3           1           1
           1           1           3           1           1           1
           1           7           7           1           1           3
           1           1           1           1           3           1
           1           1           1           3           1           1
           1           1
Shell to atom map                          I   N=          38
           1           1           1           1           1           1
           1           1           1           2           2           2
           2           2           3           3           3           3
           3           4           4           4           4           4
           4           4           4           4           5           5
           5           5           5           6           6           6
           6           6
Primitive exponents                        R   N=          74
  6.66500000E+03  1.00000000E+03  2.28000000E+02  6.47100000E+01  2.10600000E+01
  7.49500000E+00  2.79700000E+00  6.66500000E+03  2.28000000E+02  6.47100000E+01
  2.10600000E+01  7.49500000E+00  2.79700000E+00  5.21500000E-01  1.59600000E-01
  4.69000000E-02  9.43900000E+00  2.00200000E+00  5.45600000E-01  1.51700000E-01
  4.04100000E-02  5.50000000E-01  1.51000000E-01  1.30100000E+01  1.96200000E+00
  4.44600000E-01  1.22000000E-01  2.97400000E-02  7.27000000E-01  1.41000000E-01
  1.30100000E+01  1.96200000E+00  4.44600000E-01  1.22000000E-01  2.97400000E-02
  7.27000000E-01  1.41000000E-01  6.66500000E+03  1.00000000E+03  2.28000000E+02
  6.47100000E+01  2.10600000E+01  7.49500000E+00  2.79700000E+00  6.66500000E+03
  2.28000000E+02  6.47100000E+01  2.10600000E+01  7.49500000E+00  2.79700000E+00
  5.21500000E-01  1.59600000E-01  4.69000000E-02  9.43900000E+00  2.00200000E+00
  5.45600000E-01  1.51700000E-01  4.04100000E-02  5.50000000E-01  1.51000000E-01
  1.30100000E+01  1.96200000E+00  4.44600000E-01  1.22000000E-01  2.97400000E-02
  7.27000000E-01  1.41000000E-01  1.30100000E+01  1.96200000E+00  4.44600000E-01
  1.22000000E-01  2.97400000E-02  7.27000000E-01  1.41000000E-01
Contraction coefficients                   R   N=          74
  6.93516317E-04  5.34150243E-03  2.71366714E-02  1.01992385E-01  2.75508636E-01
  4.51086433E-01  2.87565745E-01  7.73354740E-06  2.78072137E-04 -2.57875654E-03
 -8.95087684E-03 -1.06058855E-01 -1.31517686E-01  1.09948660E+00  1.00000000E+00
  1.00000000E+00  5.69792516E-02  3.13207212E-01  7.60376742E-01  1.00000000E+00
  1.00000000E+00  1.00000000E+00  1.00000000E+00  3.34987264E-02  2.34800801E-01
  8.13682958E-01  1.00000000E+00  1.00000000E+00  1.00000000E+00  1.00000000E+00
  3.34987264E-02  2.34800801E-01  8.13682958E-01  1.00000000E+00  1.00000000E+00
  1.00000000E+00  1.00000000E+00  6.93516317E-04  5.34150243E-03  2.71366714E-02
  1.01992385E-01  2.75508636E-01  4.51086433E-01  2.87565745E-01  7.73354740E-06
  2.78072137E-04 -2.57875654E-03 -8.95087684E-03 -1.06058855E-01 -1.31517686E-01
  1.09948660E+00  1.00000000E+00  1.00000000E+00  5.69792516E-02  3.13207212E-01
  7.60376742E-01  1.00000000E+00  1.00000000E+00  1.00000000E+00  1.00000000E+00
  3.34987264E-02  2.34800801E-01  8.13682958E-01  1.00000000E+00  1.00000000E+00
  1.00000000E+00  1.00000000E+00  3.34987264E-02  2.34800801E-01  8.13682958E-01
  1.00000000E+00  1.00000000E+00  1.00000000E+00  1.00000000E+00
Coordinates of each shell                  R   N=         114
  0.00000000E+00  3.42113883E-49  1.28047837E+00  0.00000000E+00  3.42113883E-49
  1.28047837E+00  0.00000000E+00  3.42113883E-49  1.28047837E+00  0.00000000E+00
  3.42113883E-49  1.28047837E+00  0.00000000E+00  3.42113883E-49  1.28047837E+00
  0.00000000E+00  3.42113883E-49  1.28047837E+00  0.00000000E+00  3.42113883E-49
  1.28047837E+00  0.00000000E+00  3.42113883E-49  1.28047837E+00  0.00000000E+00
  3.42113883E-49  1.28047837E+00  0.00000000E+00  1.74638046E+00  2.29895004E+00
  0.00000000E+00  1.74638046E+00  2.29895004E+00  0.00000000E+00  1.74638046E+00
  2.29895004E+00  0.00000000E+00  1.74638046E+00  2.29895004E+00  0.00000000E+00
  1.74638046E+00  2.29895004E+00 -2.13869924E-16 -1.74638046E+00  2.29895004E+00
 -2.13869924E-16 -1.74638046E+00  2.29895004E+00 -2.13869924E-16 -1.74638046E+00
  2.29895004E+00 -2.13869924E-16 -1.74638046E+00  2.29895004E+00 -2.13869924E-16
 -1.74638046E+00  2.29895004E+00  1.56813373E-16  3.42113883E-49 -1.28047837E+00
  1.56813373E-16  3.42113883E-49 -1.28047837E+00  1.56813373E-16  3.42113883E-49
 -1.28047837E+00  1.56813373E-16  3.42113883E-49 -1.28047837E+00  1.56813373E-16
  3.42113883E-49 -1.28047837E+00  1.56813373E-16  3.42113883E-49 -1.28047837E+00
  1.56813373E-16  3.42113883E-49 -1.28047837E+00  1.56813373E-16  3.42113883E-49
 -1.28047837E+00  1.56813373E-16  3.42113883E-49 -1.28047837E+00 -2.13869924E-16
 -1.74638046E+00 -2.29895004E+00 -2.13869924E-16 -1.74638046E+00 -2.29895004E+00
 -2.13869924E-16 -1.74638046E+00 -2.29895004E+00 -2.13869924E-16 -1.74638046E+00
 -2.29895004E+00 -2.13869924E-16 -1.74638046E+00 -2.29895004E+00  2.81540181E-16
  1.74638046E+00 -2.29895004E+00  2.81540181E-16  1.74638046E+00 -2.29895004E+00
  2.81540181E-16  1.74638046E+00 -2.29895004E+00  2.81540181E-16  1.74638046E+00
 -2.29895004E+00  2.81540181E-16  1.74638046E+00 -2.29895004E+00
Num ILSW                                   I              100
ILSW                                       I   N=         100
           0           1           0           0           2           0
           0           0           0           0        1009          -1
           5           0           0           1           0           0
           0           0           0           1           0           0
           1           0           0           0           0           0
           0           0      100000           0          -1           0
           0           0           0           0           0           0
           0           0           0           1           0           0
           0 -2000000000           1           0           0           0
           0           0           4          52           0           0
           0           0          13           0           0           0
           0           0           0           6           0           1
           0           0           0           0           0           0
           0           0           0           0           0           0
           0           0           0           0           0           0
           0           0           0           0           0           0
           0           0           0           0
Num RLSW                                   I               52
RLSW                                       R   N=          52
  7.50000000E-01  7.50000000E-01  1.00000000E+00  1.00000000E+00  2.50000000E-01
  0.00000000E+00  0.00000000E+00  1.00000000E+00  0.00000000E+00  0.00000000E+00
  0.00000000E+00  0.00000000E+00  1.00000000E+00  0.00000000E+00  0.00000000E+00
  0.00000000E+00  0.00000000E+00  1.00000000E+00  0.00000000E+00  0.00000000E+00
  0.00000000E+00  0.00000000E+00  1.00000000E+00  0.00000000E+00  0.00000000E+00
  0.00000000E+00  0.00000000E+00  1.00000000E+00  0.00000000E+00  0.00000000E+00
  0.00000000E+00  0.00000000E+00  1.00000000E+00  0.00000000E+00  0.00000000E+00
  0.00000000E+00  0.00000000E+00  0.00000000E+00  1.00000000E+00  1.00000000E+00
  0.00000000E+00  1.00000000E+00  0.00000000E+00  0.00000000E+00  0.00000000E+00
  0.00000000E+00  0.00000000E+00  0.00000000E+00  0.00000000E+00  0.00000000E+00
  0.00000000E+00  0.00000000E+00
MxBond                                     I                3
NBond                                      I   N=           6
           3           1           1           3           1           1
IBond                                      I   N=          18
           2           3           4           1           0           0
           1           0           0           1           5           6
           4           0           0           4           0           0
RBond                                      R   N=          18
  1.00000000E+00  1.00000000E+00  2.00000000E+00  1.00000000E+00  0.00000000E+00
  0.00000000E+00  1.00000000E+00  0.00000000E+00  0.00000000E+00  2.00000000E+00
  1.00000000E+00  1.00000000E+00  1.00000000E+00  0.00000000E+00  0.00000000E+00
  1.00000000E+00  0.00000000E+00  0.00000000E+00
Virial Ratio                               R      1.999755144176980E+00
SCF Energy                                 R     -7.786436477448967E+01
Total Energy                               R     -7.786436477448967E+01
S**2                                       R      3.749999999999984E+00
S**2 after annihilation                    R      3.750000000000014E+00
RMS Density                                R      2.193135697235381E-09
Job Status                                 I                1
Nuclear derivative order                   I                0
External E-field                           R   N=          35
  0.00000000E+00  0.00000000E+00  0.00000000E+00  0.00000000E+00  0.00000000E+00
  0.00000000E+00  0.00000000E+00  0.00000000E+00  0.00000000E+00  0.00000000E+00
  0.00000000E+00  0.00000000E+00  0.00000000E+00  0.00000000E+00  0.00000000E+00
  0.00000000E+00  0.00000000E+00  0.00000000E+00  0.00000000E+00  0.00000000E+00
  0.00000000E+00  0.00000000E+00  0.00000000E+00  0.00000000E+00  0.00000000E+00
  0.00000000E+00  0.00000000E+00  0.00000000E+00  0.00000000E+00  0.00000000E+00
  0.00000000E+00  0.00000000E+00  0.00000000E+00  0.00000000E+00  0.00000000E+00
IOpCl                                      I                0
IROHF                                      I                1
Alpha Orbital Energies                     R   N=          86
 -1.05466521E+01 -1.05458669E+01 -1.09048262E+00 -8.93380510E-01 -7.84833349E-01
 -7.33472810E-01 -4.31546909E-01 -3.60472705E-01 -2.09917388E-01 -1.73899201E-01
 -1.45043947E-01 -1.37263303E-01 -9.99243450E-02 -9.46204441E-02 -7.78572083E-02
 -6.85604417E-02 -5.25934640E-02 -4.32126425E-02 -2.88403869E-02 -2.35517757E-02
 -2.35459576E-02 -1.50981198E-02 -1.02781238E-02  1.05812067E-02  4.21671477E-02
  8.43482050E-02  1.00041932E-01  1.05333319E-01  1.28800263E-01  1.65796073E-01
  1.68126954E-01  2.12554595E-01  2.13759179E-01  2.36140525E-01  2.37491047E-01
  2.41466268E-01  2.44575108E-01  2.70969307E-01  2.78217941E-01  2.84768745E-01
  2.95675907E-01  3.08927401E-01  3.48387963E-01  3.49600384E-01  3.88207030E-01
  4.30107746E-01  4.70752381E-01  4.75225730E-01  4.81141932E-01  5.19119333E-01
  5.76978149E-01  5.81247952E-01  6.28940560E-01  7.20554734E-01  8.19737592E-01
  8.71202636E-01  9.73471609E-01  9.78835768E-01  9.85105347E-01  9.97589945E-01
  1.13060138E+00  1.21560901E+00  1.27343214E+00  1.27481622E+00  1.32921020E+00
  1.34064322E+00  1.41097024E+00  1.50907888E+00  1.52562310E+00  1.57470168E+00
  1.60159808E+00  1.62520732E+00  1.64430538E+00  1.70602942E+00  1.79006884E+00
  1.87449158E+00  1.87754865E+00  2.11280660E+00  2.14058849E+00  2.20845509E+00
  2.25741773E+00  2.28273274E+00  2.84157545E+00  2.88146934E+00  4.37433111E+00
  4.72522844E+00
Alpha MO coefficients                      R   N=        7396
  7.03052844E-01  2.06993995E-02  6.25798498E-03 -3.93585497E-04  0.00000000E+00
  0.00000000E+00 -4.34381645E-04  0.00000000E+00  0.00000000E+00  1.20675912E-03
  0.00000000E+00  0.00000000E+00  2.40565231E-04 -5.25839325E-03 -5.00864468E-03
 -5.23744899E-03  0.00000000E+00  0.00000000E+00  0.00000000E+00  4.67529838E-04
  7.40548333E-04  1.46194372E-03  0.00000000E+00  0.00000000E+00  0.00000000E+00
  1.40859665E-04 -3.12892929E-03  1.74385665E-04  0.00000000E+00  8.44139675E-06
  7.35421768E-05  0.00000000E+00  8.68438477E-04  1.98802668E-04  1.40859665E-04
 -3.12892929E-03  1.74385665E-04  0.00000000E+00 -8.44139675E-06  7.35421768E-05
  0.00000000E+00 -8.68438477E-04  1.98802668E-04  7.03052844E-01  2.06993995E-02
  6.25798498E-03 -3.93585497E-04  0.00000000E+00  0.00000000E+00  4.34381645E-04
  0.00000000E+00  0.00000000E+00 -1.20675912E-03  0.00000000E+00  0.00000000E+00
 -2.40565231E-04 -5.25839325E-03 -5.00864468E-03 -5.23744899E-03  0.00000000E+00
  0.00000000E+00  0.00000000E+00  4.67529838E-04  7.40548333E-04  1.46194372E-03
  0.00000000E+00  0.00000000E+00  0.00000000E+00  1.40859665E-04 -3.12892929E-03
  1.74385665E-04  0.00000000E+00 -8.44139675E-06 -7.35421768E-05  0.00000000E+00
 -8.68438477E-04 -1.98802668E-04  1.40859665E-04 -3.12892929E-03  1.74385665E-04
  0.00000000E+00  8.44139675E-06 -7.35421768E-05  0.00000000E+00  8.68438477E-04
 -1.98802668E-04  7.03205720E-01  2.05949925E-02  1.30251862E-02 -4.50558893E-03
  0.00000000E+00  0.00000000E+00 -2.35795479E-04  0.00000000E+00  0.00000000E+00
  7.13327194E-04  0.00000000E+00  0.00000000E+00  1.65109205E-03 -5.15910570E-03
 -5.26152780E-03 -4.70135515E-03  0.00000000E+00  0.00000000E+00  0.00000000E+00
  1.88853336E-03  2.59527424E-03  2.32062452E-03  0.00000000E+00  0.00000000E+00
  0.00000000E+00  3.75749765E-04 -6.09790809E-03 -3.70344483E-04  0.00000000E+00
 -4.52736280E-05 -1.39673518E-04  0.00000000E+00  1.43480050E-03  8.75062193E-04
  3.75749765E-04 -6.09790809E-03 -3.70344483E-04  0.00000000E+00  4.52736280E-05
 -1.39673518E-04  0.00000000E+00 -1.43480050E-03  8.75062193E-04 -7.03205720E-01
 -2.05949925E-02 -1.30251862E-02  4.50558893E-03  0.00000000E+00  0.00000000E+00
 -2.35795479E-04  0.00000000E+00  0.00000000E+00  7.13327194E-04  0.00000000E+00
  0.00000000E+00  1.65109205E-03  5.15910570E-03  5.26152780E-03  4.70135515E-03
  0.00000000E+00  0.00000000E+00  0.00000000E+00 -1.88853336E-03 -2.59527424E-03
 -2.32062452E-03  0.00000000E+00  0.00000000E+00  0.00000000E+00 -3.75749765E-04
  6.09790809E-03  3.70344483E-04  0.00000000E+00 -4.52736280E-05 -1.39673518E-04
  0.00000000E+00  1.43480050E-03  8.75062193E-04 -3.75749765E-04  6.09790809E-03
  3.70344483E-04  0.00000000E+00  4.52736280E-05 -1.39673518E-04  0.00000000E+00
 -1.43480050E-03  8.75062193E-04 -1.57158818E-01  2.94469221E-01  5.08828853E-02
 -1.05585688E-02  0.00000000E+00  0.00000000E+00 -1.21444202E-01  0.00000000E+00
  0.00000000E+00 -7.71066015E-02  0.00000000E+00  0.00000000E+00 -1.27861074E-03
 -1.49624928E-02 -7.55802414E-03  1.49360409E-02  0.00000000E+00  0.00000000E+00
  0.00000000E+00 -2.36879118E-02 -5.26835657E-02 -2.32674685E-02  0.00000000E+00
  0.00000000E+00  0.00000000E+00  1.15213907E-01  1.16375247E-01  1.12269259E-03
  0.00000000E+00 -1.40688426E-02 -1.18719276E-02  0.00000000E+00 -2.73308518E-02
 -2.04832047E-02  1.15213907E-01  1.16375247E-01  1.12269259E-03  0.00000000E+00
  1.40688426E-02 -1.18719276E-02  0.00000000E+00  2.73308518E-02 -2.04832047E-02
 -1.57158818E-01  2.94469221E-01  5.08828853E-02 -1.05585688E-02  0.00000000E+00
  0.00000000E+00  1.21444202E-01  0.00000000E+00  0.00000000E+00  7.71066015E-02
  0.00000000E+00  0.00000000E+00  1.27861074E-03 -1.49624928E-02 -7.55802414E-03
  1.49360409E-02  0.00000000E+00  0.00000000E+00  0.00000000E+00 -2.36879118E-02
 -5.26835657E-02 -2.32674685E-02  0.00000000E+00  0.00000000E+00  0.00000000E+00
  1.15213907E-01  1.16375247E-01  1.12269259E-03  0.00000000E+00  1.40688426E-02
  1.18719276E-02  0.00000000E+00  2.73308518E-02  2.04832047E-02  1.15213907E-01
  1.16375247E-01  1.12269259E-03  0.00000000E+00 -1.40688426E-02  1.18719276E-02
  0.00000000E+00 -2.73308518E-02  2.04832047E-02 -1.25509028E-01  2.47742617E-01
  5.21355323E-01 -2.61406892E-01  0.00000000E+00  0.00000000E+00  1.65634556E-01
  0.00000000E+00  0.00000000E+00 -2.69496329E-01  0.00000000E+00  0.00000000E+00
  5.73436581E-02 -5.28647345E-03  5.07575915E-03 -1.96861776E-02  0.00000000E+00
  0.00000000E+00  0.00000000E+00  7.08386868E-03 -1.15096822E-01  1.00982865E-01
  0.00000000E+00  0.00000000E+00  0.00000000E+00  2.12317151E-01  1.70565617E-01
 -8.18332656E-03  0.00000000E+00 -2.07303019E-02 -9.03543273E-03  0.00000000E+00
 -6.09628792E-03 -3.88258902E-02  2.12317151E-01  1.70565617E-01 -8.18332656E-03
  0.00000000E+00  2.07303019E-02 -9.03543273E-03  0.00000000E+00  6.09628792E-03
 -3.88258902E-02  1.25509028E-01 -2.47742617E-01 -5.21355323E-01  2.61406892E-01
  0.00000000E+00  0.00000000E+00  1.65634556E-01  0.00000000E+00  0.00000000E+00
 -2.69496329E-01  0.00000000E+00  0.00000000E+00  5.73436581E-02  5.28647345E-03
 -5.07575915E-03  1.96861776E-02  0.00000000E+00  0.00000000E+00  0.00000000E+00
 -7.08386868E-03  1.15096822E-01 -1.00982865E-01  0.00000000E+00  0.00000000E+00
  0.00000000E+00 -2.12317151E-01 -1.70565617E-01  8.18332656E-03  0.00000000E+00
 -2.07303019E-02 -9.03543273E-03  0.00000000E+00 -6.09628792E-03 -3.88258902E-02
 -2.12317151E-01 -1.70565617E-01  8.18332656E-03  0.00000000E+00  2.07303019E-02
 -9.03543273E-03  0.00000000E+00  6.09628792E-03 -3.88258902E-02  0.00000000E+00
  0.00000000E+00  0.00000000E+00  0.00000000E+00  0.00000000E+00  3.39250965E-01
  0.00000000E+00  0.00000000E+00  2.81816413E-03  0.00000000E+00  0.00000000E+00
 -2.10480729E-02  0.00000000E+00  0.00000000E+00  0.00000000E+00  0.00000000E+00
  0.00000000E+00  0.00000000E+00 -9.39270722E-03  0.00000000E+00  0.00000000E+00
  0.00000000E+00  0.00000000E+00  0.00000000E+00 -6.64951917E-02  2.24741042E-01
  1.65375085E-01  1.94911318E-02  0.00000000E+00 -9.32705462E-03 -1.16164583E-02
  0.00000000E+00 -3.35262527E-02  2.12444936E-04 -2.24741042E-01 -1.65375085E-01
 -1.94911318E-02  0.00000000E+00 -9.32705462E-03  1.16164583E-02  0.00000000E+00
 -3.35262527E-02 -2.12444936E-04  0.00000000E+00  0.00000000E+00  0.00000000E+00
  0.00000000E+00  0.00000000E+00  3.39250965E-01  0.00000000E+00  0.00000000E+00
  2.81816413E-03  0.00000000E+00  0.00000000E+00 -2.10480729E-02  0.00000000E+00
  0.00000000E+00  0.00000000E+00  0.00000000E+00  0.00000000E+00  0.00000000E+00
  9.39270722E-03  0.00000000E+00  0.00000000E+00  0.00000000E+00  0.00000000E+00
  0.00000000E+00  6.64951917E-02 -2.24741042E-01 -1.65375085E-01 -1.94911318E-02
  0.00000000E+00 -9.32705462E-03 -1.16164583E-02  0.00000000E+00 -3.35262527E-02
  2.12444936E-04  2.24741042E-01  1.65375085E-01  1.94911318E-02  0.00000000E+00
 -9.32705462E-03  1.16164583E-02  0.00000000E+00 -3.35262527E-02 -2.12444936E-04
  2.63296201E-03 -9.37282516E-03 -1.45885540E-01 -3.27058206E-02  0.00000000E+00
  0.00000000E+00  4.26669008E-01  0.00000000E+00  0.00000000E+00  9.20704576E-02
  0.00000000E+00  0.00000000E+00  7.58745165E-04  2.08370450E-03  1.72920042E-02
 -1.34804495E-02  0.00000000E+00  0.00000000E+00  0.00000000E+00  3.08855914E-03
 -5.02088865E-02  5.51917608E-02  0.00000000E+00  0.00000000E+00  0.00000000E+00
  1.84479300E-01  1.24938189E-01  5.23812414E-03  0.00000000E+00 -1.30663712E-02
  3.28326263E-03  0.00000000E+00 -6.88338620E-03 -3.64391344E-02  1.84479300E-01
  1.24938189E-01  5.23812414E-03  0.00000000E+00  1.30663712E-02  3.28326263E-03
  0.00000000E+00  6.88338620E-03 -3.64391344E-02  2.63296201E-03 -9.37282516E-03
 -1.45885540E-01 -3.27058206E-02  0.00000000E+00  0.00000000E+00 -4.26669008E-01
  0.00000000E+00  0.00000000E+00 -9.20704576E-02  0.00000000E+00  0.00000000E+00
 -7.58745165E-04  2.08370450E-03  1.72920042E-02 -1.34804495E-02  0.00000000E+00
  0.00000000E+00  0.00000000E+00  3.08855914E-03 -5.02088865E-02  5.51917608E-02
  0.00000000E+00  0.00000000E+00  0.00000000E+00  1.84479300E-01  1.24938189E-01
  5.23812414E-03  0.00000000E+00  1.30663712E-02 -3.28326263E-03  0.00000000E+00
  6.88338620E-03  3.64391344E-02  1.84479300E-01  1.24938189E-01  5.23812414E-03
  0.00000000E+00 -1.30663712E-02 -3.28326263E-03  0.00000000E+00 -6.88338620E-03
  3.64391344E-02  0.00000000E+00  0.00000000E+00  0.00000000E+00  0.00000000E+00
  0.00000000E+00  3.32109837E-01  0.00000000E+00  0.00000000E+00  1.17017963E-02
  0.00000000E+00  0.00000000E+00 -1.24418634E-01  0.00000000E+00  0.00000000E+00
  0.00000000E+00  0.00000000E+00  0.00000000E+00  0.00000000E+00  3.57471354E-02
  0.00000000E+00  0.00000000E+00  0.00000000E+00  0.00000000E+00  0.00000000E+00
 -1.18751632E-01  2.79525255E-01  3.77030178E-01  8.05966788E-02  0.00000000E+00
 -5.65452639E-03 -1.24975789E-02  0.00000000E+00 -8.24924309E-02 -2.95509974E-02
 -2.79525255E-01 -3.77030178E-01 -8.05966788E-02  0.00000000E+00 -5.65452639E-03
  1.24975789E-02  0.00000000E+00 -8.24924309E-02  2.95509974E-02  0.00000000E+00
  0.00000000E+00  0.00000000E+00  0.00000000E+00  0.00000000E+00 -3.32109837E-01
  0.00000000E+00  0.00000000E+00 -1.17017963E-02  0.00000000E+00  0.00000000E+00
  1.24418634E-01  0.00000000E+00  0.00000000E+00  0.00000000E+00  0.00000000E+00
  0.00000000E+00  0.00000000E+00  3.57471354E-02  0.00000000E+00  0.00000000E+00
  0.00000000E+00  0.00000000E+00  0.00000000E+00 -1.18751632E-01  2.79525255E-01
  3.77030178E-01  8.05966788E-02  0.00000000E+00  5.65452639E-03  1.24975789E-02
  0.00000000E+00  8.24924309E-02  2.95509974E-02 -2.79525255E-01 -3.77030178E-01
 -8.05966788E-02  0.00000000E+00  5.65452639E-03 -1.24975789E-02  0.00000000E+00
  8.24924309E-02 -2.95509974E-02  0.00000000E+00  0.00000000E+00  0.00000000E+00
  0.00000000E+00  4.56249121E-01  0.00000000E+00  0.00000000E+00  2.31866902E-01
  0.00000000E+00  0.00000000E+00 -8.55751314E-04  0.00000000E+00  0.00000000E+00
  0.00000000E+00  0.00000000E+00  0.00000000E+00  0.00000000E+00 -2.36104434E-02
  0.00000000E+00  0.00000000E+00  0.00000000E+00  0.00000000E+00  0.00000000E+00
  1.13200681E-04  0.00000000E+00  0.00000000E+00  0.00000000E+00  0.00000000E+00
  1.72024260E-02  0.00000000E+00  0.00000000E+00 -2.08183865E-03  0.00000000E+00
  0.00000000E+00  0.00000000E+00  0.00000000E+00  0.00000000E+00  1.72024260E-02
  0.00000000E+00  0.00000000E+00 -2.08183865E-03  0.00000000E+00  0.00000000E+00
  0.00000000E+00  0.00000000E+00  0.00000000E+00  0.00000000E+00  4.56249121E-01
  0.00000000E+00  0.00000000E+00  2.31866902E-01  0.00000000E+00  0.00000000E+00
 -8.55751314E-04  0.00000000E+00  0.00000000E+00  0.00000000E+00  0.00000000E+00
  0.00000000E+00  0.00000000E+00  2.36104434E-02  0.00000000E+00  0.00000000E+00
  0.00000000E+00  0.00000000E+00  0.00000000E+00 -1.13200681E-04  0.00000000E+00
  0.00000000E+00  0.00000000E+00  0.00000000E+00  1.72024260E-02  0.00000000E+00
  0.00000000E+00 -2.08183865E-03  0.00000000E+00  0.00000000E+00  0.00000000E+00
  0.00000000E+00  0.00000000E+00  1.72024260E-02  0.00000000E+00  0.00000000E+00
 -2.08183865E-03  0.00000000E+00  0.00000000E+00  0.00000000E+00  0.00000000E+00
  0.00000000E+00  0.00000000E+00  5.06445154E-01  0.00000000E+00  0.00000000E+00
  4.55771503E-01  0.00000000E+00  0.00000000E+00  5.84450194E-02  0.00000000E+00
  0.00000000E+00  0.00000000E+00  0.00000000E+00  0.00000000E+00  0.00000000E+00
  3.26206616E-02  0.00000000E+00  0.00000000E+00  0.00000000E+00  0.00000000E+00
  0.00000000E+00 -7.76954838E-03  0.00000000E+00  0.00000000E+00  0.00000000E+00
  0.00000000E+00  2.41499369E-02  0.00000000E+00  0.00000000E+00  1.19802929E-02
  0.00000000E+00  0.00000000E+00  0.00000000E+00  0.00000000E+00  0.00000000E+00
  2.41499369E-02  0.00000000E+00  0.00000000E+00  1.19802929E-02  0.00000000E+00
  0.00000000E+00  0.00000000E+00  0.00000000E+00  0.00000000E+00  0.00000000E+00
 -5.06445154E-01  0.00000000E+00  0.00000000E+00 -4.55771503E-01  0.00000000E+00
  0.00000000E+00 -5.84450194E-02  0.00000000E+00  0.00000000E+00  0.00000000E+00
  0.00000000E+00  0.00000000E+00  0.00000000E+00  3.26206616E-02  0.00000000E+00
  0.00000000E+00  0.00000000E+00  0.00000000E+00  0.00000000E+00 -7.76954838E-03
  0.00000000E+00  0.00000000E+00  0.00000000E+00  0.00000000E+00 -2.41499369E-02
  0.00000000E+00  0.00000000E+00 -1.19802929E-02  0.00000000E+00  0.00000000E+00
  0.00000000E+00  0.00000000E+00  0.00000000E+00 -2.41499369E-02  0.00000000E+00
  0.00000000E+00 -1.19802929E-02  0.00000000E+00  0.00000000E+00 -5.77596322E-02
  1.54873952E-01  7.25454960E-01  3.28085224E-01  0.00000000E+00  0.00000000E+00
  1.17811244E-01  0.00000000E+00  0.00000000E+00  1.75631706E-01  0.00000000E+00
  0.00000000E+00  2.17321887E-01  1.21601056E-03 -2.94478370E-02  1.41967713E-02
  0.00000000E+00  0.00000000E+00  0.00000000E+00  2.23420308E-02  4.51263687E-02
  1.47828060E-02  0.00000000E+00  0.00000000E+00  0.00000000E+00 -4.23034462E-02
 -4.57317454E-01 -3.11472627E-01  0.00000000E+00 -2.33568505E-02  4.08621162E-05
  0.00000000E+00 -2.57247922E-02  7.53785692E-02 -4.23034462E-02 -4.57317454E-01
 -3.11472627E-01  0.00000000E+00  2.33568505E-02  4.08621162E-05  0.00000000E+00
  2.57247922E-02  7.53785692E-02 -5.77596322E-02  1.54873952E-01  7.25454960E-01
  3.28085224E-01  0.00000000E+00  0.00000000E+00 -1.17811244E-01  0.00000000E+00
  0.00000000E+00 -1.75631706E-01  0.00000000E+00  0.00000000E+00 -2.17321887E-01
  1.21601056E-03 -2.94478370E-02  1.41967713E-02  0.00000000E+00  0.00000000E+00
  0.00000000E+00  2.23420308E-02  4.51263687E-02  1.47828060E-02  0.00000000E+00
  0.00000000E+00  0.00000000E+00 -4.23034462E-02 -4.57317454E-01 -3.11472627E-01
  0.00000000E+00  2.33568505E-02 -4.08621162E-05  0.00000000E+00  2.57247922E-02
 -7.53785692E-02 -4.23034462E-02 -4.57317454E-01 -3.11472627E-01  0.00000000E+00
 -2.33568505E-02 -4.08621162E-05  0.00000000E+00 -2.57247922E-02 -7.53785692E-02
  0.00000000E+00  0.00000000E+00  0.00000000E+00  0.00000000E+00  0.00000000E+00
 -2.41774113E-01  0.00000000E+00  0.00000000E+00 -2.61903751E-01  0.00000000E+00
  0.00000000E+00  1.82347823E-02  0.00000000E+00  0.00000000E+00  0.00000000E+00
  0.00000000E+00  0.00000000E+00  0.00000000E+00  4.42316910E-02  0.00000000E+00
  0.00000000E+00  0.00000000E+00  0.00000000E+00  0.00000000E+00  4.29515833E-02
  7.63410481E-02  3.41747832E-01  5.45733490E-01  0.00000000E+00  1.68614965E-02
  1.38403079E-02  0.00000000E+00  4.80757490E-02  8.00103471E-03 -7.63410481E-02
 -3.41747832E-01 -5.45733490E-01  0.00000000E+00  1.68614965E-02 -1.38403079E-02
  0.00000000E+00  4.80757490E-02 -8.00103471E-03  0.00000000E+00  0.00000000E+00
  0.00000000E+00  0.00000000E+00  0.00000000E+00 -2.41774113E-01  0.00000000E+00
  0.00000000E+00 -2.61903751E-01  0.00000000E+00  0.00000000E+00  1.82347823E-02
  0.00000000E+00  0.00000000E+00  0.00000000E+00  0.00000000E+00  0.00000000E+00
  0.00000000E+00 -4.42316910E-02  0.00000000E+00  0.00000000E+00  0.00000000E+00
  0.00000000E+00  0.00000000E+00 -4.29515833E-02 -7.63410481E-02 -3.41747832E-01
 -5.45733490E-01  0.00000000E+00  1.68614965E-02  1.38403079E-02  0.00000000E+00
  4.80757490E-02  8.00103471E-03  7.63410481E-02  3.41747832E-01  5.45733490E-01
  0.00000000E+00  1.68614965E-02 -1.38403079E-02  0.00000000E+00  4.80757490E-02
 -8.00103471E-03 -6.78795209E-02  1.69678042E-01  7.16220038E-01  6.40147506E-01
  0.00000000E+00  0.00000000E+00  5.03221010E-02  0.00000000E+00  0.00000000E+00
 -1.53912817E-02  0.00000000E+00  0.00000000E+00 -1.75879517E-01  8.25980201E-03
 -1.75094179E-03 -2.32047775E-02  0.00000000E+00  0.00000000E+00  0.00000000E+00
  7.92657774E-03 -2.51913544E-03  1.72737929E-02  0.00000000E+00  0.00000000E+00
  0.00000000E+00 -4.46529945E-02 -2.98110268E-01 -4.93554028E-01  0.00000000E+00
 -1.51820357E-02 -1.35576346E-02  0.00000000E+00 -7.16361830E-03 -5.20826769E-02
 -4.46529945E-02 -2.98110268E-01 -4.93554028E-01  0.00000000E+00  1.51820357E-02
 -1.35576346E-02  0.00000000E+00  7.16361830E-03 -5.20826769E-02  6.78795209E-02
 -1.69678042E-01 -7.16220038E-01 -6.40147506E-01  0.00000000E+00  0.00000000E+00
  5.03221010E-02  0.00000000E+00  0.00000000E+00 -1.53912817E-02  0.00000000E+00
  0.00000000E+00 -1.75879517E-01 -8.25980201E-03  1.75094179E-03  2.32047775E-02
  0.00000000E+00  0.00000000E+00  0.00000000E+00 -7.92657774E-03  2.51913544E-03
 -1.72737929E-02  0.00000000E+00  0.00000000E+00  0.00000000E+00  4.46529945E-02
  2.98110268E-01  4.93554028E-01  0.00000000E+00 -1.51820357E-02 -1.35576346E-02
  0.00000000E+00 -7.16361830E-03 -5.20826769E-02  4.46529945E-02  2.98110268E-01
  4.93554028E-01  0.00000000E+00  1.51820357E-02 -1.35576346E-02  0.00000000E+00
  7.16361830E-03 -5.20826769E-02  0.00000000E+00  0.00000000E+00  0.00000000E+00
  0.00000000E+00 -1.63686723E-01  0.00000000E+00  0.00000000E+00 -1.64530936E-01
  0.00000000E+00  0.00000000E+00  5.52451937E-01  0.00000000E+00  0.00000000E+00
  0.00000000E+00  0.00000000E+00  0.00000000E+00  0.00000000E+00  1.80647401E-02
  0.00000000E+00  0.00000000E+00  0.00000000E+00  0.00000000E+00  0.00000000E+00
  2.05887074E-02  0.00000000E+00  0.00000000E+00  0.00000000E+00  0.00000000E+00
  3.85584219E-03  0.00000000E+00  0.00000000E+00  4.20248093E-02  0.00000000E+00
  0.00000000E+00  0.00000000E+00  0.00000000E+00  0.00000000E+00  3.85584219E-03
  0.00000000E+00  0.00000000E+00  4.20248093E-02  0.00000000E+00  0.00000000E+00
  0.00000000E+00  0.00000000E+00  0.00000000E+00  0.00000000E+00 -1.63686723E-01
  0.00000000E+00  0.00000000E+00 -1.64530936E-01  0.00000000E+00  0.00000000E+00
  5.52451937E-01  0.00000000E+00  0.00000000E+00  0.00000000E+00  0.00000000E+00
  0.00000000E+00  0.00000000E+00 -1.80647401E-02  0.00000000E+00  0.00000000E+00
  0.00000000E+00  0.00000000E+00  0.00000000E+00 -2.05887074E-02  0.00000000E+00
  0.00000000E+00  0.00000000E+00  0.00000000E+00  3.85584219E-03  0.00000000E+00
  0.00000000E+00  4.20248093E-02  0.00000000E+00  0.00000000E+00  0.00000000E+00
  0.00000000E+00  0.00000000E+00  3.85584219E-03  0.00000000E+00  0.00000000E+00
  4.20248093E-02  0.00000000E+00  0.00000000E+00 -1.25763142E-02  6.71839492E-02
  1.12340957E+00  7.85691063E-01  0.00000000E+00  0.00000000E+00 -3.28188289E-02
  0.00000000E+00  0.00000000E+00  2.27307363E-01  0.00000000E+00  0.00000000E+00
  8.43173184E-01  2.69552770E-02 -5.01990694E-02  2.46526535E-02  0.00000000E+00
  0.00000000E+00  0.00000000E+00  1.58628283E-01  2.55790886E-01  7.58956342E-02
  0.00000000E+00  0.00000000E+00  0.00000000E+00 -1.13821276E-01 -1.08963825E+00
  3.05273175E-02  0.00000000E+00 -1.20289633E-02  1.26908833E-02  0.00000000E+00
  2.52859521E-02  2.67004947E-01 -1.13821276E-01 -1.08963825E+00  3.05273175E-02
  0.00000000E+00  1.20289633E-02  1.26908833E-02  0.00000000E+00 -2.52859521E-02
  2.67004947E-01 -1.25763142E-02  6.71839492E-02  1.12340957E+00  7.85691063E-01
  0.00000000E+00  0.00000000E+00  3.28188289E-02  0.00000000E+00  0.00000000E+00
 -2.27307363E-01  0.00000000E+00  0.00000000E+00 -8.43173184E-01  2.69552770E-02
 -5.01990694E-02  2.46526535E-02  0.00000000E+00  0.00000000E+00  0.00000000E+00
  1.58628283E-01  2.55790886E-01  7.58956342E-02  0.00000000E+00  0.00000000E+00
  0.00000000E+00 -1.13821276E-01 -1.08963825E+00  3.05273175E-02  0.00000000E+00
  1.20289633E-02 -1.26908833E-02  0.00000000E+00 -2.52859521E-02 -2.67004947E-01
 -1.13821276E-01 -1.08963825E+00  3.05273175E-02  0.00000000E+00 -1.20289633E-02
 -1.26908833E-02  0.00000000E+00  2.52859521E-02 -2.67004947E-01  0.00000000E+00
  0.00000000E+00  0.00000000E+00  0.00000000E+00  0.00000000E+00 -1.75491003E-01
  0.00000000E+00  0.00000000E+00 -2.91848821E-01  0.00000000E+00  0.00000000E+00
 -4.89335885E-01  0.00000000E+00  0.00000000E+00  0.00000000E+00  0.00000000E+00
  0.00000000E+00  0.00000000E+00  5.45922134E-04  0.00000000E+00  0.00000000E+00
  0.00000000E+00  0.00000000E+00  0.00000000E+00 -4.99194068E-02 -5.10160143E-03
  3.95117967E-01  2.38821579E+00  0.00000000E+00  1.09978546E-02  1.33383887E-02
  0.00000000E+00  1.52491221E-02  3.36198877E-02  5.10160143E-03 -3.95117967E-01
 -2.38821579E+00  0.00000000E+00  1.09978546E-02 -1.33383887E-02  0.00000000E+00
  1.52491221E-02 -3.36198877E-02  0.00000000E+00  0.00000000E+00  0.00000000E+00
  0.00000000E+00  0.00000000E+00  1.75491003E-01  0.00000000E+00  0.00000000E+00
  2.91848821E-01  0.00000000E+00  0.00000000E+00  4.89335885E-01  0.00000000E+00
  0.00000000E+00  0.00000000E+00  0.00000000E+00  0.00000000E+00  0.00000000E+00
  5.45922134E-04  0.00000000E+00  0.00000000E+00  0.00000000E+00  0.00000000E+00
  0.00000000E+00 -4.99194068E-02 -5.10160143E-03  3.95117967E-01  2.38821579E+00
  0.00000000E+00 -1.09978546E-02 -1.33383887E-02  0.00000000E+00 -1.52491221E-02
 -3.36198877E-02  5.10160143E-03 -3.95117967E-01 -2.38821579E+00  0.00000000E+00
 -1.09978546E-02  1.33383887E-02  0.00000000E+00 -1.52491221E-02  3.36198877E-02
  8.00720629E-03 -1.99519157E-02 -1.14851891E+00 -7.79923705E-01  0.00000000E+00
  0.00000000E+00 -1.42592098E-01  0.00000000E+00  0.00000000E+00 -3.45374807E-01
  0.00000000E+00  0.00000000E+00  1.01515334E+00 -5.02663147E-02  3.04436113E-02
  1.36720278E-02  0.00000000E+00  0.00000000E+00  0.00000000E+00 -1.48359041E-01
 -3.03858462E-01  1.05241804E-01  0.00000000E+00  0.00000000E+00  0.00000000E+00
  1.09390768E-01  1.29662794E+00  3.39969821E-02  0.00000000E+00  8.76471827E-03
  5.55487102E-03  0.00000000E+00 -1.31622073E-02 -2.26662973E-01  1.09390768E-01
  1.29662794E+00  3.39969821E-02  0.00000000E+00 -8.76471827E-03  5.55487102E-03
  0.00000000E+00  1.31622073E-02 -2.26662973E-01  8.00720629E-03 -1.99519157E-02
 -1.14851891E+00 -7.79923705E-01  0.00000000E+00  0.00000000E+00  1.42592098E-01
  0.00000000E+00  0.00000000E+00  3.45374807E-01  0.00000000E+00  0.00000000E+00
 -1.01515334E+00 -5.02663147E-02  3.04436113E-02  1.36720278E-02  0.00000000E+00
  0.00000000E+00  0.00000000E+00 -1.48359041E-01 -3.03858462E-01  1.05241804E-01
  0.00000000E+00  0.00000000E+00  0.00000000E+00  1.09390768E-01  1.29662794E+00
  3.39969821E-02  0.00000000E+00 -8.76471827E-03 -5.55487102E-03  0.00000000E+00
  1.31622073E-02  2.26662973E-01  1.09390768E-01  1.29662794E+00  3.39969821E-02
  0.00000000E+00  8.76471827E-03 -5.55487102E-03  0.00000000E+00 -1.31622073E-02
  2.26662973E-01  0.00000000E+00  0.00000000E+00  0.00000000E+00  0.00000000E+00
  0.00000000E+00  1.45469058E-01  0.00000000E+00  0.00000000E+00  4.48399902E-02
  0.00000000E+00  0.00000000E+00 -1.36229778E-01  0.00000000E+00  0.00000000E+00
  0.00000000E+00  0.00000000E+00  0.00000000E+00  0.00000000E+00 -8.29496623E-02
  0.00000000E+00  0.00000000E+00  0.00000000E+00  0.00000000E+00  0.00000000E+00
 -3.35577117E-02 -2.09100961E-01 -2.69052559E-01  9.94637873E-01  0.00000000E+00
 -7.85061223E-03 -2.04865810E-02  0.00000000E+00 -5.77177596E-02 -2.61251473E-01
  2.09100961E-01  2.69052559E-01 -9.94637873E-01  0.00000000E+00 -7.85061223E-03
  2.04865810E-02  0.00000000E+00 -5.77177596E-02  2.61251473E-01  0.00000000E+00
  0.00000000E+00  0.00000000E+00  0.00000000E+00  0.00000000E+00  1.45469058E-01
  0.00000000E+00  0.00000000E+00  4.48399902E-02  0.00000000E+00  0.00000000E+00
 -1.36229778E-01  0.00000000E+00  0.00000000E+00  0.00000000E+00  0.00000000E+00
  0.00000000E+00  0.00000000E+00  8.29496623E-02  0.00000000E+00  0.00000000E+00
  0.00000000E+00  0.00000000E+00  0.00000000E+00  3.35577117E-02  2.09100961E-01
  2.69052559E-01 -9.94637873E-01  0.00000000E+00 -7.85061223E-03 -2.04865810E-02
  0.00000000E+00 -5.77177596E-02 -2.61251473E-01 -2.09100961E-01 -2.69052559E-01
  9.94637873E-01  0.00000000E+00 -7.85061223E-03  2.04865810E-02  0.00000000E+00
 -5.77177596E-02  2.61251473E-01  0.00000000E+00  0.00000000E+00  0.00000000E+00
  0.00000000E+00 -1.70446525E-01  0.00000000E+00  0.00000000E+00 -2.53849496E-01
  0.00000000E+00  0.00000000E+00  2.10470233E+00  0.00000000E+00  0.00000000E+00
  0.00000000E+00  0.00000000E+00  0.00000000E+00  0.00000000E+00 -1.15559166E-03
  0.00000000E+00  0.00000000E+00  0.00000000E+00  0.00000000E+00  0.00000000E+00
  4.21103612E-02  0.00000000E+00  0.00000000E+00  0.00000000E+00  0.00000000E+00
  2.16180021E-03  0.00000000E+00  0.00000000E+00 -7.20911229E-04  0.00000000E+00
  0.00000000E+00  0.00000000E+00  0.00000000E+00  0.00000000E+00  2.16180021E-03
  0.00000000E+00  0.00000000E+00 -7.20911229E-04  0.00000000E+00  0.00000000E+00
  0.00000000E+00  0.00000000E+00  0.00000000E+00  0.00000000E+00  1.70446525E-01
  0.00000000E+00  0.00000000E+00  2.53849496E-01  0.00000000E+00  0.00000000E+00
 -2.10470233E+00  0.00000000E+00  0.00000000E+00  0.00000000E+00  0.00000000E+00
  0.00000000E+00  0.00000000E+00 -1.15559166E-03  0.00000000E+00  0.00000000E+00
  0.00000000E+00  0.00000000E+00  0.00000000E+00  4.21103612E-02  0.00000000E+00
  0.00000000E+00  0.00000000E+00  0.00000000E+00 -2.16180021E-03  0.00000000E+00
  0.00000000E+00  7.20911229E-04  0.00000000E+00  0.00000000E+00  0.00000000E+00
  0.00000000E+00  0.00000000E+00 -2.16180021E-03  0.00000000E+00  0.00000000E+00
  7.20911229E-04  0.00000000E+00  0.00000000E+00  1.26163689E-03 -5.99281528E-02
  9.21049965E-02  1.50745549E+01  0.00000000E+00  0.00000000E+00 -1.53240854E-01
  0.00000000E+00  0.00000000E+00  2.37686621E-01  0.00000000E+00  0.00000000E+00
 -6.37972639E+00 -8.65290959E-03  4.46279926E-02 -4.45333395E-02  0.00000000E+00
  0.00000000E+00  0.00000000E+00 -1.41227054E-01  3.59533653E-02 -2.00969252E-01
  0.00000000E+00  0.00000000E+00  0.00000000E+00  1.26081991E-01 -2.96367579E-01
  2.83756137E+00  0.00000000E+00  2.37417379E-02 -1.20510015E-02  0.00000000E+00
  3.31783489E-01  2.97907140E-02  1.26081991E-01 -2.96367579E-01  2.83756137E+00
  0.00000000E+00 -2.37417379E-02 -1.20510015E-02  0.00000000E+00 -3.31783489E-01
  2.97907140E-02 -1.26163689E-03  5.99281528E-02 -9.21049965E-02 -1.50745549E+01
  0.00000000E+00  0.00000000E+00 -1.53240854E-01  0.00000000E+00  0.00000000E+00
  2.37686621E-01  0.00000000E+00  0.00000000E+00 -6.37972639E+00  8.65290959E-03
 -4.46279926E-02  4.45333395E-02  0.00000000E+00  0.00000000E+00  0.00000000E+00
  1.41227054E-01 -3.59533653E-02  2.00969252E-01  0.00000000E+00  0.00000000E+00
  0.00000000E+00 -1.26081991E-01  2.96367579E-01 -2.83756137E+00  0.00000000E+00
  2.37417379E-02 -1.20510015E-02  0.00000000E+00  3.31783489E-01  2.97907140E-02
 -1.26081991E-01  2.96367579E-01 -2.83756137E+00  0.00000000E+00 -2.37417379E-02
 -1.20510015E-02  0.00000000E+00 -3.31783489E-01  2.97907140E-02  3.43326331E-02
 -1.37508843E-01  1.44379612E+00  4.28011548E+00  0.00000000E+00  0.00000000E+00
 -9.48028123E-02  0.00000000E+00  0.00000000E+00  4.65799458E-01  0.00000000E+00
  0.00000000E+00  1.15203336E+00  1.68631921E-02  6.32399061E-04 -1.55816803E-02
  0.00000000E+00  0.00000000E+00  0.00000000E+00 -6.55063143E-03  3.45238109E-01
  1.95274102E-01  0.00000000E+00  0.00000000E+00  0.00000000E+00 -6.37803063E-04
 -1.78262856E+00 -1.46455052E+00  0.00000000E+00  1.48350420E-02  4.96085960E-03
  0.00000000E+00  4.12445638E-01  2.48863793E-01 -6.37803063E-04 -1.78262856E+00
 -1.46455052E+00  0.00000000E+00 -1.48350420E-02  4.96085960E-03  0.00000000E+00
 -4.12445638E-01  2.48863793E-01  3.43326331E-02 -1.37508843E-01  1.44379612E+00
  4.28011548E+00  0.00000000E+00  0.00000000E+00  9.48028123E-02  0.00000000E+00
  0.00000000E+00 -4.65799458E-01  0.00000000E+00  0.00000000E+00 -1.15203336E+00
  1.68631921E-02  6.32399061E-04 -1.55816803E-02  0.00000000E+00  0.00000000E+00
  0.00000000E+00 -6.55063143E-03  3.45238109E-01  1.95274102E-01  0.00000000E+00
  0.00000000E+00  0.00000000E+00 -6.37803063E-04 -1.78262856E+00 -1.46455052E+00
  0.00000000E+00 -1.48350420E-02 -4.96085960E-03  0.00000000E+00 -4.12445638E-01
 -2.48863793E-01 -6.37803063E-04 -1.78262856E+00 -1.46455052E+00  0.00000000E+00
  1.48350420E-02 -4.96085960E-03  0.00000000E+00  4.12445638E-01 -2.48863793E-01
 -6.05943857E-02  1.83330351E-01 -5.08176452E-01  3.46205616E+00  0.00000000E+00
  0.00000000E+00  4.04722601E-02  0.00000000E+00  0.00000000E+00 -2.36495955E-01
  0.00000000E+00  0.00000000E+00 -3.23391332E+00  2.23311564E-02 -1.64188851E-02
 -1.07805207E-02  0.00000000E+00  0.00000000E+00  0.00000000E+00  1.07274052E-02
 -9.32989509E-02 -1.84157484E-01  0.00000000E+00  0.00000000E+00  0.00000000E+00
 -1.09811754E-01  3.12407121E-01  3.08011521E+00  0.00000000E+00 -1.68837661E-02
 -1.13093158E-02  0.00000000E+00 -3.20863031E-01 -8.20783736E-02 -1.09811754E-01
  3.12407121E-01  3.08011521E+00  0.00000000E+00  1.68837661E-02 -1.13093158E-02
  0.00000000E+00  3.20863031E-01 -8.20783736E-02  6.05943857E-02 -1.83330351E-01
  5.08176452E-01 -3.46205616E+00  0.00000000E+00  0.00000000E+00  4.04722601E-02
  0.00000000E+00  0.00000000E+00 -2.36495955E-01  0.00000000E+00  0.00000000E+00
 -3.23391332E+00 -2.23311564E-02  1.64188851E-02  1.07805207E-02  0.00000000E+00
  0.00000000E+00  0.00000000E+00 -1.07274052E-02  9.32989509E-02  1.84157484E-01
  0.00000000E+00  0.00000000E+00  0.00000000E+00  1.09811754E-01 -3.12407121E-01
 -3.08011521E+00  0.00000000E+00 -1.68837661E-02 -1.13093158E-02  0.00000000E+00
 -3.20863031E-01 -8.20783736E-02  1.09811754E-01 -3.12407121E-01 -3.08011521E+00
  0.00000000E+00  1.68837661E-02 -1.13093158E-02  0.00000000E+00  3.20863031E-01
 -8.20783736E-02  0.00000000E+00  0.00000000E+00  0.00000000E+00  0.00000000E+00
  0.00000000E+00  1.13754549E-01  0.00000000E+00  0.00000000E+00 -4.12054304E-01
  0.00000000E+00  0.00000000E+00 -2.33765544E+00  0.00000000E+00  0.00000000E+00
  0.00000000E+00  0.00000000E+00  0.00000000E+00  0.00000000E+00  1.30119630E-02
  0.00000000E+00  0.00000000E+00  0.00000000E+00  0.00000000E+00  0.00000000E+00
 -1.34620627E-01  8.28723169E-02  1.04204035E+00  3.59098267E+00  0.00000000E+00
 -1.64263273E-02  4.34329727E-03  0.00000000E+00 -2.11114472E-01  3.40624381E-02
 -8.28723169E-02 -1.04204035E+00 -3.59098267E+00  0.00000000E+00 -1.64263273E-02
 -4.34329727E-03  0.00000000E+00 -2.11114472E-01 -3.40624381E-02  0.00000000E+00
  0.00000000E+00  0.00000000E+00  0.00000000E+00  0.00000000E+00  1.13754549E-01
  0.00000000E+00  0.00000000E+00 -4.12054304E-01  0.00000000E+00  0.00000000E+00
 -2.33765544E+00  0.00000000E+00  0.00000000E+00  0.00000000E+00  0.00000000E+00
  0.00000000E+00  0.00000000E+00 -1.30119630E-02  0.00000000E+00  0.00000000E+00
  0.00000000E+00  0.00000000E+00  0.00000000E+00  1.34620627E-01 -8.28723169E-02
 -1.04204035E+00 -3.59098267E+00  0.00000000E+00 -1.64263273E-02  4.34329727E-03
  0.00000000E+00 -2.11114472E-01  3.40624381E-02  8.28723169E-02  1.04204035E+00
  3.59098267E+00  0.00000000E+00 -1.64263273E-02 -4.34329727E-03  0.00000000E+00
 -2.11114472E-01 -3.40624381E-02  0.00000000E+00  0.00000000E+00  0.00000000E+00
  0.00000000E+00  0.00000000E+00  0.00000000E+00  0.00000000E+00  0.00000000E+00
  0.00000000E+00  0.00000000E+00  0.00000000E+00  0.00000000E+00  0.00000000E+00
  0.00000000E+00  0.00000000E+00  0.00000000E+00  5.67741379E-02  0.00000000E+00
  0.00000000E+00  0.00000000E+00  0.00000000E+00  0.00000000E+00  1.13669841E-01
  0.00000000E+00  0.00000000E+00  0.00000000E+00  0.00000000E+00  0.00000000E+00
  9.96220081E-03  0.00000000E+00  0.00000000E+00  4.51836453E-01  0.00000000E+00
  0.00000000E+00  0.00000000E+00  0.00000000E+00  0.00000000E+00 -9.96220081E-03
  0.00000000E+00  0.00000000E+00 -4.51836453E-01  0.00000000E+00  0.00000000E+00
  0.00000000E+00  0.00000000E+00  0.00000000E+00  0.00000000E+00  0.00000000E+00
  0.00000000E+00  0.00000000E+00  0.00000000E+00  0.00000000E+00  0.00000000E+00
  0.00000000E+00  0.00000000E+00  0.00000000E+00  0.00000000E+00  0.00000000E+00
  0.00000000E+00  5.67741379E-02  0.00000000E+00  0.00000000E+00  0.00000000E+00
  0.00000000E+00  0.00000000E+00  1.13669841E-01  0.00000000E+00  0.00000000E+00
  0.00000000E+00  0.00000000E+00  0.00000000E+00 -9.96220081E-03  0.00000000E+00
  0.00000000E+00 -4.51836453E-01  0.00000000E+00  0.00000000E+00  0.00000000E+00
  0.00000000E+00  0.00000000E+00  9.96220081E-03  0.00000000E+00  0.00000000E+00
  4.51836453E-01  0.00000000E+00  0.00000000E+00  0.00000000E+00  0.00000000E+00
  0.00000000E+00  0.00000000E+00  0.00000000E+00  2.17669512E-01  0.00000000E+00
  0.00000000E+00 -8.46376901E-02  0.00000000E+00  0.00000000E+00 -7.08581332E+00
  0.00000000E+00  0.00000000E+00  0.00000000E+00  0.00000000E+00  0.00000000E+00
  0.00000000E+00  4.10225924E-04  0.00000000E+00  0.00000000E+00  0.00000000E+00
  0.00000000E+00  0.00000000E+00 -4.94943238E-01  9.90182526E-04  1.26292263E+00
  7.79977846E+00  0.00000000E+00 -1.94333234E-02 -1.40062828E-02  0.00000000E+00
 -3.31473184E-01 -1.04849070E-01 -9.90182526E-04 -1.26292263E+00 -7.79977846E+00
  0.00000000E+00 -1.94333234E-02  1.40062828E-02  0.00000000E+00 -3.31473184E-01
  1.04849070E-01  0.00000000E+00  0.00000000E+00  0.00000000E+00  0.00000000E+00
  0.00000000E+00 -2.17669512E-01  0.00000000E+00  0.00000000E+00  8.46376901E-02
  0.00000000E+00  0.00000000E+00  7.08581332E+00  0.00000000E+00  0.00000000E+00
  0.00000000E+00  0.00000000E+00  0.00000000E+00  0.00000000E+00  4.10225924E-04
  0.00000000E+00  0.00000000E+00  0.00000000E+00  0.00000000E+00  0.00000000E+00
 -4.94943238E-01  9.90182526E-04  1.26292263E+00  7.79977846E+00  0.00000000E+00
  1.94333234E-02  1.40062828E-02  0.00000000E+00  3.31473184E-01  1.04849070E-01
 -9.90182526E-04 -1.26292263E+00 -7.79977846E+00  0.00000000E+00  1.94333234E-02
 -1.40062828E-02  0.00000000E+00  3.31473184E-01 -1.04849070E-01 -1.42517187E-02
  6.41614126E-02  5.52774580E+00  2.99597142E+01  0.00000000E+00  0.00000000E+00
 -5.81816502E-02  0.00000000E+00  0.00000000E+00  1.91788796E+00  0.00000000E+00
  0.00000000E+00 -7.17408733E+00  5.69715275E-02 -4.03394430E-02 -5.54808465E-02
  0.00000000E+00  0.00000000E+00  0.00000000E+00  5.10650495E-01  1.63586841E+00
  5.96913887E-01  0.00000000E+00  0.00000000E+00  0.00000000E+00 -1.45395881E-01
 -5.92709547E+00  8.51822809E-01  0.00000000E+00 -1.60210596E-02 -6.91507002E-03
  0.00000000E+00  9.62097573E-01  5.50770777E-01 -1.45395881E-01 -5.92709547E+00
  8.51822809E-01  0.00000000E+00  1.60210596E-02 -6.91507002E-03  0.00000000E+00
 -9.62097573E-01  5.50770777E-01  1.42517187E-02 -6.41614126E-02 -5.52774580E+00
 -2.99597142E+01  0.00000000E+00  0.00000000E+00 -5.81816502E-02  0.00000000E+00
  0.00000000E+00  1.91788796E+00  0.00000000E+00  0.00000000E+00 -7.17408733E+00
 -5.69715275E-02  4.03394430E-02  5.54808465E-02  0.00000000E+00  0.00000000E+00
  0.00000000E+00 -5.10650495E-01 -1.63586841E+00 -5.96913887E-01  0.00000000E+00
  0.00000000E+00  0.00000000E+00  1.45395881E-01  5.92709547E+00 -8.51822809E-01
  0.00000000E+00 -1.60210596E-02 -6.91507002E-03  0.00000000E+00  9.62097573E-01
  5.50770777E-01  1.45395881E-01  5.92709547E+00 -8.51822809E-01  0.00000000E+00
  1.60210596E-02 -6.91507002E-03  0.00000000E+00 -9.62097573E-01  5.50770777E-01
  5.02516639E-02 -1.90290075E-01  1.28207325E+00  2.23133253E+01  0.00000000E+00
  0.00000000E+00  2.70867340E-01  0.00000000E+00  0.00000000E+00 -9.68270255E-01
  0.00000000E+00  0.00000000E+00 -9.33406900E+00 -3.12336692E-02 -6.13162902E-02
  1.07996247E-01  0.00000000E+00  0.00000000E+00  0.00000000E+00 -2.78522294E-01
  1.46267620E-02  4.61705938E-01  0.00000000E+00  0.00000000E+00  0.00000000E+00
 -2.38052879E-03 -3.22250353E-01  3.93656000E+00  0.00000000E+00 -1.17940051E-02
  2.61611024E-02  0.00000000E+00 -1.64459200E-01  3.18652790E-01 -2.38052879E-03
 -3.22250353E-01  3.93656000E+00  0.00000000E+00  1.17940051E-02  2.61611024E-02
  0.00000000E+00  1.64459200E-01  3.18652790E-01 -5.02516639E-02  1.90290075E-01
 -1.28207325E+00 -2.23133253E+01  0.00000000E+00  0.00000000E+00  2.70867340E-01
  0.00000000E+00  0.00000000E+00 -9.68270255E-01  0.00000000E+00  0.00000000E+00
 -9.33406900E+00  3.12336692E-02  6.13162902E-02 -1.07996247E-01  0.00000000E+00
  0.00000000E+00  0.00000000E+00  2.78522294E-01 -1.46267620E-02 -4.61705938E-01
  0.00000000E+00  0.00000000E+00  0.00000000E+00  2.38052879E-03  3.22250353E-01
 -3.93656000E+00  0.00000000E+00 -1.17940051E-02  2.61611024E-02  0.00000000E+00
 -1.64459200E-01  3.18652790E-01  2.38052879E-03  3.22250353E-01 -3.93656000E+00
  0.00000000E+00  1.17940051E-02  2.61611024E-02  0.00000000E+00  1.64459200E-01
  3.18652790E-01  0.00000000E+00  0.00000000E+00  0.00000000E+00  0.00000000E+00
  0.00000000E+00  0.00000000E+00  0.00000000E+00  0.00000000E+00  0.00000000E+00
  0.00000000E+00  0.00000000E+00  0.00000000E+00  0.00000000E+00  0.00000000E+00
  0.00000000E+00  0.00000000E+00  5.87769540E-02  0.00000000E+00  0.00000000E+00
  0.00000000E+00  0.00000000E+00  0.00000000E+00 -5.41622403E-01  0.00000000E+00
  0.00000000E+00  0.00000000E+00  0.00000000E+00  0.00000000E+00  2.29683216E-02
  0.00000000E+00  0.00000000E+00  1.04549129E+00  0.00000000E+00  0.00000000E+00
  0.00000000E+00  0.00000000E+00  0.00000000E+00 -2.29683216E-02  0.00000000E+00
  0.00000000E+00 -1.04549129E+00  0.00000000E+00  0.00000000E+00  0.00000000E+00
  0.00000000E+00  0.00000000E+00  0.00000000E+00  0.00000000E+00  0.00000000E+00
  0.00000000E+00  0.00000000E+00  0.00000000E+00  0.00000000E+00  0.00000000E+00
  0.00000000E+00  0.00000000E+00  0.00000000E+00  0.00000000E+00  0.00000000E+00
 -5.87769540E-02  0.00000000E+00  0.00000000E+00  0.00000000E+00  0.00000000E+00
  0.00000000E+00  5.41622403E-01  0.00000000E+00  0.00000000E+00  0.00000000E+00
  0.00000000E+00  0.00000000E+00  2.29683216E-02  0.00000000E+00  0.00000000E+00
  1.04549129E+00  0.00000000E+00  0.00000000E+00  0.00000000E+00  0.00000000E+00
  0.00000000E+00 -2.29683216E-02  0.00000000E+00  0.00000000E+00 -1.04549129E+00
  0.00000000E+00  0.00000000E+00  1.61139743E-02  5.37865533E-02  2.72767241E+00
  1.21345585E+00  0.00000000E+00  0.00000000E+00  1.82102602E-01  0.00000000E+00
  0.00000000E+00  1.13339599E+00  0.00000000E+00  0.00000000E+00  2.12975918E+00
  2.17635631E-02  5.11507365E-02 -4.54414383E-02  0.00000000E+00  0.00000000E+00
  0.00000000E+00  4.71889420E-01  5.48597825E-01  8.74242453E-01  0.00000000E+00
  0.00000000E+00  0.00000000E+00 -1.63243768E-02 -2.45820565E+00 -2.48951592E-01
  0.00000000E+00  1.96433510E-03 -1.51469757E-02  0.00000000E+00  7.69344608E-01
 -4.02127086E-01 -1.63243768E-02 -2.45820565E+00 -2.48951592E-01  0.00000000E+00
 -1.96433510E-03 -1.51469757E-02  0.00000000E+00 -7.69344608E-01 -4.02127086E-01
  1.61139743E-02  5.37865533E-02  2.72767241E+00  1.21345585E+00  0.00000000E+00
  0.00000000E+00 -1.82102602E-01  0.00000000E+00  0.00000000E+00 -1.13339599E+00
  0.00000000E+00  0.00000000E+00 -2.12975918E+00  2.17635631E-02  5.11507365E-02
 -4.54414383E-02  0.00000000E+00  0.00000000E+00  0.00000000E+00  4.71889420E-01
  5.48597825E-01  8.74242453E-01  0.00000000E+00  0.00000000E+00  0.00000000E+00
 -1.63243768E-02 -2.45820565E+00 -2.48951592E-01  0.00000000E+00 -1.96433510E-03
  1.51469757E-02  0.00000000E+00 -7.69344608E-01  4.02127086E-01 -1.63243768E-02
 -2.45820565E+00 -2.48951592E-01  0.00000000E+00  1.96433510E-03  1.51469757E-02
  0.00000000E+00  7.69344608E-01  4.02127086E-01  0.00000000E+00  0.00000000E+00
  0.00000000E+00  0.00000000E+00 -1.21044806E-01  0.00000000E+00  0.00000000E+00
 -4.96629334E-01  0.00000000E+00  0.00000000E+00 -4.92877583E-01  0.00000000E+00
  0.00000000E+00  0.00000000E+00  0.00000000E+00  0.00000000E+00  0.00000000E+00
  5.16012574E-02  0.00000000E+00  0.00000000E+00  0.00000000E+00  0.00000000E+00
  0.00000000E+00  8.63352601E-02  0.00000000E+00  0.00000000E+00  0.00000000E+00
  0.00000000E+00  8.48189121E-03  0.00000000E+00  0.00000000E+00  7.78486383E-01
  0.00000000E+00  0.00000000E+00  0.00000000E+00  0.00000000E+00  0.00000000E+00
  8.48189121E-03  0.00000000E+00  0.00000000E+00  7.78486383E-01  0.00000000E+00
  0.00000000E+00  0.00000000E+00  0.00000000E+00  0.00000000E+00  0.00000000E+00
 -1.21044806E-01  0.00000000E+00  0.00000000E+00 -4.96629334E-01  0.00000000E+00
  0.00000000E+00 -4.92877583E-01  0.00000000E+00  0.00000000E+00  0.00000000E+00
  0.00000000E+00  0.00000000E+00  0.00000000E+00 -5.16012574E-02  0.00000000E+00
  0.00000000E+00  0.00000000E+00  0.00000000E+00  0.00000000E+00 -8.63352601E-02
  0.00000000E+00  0.00000000E+00  0.00000000E+00  0.00000000E+00  8.48189121E-03
  0.00000000E+00  0.00000000E+00  7.78486383E-01  0.00000000E+00  0.00000000E+00
  0.00000000E+00  0.00000000E+00  0.00000000E+00  8.48189121E-03  0.00000000E+00
  0.00000000E+00  7.78486383E-01  0.00000000E+00  0.00000000E+00  0.00000000E+00
  0.00000000E+00  0.00000000E+00  0.00000000E+00  0.00000000E+00  3.11040547E-01
  0.00000000E+00  0.00000000E+00  2.81676875E-01  0.00000000E+00  0.00000000E+00
  9.90055421E+00  0.00000000E+00  0.00000000E+00  0.00000000E+00  0.00000000E+00
  0.00000000E+00  0.00000000E+00 -4.80446367E-02  0.00000000E+00  0.00000000E+00
  0.00000000E+00  0.00000000E+00  0.00000000E+00  1.39785233E+00 -1.27610124E-01
 -3.51416538E+00 -7.13213412E+00  0.00000000E+00 -1.72310283E-02 -3.84950416E-02
  0.00000000E+00  3.52798014E-01 -4.65964951E-01  1.27610124E-01  3.51416538E+00
  7.13213412E+00  0.00000000E+00 -1.72310283E-02  3.84950416E-02  0.00000000E+00
  3.52798014E-01  4.65964951E-01  0.00000000E+00  0.00000000E+00  0.00000000E+00
  0.00000000E+00  0.00000000E+00 -3.11040547E-01  0.00000000E+00  0.00000000E+00
 -2.81676875E-01  0.00000000E+00  0.00000000E+00 -9.90055421E+00  0.00000000E+00
  0.00000000E+00  0.00000000E+00  0.00000000E+00  0.00000000E+00  0.00000000E+00
 -4.80446367E-02  0.00000000E+00  0.00000000E+00  0.00000000E+00  0.00000000E+00
  0.00000000E+00  1.39785233E+00 -1.27610124E-01 -3.51416538E+00 -7.13213412E+00
  0.00000000E+00  1.72310283E-02  3.84950416E-02  0.00000000E+00 -3.52798014E-01
  4.65964951E-01  1.27610124E-01  3.51416538E+00  7.13213412E+00  0.00000000E+00
  1.72310283E-02 -3.84950416E-02  0.00000000E+00 -3.52798014E-01 -4.65964951E-01
  0.00000000E+00  0.00000000E+00  0.00000000E+00  0.00000000E+00  0.00000000E+00
 -2.00753892E-01  0.00000000E+00  0.00000000E+00 -1.65489780E+00  0.00000000E+00
  0.00000000E+00 -2.89417842E+00  0.00000000E+00  0.00000000E+00  0.00000000E+00
  0.00000000E+00  0.00000000E+00  0.00000000E+00 -1.91319899E-02  0.00000000E+00
  0.00000000E+00  0.00000000E+00  0.00000000E+00  0.00000000E+00 -1.65963896E-01
  2.96151020E-02  2.78197894E+00  3.12101046E+00  0.00000000E+00  3.57004457E-03
 -7.07730823E-03  0.00000000E+00  9.87278529E-02 -8.53701969E-01 -2.96151020E-02
 -2.78197894E+00 -3.12101046E+00  0.00000000E+00  3.57004457E-03  7.07730823E-03
  0.00000000E+00  9.87278529E-02  8.53701969E-01  0.00000000E+00  0.00000000E+00
  0.00000000E+00  0.00000000E+00  0.00000000E+00 -2.00753892E-01  0.00000000E+00
  0.00000000E+00 -1.65489780E+00  0.00000000E+00  0.00000000E+00 -2.89417842E+00
  0.00000000E+00  0.00000000E+00  0.00000000E+00  0.00000000E+00  0.00000000E+00
  0.00000000E+00  1.91319899E-02  0.00000000E+00  0.00000000E+00  0.00000000E+00
  0.00000000E+00  0.00000000E+00  1.65963896E-01 -2.96151020E-02 -2.78197894E+00
 -3.12101046E+00  0.00000000E+00  3.57004457E-03 -7.07730823E-03  0.00000000E+00
  9.87278529E-02 -8.53701969E-01  2.96151020E-02  2.78197894E+00  3.12101046E+00
  0.00000000E+00  3.57004457E-03  7.07730823E-03  0.00000000E+00  9.87278529E-02
  8.53701969E-01  0.00000000E+00  0.00000000E+00  0.00000000E+00  0.00000000E+00
  2.97113559E-01  0.00000000E+00  0.00000000E+00  1.41814167E+00  0.00000000E+00
  0.00000000E+00  1.83669651E+00  0.00000000E+00  0.00000000E+00  0.00000000E+00
  0.00000000E+00  0.00000000E+00  0.00000000E+00 -4.77851688E-03  0.00000000E+00
  0.00000000E+00  0.00000000E+00  0.00000000E+00  0.00000000E+00 -2.48717173E-01
  0.00000000E+00  0.00000000E+00  0.00000000E+00  0.00000000E+00  3.68189159E-03
  0.00000000E+00  0.00000000E+00 -1.00898809E+00  0.00000000E+00  0.00000000E+00
  0.00000000E+00  0.00000000E+00  0.00000000E+00  3.68189159E-03  0.00000000E+00
  0.00000000E+00 -1.00898809E+00  0.00000000E+00  0.00000000E+00  0.00000000E+00
  0.00000000E+00  0.00000000E+00  0.00000000E+00 -2.97113559E-01  0.00000000E+00
  0.00000000E+00 -1.41814167E+00  0.00000000E+00  0.00000000E+00 -1.83669651E+00
  0.00000000E+00  0.00000000E+00  0.00000000E+00  0.00000000E+00  0.00000000E+00
  0.00000000E+00 -4.77851688E-03  0.00000000E+00  0.00000000E+00  0.00000000E+00
  0.00000000E+00  0.00000000E+00 -2.48717173E-01  0.00000000E+00  0.00000000E+00
  0.00000000E+00  0.00000000E+00 -3.68189159E-03  0.00000000E+00  0.00000000E+00
  1.00898809E+00  0.00000000E+00  0.00000000E+00  0.00000000E+00  0.00000000E+00
  0.00000000E+00 -3.68189159E-03  0.00000000E+00  0.00000000E+00  1.00898809E+00
  0.00000000E+00  0.00000000E+00 -1.58541311E-02  6.03133996E-02  9.76511851E+00
  5.16001331E+00  0.00000000E+00  0.00000000E+00 -8.56969406E-02  0.00000000E+00
  0.00000000E+00  2.27397285E+00  0.00000000E+00  0.00000000E+00  4.59173086E-01
 -5.10596842E-02  1.69856594E-02 -1.92678859E-03  0.00000000E+00  0.00000000E+00
  0.00000000E+00 -5.87063049E-02  2.44976550E+00  8.06219815E-01  0.00000000E+00
  0.00000000E+00  0.00000000E+00  1.47675375E-01 -8.51845019E+00 -8.76893553E-01
  0.00000000E+00  9.38828205E-03 -1.08659890E-02  0.00000000E+00  1.55138635E+00
  1.57141360E+00  1.47675375E-01 -8.51845019E+00 -8.76893553E-01  0.00000000E+00
 -9.38828205E-03 -1.08659890E-02  0.00000000E+00 -1.55138635E+00  1.57141360E+00
 -1.58541311E-02  6.03133996E-02  9.76511851E+00  5.16001331E+00  0.00000000E+00
  0.00000000E+00  8.56969406E-02  0.00000000E+00  0.00000000E+00 -2.27397285E+00
  0.00000000E+00  0.00000000E+00 -4.59173086E-01 -5.10596842E-02  1.69856594E-02
 -1.92678859E-03  0.00000000E+00  0.00000000E+00  0.00000000E+00 -5.87063049E-02
  2.44976550E+00  8.06219815E-01  0.00000000E+00  0.00000000E+00  0.00000000E+00
  1.47675375E-01 -8.51845019E+00 -8.76893553E-01  0.00000000E+00 -9.38828205E-03
  1.08659890E-02  0.00000000E+00 -1.55138635E+00 -1.57141360E+00  1.47675375E-01
 -8.51845019E+00 -8.76893553E-01  0.00000000E+00  9.38828205E-03  1.08659890E-02
  0.00000000E+00  1.55138635E+00 -1.57141360E+00  0.00000000E+00  0.00000000E+00
  0.00000000E+00  0.00000000E+00  1.79343045E-01  0.00000000E+00  0.00000000E+00
  1.17833901E+00  0.00000000E+00  0.00000000E+00  2.45010857E-01  0.00000000E+00
  0.00000000E+00  0.00000000E+00  0.00000000E+00  0.00000000E+00  0.00000000E+00
  1.88153120E-03  0.00000000E+00  0.00000000E+00  0.00000000E+00  0.00000000E+00
  0.00000000E+00  1.07807510E+00  0.00000000E+00  0.00000000E+00  0.00000000E+00
  0.00000000E+00  9.00273931E-03  0.00000000E+00  0.00000000E+00 -8.53652039E-01
  0.00000000E+00  0.00000000E+00  0.00000000E+00  0.00000000E+00  0.00000000E+00
  9.00273931E-03  0.00000000E+00  0.00000000E+00 -8.53652039E-01  0.00000000E+00
  0.00000000E+00  0.00000000E+00  0.00000000E+00  0.00000000E+00  0.00000000E+00
  1.79343045E-01  0.00000000E+00  0.00000000E+00  1.17833901E+00  0.00000000E+00
  0.00000000E+00  2.45010857E-01  0.00000000E+00  0.00000000E+00  0.00000000E+00
  0.00000000E+00  0.00000000E+00  0.00000000E+00 -1.88153120E-03  0.00000000E+00
  0.00000000E+00  0.00000000E+00  0.00000000E+00  0.00000000E+00 -1.07807510E+00
  0.00000000E+00  0.00000000E+00  0.00000000E+00  0.00000000E+00  9.00273931E-03
  0.00000000E+00  0.00000000E+00 -8.53652039E-01  0.00000000E+00  0.00000000E+00
  0.00000000E+00  0.00000000E+00  0.00000000E+00  9.00273931E-03  0.00000000E+00
  0.00000000E+00 -8.53652039E-01  0.00000000E+00  0.00000000E+00  0.00000000E+00
  0.00000000E+00  0.00000000E+00  0.00000000E+00  0.00000000E+00  5.10611902E-02
  0.00000000E+00  0.00000000E+00 -2.57065400E+00  0.00000000E+00  0.00000000E+00
 -1.06240612E+00  0.00000000E+00  0.00000000E+00  0.00000000E+00  0.00000000E+00
  0.00000000E+00  0.00000000E+00 -5.74733294E-02  0.00000000E+00  0.00000000E+00
  0.00000000E+00  0.00000000E+00  0.00000000E+00 -1.48294896E+00 -1.78689297E-01
  4.68543547E+00  7.52557980E-01  0.00000000E+00  4.15509328E-03 -1.32151642E-02
  0.00000000E+00 -1.24181283E+00  3.76944284E-01  1.78689297E-01 -4.68543547E+00
 -7.52557980E-01  0.00000000E+00  4.15509328E-03  1.32151642E-02  0.00000000E+00
 -1.24181283E+00 -3.76944284E-01  0.00000000E+00  0.00000000E+00  0.00000000E+00
  0.00000000E+00  0.00000000E+00  5.10611902E-02  0.00000000E+00  0.00000000E+00
 -2.57065400E+00  0.00000000E+00  0.00000000E+00 -1.06240612E+00  0.00000000E+00
  0.00000000E+00  0.00000000E+00  0.00000000E+00  0.00000000E+00  0.00000000E+00
  5.74733294E-02  0.00000000E+00  0.00000000E+00  0.00000000E+00  0.00000000E+00
  0.00000000E+00  1.48294896E+00  1.78689297E-01 -4.68543547E+00 -7.52557980E-01
  0.00000000E+00  4.15509328E-03 -1.32151642E-02  0.00000000E+00 -1.24181283E+00
  3.76944284E-01 -1.78689297E-01  4.68543547E+00  7.52557980E-01  0.00000000E+00
  4.15509328E-03  1.32151642E-02  0.00000000E+00 -1.24181283E+00 -3.76944284E-01
  0.00000000E+00  0.00000000E+00  0.00000000E+00  0.00000000E+00  0.00000000E+00
  1.15386260E-01  0.00000000E+00  0.00000000E+00  2.66013830E+00  0.00000000E+00
  0.00000000E+00  1.47794581E+00  0.00000000E+00  0.00000000E+00  0.00000000E+00
  0.00000000E+00  0.00000000E+00  0.00000000E+00  5.78567065E-02  0.00000000E+00
  0.00000000E+00  0.00000000E+00  0.00000000E+00  0.00000000E+00 -2.29442498E+00
 -1.01995299E-02  1.00478412E+00 -1.42722089E+00  0.00000000E+00  2.83404221E-03
  3.68851249E-02  0.00000000E+00 -1.19314830E+00  1.32704476E+00  1.01995299E-02
 -1.00478412E+00  1.42722089E+00  0.00000000E+00  2.83404221E-03 -3.68851249E-02
  0.00000000E+00 -1.19314830E+00 -1.32704476E+00  0.00000000E+00  0.00000000E+00
  0.00000000E+00  0.00000000E+00  0.00000000E+00 -1.15386260E-01  0.00000000E+00
  0.00000000E+00 -2.66013830E+00  0.00000000E+00  0.00000000E+00 -1.47794581E+00
  0.00000000E+00  0.00000000E+00  0.00000000E+00  0.00000000E+00  0.00000000E+00
  0.00000000E+00  5.78567065E-02  0.00000000E+00  0.00000000E+00  0.00000000E+00
  0.00000000E+00  0.00000000E+00 -2.29442498E+00 -1.01995299E-02  1.00478412E+00
 -1.42722089E+00  0.00000000E+00 -2.83404221E-03 -3.68851249E-02  0.00000000E+00
  1.19314830E+00 -1.32704476E+00  1.01995299E-02 -1.00478412E+00  1.42722089E+00
  0.00000000E+00 -2.83404221E-03  3.68851249E-02  0.00000000E+00  1.19314830E+00
  1.32704476E+00  8.71965165E-02 -9.72479593E-03  6.43970255E+00 -2.05996900E+00
  0.00000000E+00  0.00000000E+00 -1.31429286E-01  0.00000000E+00  0.00000000E+00
  6.92172737E-01  0.00000000E+00  0.00000000E+00 -4.91606843E-01  2.28303821E-02
  2.46251867E-02  3.11308648E-03  0.00000000E+00  0.00000000E+00  0.00000000E+00
  1.24676213E+00  2.23260832E+00 -4.56395829E-02  0.00000000E+00  0.00000000E+00
  0.00000000E+00  1.51410882E-01 -3.88325313E+00  6.26780714E-01  0.00000000E+00
  1.70759912E-02  2.46550639E-03  0.00000000E+00  7.37320745E-01  1.59986341E+00
  1.51410882E-01 -3.88325313E+00  6.26780714E-01  0.00000000E+00 -1.70759912E-02
  2.46550639E-03  0.00000000E+00 -7.37320745E-01  1.59986341E+00  8.71965165E-02
 -9.72479593E-03  6.43970255E+00 -2.05996900E+00  0.00000000E+00  0.00000000E+00
  1.31429286E-01  0.00000000E+00  0.00000000E+00 -6.92172737E-01  0.00000000E+00
  0.00000000E+00  4.91606843E-01  2.28303821E-02  2.46251867E-02  3.11308648E-03
  0.00000000E+00  0.00000000E+00  0.00000000E+00  1.24676213E+00  2.23260832E+00
 -4.56395829E-02  0.00000000E+00  0.00000000E+00  0.00000000E+00  1.51410882E-01
 -3.88325313E+00  6.26780714E-01  0.00000000E+00 -1.70759912E-02 -2.46550639E-03
  0.00000000E+00 -7.37320745E-01 -1.59986341E+00  1.51410882E-01 -3.88325313E+00
  6.26780714E-01  0.00000000E+00  1.70759912E-02 -2.46550639E-03  0.00000000E+00
  7.37320745E-01 -1.59986341E+00  2.21807498E-02 -2.33204790E-04  2.33342169E+01
  1.81143391E+01  0.00000000E+00  0.00000000E+00  3.14974814E-01  0.00000000E+00
  0.00000000E+00  1.42426807E+00  0.00000000E+00  0.00000000E+00 -1.13020653E+00
 -4.15584930E-02 -2.55614114E-02 -1.83717997E-02  0.00000000E+00  0.00000000E+00
  0.00000000E+00  1.03734197E+00  3.92460141E+00  4.11569635E+00  0.00000000E+00
  0.00000000E+00  0.00000000E+00  1.06873673E-01 -1.38403669E+01 -1.51591786E+00
  0.00000000E+00 -3.17830637E-02 -3.68038881E-03  0.00000000E+00  3.35332578E+00
  1.30526317E+00  1.06873673E-01 -1.38403669E+01 -1.51591786E+00  0.00000000E+00
  3.17830637E-02 -3.68038881E-03  0.00000000E+00 -3.35332578E+00  1.30526317E+00
 -2.21807498E-02  2.33204790E-04 -2.33342169E+01 -1.81143391E+01  0.00000000E+00
  0.00000000E+00  3.14974814E-01  0.00000000E+00  0.00000000E+00  1.42426807E+00
  0.00000000E+00  0.00000000E+00 -1.13020653E+00  4.15584930E-02  2.55614114E-02
  1.83717997E-02  0.00000000E+00  0.00000000E+00  0.00000000E+00 -1.03734197E+00
 -3.92460141E+00 -4.11569635E+00  0.00000000E+00  0.00000000E+00  0.00000000E+00
 -1.06873673E-01  1.38403669E+01  1.51591786E+00  0.00000000E+00 -3.17830637E-02
 -3.68038881E-03  0.00000000E+00  3.35332578E+00  1.30526317E+00 -1.06873673E-01
  1.38403669E+01  1.51591786E+00  0.00000000E+00  3.17830637E-02 -3.68038881E-03
  0.00000000E+00 -3.35332578E+00  1.30526317E+00 -6.73838931E-02  6.05454439E-02
  7.13593406E+00  2.41347292E+00  0.00000000E+00  0.00000000E+00  1.03333223E-01
  0.00000000E+00  0.00000000E+00  1.91684870E+00  0.00000000E+00  0.00000000E+00
  9.06588024E-01  9.69800873E-03 -5.18020031E-02 -1.76237133E-02  0.00000000E+00
  0.00000000E+00  0.00000000E+00  4.10861401E-01 -1.37467521E-01  7.34874242E-01
  0.00000000E+00  0.00000000E+00  0.00000000E+00 -6.25277027E-02 -4.15568510E+00
 -6.58118975E-01  0.00000000E+00 -1.90149891E-02 -4.95185209E-04  0.00000000E+00
  2.18883718E+00  5.63311972E-01 -6.25277027E-02 -4.15568510E+00 -6.58118975E-01
  0.00000000E+00  1.90149891E-02 -4.95185209E-04  0.00000000E+00 -2.18883718E+00
  5.63311972E-01 -6.73838931E-02  6.05454439E-02  7.13593406E+00  2.41347292E+00
  0.00000000E+00  0.00000000E+00 -1.03333223E-01  0.00000000E+00  0.00000000E+00
 -1.91684870E+00  0.00000000E+00  0.00000000E+00 -9.06588024E-01  9.69800873E-03
 -5.18020031E-02 -1.76237133E-02  0.00000000E+00  0.00000000E+00  0.00000000E+00
  4.10861401E-01 -1.37467521E-01  7.34874242E-01  0.00000000E+00  0.00000000E+00
  0.00000000E+00 -6.25277027E-02 -4.15568510E+00 -6.58118975E-01  0.00000000E+00
  1.90149891E-02  4.95185209E-04  0.00000000E+00 -2.18883718E+00 -5.63311972E-01
 -6.25277027E-02 -4.15568510E+00 -6.58118975E-01  0.00000000E+00 -1.90149891E-02
  4.95185209E-04  0.00000000E+00  2.18883718E+00 -5.63311972E-01  0.00000000E+00
  0.00000000E+00  0.00000000E+00  0.00000000E+00  0.00000000E+00 -1.84085329E-01
  0.00000000E+00  0.00000000E+00 -3.59940409E+00  0.00000000E+00  0.00000000E+00
 -9.09623003E-01  0.00000000E+00  0.00000000E+00  0.00000000E+00  0.00000000E+00
  0.00000000E+00  0.00000000E+00  3.63064289E-02  0.00000000E+00  0.00000000E+00
  0.00000000E+00  0.00000000E+00  0.00000000E+00 -4.20445006E-02  6.18878299E-02
  6.23518120E+00  1.19830894E+00  0.00000000E+00  1.83043045E-02  6.31673197E-03
  0.00000000E+00 -2.70414065E+00 -1.39972896E+00 -6.18878299E-02 -6.23518120E+00
 -1.19830894E+00  0.00000000E+00  1.83043045E-02 -6.31673197E-03  0.00000000E+00
 -2.70414065E+00  1.39972896E+00  0.00000000E+00  0.00000000E+00  0.00000000E+00
  0.00000000E+00  0.00000000E+00 -1.84085329E-01  0.00000000E+00  0.00000000E+00
 -3.59940409E+00  0.00000000E+00  0.00000000E+00 -9.09623003E-01  0.00000000E+00
  0.00000000E+00  0.00000000E+00  0.00000000E+00  0.00000000E+00  0.00000000E+00
 -3.63064289E-02  0.00000000E+00  0.00000000E+00  0.00000000E+00  0.00000000E+00
  0.00000000E+00  4.20445006E-02 -6.18878299E-02 -6.23518120E+00 -1.19830894E+00
  0.00000000E+00  1.83043045E-02  6.31673197E-03  0.00000000E+00 -2.70414065E+00
 -1.39972896E+00  6.18878299E-02  6.23518120E+00  1.19830894E+00  0.00000000E+00
  1.83043045E-02 -6.31673197E-03  0.00000000E+00 -2.70414065E+00  1.39972896E+00
 -1.20442557E-01  8.59747907E-03 -3.28301480E+00 -4.70913065E+00  0.00000000E+00
  0.00000000E+00  1.10097875E-01  0.00000000E+00  0.00000000E+00 -1.66807766E+00
  0.00000000E+00  0.00000000E+00  1.38726059E+00 -1.41232167E-02 -1.34068393E-02
  2.85872085E-02  0.00000000E+00  0.00000000E+00  0.00000000E+00 -1.02666080E+00
 -3.88888212E+00 -8.24742732E-01  0.00000000E+00  0.00000000E+00  0.00000000E+00
 -2.26043556E-01  4.92160360E+00 -8.37128044E-01  0.00000000E+00  6.69957293E-03
  1.25966734E-03  0.00000000E+00  1.40692535E-01 -6.17975689E-01 -2.26043556E-01
  4.92160360E+00 -8.37128044E-01  0.00000000E+00 -6.69957293E-03  1.25966734E-03
  0.00000000E+00 -1.40692535E-01 -6.17975689E-01  1.20442557E-01 -8.59747907E-03
  3.28301480E+00  4.70913065E+00  0.00000000E+00  0.00000000E+00  1.10097875E-01
  0.00000000E+00  0.00000000E+00 -1.66807766E+00  0.00000000E+00  0.00000000E+00
  1.38726059E+00  1.41232167E-02  1.34068393E-02 -2.85872085E-02  0.00000000E+00
  0.00000000E+00  0.00000000E+00  1.02666080E+00  3.88888212E+00  8.24742732E-01
  0.00000000E+00  0.00000000E+00  0.00000000E+00  2.26043556E-01 -4.92160360E+00
  8.37128044E-01  0.00000000E+00  6.69957293E-03  1.25966734E-03  0.00000000E+00
  1.40692535E-01 -6.17975689E-01  2.26043556E-01 -4.92160360E+00  8.37128044E-01
  0.00000000E+00 -6.69957293E-03  1.25966734E-03  0.00000000E+00 -1.40692535E-01
 -6.17975689E-01  0.00000000E+00  0.00000000E+00  0.00000000E+00  0.00000000E+00
  0.00000000E+00  0.00000000E+00  0.00000000E+00  0.00000000E+00  0.00000000E+00
  0.00000000E+00  0.00000000E+00  0.00000000E+00  0.00000000E+00  0.00000000E+00
  0.00000000E+00  0.00000000E+00 -3.61417521E-02  0.00000000E+00  0.00000000E+00
  0.00000000E+00  0.00000000E+00  0.00000000E+00 -1.34350020E+00  0.00000000E+00
  0.00000000E+00  0.00000000E+00  0.00000000E+00  0.00000000E+00 -1.66259324E-02
  0.00000000E+00  0.00000000E+00  1.41255714E+00  0.00000000E+00  0.00000000E+00
  0.00000000E+00  0.00000000E+00  0.00000000E+00  1.66259324E-02  0.00000000E+00
  0.00000000E+00 -1.41255714E+00  0.00000000E+00  0.00000000E+00  0.00000000E+00
  0.00000000E+00  0.00000000E+00  0.00000000E+00  0.00000000E+00  0.00000000E+00
  0.00000000E+00  0.00000000E+00  0.00000000E+00  0.00000000E+00  0.00000000E+00
  0.00000000E+00  0.00000000E+00  0.00000000E+00  0.00000000E+00  0.00000000E+00
 -3.61417521E-02  0.00000000E+00  0.00000000E+00  0.00000000E+00  0.00000000E+00
  0.00000000E+00 -1.34350020E+00  0.00000000E+00  0.00000000E+00  0.00000000E+00
  0.00000000E+00  0.00000000E+00  1.66259324E-02  0.00000000E+00  0.00000000E+00
 -1.41255714E+00  0.00000000E+00  0.00000000E+00  0.00000000E+00  0.00000000E+00
  0.00000000E+00 -1.66259324E-02  0.00000000E+00  0.00000000E+00  1.41255714E+00
  0.00000000E+00  0.00000000E+00  0.00000000E+00  0.00000000E+00  0.00000000E+00
  0.00000000E+00  0.00000000E+00 -9.06707751E-02  0.00000000E+00  0.00000000E+00
 -7.67817694E+00  0.00000000E+00  0.00000000E+00 -2.67682920E+00  0.00000000E+00
  0.00000000E+00  0.00000000E+00  0.00000000E+00  0.00000000E+00  0.00000000E+00
 -4.93586065E-03  0.00000000E+00  0.00000000E+00  0.00000000E+00  0.00000000E+00
  0.00000000E+00 -2.59394077E-01 -4.44058745E-03  1.14976207E+01  2.03133965E+00
  0.00000000E+00  3.72586686E-03 -6.47109858E-03  0.00000000E+00 -3.76904672E+00
 -2.70298065E+00  4.44058745E-03 -1.14976207E+01 -2.03133965E+00  0.00000000E+00
  3.72586686E-03  6.47109858E-03  0.00000000E+00 -3.76904672E+00  2.70298065E+00
  0.00000000E+00  0.00000000E+00  0.00000000E+00  0.00000000E+00  0.00000000E+00
  9.06707751E-02  0.00000000E+00  0.00000000E+00  7.67817694E+00  0.00000000E+00
  0.00000000E+00  2.67682920E+00  0.00000000E+00  0.00000000E+00  0.00000000E+00
  0.00000000E+00  0.00000000E+00  0.00000000E+00 -4.93586065E-03  0.00000000E+00
  0.00000000E+00  0.00000000E+00  0.00000000E+00  0.00000000E+00 -2.59394077E-01
 -4.44058745E-03  1.14976207E+01  2.03133965E+00  0.00000000E+00 -3.72586686E-03
  6.47109858E-03  0.00000000E+00  3.76904672E+00  2.70298065E+00  4.44058745E-03
 -1.14976207E+01 -2.03133965E+00  0.00000000E+00 -3.72586686E-03 -6.47109858E-03
  0.00000000E+00  3.76904672E+00 -2.70298065E+00 -8.30120578E-02  1.04270886E-01
  2.29936666E+01  2.92541403E+01  0.00000000E+00  0.00000000E+00 -3.36941520E-01
  0.00000000E+00  0.00000000E+00 -7.92535641E+00  0.00000000E+00  0.00000000E+00
 -8.38368793E+00 -2.63464958E-03  5.97768508E-03 -3.36351862E-02  0.00000000E+00
  0.00000000E+00  0.00000000E+00  1.16291697E-01  3.20935825E+00  3.48706447E+00
  0.00000000E+00  0.00000000E+00  0.00000000E+00  3.32707639E-02 -7.45895265E+00
  2.12009244E+00  0.00000000E+00 -6.18747440E-03 -1.24423910E-02  0.00000000E+00
  8.21103837E-01  2.08172368E+00  3.32707639E-02 -7.45895265E+00  2.12009244E+00
  0.00000000E+00  6.18747440E-03 -1.24423910E-02  0.00000000E+00 -8.21103837E-01
  2.08172368E+00  8.30120578E-02 -1.04270886E-01 -2.29936666E+01 -2.92541403E+01
  0.00000000E+00  0.00000000E+00 -3.36941520E-01  0.00000000E+00  0.00000000E+00
 -7.92535641E+00  0.00000000E+00  0.00000000E+00 -8.38368793E+00  2.63464958E-03
 -5.97768508E-03  3.36351862E-02  0.00000000E+00  0.00000000E+00  0.00000000E+00
 -1.16291697E-01 -3.20935825E+00 -3.48706447E+00  0.00000000E+00  0.00000000E+00
  0.00000000E+00 -3.32707639E-02  7.45895265E+00 -2.12009244E+00  0.00000000E+00
 -6.18747440E-03 -1.24423910E-02  0.00000000E+00  8.21103837E-01  2.08172368E+00
 -3.32707639E-02  7.45895265E+00 -2.12009244E+00  0.00000000E+00  6.18747440E-03
 -1.24423910E-02  0.00000000E+00 -8.21103837E-01  2.08172368E+00  0.00000000E+00
  0.00000000E+00  0.00000000E+00  0.00000000E+00 -1.57759493E-01  0.00000000E+00
  0.00000000E+00 -1.75164195E+00  0.00000000E+00  0.00000000E+00 -4.12675420E-02
  0.00000000E+00  0.00000000E+00  0.00000000E+00  0.00000000E+00  0.00000000E+00
  0.00000000E+00 -3.21882309E-02  0.00000000E+00  0.00000000E+00  0.00000000E+00
  0.00000000E+00  0.00000000E+00  3.05716530E+00  0.00000000E+00  0.00000000E+00
  0.00000000E+00  0.00000000E+00 -1.04359909E-02  0.00000000E+00  0.00000000E+00
 -1.21515331E+00  0.00000000E+00  0.00000000E+00  0.00000000E+00  0.00000000E+00
  0.00000000E+00 -1.04359909E-02  0.00000000E+00  0.00000000E+00 -1.21515331E+00
  0.00000000E+00  0.00000000E+00  0.00000000E+00  0.00000000E+00  0.00000000E+00
  0.00000000E+00  1.57759493E-01  0.00000000E+00  0.00000000E+00  1.75164195E+00
  0.00000000E+00  0.00000000E+00  4.12675420E-02  0.00000000E+00  0.00000000E+00
  0.00000000E+00  0.00000000E+00  0.00000000E+00  0.00000000E+00 -3.21882309E-02
  0.00000000E+00  0.00000000E+00  0.00000000E+00  0.00000000E+00  0.00000000E+00
  3.05716530E+00  0.00000000E+00  0.00000000E+00  0.00000000E+00  0.00000000E+00
  1.04359909E-02  0.00000000E+00  0.00000000E+00  1.21515331E+00  0.00000000E+00
  0.00000000E+00  0.00000000E+00  0.00000000E+00  0.00000000E+00  1.04359909E-02
  0.00000000E+00  0.00000000E+00  1.21515331E+00  0.00000000E+00  0.00000000E+00
  0.00000000E+00  0.00000000E+00  0.00000000E+00  0.00000000E+00 -6.54772933E-01
  0.00000000E+00  0.00000000E+00  1.68668713E+00  0.00000000E+00  0.00000000E+00
 -1.17959464E-01  0.00000000E+00  0.00000000E+00  0.00000000E+00  0.00000000E+00
  0.00000000E+00  0.00000000E+00  6.27689837E-02  0.00000000E+00  0.00000000E+00
  0.00000000E+00  0.00000000E+00  0.00000000E+00  3.40535660E-01  0.00000000E+00
  0.00000000E+00  0.00000000E+00  0.00000000E+00 -3.99954336E-02  0.00000000E+00
  0.00000000E+00 -6.94667148E-01  0.00000000E+00  0.00000000E+00  0.00000000E+00
  0.00000000E+00  0.00000000E+00 -3.99954336E-02  0.00000000E+00  0.00000000E+00
 -6.94667148E-01  0.00000000E+00  0.00000000E+00  0.00000000E+00  0.00000000E+00
  0.00000000E+00  0.00000000E+00 -6.54772933E-01  0.00000000E+00  0.00000000E+00
  1.68668713E+00  0.00000000E+00  0.00000000E+00 -1.17959464E-01  0.00000000E+00
  0.00000000E+00  0.00000000E+00  0.00000000E+00  0.00000000E+00  0.00000000E+00
 -6.27689837E-02  0.00000000E+00  0.00000000E+00  0.00000000E+00  0.00000000E+00
  0.00000000E+00 -3.40535660E-01  0.00000000E+00  0.00000000E+00  0.00000000E+00
  0.00000000E+00 -3.99954336E-02  0.00000000E+00  0.00000000E+00 -6.94667148E-01
  0.00000000E+00  0.00000000E+00  0.00000000E+00  0.00000000E+00  0.00000000E+00
 -3.99954336E-02  0.00000000E+00  0.00000000E+00 -6.94667148E-01  0.00000000E+00
  0.00000000E+00  4.21529085E-02  4.79321810E-02 -5.58372053E+00  1.41674594E+00
  0.00000000E+00  0.00000000E+00  6.99597939E-02  0.00000000E+00  0.00000000E+00
  1.54605398E+01  0.00000000E+00  0.00000000E+00  4.88171628E-01  1.61959314E-02
 -4.95103151E-02 -3.92823167E-02  0.00000000E+00  0.00000000E+00  0.00000000E+00
  2.00903278E+00  3.57032711E+00 -4.67284946E+00  0.00000000E+00  0.00000000E+00
  0.00000000E+00  3.42590520E-04 -1.09431993E+01 -4.42679144E-01  0.00000000E+00
 -2.37436630E-02 -1.05811907E-02  0.00000000E+00  2.33060275E+00  3.62104879E+00
  3.42590520E-04 -1.09431993E+01 -4.42679144E-01  0.00000000E+00  2.37436630E-02
 -1.05811907E-02  0.00000000E+00 -2.33060275E+00  3.62104879E+00 -4.21529085E-02
 -4.79321810E-02  5.58372053E+00 -1.41674594E+00  0.00000000E+00  0.00000000E+00
  6.99597939E-02  0.00000000E+00  0.00000000E+00  1.54605398E+01  0.00000000E+00
  0.00000000E+00  4.88171628E-01 -1.61959314E-02  4.95103151E-02  3.92823167E-02
  0.00000000E+00  0.00000000E+00  0.00000000E+00 -2.00903278E+00 -3.57032711E+00
  4.67284946E+00  0.00000000E+00  0.00000000E+00  0.00000000E+00 -3.42590520E-04
  1.09431993E+01  4.42679144E-01  0.00000000E+00 -2.37436630E-02 -1.05811907E-02
  0.00000000E+00  2.33060275E+00  3.62104879E+00 -3.42590520E-04  1.09431993E+01
  4.42679144E-01  0.00000000E+00  2.37436630E-02 -1.05811907E-02  0.00000000E+00
 -2.33060275E+00  3.62104879E+00  0.00000000E+00  0.00000000E+00  0.00000000E+00
  0.00000000E+00  0.00000000E+00  0.00000000E+00  0.00000000E+00  0.00000000E+00
  0.00000000E+00  0.00000000E+00  0.00000000E+00  0.00000000E+00  0.00000000E+00
  0.00000000E+00  0.00000000E+00  0.00000000E+00  3.12234159E-02  0.00000000E+00
  0.00000000E+00  0.00000000E+00  0.00000000E+00  0.00000000E+00  3.31341361E+00
  0.00000000E+00  0.00000000E+00  0.00000000E+00  0.00000000E+00  0.00000000E+00
  4.77552592E-02  0.00000000E+00  0.00000000E+00 -2.05282795E+00  0.00000000E+00
  0.00000000E+00  0.00000000E+00  0.00000000E+00  0.00000000E+00 -4.77552592E-02
  0.00000000E+00  0.00000000E+00  2.05282795E+00  0.00000000E+00  0.00000000E+00
  0.00000000E+00  0.00000000E+00  0.00000000E+00  0.00000000E+00  0.00000000E+00
  0.00000000E+00  0.00000000E+00  0.00000000E+00  0.00000000E+00  0.00000000E+00
  0.00000000E+00  0.00000000E+00  0.00000000E+00  0.00000000E+00  0.00000000E+00
  0.00000000E+00 -3.12234159E-02  0.00000000E+00  0.00000000E+00  0.00000000E+00
  0.00000000E+00  0.00000000E+00 -3.31341361E+00  0.00000000E+00  0.00000000E+00
  0.00000000E+00  0.00000000E+00  0.00000000E+00  4.77552592E-02  0.00000000E+00
  0.00000000E+00 -2.05282795E+00  0.00000000E+00  0.00000000E+00  0.00000000E+00
  0.00000000E+00  0.00000000E+00 -4.77552592E-02  0.00000000E+00  0.00000000E+00
  2.05282795E+00  0.00000000E+00  0.00000000E+00  0.00000000E+00  0.00000000E+00
  0.00000000E+00  0.00000000E+00  0.00000000E+00  3.95155506E-01  0.00000000E+00
  0.00000000E+00  2.36331437E+00  0.00000000E+00  0.00000000E+00 -7.61869379E+00
  0.00000000E+00  0.00000000E+00  0.00000000E+00  0.00000000E+00  0.00000000E+00
  0.00000000E+00 -3.19854455E-02  0.00000000E+00  0.00000000E+00  0.00000000E+00
  0.00000000E+00  0.00000000E+00 -6.07831733E+00 -2.21405947E-01  7.93261037E+00
  4.63302519E+00  0.00000000E+00 -2.52228033E-02 -1.45678996E-02  0.00000000E+00
 -1.47180306E+00  7.13552366E-01  2.21405947E-01 -7.93261037E+00 -4.63302519E+00
  0.00000000E+00 -2.52228033E-02  1.45678996E-02  0.00000000E+00 -1.47180306E+00
 -7.13552366E-01  0.00000000E+00  0.00000000E+00  0.00000000E+00  0.00000000E+00
  0.00000000E+00 -3.95155506E-01  0.00000000E+00  0.00000000E+00 -2.36331437E+00
  0.00000000E+00  0.00000000E+00  7.61869379E+00  0.00000000E+00  0.00000000E+00
  0.00000000E+00  0.00000000E+00  0.00000000E+00  0.00000000E+00 -3.19854455E-02
  0.00000000E+00  0.00000000E+00  0.00000000E+00  0.00000000E+00  0.00000000E+00
 -6.07831733E+00 -2.21405947E-01  7.93261037E+00  4.63302519E+00  0.00000000E+00
  2.52228033E-02  1.45678996E-02  0.00000000E+00  1.47180306E+00 -7.13552366E-01
  2.21405947E-01 -7.93261037E+00 -4.63302519E+00  0.00000000E+00  2.52228033E-02
 -1.45678996E-02  0.00000000E+00  1.47180306E+00  7.13552366E-01  7.16305306E-02
  8.73416708E-02  1.48708857E+01  2.73710275E+00  0.00000000E+00  0.00000000E+00
 -1.71354094E-01  0.00000000E+00  0.00000000E+00  4.97944799E+00  0.00000000E+00
  0.00000000E+00  1.33502599E+00  1.30378142E-02 -4.02497499E-02  2.22875979E-02
  0.00000000E+00  0.00000000E+00  0.00000000E+00  1.63222389E+00  2.36498227E+00
  7.50798431E+00  0.00000000E+00  0.00000000E+00  0.00000000E+00  6.44872436E-02
 -1.34571327E+01 -3.86344986E-01  0.00000000E+00  3.67188994E-03  1.05144364E-02
  0.00000000E+00  4.53178733E+00  5.45227290E-01  6.44872436E-02 -1.34571327E+01
 -3.86344986E-01  0.00000000E+00 -3.67188994E-03  1.05144364E-02  0.00000000E+00
 -4.53178733E+00  5.45227290E-01  7.16305306E-02  8.73416708E-02  1.48708857E+01
  2.73710275E+00  0.00000000E+00  0.00000000E+00  1.71354094E-01  0.00000000E+00
  0.00000000E+00 -4.97944799E+00  0.00000000E+00  0.00000000E+00 -1.33502599E+00
  1.30378142E-02 -4.02497499E-02  2.22875979E-02  0.00000000E+00  0.00000000E+00
  0.00000000E+00  1.63222389E+00  2.36498227E+00  7.50798431E+00  0.00000000E+00
  0.00000000E+00  0.00000000E+00  6.44872436E-02 -1.34571327E+01 -3.86344986E-01
  0.00000000E+00 -3.67188994E-03 -1.05144364E-02  0.00000000E+00 -4.53178733E+00
 -5.45227290E-01  6.44872436E-02 -1.34571327E+01 -3.86344986E-01  0.00000000E+00
  3.67188994E-03 -1.05144364E-02  0.00000000E+00  4.53178733E+00 -5.45227290E-01
 -1.62408025E-02  1.96697620E-02  5.43587620E+00  6.26271971E-01  0.00000000E+00
  0.00000000E+00  5.04429805E-01  0.00000000E+00  0.00000000E+00 -4.73590991E-01
  0.00000000E+00  0.00000000E+00 -6.16825614E-01  1.09461355E-01 -1.20592285E-01
 -8.48845463E-02  0.00000000E+00  0.00000000E+00  0.00000000E+00  2.55050485E-01
  2.02409323E+00  2.53561143E+00  0.00000000E+00  0.00000000E+00  0.00000000E+00
 -2.55376770E-01 -5.05122979E+00 -3.51369164E-02  0.00000000E+00 -1.06883137E-01
 -7.15878903E-02  0.00000000E+00  1.20224998E+00  1.50198756E+00 -2.55376770E-01
 -5.05122979E+00 -3.51369164E-02  0.00000000E+00  1.06883137E-01 -7.15878903E-02
  0.00000000E+00 -1.20224998E+00  1.50198756E+00 -1.62408025E-02  1.96697620E-02
  5.43587620E+00  6.26271971E-01  0.00000000E+00  0.00000000E+00 -5.04429805E-01
  0.00000000E+00  0.00000000E+00  4.73590991E-01  0.00000000E+00  0.00000000E+00
  6.16825614E-01  1.09461355E-01 -1.20592285E-01 -8.48845463E-02  0.00000000E+00
  0.00000000E+00  0.00000000E+00  2.55050485E-01  2.02409323E+00  2.53561143E+00
  0.00000000E+00  0.00000000E+00  0.00000000E+00 -2.55376770E-01 -5.05122979E+00
 -3.51369164E-02  0.00000000E+00  1.06883137E-01  7.15878903E-02  0.00000000E+00
 -1.20224998E+00 -1.50198756E+00 -2.55376770E-01 -5.05122979E+00 -3.51369164E-02
  0.00000000E+00 -1.06883137E-01  7.15878903E-02  0.00000000E+00  1.20224998E+00
 -1.50198756E+00  2.36099462E-02  1.08562682E-01  1.06330258E+02  7.25148962E+00
  0.00000000E+00  0.00000000E+00 -2.58414586E-01  0.00000000E+00  0.00000000E+00
 -3.05626562E+01  0.00000000E+00  0.00000000E+00  8.02830755E-01  3.20122873E-02
 -3.24479922E-02 -1.25705554E-02  0.00000000E+00  0.00000000E+00  0.00000000E+00
  6.37642056E+00  7.98560696E+00  2.36778923E+01  0.00000000E+00  0.00000000E+00
  0.00000000E+00 -2.25400072E-02 -2.61154979E+01 -1.07543760E+00  0.00000000E+00
 -1.09717370E-02  7.57511423E-03  0.00000000E+00  7.90576921E+00  2.61841393E+00
 -2.25400072E-02 -2.61154979E+01 -1.07543760E+00  0.00000000E+00  1.09717370E-02
  7.57511423E-03  0.00000000E+00 -7.90576921E+00  2.61841393E+00 -2.36099462E-02
 -1.08562682E-01 -1.06330258E+02 -7.25148962E+00  0.00000000E+00  0.00000000E+00
 -2.58414586E-01  0.00000000E+00  0.00000000E+00 -3.05626562E+01  0.00000000E+00
  0.00000000E+00  8.02830755E-01 -3.20122873E-02  3.24479922E-02  1.25705554E-02
  0.00000000E+00  0.00000000E+00  0.00000000E+00 -6.37642056E+00 -7.98560696E+00
 -2.36778923E+01  0.00000000E+00  0.00000000E+00  0.00000000E+00  2.25400072E-02
  2.61154979E+01  1.07543760E+00  0.00000000E+00 -1.09717370E-02  7.57511423E-03
  0.00000000E+00  7.90576921E+00  2.61841393E+00  2.25400072E-02  2.61154979E+01
  1.07543760E+00  0.00000000E+00  1.09717370E-02  7.57511423E-03  0.00000000E+00
 -7.90576921E+00  2.61841393E+00  0.00000000E+00  0.00000000E+00  0.00000000E+00
  0.00000000E+00 -6.61093848E-01  0.00000000E+00  0.00000000E+00  4.60039917E+00
  0.00000000E+00  0.00000000E+00  2.64335909E-01  0.00000000E+00  0.00000000E+00
  0.00000000E+00  0.00000000E+00  0.00000000E+00  0.00000000E+00 -5.53566350E-02
  0.00000000E+00  0.00000000E+00  0.00000000E+00  0.00000000E+00  0.00000000E+00
 -1.61881058E+00  0.00000000E+00  0.00000000E+00  0.00000000E+00  0.00000000E+00
 -3.28996992E-02  0.00000000E+00  0.00000000E+00 -5.54245132E-01  0.00000000E+00
  0.00000000E+00  0.00000000E+00  0.00000000E+00  0.00000000E+00 -3.28996992E-02
  0.00000000E+00  0.00000000E+00 -5.54245132E-01  0.00000000E+00  0.00000000E+00
  0.00000000E+00  0.00000000E+00  0.00000000E+00  0.00000000E+00  6.61093848E-01
  0.00000000E+00  0.00000000E+00 -4.60039917E+00  0.00000000E+00  0.00000000E+00
 -2.64335909E-01  0.00000000E+00  0.00000000E+00  0.00000000E+00  0.00000000E+00
  0.00000000E+00  0.00000000E+00 -5.53566350E-02  0.00000000E+00  0.00000000E+00
  0.00000000E+00  0.00000000E+00  0.00000000E+00 -1.61881058E+00  0.00000000E+00
  0.00000000E+00  0.00000000E+00  0.00000000E+00  3.28996992E-02  0.00000000E+00
  0.00000000E+00  5.54245132E-01  0.00000000E+00  0.00000000E+00  0.00000000E+00
  0.00000000E+00  0.00000000E+00  3.28996992E-02  0.00000000E+00  0.00000000E+00
  5.54245132E-01  0.00000000E+00  0.00000000E+00  0.00000000E+00  0.00000000E+00
  0.00000000E+00  0.00000000E+00  0.00000000E+00  6.54053174E-01  0.00000000E+00
  0.00000000E+00 -5.70611899E+00  0.00000000E+00  0.00000000E+00 -1.91150916E+00
  0.00000000E+00  0.00000000E+00  0.00000000E+00  0.00000000E+00  0.00000000E+00
  0.00000000E+00 -1.52151357E-01  0.00000000E+00  0.00000000E+00  0.00000000E+00
  0.00000000E+00  0.00000000E+00  2.47240393E-01 -4.16924941E-02  7.67937183E+00
  1.77325757E+00  0.00000000E+00 -1.69861342E-01 -4.16201915E-02  0.00000000E+00
 -1.71811706E+00 -1.90665439E+00  4.16924941E-02 -7.67937183E+00 -1.77325757E+00
  0.00000000E+00 -1.69861342E-01  4.16201915E-02  0.00000000E+00 -1.71811706E+00
  1.90665439E+00  0.00000000E+00  0.00000000E+00  0.00000000E+00  0.00000000E+00
  0.00000000E+00  6.54053174E-01  0.00000000E+00  0.00000000E+00 -5.70611899E+00
  0.00000000E+00  0.00000000E+00 -1.91150916E+00  0.00000000E+00  0.00000000E+00
  0.00000000E+00  0.00000000E+00  0.00000000E+00  0.00000000E+00  1.52151357E-01
  0.00000000E+00  0.00000000E+00  0.00000000E+00  0.00000000E+00  0.00000000E+00
 -2.47240393E-01  4.16924941E-02 -7.67937183E+00 -1.77325757E+00  0.00000000E+00
 -1.69861342E-01 -4.16201915E-02  0.00000000E+00 -1.71811706E+00 -1.90665439E+00
 -4.16924941E-02  7.67937183E+00  1.77325757E+00  0.00000000E+00 -1.69861342E-01
  4.16201915E-02  0.00000000E+00 -1.71811706E+00  1.90665439E+00  0.00000000E+00
  0.00000000E+00  0.00000000E+00  0.00000000E+00  0.00000000E+00 -5.65202106E-01
  0.00000000E+00  0.00000000E+00  1.24629016E+01  0.00000000E+00  0.00000000E+00
  1.51073009E+00  0.00000000E+00  0.00000000E+00  0.00000000E+00  0.00000000E+00
  0.00000000E+00  0.00000000E+00  1.47284849E-01  0.00000000E+00  0.00000000E+00
  0.00000000E+00  0.00000000E+00  0.00000000E+00 -7.46958021E+00  1.47406777E-01
 -1.42209984E+00 -1.30003875E+00  0.00000000E+00  1.93435758E-01  4.04928028E-02
  0.00000000E+00 -3.13491133E-01  2.51038638E+00 -1.47406777E-01  1.42209984E+00
  1.30003875E+00  0.00000000E+00  1.93435758E-01 -4.04928028E-02  0.00000000E+00
 -3.13491133E-01 -2.51038638E+00  0.00000000E+00  0.00000000E+00  0.00000000E+00
  0.00000000E+00  0.00000000E+00  5.65202106E-01  0.00000000E+00  0.00000000E+00
 -1.24629016E+01  0.00000000E+00  0.00000000E+00 -1.51073009E+00  0.00000000E+00
  0.00000000E+00  0.00000000E+00  0.00000000E+00  0.00000000E+00  0.00000000E+00
  1.47284849E-01  0.00000000E+00  0.00000000E+00  0.00000000E+00  0.00000000E+00
  0.00000000E+00 -7.46958021E+00  1.47406777E-01 -1.42209984E+00 -1.30003875E+00
  0.00000000E+00 -1.93435758E-01 -4.04928028E-02  0.00000000E+00  3.13491133E-01
 -2.51038638E+00 -1.47406777E-01  1.42209984E+00  1.30003875E+00  0.00000000E+00
 -1.93435758E-01  4.04928028E-02  0.00000000E+00  3.13491133E-01  2.51038638E+00
  2.50302496E-02 -1.25558557E-01  8.72539717E+01  9.91170491E+00  0.00000000E+00
  0.00000000E+00  7.00398656E-01  0.00000000E+00  0.00000000E+00 -4.14838990E+01
  0.00000000E+00  0.00000000E+00 -3.14388511E+00 -6.21705510E-02 -1.78129786E-01
  3.92683347E-01  0.00000000E+00  0.00000000E+00  0.00000000E+00  4.23369956E+00
  6.41631697E+00  1.91054771E+01  0.00000000E+00  0.00000000E+00  0.00000000E+00
 -1.87820644E-02 -1.12988541E+01  1.09854767E+00  0.00000000E+00 -4.15746658E-02
 -5.09968975E-02  0.00000000E+00  2.61569107E+00  2.03607236E+00 -1.87820644E-02
 -1.12988541E+01  1.09854767E+00  0.00000000E+00  4.15746658E-02 -5.09968975E-02
  0.00000000E+00 -2.61569107E+00  2.03607236E+00 -2.50302496E-02  1.25558557E-01
 -8.72539717E+01 -9.91170491E+00  0.00000000E+00  0.00000000E+00  7.00398656E-01
  0.00000000E+00  0.00000000E+00 -4.14838990E+01  0.00000000E+00  0.00000000E+00
 -3.14388511E+00  6.21705510E-02  1.78129786E-01 -3.92683347E-01  0.00000000E+00
  0.00000000E+00  0.00000000E+00 -4.23369956E+00 -6.41631697E+00 -1.91054771E+01
  0.00000000E+00  0.00000000E+00  0.00000000E+00  1.87820644E-02  1.12988541E+01
 -1.09854767E+00  0.00000000E+00 -4.15746658E-02 -5.09968975E-02  0.00000000E+00
  2.61569107E+00  2.03607236E+00  1.87820644E-02  1.12988541E+01 -1.09854767E+00
  0.00000000E+00  4.15746658E-02 -5.09968975E-02  0.00000000E+00 -2.61569107E+00
  2.03607236E+00  0.00000000E+00  0.00000000E+00  0.00000000E+00  0.00000000E+00
  1.18451745E-01  0.00000000E+00  0.00000000E+00 -3.77681608E-01  0.00000000E+00
  0.00000000E+00  7.78070108E-02  0.00000000E+00  0.00000000E+00  0.00000000E+00
  0.00000000E+00  0.00000000E+00  0.00000000E+00  6.19915748E-01  0.00000000E+00
  0.00000000E+00  0.00000000E+00  0.00000000E+00  0.00000000E+00 -6.01235737E-01
  0.00000000E+00  0.00000000E+00  0.00000000E+00  0.00000000E+00  1.81772751E-01
  0.00000000E+00  0.00000000E+00  2.52651668E-02  0.00000000E+00  0.00000000E+00
  0.00000000E+00  0.00000000E+00  0.00000000E+00  1.81772751E-01  0.00000000E+00
  0.00000000E+00  2.52651668E-02  0.00000000E+00  0.00000000E+00  0.00000000E+00
  0.00000000E+00  0.00000000E+00  0.00000000E+00  1.18451745E-01  0.00000000E+00
  0.00000000E+00 -3.77681608E-01  0.00000000E+00  0.00000000E+00  7.78070108E-02
  0.00000000E+00  0.00000000E+00  0.00000000E+00  0.00000000E+00  0.00000000E+00
  0.00000000E+00 -6.19915748E-01  0.00000000E+00  0.00000000E+00  0.00000000E+00
  0.00000000E+00  0.00000000E+00  6.01235737E-01  0.00000000E+00  0.00000000E+00
  0.00000000E+00  0.00000000E+00  1.81772751E-01  0.00000000E+00  0.00000000E+00
  2.52651668E-02  0.00000000E+00  0.00000000E+00  0.00000000E+00  0.00000000E+00
  0.00000000E+00  1.81772751E-01  0.00000000E+00  0.00000000E+00  2.52651668E-02
  0.00000000E+00  0.00000000E+00 -7.51426916E-03  1.37120183E-01  1.05047952E+01
  1.16586000E+00  0.00000000E+00  0.00000000E+00 -2.64691066E-01  0.00000000E+00
  0.00000000E+00  3.20035380E+00  0.00000000E+00  0.00000000E+00  1.38420626E-01
  4.71635662E-02 -3.69232624E-01  2.42044000E-01  0.00000000E+00  0.00000000E+00
  0.00000000E+00  4.30481158E-01  3.73220057E+00 -1.78536552E+00  0.00000000E+00
  0.00000000E+00  0.00000000E+00 -7.48205801E-01 -6.15098185E+00 -7.61291429E-02
  0.00000000E+00 -7.48858197E-02  1.18450827E-02  0.00000000E+00  7.62371516E-01
  1.79613985E+00 -7.48205801E-01 -6.15098185E+00 -7.61291429E-02  0.00000000E+00
  7.48858197E-02  1.18450827E-02  0.00000000E+00 -7.62371516E-01  1.79613985E+00
 -7.51426916E-03  1.37120183E-01  1.05047952E+01  1.16586000E+00  0.00000000E+00
  0.00000000E+00  2.64691066E-01  0.00000000E+00  0.00000000E+00 -3.20035380E+00
  0.00000000E+00  0.00000000E+00 -1.38420626E-01  4.71635662E-02 -3.69232624E-01
  2.42044000E-01  0.00000000E+00  0.00000000E+00  0.00000000E+00  4.30481158E-01
  3.73220057E+00 -1.78536552E+00  0.00000000E+00  0.00000000E+00  0.00000000E+00
 -7.48205801E-01 -6.15098185E+00 -7.61291429E-02  0.00000000E+00  7.48858197E-02
 -1.18450827E-02  0.00000000E+00 -7.62371516E-01 -1.79613985E+00 -7.48205801E-01
 -6.15098185E+00 -7.61291429E-02  0.00000000E+00 -7.48858197E-02 -1.18450827E-02
  0.00000000E+00  7.62371516E-01 -1.79613985E+00  0.00000000E+00  0.00000000E+00
  0.00000000E+00  0.00000000E+00  0.00000000E+00  1.63250575E-01  0.00000000E+00
  0.00000000E+00 -4.36061562E+00  0.00000000E+00  0.00000000E+00 -4.48074310E-01
  0.00000000E+00  0.00000000E+00  0.00000000E+00  0.00000000E+00  0.00000000E+00
  0.00000000E+00  5.02469602E-01  0.00000000E+00  0.00000000E+00  0.00000000E+00
  0.00000000E+00  0.00000000E+00 -2.84456762E+00  6.35605790E-01  5.00923813E+00
  1.82212161E-01  0.00000000E+00  3.64111934E-02 -3.08173258E-02  0.00000000E+00
 -1.23763995E+00  4.09441393E-01 -6.35605790E-01 -5.00923813E+00 -1.82212161E-01
  0.00000000E+00  3.64111934E-02  3.08173258E-02  0.00000000E+00 -1.23763995E+00
 -4.09441393E-01  0.00000000E+00  0.00000000E+00  0.00000000E+00  0.00000000E+00
  0.00000000E+00  1.63250575E-01  0.00000000E+00  0.00000000E+00 -4.36061562E+00
  0.00000000E+00  0.00000000E+00 -4.48074310E-01  0.00000000E+00  0.00000000E+00
  0.00000000E+00  0.00000000E+00  0.00000000E+00  0.00000000E+00 -5.02469602E-01
  0.00000000E+00  0.00000000E+00  0.00000000E+00  0.00000000E+00  0.00000000E+00
  2.84456762E+00 -6.35605790E-01 -5.00923813E+00 -1.82212161E-01  0.00000000E+00
  3.64111934E-02 -3.08173258E-02  0.00000000E+00 -1.23763995E+00  4.09441393E-01
  6.35605790E-01  5.00923813E+00  1.82212161E-01  0.00000000E+00  3.64111934E-02
  3.08173258E-02  0.00000000E+00 -1.23763995E+00 -4.09441393E-01  0.00000000E+00
  0.00000000E+00  0.00000000E+00  0.00000000E+00  0.00000000E+00  0.00000000E+00
  0.00000000E+00  0.00000000E+00  0.00000000E+00  0.00000000E+00  0.00000000E+00
  0.00000000E+00  0.00000000E+00  0.00000000E+00  0.00000000E+00  0.00000000E+00
 -5.66785700E-01  0.00000000E+00  0.00000000E+00  0.00000000E+00  0.00000000E+00
  0.00000000E+00  7.27540844E-01  0.00000000E+00  0.00000000E+00  0.00000000E+00
  0.00000000E+00  0.00000000E+00 -2.66477856E-01  0.00000000E+00  0.00000000E+00
 -3.27899403E-01  0.00000000E+00  0.00000000E+00  0.00000000E+00  0.00000000E+00
  0.00000000E+00  2.66477856E-01  0.00000000E+00  0.00000000E+00  3.27899403E-01
  0.00000000E+00  0.00000000E+00  0.00000000E+00  0.00000000E+00  0.00000000E+00
  0.00000000E+00  0.00000000E+00  0.00000000E+00  0.00000000E+00  0.00000000E+00
  0.00000000E+00  0.00000000E+00  0.00000000E+00  0.00000000E+00  0.00000000E+00
  0.00000000E+00  0.00000000E+00  0.00000000E+00 -5.66785700E-01  0.00000000E+00
  0.00000000E+00  0.00000000E+00  0.00000000E+00  0.00000000E+00  7.27540844E-01
  0.00000000E+00  0.00000000E+00  0.00000000E+00  0.00000000E+00  0.00000000E+00
  2.66477856E-01  0.00000000E+00  0.00000000E+00  3.27899403E-01  0.00000000E+00
  0.00000000E+00  0.00000000E+00  0.00000000E+00  0.00000000E+00 -2.66477856E-01
  0.00000000E+00  0.00000000E+00 -3.27899403E-01  0.00000000E+00  0.00000000E+00
 -1.18429370E-02  2.46503859E-01 -1.40513886E+01  1.46681155E+01  0.00000000E+00
  0.00000000E+00 -5.41184836E-02  0.00000000E+00  0.00000000E+00  1.65587836E+01
  0.00000000E+00  0.00000000E+00 -2.82279859E+00  3.84316569E-01 -5.70496558E-01
 -1.19459213E-01  0.00000000E+00  0.00000000E+00  0.00000000E+00 -9.26206456E-01
  6.41160923E+00 -4.96685797E+00  0.00000000E+00  0.00000000E+00  0.00000000E+00
 -7.90685544E-01 -8.68715545E+00  3.23611683E-01  0.00000000E+00 -1.26373545E-01
 -2.54279211E-02  0.00000000E+00  3.34350312E-01  1.78088620E+00 -7.90685544E-01
 -8.68715545E+00  3.23611683E-01  0.00000000E+00  1.26373545E-01 -2.54279211E-02
  0.00000000E+00 -3.34350312E-01  1.78088620E+00  1.18429370E-02 -2.46503859E-01
  1.40513886E+01 -1.46681155E+01  0.00000000E+00  0.00000000E+00 -5.41184836E-02
  0.00000000E+00  0.00000000E+00  1.65587836E+01  0.00000000E+00  0.00000000E+00
 -2.82279859E+00 -3.84316569E-01  5.70496558E-01  1.19459213E-01  0.00000000E+00
  0.00000000E+00  0.00000000E+00  9.26206456E-01 -6.41160923E+00  4.96685797E+00
  0.00000000E+00  0.00000000E+00  0.00000000E+00  7.90685544E-01  8.68715545E+00
 -3.23611683E-01  0.00000000E+00 -1.26373545E-01 -2.54279211E-02  0.00000000E+00
  3.34350312E-01  1.78088620E+00  7.90685544E-01  8.68715545E+00 -3.23611683E-01
  0.00000000E+00  1.26373545E-01 -2.54279211E-02  0.00000000E+00 -3.34350312E-01
  1.78088620E+00 -4.68133493E-02 -7.96003797E-01  2.99931467E+00  2.44662043E+00
  0.00000000E+00  0.00000000E+00 -1.70032862E-01  0.00000000E+00  0.00000000E+00
  1.11350039E+00  0.00000000E+00  0.00000000E+00  1.13323457E-01  6.99237234E-01
 -1.45635133E-01 -3.64479336E-01  0.00000000E+00  0.00000000E+00  0.00000000E+00
 -9.72757079E-01 -4.99001440E-02 -3.61788067E-01  0.00000000E+00  0.00000000E+00
  0.00000000E+00 -4.13007806E-02 -1.75919463E+00 -4.40859920E-01  0.00000000E+00
  1.47426765E-01 -1.46794687E-02  0.00000000E+00  2.24181408E-01  8.65720316E-02
 -4.13007806E-02 -1.75919463E+00 -4.40859920E-01  0.00000000E+00 -1.47426765E-01
 -1.46794687E-02  0.00000000E+00 -2.24181408E-01  8.65720316E-02 -4.68133493E-02
 -7.96003797E-01  2.99931467E+00  2.44662043E+00  0.00000000E+00  0.00000000E+00
  1.70032862E-01  0.00000000E+00  0.00000000E+00 -1.11350039E+00  0.00000000E+00
  0.00000000E+00 -1.13323457E-01  6.99237234E-01 -1.45635133E-01 -3.64479336E-01
  0.00000000E+00  0.00000000E+00  0.00000000E+00 -9.72757079E-01 -4.99001440E-02
 -3.61788067E-01  0.00000000E+00  0.00000000E+00  0.00000000E+00 -4.13007806E-02
 -1.75919463E+00 -4.40859920E-01  0.00000000E+00 -1.47426765E-01  1.46794687E-02
  0.00000000E+00 -2.24181408E-01 -8.65720316E-02 -4.13007806E-02 -1.75919463E+00
 -4.40859920E-01  0.00000000E+00  1.47426765E-01  1.46794687E-02  0.00000000E+00
  2.24181408E-01 -8.65720316E-02  0.00000000E+00  0.00000000E+00  0.00000000E+00
  0.00000000E+00  0.00000000E+00  0.00000000E+00  0.00000000E+00  0.00000000E+00
  0.00000000E+00  0.00000000E+00  0.00000000E+00  0.00000000E+00  0.00000000E+00
  0.00000000E+00  0.00000000E+00  0.00000000E+00 -6.28705406E-01  0.00000000E+00
  0.00000000E+00  0.00000000E+00  0.00000000E+00  0.00000000E+00  2.64782753E+00
  0.00000000E+00  0.00000000E+00  0.00000000E+00  0.00000000E+00  0.00000000E+00
 -3.42666315E-01  0.00000000E+00  0.00000000E+00 -1.13962255E+00  0.00000000E+00
  0.00000000E+00  0.00000000E+00  0.00000000E+00  0.00000000E+00  3.42666315E-01
  0.00000000E+00  0.00000000E+00  1.13962255E+00  0.00000000E+00  0.00000000E+00
  0.00000000E+00  0.00000000E+00  0.00000000E+00  0.00000000E+00  0.00000000E+00
  0.00000000E+00  0.00000000E+00  0.00000000E+00  0.00000000E+00  0.00000000E+00
  0.00000000E+00  0.00000000E+00  0.00000000E+00  0.00000000E+00  0.00000000E+00
  0.00000000E+00  6.28705406E-01  0.00000000E+00  0.00000000E+00  0.00000000E+00
  0.00000000E+00  0.00000000E+00 -2.64782753E+00  0.00000000E+00  0.00000000E+00
  0.00000000E+00  0.00000000E+00  0.00000000E+00 -3.42666315E-01  0.00000000E+00
  0.00000000E+00 -1.13962255E+00  0.00000000E+00  0.00000000E+00  0.00000000E+00
  0.00000000E+00  0.00000000E+00  3.42666315E-01  0.00000000E+00  0.00000000E+00
  1.13962255E+00  0.00000000E+00  0.00000000E+00  0.00000000E+00  0.00000000E+00
  0.00000000E+00  0.00000000E+00  0.00000000E+00  1.52935059E-01  0.00000000E+00
  0.00000000E+00 -4.63776229E+00  0.00000000E+00  0.00000000E+00 -5.90854062E+00
  0.00000000E+00  0.00000000E+00  0.00000000E+00  0.00000000E+00  0.00000000E+00
  0.00000000E+00  5.62879179E-01  0.00000000E+00  0.00000000E+00  0.00000000E+00
  0.00000000E+00  0.00000000E+00 -6.70266012E+00  9.10285241E-01  1.44073631E+01
  3.44118793E+00  0.00000000E+00  1.26397103E-02  9.84519481E-02  0.00000000E+00
 -3.41368973E+00 -9.91272115E-01 -9.10285241E-01 -1.44073631E+01 -3.44118793E+00
  0.00000000E+00  1.26397103E-02 -9.84519481E-02  0.00000000E+00 -3.41368973E+00
  9.91272115E-01  0.00000000E+00  0.00000000E+00  0.00000000E+00  0.00000000E+00
  0.00000000E+00 -1.52935059E-01  0.00000000E+00  0.00000000E+00  4.63776229E+00
  0.00000000E+00  0.00000000E+00  5.90854062E+00  0.00000000E+00  0.00000000E+00
  0.00000000E+00  0.00000000E+00  0.00000000E+00  0.00000000E+00  5.62879179E-01
  0.00000000E+00  0.00000000E+00  0.00000000E+00  0.00000000E+00  0.00000000E+00
 -6.70266012E+00  9.10285241E-01  1.44073631E+01  3.44118793E+00  0.00000000E+00
 -1.26397103E-02 -9.84519481E-02  0.00000000E+00  3.41368973E+00  9.91272115E-01
 -9.10285241E-01 -1.44073631E+01 -3.44118793E+00  0.00000000E+00 -1.26397103E-02
  9.84519481E-02  0.00000000E+00  3.41368973E+00 -9.91272115E-01  0.00000000E+00
  0.00000000E+00  0.00000000E+00  0.00000000E+00 -2.77007683E-01  0.00000000E+00
  0.00000000E+00  2.72377929E-01  0.00000000E+00  0.00000000E+00  6.10280816E-01
  0.00000000E+00  0.00000000E+00  0.00000000E+00  0.00000000E+00  0.00000000E+00
  0.00000000E+00  4.80593494E-01  0.00000000E+00  0.00000000E+00  0.00000000E+00
  0.00000000E+00  0.00000000E+00 -3.32931295E-01  0.00000000E+00  0.00000000E+00
  0.00000000E+00  0.00000000E+00  4.71250462E-01  0.00000000E+00  0.00000000E+00
 -2.63612211E-01  0.00000000E+00  0.00000000E+00  0.00000000E+00  0.00000000E+00
  0.00000000E+00  4.71250462E-01  0.00000000E+00  0.00000000E+00 -2.63612211E-01
  0.00000000E+00  0.00000000E+00  0.00000000E+00  0.00000000E+00  0.00000000E+00
  0.00000000E+00  2.77007683E-01  0.00000000E+00  0.00000000E+00 -2.72377929E-01
  0.00000000E+00  0.00000000E+00 -6.10280816E-01  0.00000000E+00  0.00000000E+00
  0.00000000E+00  0.00000000E+00  0.00000000E+00  0.00000000E+00  4.80593494E-01
  0.00000000E+00  0.00000000E+00  0.00000000E+00  0.00000000E+00  0.00000000E+00
 -3.32931295E-01  0.00000000E+00  0.00000000E+00  0.00000000E+00  0.00000000E+00
 -4.71250462E-01  0.00000000E+00  0.00000000E+00  2.63612211E-01  0.00000000E+00
  0.00000000E+00  0.00000000E+00  0.00000000E+00  0.00000000E+00 -4.71250462E-01
  0.00000000E+00  0.00000000E+00  2.63612211E-01  0.00000000E+00  0.00000000E+00
 -2.91605785E-02 -3.04501674E-01  7.91902721E+00  9.60946169E-01  0.00000000E+00
  0.00000000E+00 -2.21201282E-01  0.00000000E+00  0.00000000E+00  3.22243348E+00
  0.00000000E+00  0.00000000E+00  2.71696283E-01 -3.00456768E-01  6.54682275E-01
 -2.25979461E-01  0.00000000E+00  0.00000000E+00  0.00000000E+00  4.54378378E-01
  3.31262507E-01  1.15257682E+00  0.00000000E+00  0.00000000E+00  0.00000000E+00
 -6.53047762E-01 -4.46283141E+00 -1.67714868E-01  0.00000000E+00  1.16156595E-01
 -2.57671200E-01  0.00000000E+00  1.77324527E+00  3.80969583E-01 -6.53047762E-01
 -4.46283141E+00 -1.67714868E-01  0.00000000E+00 -1.16156595E-01 -2.57671200E-01
  0.00000000E+00 -1.77324527E+00  3.80969583E-01 -2.91605785E-02 -3.04501674E-01
  7.91902721E+00  9.60946169E-01  0.00000000E+00  0.00000000E+00  2.21201282E-01
  0.00000000E+00  0.00000000E+00 -3.22243348E+00  0.00000000E+00  0.00000000E+00
 -2.71696283E-01 -3.00456768E-01  6.54682275E-01 -2.25979461E-01  0.00000000E+00
  0.00000000E+00  0.00000000E+00  4.54378378E-01  3.31262507E-01  1.15257682E+00
  0.00000000E+00  0.00000000E+00  0.00000000E+00 -6.53047762E-01 -4.46283141E+00
 -1.67714868E-01  0.00000000E+00 -1.16156595E-01  2.57671200E-01  0.00000000E+00
 -1.77324527E+00 -3.80969583E-01 -6.53047762E-01 -4.46283141E+00 -1.67714868E-01
  0.00000000E+00  1.16156595E-01  2.57671200E-01  0.00000000E+00  1.77324527E+00
 -3.80969583E-01  0.00000000E+00  0.00000000E+00  0.00000000E+00  0.00000000E+00
  0.00000000E+00  1.85706817E-01  0.00000000E+00  0.00000000E+00 -3.46361816E+00
  0.00000000E+00  0.00000000E+00 -1.90647577E-01  0.00000000E+00  0.00000000E+00
  0.00000000E+00  0.00000000E+00  0.00000000E+00  0.00000000E+00 -2.77058200E-01
  0.00000000E+00  0.00000000E+00  0.00000000E+00  0.00000000E+00  0.00000000E+00
 -1.28106515E-01  4.25071764E-01  4.33334264E+00  1.39039009E-01  0.00000000E+00
  3.55083154E-01 -3.57794873E-01  0.00000000E+00 -1.57186789E+00 -7.42037563E-01
 -4.25071764E-01 -4.33334264E+00 -1.39039009E-01  0.00000000E+00  3.55083154E-01
  3.57794873E-01  0.00000000E+00 -1.57186789E+00  7.42037563E-01  0.00000000E+00
  0.00000000E+00  0.00000000E+00  0.00000000E+00  0.00000000E+00  1.85706817E-01
  0.00000000E+00  0.00000000E+00 -3.46361816E+00  0.00000000E+00  0.00000000E+00
 -1.90647577E-01  0.00000000E+00  0.00000000E+00  0.00000000E+00  0.00000000E+00
  0.00000000E+00  0.00000000E+00  2.77058200E-01  0.00000000E+00  0.00000000E+00
  0.00000000E+00  0.00000000E+00  0.00000000E+00  1.28106515E-01 -4.25071764E-01
 -4.33334264E+00 -1.39039009E-01  0.00000000E+00  3.55083154E-01 -3.57794873E-01
  0.00000000E+00 -1.57186789E+00 -7.42037563E-01  4.25071764E-01  4.33334264E+00
  1.39039009E-01  0.00000000E+00  3.55083154E-01  3.57794873E-01  0.00000000E+00
 -1.57186789E+00  7.42037563E-01  4.12612999E-02  9.00643497E-01 -4.75386573E+00
 -2.22714215E+00  0.00000000E+00  0.00000000E+00  1.21419156E-02  0.00000000E+00
  0.00000000E+00  1.48293994E+01  0.00000000E+00  0.00000000E+00  1.36939296E+00
 -5.46408200E-01  2.35493140E-01 -2.59791779E-01  0.00000000E+00  0.00000000E+00
  0.00000000E+00  1.86782954E+00  4.05274764E+00 -1.61063105E+00  0.00000000E+00
  0.00000000E+00  0.00000000E+00 -5.31273394E-01 -9.57227557E+00 -4.79088274E-01
  0.00000000E+00 -1.10459136E-01 -3.52138976E-01  0.00000000E+00  2.24322220E+00
  1.83884640E+00 -5.31273394E-01 -9.57227557E+00 -4.79088274E-01  0.00000000E+00
  1.10459136E-01 -3.52138976E-01  0.00000000E+00 -2.24322220E+00  1.83884640E+00
 -4.12612999E-02 -9.00643497E-01  4.75386573E+00  2.22714215E+00  0.00000000E+00
  0.00000000E+00  1.21419156E-02  0.00000000E+00  0.00000000E+00  1.48293994E+01
  0.00000000E+00  0.00000000E+00  1.36939296E+00  5.46408200E-01 -2.35493140E-01
  2.59791779E-01  0.00000000E+00  0.00000000E+00  0.00000000E+00 -1.86782954E+00
 -4.05274764E+00  1.61063105E+00  0.00000000E+00  0.00000000E+00  0.00000000E+00
  5.31273394E-01  9.57227557E+00  4.79088274E-01  0.00000000E+00 -1.10459136E-01
 -3.52138976E-01  0.00000000E+00  2.24322220E+00  1.83884640E+00  5.31273394E-01
  9.57227557E+00  4.79088274E-01  0.00000000E+00  1.10459136E-01 -3.52138976E-01
  0.00000000E+00 -2.24322220E+00  1.83884640E+00  0.00000000E+00  0.00000000E+00
  0.00000000E+00  0.00000000E+00 -2.93139340E-01  0.00000000E+00  0.00000000E+00
  3.50671620E-01  0.00000000E+00  0.00000000E+00  1.57667902E-01  0.00000000E+00
  0.00000000E+00  0.00000000E+00  0.00000000E+00  0.00000000E+00  0.00000000E+00
 -4.01211997E-01  0.00000000E+00  0.00000000E+00  0.00000000E+00  0.00000000E+00
  0.00000000E+00  2.20391246E-01  0.00000000E+00  0.00000000E+00  0.00000000E+00
  0.00000000E+00  5.92995487E-01  0.00000000E+00  0.00000000E+00 -4.23610143E-01
  0.00000000E+00  0.00000000E+00  0.00000000E+00  0.00000000E+00  0.00000000E+00
  5.92995487E-01  0.00000000E+00  0.00000000E+00 -4.23610143E-01  0.00000000E+00
  0.00000000E+00  0.00000000E+00  0.00000000E+00  0.00000000E+00  0.00000000E+00
 -2.93139340E-01  0.00000000E+00  0.00000000E+00  3.50671620E-01  0.00000000E+00
  0.00000000E+00  1.57667902E-01  0.00000000E+00  0.00000000E+00  0.00000000E+00
  0.00000000E+00  0.00000000E+00  0.00000000E+00  4.01211997E-01  0.00000000E+00
  0.00000000E+00  0.00000000E+00  0.00000000E+00  0.00000000E+00 -2.20391246E-01
  0.00000000E+00  0.00000000E+00  0.00000000E+00  0.00000000E+00  5.92995487E-01
  0.00000000E+00  0.00000000E+00 -4.23610143E-01  0.00000000E+00  0.00000000E+00
  0.00000000E+00  0.00000000E+00  0.00000000E+00  5.92995487E-01  0.00000000E+00
  0.00000000E+00 -4.23610143E-01  0.00000000E+00  0.00000000E+00  0.00000000E+00
  0.00000000E+00  0.00000000E+00  0.00000000E+00  0.00000000E+00 -4.48859096E-01
  0.00000000E+00  0.00000000E+00  1.12567029E+01  0.00000000E+00  0.00000000E+00
 -3.19883286E-01  0.00000000E+00  0.00000000E+00  0.00000000E+00  0.00000000E+00
  0.00000000E+00  0.00000000E+00  3.83294912E-01  0.00000000E+00  0.00000000E+00
  0.00000000E+00  0.00000000E+00  0.00000000E+00 -4.91454526E+00 -4.83826790E-01
 -3.62693011E+00  1.04810450E-01  0.00000000E+00 -3.78242225E-01  3.56660813E-01
  0.00000000E+00  1.14208570E+00  1.96136218E+00  4.83826790E-01  3.62693011E+00
 -1.04810450E-01  0.00000000E+00 -3.78242225E-01 -3.56660813E-01  0.00000000E+00
  1.14208570E+00 -1.96136218E+00  0.00000000E+00  0.00000000E+00  0.00000000E+00
  0.00000000E+00  0.00000000E+00  4.48859096E-01  0.00000000E+00  0.00000000E+00
 -1.12567029E+01  0.00000000E+00  0.00000000E+00  3.19883286E-01  0.00000000E+00
  0.00000000E+00  0.00000000E+00  0.00000000E+00  0.00000000E+00  0.00000000E+00
  3.83294912E-01  0.00000000E+00  0.00000000E+00  0.00000000E+00  0.00000000E+00
  0.00000000E+00 -4.91454526E+00 -4.83826790E-01 -3.62693011E+00  1.04810450E-01
  0.00000000E+00  3.78242225E-01 -3.56660813E-01  0.00000000E+00 -1.14208570E+00
 -1.96136218E+00  4.83826790E-01  3.62693011E+00 -1.04810450E-01  0.00000000E+00
  3.78242225E-01  3.56660813E-01  0.00000000E+00 -1.14208570E+00  1.96136218E+00
  0.00000000E+00  0.00000000E+00  0.00000000E+00  0.00000000E+00  0.00000000E+00
  0.00000000E+00  0.00000000E+00  0.00000000E+00  0.00000000E+00  0.00000000E+00
  0.00000000E+00  0.00000000E+00  0.00000000E+00  0.00000000E+00  0.00000000E+00
  0.00000000E+00  7.23591169E-01  0.00000000E+00  0.00000000E+00  0.00000000E+00
  0.00000000E+00  0.00000000E+00 -5.71087860E-01  0.00000000E+00  0.00000000E+00
  0.00000000E+00  0.00000000E+00  0.00000000E+00 -5.81904015E-01  0.00000000E+00
  0.00000000E+00  6.13368527E-01  0.00000000E+00  0.00000000E+00  0.00000000E+00
  0.00000000E+00  0.00000000E+00  5.81904015E-01  0.00000000E+00  0.00000000E+00
 -6.13368527E-01  0.00000000E+00  0.00000000E+00  0.00000000E+00  0.00000000E+00
  0.00000000E+00  0.00000000E+00  0.00000000E+00  0.00000000E+00  0.00000000E+00
  0.00000000E+00  0.00000000E+00  0.00000000E+00  0.00000000E+00  0.00000000E+00
  0.00000000E+00  0.00000000E+00  0.00000000E+00  0.00000000E+00  7.23591169E-01
  0.00000000E+00  0.00000000E+00  0.00000000E+00  0.00000000E+00  0.00000000E+00
 -5.71087860E-01  0.00000000E+00  0.00000000E+00  0.00000000E+00  0.00000000E+00
  0.00000000E+00  5.81904015E-01  0.00000000E+00  0.00000000E+00 -6.13368527E-01
  0.00000000E+00  0.00000000E+00  0.00000000E+00  0.00000000E+00  0.00000000E+00
 -5.81904015E-01  0.00000000E+00  0.00000000E+00  6.13368527E-01  0.00000000E+00
  0.00000000E+00  0.00000000E+00  0.00000000E+00  0.00000000E+00  0.00000000E+00
  0.00000000E+00  1.65169795E-01  0.00000000E+00  0.00000000E+00 -4.57137535E+00
  0.00000000E+00  0.00000000E+00 -6.37878827E-01  0.00000000E+00  0.00000000E+00
  0.00000000E+00  0.00000000E+00  0.00000000E+00  0.00000000E+00 -4.41306555E-01
  0.00000000E+00  0.00000000E+00  0.00000000E+00  0.00000000E+00  0.00000000E+00
 -1.49476664E+00  8.50751830E-01  5.16605818E+00  5.45807744E-01  0.00000000E+00
  1.20777420E-03  4.30704255E-01  0.00000000E+00 -1.40453027E+00 -6.08753048E-01
 -8.50751830E-01 -5.16605818E+00 -5.45807744E-01  0.00000000E+00  1.20777420E-03
 -4.30704255E-01  0.00000000E+00 -1.40453027E+00  6.08753048E-01  0.00000000E+00
  0.00000000E+00  0.00000000E+00  0.00000000E+00  0.00000000E+00  1.65169795E-01
  0.00000000E+00  0.00000000E+00 -4.57137535E+00  0.00000000E+00  0.00000000E+00
 -6.37878827E-01  0.00000000E+00  0.00000000E+00  0.00000000E+00  0.00000000E+00
  0.00000000E+00  0.00000000E+00  4.41306555E-01  0.00000000E+00  0.00000000E+00
  0.00000000E+00  0.00000000E+00  0.00000000E+00  1.49476664E+00 -8.50751830E-01
 -5.16605818E+00 -5.45807744E-01  0.00000000E+00  1.20777420E-03  4.30704255E-01
  0.00000000E+00 -1.40453027E+00 -6.08753048E-01  8.50751830E-01  5.16605818E+00
  5.45807744E-01  0.00000000E+00  1.20777420E-03 -4.30704255E-01  0.00000000E+00
 -1.40453027E+00  6.08753048E-01  2.12624396E-02  1.39871952E+00  3.69013108E+01
 -4.21279132E+00  0.00000000E+00  0.00000000E+00 -1.76857318E-01  0.00000000E+00
  0.00000000E+00 -1.95019081E+01  0.00000000E+00  0.00000000E+00  9.93122005E-01
 -4.98819993E-01 -2.90063072E-01  3.06116685E-01  0.00000000E+00  0.00000000E+00
  0.00000000E+00  2.80409773E+00  3.53446751E+00  9.15963355E+00  0.00000000E+00
  0.00000000E+00  0.00000000E+00  2.02739984E-01 -3.80893588E+00 -1.95821104E-02
  0.00000000E+00 -2.30448751E-01  3.87532158E-01  0.00000000E+00  8.45191580E-01
  3.66419269E-01  2.02739984E-01 -3.80893588E+00 -1.95821104E-02  0.00000000E+00
  2.30448751E-01  3.87532158E-01  0.00000000E+00 -8.45191580E-01  3.66419269E-01
 -2.12624396E-02 -1.39871952E+00 -3.69013108E+01  4.21279132E+00  0.00000000E+00
  0.00000000E+00 -1.76857318E-01  0.00000000E+00  0.00000000E+00 -1.95019081E+01
  0.00000000E+00  0.00000000E+00  9.93122005E-01  4.98819993E-01  2.90063072E-01
 -3.06116685E-01  0.00000000E+00  0.00000000E+00  0.00000000E+00 -2.80409773E+00
 -3.53446751E+00 -9.15963355E+00  0.00000000E+00  0.00000000E+00  0.00000000E+00
 -2.02739984E-01  3.80893588E+00  1.95821104E-02  0.00000000E+00 -2.30448751E-01
  3.87532158E-01  0.00000000E+00  8.45191580E-01  3.66419269E-01 -2.02739984E-01
  3.80893588E+00  1.95821104E-02  0.00000000E+00  2.30448751E-01  3.87532158E-01
  0.00000000E+00 -8.45191580E-01  3.66419269E-01 -6.54664179E-02 -1.68777624E+00
 -2.35320278E+00  6.21794567E-01  0.00000000E+00  0.00000000E+00  5.90593801E-02
  0.00000000E+00  0.00000000E+00 -1.02703354E+00  0.00000000E+00  0.00000000E+00
  6.51615130E-02 -8.18039731E-02  6.59462226E-01  1.69670371E-01  0.00000000E+00
  0.00000000E+00  0.00000000E+00 -1.12074481E+00 -1.76863450E+00 -2.96734283E+00
  0.00000000E+00  0.00000000E+00  0.00000000E+00 -3.10311209E-01  4.04606228E+00
 -2.26766903E-01  0.00000000E+00 -1.82360575E-01  4.04432005E-01  0.00000000E+00
 -1.00133169E+00 -4.63827450E-01 -3.10311209E-01  4.04606228E+00 -2.26766903E-01
  0.00000000E+00  1.82360575E-01  4.04432005E-01  0.00000000E+00  1.00133169E+00
 -4.63827450E-01 -6.54664179E-02 -1.68777624E+00 -2.35320278E+00  6.21794567E-01
  0.00000000E+00  0.00000000E+00 -5.90593801E-02  0.00000000E+00  0.00000000E+00
  1.02703354E+00  0.00000000E+00  0.00000000E+00 -6.51615130E-02 -8.18039731E-02
  6.59462226E-01  1.69670371E-01  0.00000000E+00  0.00000000E+00  0.00000000E+00
 -1.12074481E+00 -1.76863450E+00 -2.96734283E+00  0.00000000E+00  0.00000000E+00
  0.00000000E+00 -3.10311209E-01  4.04606228E+00 -2.26766903E-01  0.00000000E+00
  1.82360575E-01 -4.04432005E-01  0.00000000E+00  1.00133169E+00  4.63827450E-01
 -3.10311209E-01  4.04606228E+00 -2.26766903E-01  0.00000000E+00 -1.82360575E-01
 -4.04432005E-01  0.00000000E+00 -1.00133169E+00  4.63827450E-01  0.00000000E+00
  0.00000000E+00  0.00000000E+00  0.00000000E+00 -9.04292116E-02  0.00000000E+00
  0.00000000E+00  4.71699922E-01  0.00000000E+00  0.00000000E+00 -1.34096709E-01
  0.00000000E+00  0.00000000E+00  0.00000000E+00  0.00000000E+00  0.00000000E+00
  0.00000000E+00  1.11232388E+00  0.00000000E+00  0.00000000E+00  0.00000000E+00
  0.00000000E+00  0.00000000E+00 -1.09832886E+00  0.00000000E+00  0.00000000E+00
  0.00000000E+00  0.00000000E+00 -4.28337319E-01  0.00000000E+00  0.00000000E+00
  5.42085122E-01  0.00000000E+00  0.00000000E+00  0.00000000E+00  0.00000000E+00
  0.00000000E+00 -4.28337319E-01  0.00000000E+00  0.00000000E+00  5.42085122E-01
  0.00000000E+00  0.00000000E+00  0.00000000E+00  0.00000000E+00  0.00000000E+00
  0.00000000E+00  9.04292116E-02  0.00000000E+00  0.00000000E+00 -4.71699922E-01
  0.00000000E+00  0.00000000E+00  1.34096709E-01  0.00000000E+00  0.00000000E+00
  0.00000000E+00  0.00000000E+00  0.00000000E+00  0.00000000E+00  1.11232388E+00
  0.00000000E+00  0.00000000E+00  0.00000000E+00  0.00000000E+00  0.00000000E+00
 -1.09832886E+00  0.00000000E+00  0.00000000E+00  0.00000000E+00  0.00000000E+00
  4.28337319E-01  0.00000000E+00  0.00000000E+00 -5.42085122E-01  0.00000000E+00
  0.00000000E+00  0.00000000E+00  0.00000000E+00  0.00000000E+00  4.28337319E-01
  0.00000000E+00  0.00000000E+00 -5.42085122E-01  0.00000000E+00  0.00000000E+00
 -7.17956837E-02 -1.37648634E+00  1.40829752E+01  5.15196221E+00  0.00000000E+00
  0.00000000E+00 -8.49703522E-01  0.00000000E+00  0.00000000E+00 -1.01920095E+01
  0.00000000E+00  0.00000000E+00 -1.53125960E+00 -3.80864467E-01 -2.22267821E-02
  1.29682086E+00  0.00000000E+00  0.00000000E+00  0.00000000E+00 -7.55043915E-01
 -1.33902757E-01  9.88860079E-01  0.00000000E+00  0.00000000E+00  0.00000000E+00
 -2.66461070E-01  1.22510579E+00  2.86766652E-01  0.00000000E+00 -2.27393031E-01
 -9.37630407E-03  0.00000000E+00 -5.52130508E-01  4.90506930E-01 -2.66461070E-01
  1.22510579E+00  2.86766652E-01  0.00000000E+00  2.27393031E-01 -9.37630407E-03
  0.00000000E+00  5.52130508E-01  4.90506930E-01  7.17956837E-02  1.37648634E+00
 -1.40829752E+01 -5.15196221E+00  0.00000000E+00  0.00000000E+00 -8.49703522E-01
  0.00000000E+00  0.00000000E+00 -1.01920095E+01  0.00000000E+00  0.00000000E+00
 -1.53125960E+00  3.80864467E-01  2.22267821E-02 -1.29682086E+00  0.00000000E+00
  0.00000000E+00  0.00000000E+00  7.55043915E-01  1.33902757E-01 -9.88860079E-01
  0.00000000E+00  0.00000000E+00  0.00000000E+00  2.66461070E-01 -1.22510579E+00
 -2.86766652E-01  0.00000000E+00 -2.27393031E-01 -9.37630407E-03  0.00000000E+00
 -5.52130508E-01  4.90506930E-01  2.66461070E-01 -1.22510579E+00 -2.86766652E-01
  0.00000000E+00  2.27393031E-01 -9.37630407E-03  0.00000000E+00  5.52130508E-01
  4.90506930E-01  0.00000000E+00  0.00000000E+00  0.00000000E+00  0.00000000E+00
  0.00000000E+00  0.00000000E+00  0.00000000E+00  0.00000000E+00  0.00000000E+00
  0.00000000E+00  0.00000000E+00  0.00000000E+00  0.00000000E+00  0.00000000E+00
  0.00000000E+00  0.00000000E+00  8.61339337E-01  0.00000000E+00  0.00000000E+00
  0.00000000E+00  0.00000000E+00  0.00000000E+00 -3.24374061E-01  0.00000000E+00
  0.00000000E+00  0.00000000E+00  0.00000000E+00  0.00000000E+00 -6.08308463E-01
  0.00000000E+00  0.00000000E+00  3.69065501E-01  0.00000000E+00  0.00000000E+00
  0.00000000E+00  0.00000000E+00  0.00000000E+00  6.08308463E-01  0.00000000E+00
  0.00000000E+00 -3.69065501E-01  0.00000000E+00  0.00000000E+00  0.00000000E+00
  0.00000000E+00  0.00000000E+00  0.00000000E+00  0.00000000E+00  0.00000000E+00
  0.00000000E+00  0.00000000E+00  0.00000000E+00  0.00000000E+00  0.00000000E+00
  0.00000000E+00  0.00000000E+00  0.00000000E+00  0.00000000E+00  0.00000000E+00
 -8.61339337E-01  0.00000000E+00  0.00000000E+00  0.00000000E+00  0.00000000E+00
  0.00000000E+00  3.24374061E-01  0.00000000E+00  0.00000000E+00  0.00000000E+00
  0.00000000E+00  0.00000000E+00 -6.08308463E-01  0.00000000E+00  0.00000000E+00
  3.69065501E-01  0.00000000E+00  0.00000000E+00  0.00000000E+00  0.00000000E+00
  0.00000000E+00  6.08308463E-01  0.00000000E+00  0.00000000E+00 -3.69065501E-01
  0.00000000E+00  0.00000000E+00  0.00000000E+00  0.00000000E+00  0.00000000E+00
  0.00000000E+00  0.00000000E+00 -7.23163787E-01  0.00000000E+00  0.00000000E+00
 -5.75397086E+00  0.00000000E+00  0.00000000E+00  3.89453101E-01  0.00000000E+00
  0.00000000E+00  0.00000000E+00  0.00000000E+00  0.00000000E+00  0.00000000E+00
 -8.54316818E-02  0.00000000E+00  0.00000000E+00  0.00000000E+00  0.00000000E+00
  0.00000000E+00  5.80015495E+00  1.28545220E-01 -3.12208986E+00 -8.96644689E-02
  0.00000000E+00 -4.06985749E-01 -7.69545245E-01  0.00000000E+00  1.12056357E+00
 -6.80874140E-01 -1.28545220E-01  3.12208986E+00  8.96644689E-02  0.00000000E+00
 -4.06985749E-01  7.69545245E-01  0.00000000E+00  1.12056357E+00  6.80874140E-01
  0.00000000E+00  0.00000000E+00  0.00000000E+00  0.00000000E+00  0.00000000E+00
  7.23163787E-01  0.00000000E+00  0.00000000E+00  5.75397086E+00  0.00000000E+00
  0.00000000E+00 -3.89453101E-01  0.00000000E+00  0.00000000E+00  0.00000000E+00
  0.00000000E+00  0.00000000E+00  0.00000000E+00 -8.54316818E-02  0.00000000E+00
  0.00000000E+00  0.00000000E+00  0.00000000E+00  0.00000000E+00  5.80015495E+00
  1.28545220E-01 -3.12208986E+00 -8.96644689E-02  0.00000000E+00  4.06985749E-01
  7.69545245E-01  0.00000000E+00 -1.12056357E+00  6.80874140E-01 -1.28545220E-01
  3.12208986E+00  8.96644689E-02  0.00000000E+00  4.06985749E-01 -7.69545245E-01
  0.00000000E+00 -1.12056357E+00 -6.80874140E-01  5.32258943E-02  1.01419622E+00
  5.13643610E+00  4.01149249E-01  0.00000000E+00  0.00000000E+00 -7.55119909E-01
  0.00000000E+00  0.00000000E+00  1.90860700E+00  0.00000000E+00  0.00000000E+00
  3.13650619E-01  2.43983796E-01 -1.18951469E-01 -8.81959968E-01  0.00000000E+00
  0.00000000E+00  0.00000000E+00  8.94933780E-01  2.16703700E+00  2.00416125E+00
  0.00000000E+00  0.00000000E+00  0.00000000E+00  2.06458640E-01 -5.04795847E+00
 -1.31310637E-02  0.00000000E+00 -6.18135025E-01  9.97759170E-02  0.00000000E+00
  1.32376813E+00  6.60952566E-01  2.06458640E-01 -5.04795847E+00 -1.31310637E-02
  0.00000000E+00  6.18135025E-01  9.97759170E-02  0.00000000E+00 -1.32376813E+00
  6.60952566E-01  5.32258943E-02  1.01419622E+00  5.13643610E+00  4.01149249E-01
  0.00000000E+00  0.00000000E+00  7.55119909E-01  0.00000000E+00  0.00000000E+00
 -1.90860700E+00  0.00000000E+00  0.00000000E+00 -3.13650619E-01  2.43983796E-01
 -1.18951469E-01 -8.81959968E-01  0.00000000E+00  0.00000000E+00  0.00000000E+00
  8.94933780E-01  2.16703700E+00  2.00416125E+00  0.00000000E+00  0.00000000E+00
  0.00000000E+00  2.06458640E-01 -5.04795847E+00 -1.31310637E-02  0.00000000E+00
  6.18135025E-01 -9.97759170E-02  0.00000000E+00 -1.32376813E+00 -6.60952566E-01
  2.06458640E-01 -5.04795847E+00 -1.31310637E-02  0.00000000E+00 -6.18135025E-01
 -9.97759170E-02  0.00000000E+00  1.32376813E+00 -6.60952566E-01  3.22358536E-02
 -5.79674789E-01  9.87580235E+00  2.62632182E+00  0.00000000E+00  0.00000000E+00
  3.84224760E-01  0.00000000E+00  0.00000000E+00  1.35386930E+00  0.00000000E+00
  0.00000000E+00  2.10425629E-01  5.15845547E-01  5.37388188E-01 -1.21148582E+00
  0.00000000E+00  0.00000000E+00  0.00000000E+00  8.57447742E-01  3.35480706E+00
  2.52004481E+00  0.00000000E+00  0.00000000E+00  0.00000000E+00 -1.26453264E-01
 -6.31052824E+00 -3.74200781E-01  0.00000000E+00 -6.68567870E-01  2.14265385E-01
  0.00000000E+00  1.45027772E+00  5.56483296E-01 -1.26453264E-01 -6.31052824E+00
 -3.74200781E-01  0.00000000E+00  6.68567870E-01  2.14265385E-01  0.00000000E+00
 -1.45027772E+00  5.56483296E-01 -3.22358536E-02  5.79674789E-01 -9.87580235E+00
 -2.62632182E+00  0.00000000E+00  0.00000000E+00  3.84224760E-01  0.00000000E+00
  0.00000000E+00  1.35386930E+00  0.00000000E+00  0.00000000E+00  2.10425629E-01
 -5.15845547E-01 -5.37388188E-01  1.21148582E+00  0.00000000E+00  0.00000000E+00
  0.00000000E+00 -8.57447742E-01 -3.35480706E+00 -2.52004481E+00  0.00000000E+00
  0.00000000E+00  0.00000000E+00  1.26453264E-01  6.31052824E+00  3.74200781E-01
  0.00000000E+00 -6.68567870E-01  2.14265385E-01  0.00000000E+00  1.45027772E+00
  5.56483296E-01  1.26453264E-01  6.31052824E+00  3.74200781E-01  0.00000000E+00
  6.68567870E-01  2.14265385E-01  0.00000000E+00 -1.45027772E+00  5.56483296E-01
 -9.84813318E-05  1.12662071E+00 -7.80643531E-01 -9.12543960E-02  0.00000000E+00
  0.00000000E+00  3.44288106E-01  0.00000000E+00  0.00000000E+00  4.02149290E-01
  0.00000000E+00  0.00000000E+00  2.41007319E-01 -4.17656670E-01  7.73225469E-01
 -5.41355590E-01  0.00000000E+00  0.00000000E+00  0.00000000E+00 -4.12258069E-02
 -5.58537284E-01  8.91634353E-02  0.00000000E+00  0.00000000E+00  0.00000000E+00
 -6.74175072E-01  6.93194821E-01  2.12340338E-02  0.00000000E+00  5.52232058E-01
  6.52939970E-01  0.00000000E+00 -1.29039998E-01 -5.66494368E-01 -6.74175072E-01
  6.93194821E-01  2.12340338E-02  0.00000000E+00 -5.52232058E-01  6.52939970E-01
  0.00000000E+00  1.29039998E-01 -5.66494368E-01 -9.84813318E-05  1.12662071E+00
 -7.80643531E-01 -9.12543960E-02  0.00000000E+00  0.00000000E+00 -3.44288106E-01
  0.00000000E+00  0.00000000E+00 -4.02149290E-01  0.00000000E+00  0.00000000E+00
 -2.41007319E-01 -4.17656670E-01  7.73225469E-01 -5.41355590E-01  0.00000000E+00
  0.00000000E+00  0.00000000E+00 -4.12258069E-02 -5.58537284E-01  8.91634353E-02
  0.00000000E+00  0.00000000E+00  0.00000000E+00 -6.74175072E-01  6.93194821E-01
  2.12340338E-02  0.00000000E+00 -5.52232058E-01 -6.52939970E-01  0.00000000E+00
  1.29039998E-01  5.66494368E-01 -6.74175072E-01  6.93194821E-01  2.12340338E-02
  0.00000000E+00  5.52232058E-01 -6.52939970E-01  0.00000000E+00 -1.29039998E-01
  5.66494368E-01  0.00000000E+00  0.00000000E+00  0.00000000E+00  0.00000000E+00
  0.00000000E+00 -1.04615124E+00  0.00000000E+00  0.00000000E+00 -1.56436659E+00
  0.00000000E+00  0.00000000E+00 -4.10525146E-01  0.00000000E+00  0.00000000E+00
  0.00000000E+00  0.00000000E+00  0.00000000E+00  0.00000000E+00 -8.92470198E-01
  0.00000000E+00  0.00000000E+00  0.00000000E+00  0.00000000E+00  0.00000000E+00
  3.88100854E-01  8.58161562E-01  1.73048300E+00  3.34260363E-01  0.00000000E+00
 -7.62708692E-01 -4.41827535E-01  0.00000000E+00 -2.47445383E-01 -5.41457685E-01
 -8.58161562E-01 -1.73048300E+00 -3.34260363E-01  0.00000000E+00 -7.62708692E-01
  4.41827535E-01  0.00000000E+00 -2.47445383E-01  5.41457685E-01  0.00000000E+00
  0.00000000E+00  0.00000000E+00  0.00000000E+00  0.00000000E+00 -1.04615124E+00
  0.00000000E+00  0.00000000E+00 -1.56436659E+00  0.00000000E+00  0.00000000E+00
 -4.10525146E-01  0.00000000E+00  0.00000000E+00  0.00000000E+00  0.00000000E+00
  0.00000000E+00  0.00000000E+00  8.92470198E-01  0.00000000E+00  0.00000000E+00
  0.00000000E+00  0.00000000E+00  0.00000000E+00 -3.88100854E-01 -8.58161562E-01
 -1.73048300E+00 -3.34260363E-01  0.00000000E+00 -7.62708692E-01 -4.41827535E-01
  0.00000000E+00 -2.47445383E-01 -5.41457685E-01  8.58161562E-01  1.73048300E+00
  3.34260363E-01  0.00000000E+00 -7.62708692E-01  4.41827535E-01  0.00000000E+00
 -2.47445383E-01  5.41457685E-01  0.00000000E+00  0.00000000E+00  0.00000000E+00
  0.00000000E+00  0.00000000E+00 -5.37626923E-01  0.00000000E+00  0.00000000E+00
 -1.73134094E+00  0.00000000E+00  0.00000000E+00 -1.49836162E+00  0.00000000E+00
  0.00000000E+00  0.00000000E+00  0.00000000E+00  0.00000000E+00  0.00000000E+00
 -1.88291866E+00  0.00000000E+00  0.00000000E+00  0.00000000E+00  0.00000000E+00
  0.00000000E+00 -1.08397881E+00  1.28222166E+00  3.03190590E+00  9.24313343E-01
  0.00000000E+00 -8.06733146E-01  4.25126347E-02  0.00000000E+00 -5.29517490E-01
 -4.27504632E-01 -1.28222166E+00 -3.03190590E+00 -9.24313343E-01  0.00000000E+00
 -8.06733146E-01 -4.25126347E-02  0.00000000E+00 -5.29517490E-01  4.27504632E-01
  0.00000000E+00  0.00000000E+00  0.00000000E+00  0.00000000E+00  0.00000000E+00
  5.37626923E-01  0.00000000E+00  0.00000000E+00  1.73134094E+00  0.00000000E+00
  0.00000000E+00  1.49836162E+00  0.00000000E+00  0.00000000E+00  0.00000000E+00
  0.00000000E+00  0.00000000E+00  0.00000000E+00 -1.88291866E+00  0.00000000E+00
  0.00000000E+00  0.00000000E+00  0.00000000E+00  0.00000000E+00 -1.08397881E+00
  1.28222166E+00  3.03190590E+00  9.24313343E-01  0.00000000E+00  8.06733146E-01
 -4.25126347E-02  0.00000000E+00  5.29517490E-01  4.27504632E-01 -1.28222166E+00
 -3.03190590E+00 -9.24313343E-01  0.00000000E+00  8.06733146E-01  4.25126347E-02
  0.00000000E+00  5.29517490E-01 -4.27504632E-01  7.38681181E-02  6.15908749E-01
  1.25466747E+01  1.41134963E+00  0.00000000E+00  0.00000000E+00 -5.29594038E-01
  0.00000000E+00  0.00000000E+00  7.26170146E-02  0.00000000E+00  0.00000000E+00
 -7.65564044E-02  6.52528089E-01 -1.65809298E+00 -1.16639584E-01  0.00000000E+00
  0.00000000E+00  0.00000000E+00  2.26796145E+00  4.31383950E+00  3.59061687E+00
  0.00000000E+00  0.00000000E+00  0.00000000E+00  1.21062535E+00 -7.91204102E+00
  2.51211347E-02  0.00000000E+00 -7.47136718E-01 -7.78035067E-01  0.00000000E+00
  1.75440102E+00  1.34917585E+00  1.21062535E+00 -7.91204102E+00  2.51211347E-02
  0.00000000E+00  7.47136718E-01 -7.78035067E-01  0.00000000E+00 -1.75440102E+00
  1.34917585E+00 -7.38681181E-02 -6.15908749E-01 -1.25466747E+01 -1.41134963E+00
  0.00000000E+00  0.00000000E+00 -5.29594038E-01  0.00000000E+00  0.00000000E+00
  7.26170146E-02  0.00000000E+00  0.00000000E+00 -7.65564044E-02 -6.52528089E-01
  1.65809298E+00  1.16639584E-01  0.00000000E+00  0.00000000E+00  0.00000000E+00
 -2.26796145E+00 -4.31383950E+00 -3.59061687E+00  0.00000000E+00  0.00000000E+00
  0.00000000E+00 -1.21062535E+00  7.91204102E+00 -2.51211347E-02  0.00000000E+00
 -7.47136718E-01 -7.78035067E-01  0.00000000E+00  1.75440102E+00  1.34917585E+00
 -1.21062535E+00  7.91204102E+00 -2.51211347E-02  0.00000000E+00  7.47136718E-01
 -7.78035067E-01  0.00000000E+00 -1.75440102E+00  1.34917585E+00 -8.38904255E-01
 -2.55162550E+00  2.33865298E+00  1.98510737E+00  0.00000000E+00  0.00000000E+00
 -9.28170854E-02  0.00000000E+00  0.00000000E+00 -1.43663368E+00  0.00000000E+00
  0.00000000E+00 -8.63847221E-02 -1.75779547E+00 -1.96894992E+00 -1.38538867E+00
  0.00000000E+00  0.00000000E+00  0.00000000E+00 -2.56170455E+00 -3.47881029E+00
 -3.79693245E+00  0.00000000E+00  0.00000000E+00  0.00000000E+00  2.82627055E-01
  4.38819564E+00 -4.71795352E-01  0.00000000E+00 -1.95287483E-01 -1.58706746E-01
  0.00000000E+00 -1.02020767E+00 -5.35220350E-01  2.82627055E-01  4.38819564E+00
 -4.71795352E-01  0.00000000E+00  1.95287483E-01 -1.58706746E-01  0.00000000E+00
  1.02020767E+00 -5.35220350E-01 -8.38904255E-01 -2.55162550E+00  2.33865298E+00
  1.98510737E+00  0.00000000E+00  0.00000000E+00  9.28170854E-02  0.00000000E+00
  0.00000000E+00  1.43663368E+00  0.00000000E+00  0.00000000E+00  8.63847221E-02
 -1.75779547E+00 -1.96894992E+00 -1.38538867E+00  0.00000000E+00  0.00000000E+00
  0.00000000E+00 -2.56170455E+00 -3.47881029E+00 -3.79693245E+00  0.00000000E+00
  0.00000000E+00  0.00000000E+00  2.82627055E-01  4.38819564E+00 -4.71795352E-01
  0.00000000E+00  1.95287483E-01  1.58706746E-01  0.00000000E+00  1.02020767E+00
  5.35220350E-01  2.82627055E-01  4.38819564E+00 -4.71795352E-01  0.00000000E+00
 -1.95287483E-01  1.58706746E-01  0.00000000E+00 -1.02020767E+00  5.35220350E-01
 -8.90848430E-01 -2.91392362E+00  6.21884833E-01  8.92431297E+00  0.00000000E+00
  0.00000000E+00  1.79323798E-01  0.00000000E+00  0.00000000E+00 -3.03907659E+00
  0.00000000E+00  0.00000000E+00 -2.18129635E+00 -1.66901292E+00 -1.74153137E+00
 -2.19140108E+00  0.00000000E+00  0.00000000E+00  0.00000000E+00 -4.06166820E+00
 -5.32045730E+00 -4.02895775E+00  0.00000000E+00  0.00000000E+00  0.00000000E+00
  1.04428368E-01  6.17306779E+00  1.51448745E-01  0.00000000E+00 -1.98308976E-01
 -5.03776861E-02  0.00000000E+00 -1.33229199E+00 -7.40672529E-01  1.04428368E-01
  6.17306779E+00  1.51448745E-01  0.00000000E+00  1.98308976E-01 -5.03776861E-02
  0.00000000E+00  1.33229199E+00 -7.40672529E-01  8.90848430E-01  2.91392362E+00
 -6.21884833E-01 -8.92431297E+00  0.00000000E+00  0.00000000E+00  1.79323798E-01
  0.00000000E+00  0.00000000E+00 -3.03907659E+00  0.00000000E+00  0.00000000E+00
 -2.18129635E+00  1.66901292E+00  1.74153137E+00  2.19140108E+00  0.00000000E+00
  0.00000000E+00  0.00000000E+00  4.06166820E+00  5.32045730E+00  4.02895775E+00
  0.00000000E+00  0.00000000E+00  0.00000000E+00 -1.04428368E-01 -6.17306779E+00
 -1.51448745E-01  0.00000000E+00 -1.98308976E-01 -5.03776861E-02  0.00000000E+00
 -1.33229199E+00 -7.40672529E-01 -1.04428368E-01 -6.17306779E+00 -1.51448745E-01
  0.00000000E+00  1.98308976E-01 -5.03776861E-02  0.00000000E+00  1.33229199E+00
 -7.40672529E-01
Orthonormal basis                          R   N=        7396
  7.75443233E-03  4.29316596E-02  6.42058716E-02  6.65842225E-02  0.00000000E+00
  0.00000000E+00 -7.95459273E-03  0.00000000E+00  0.00000000E+00 -2.15871604E-02
  0.00000000E+00  0.00000000E+00 -2.06493571E-02  3.73677914E-02  3.92766106E-02
  4.22701980E-02  0.00000000E+00  0.00000000E+00  0.00000000E+00  4.30893422E-02
  4.48651331E-02  5.39377231E-02  0.00000000E+00  0.00000000E+00  0.00000000E+00
  2.47461900E-02  4.82208279E-02  5.27191139E-02  0.00000000E+00 -8.14802860E-03
 -8.02765001E-03  0.00000000E+00 -2.44934970E-02 -2.76050357E-02  2.47461900E-02
  4.82208279E-02  5.27191139E-02  0.00000000E+00  8.14802860E-03 -8.02765001E-03
  0.00000000E+00  2.44934970E-02 -2.76050357E-02  7.75443233E-03  4.29316596E-02
  6.42058716E-02  6.65842225E-02  0.00000000E+00  0.00000000E+00  7.95459273E-03
  0.00000000E+00  0.00000000E+00  2.15871604E-02  0.00000000E+00  0.00000000E+00
  2.06493571E-02  3.73677914E-02  3.92766106E-02  4.22701980E-02  0.00000000E+00
  0.00000000E+00  0.00000000E+00  4.30893422E-02  4.48651331E-02  5.39377231E-02
  0.00000000E+00  0.00000000E+00  0.00000000E+00  2.47461900E-02  4.82208279E-02
  5.27191139E-02  0.00000000E+00  8.14802860E-03  8.02765001E-03  0.00000000E+00
  2.44934970E-02  2.76050357E-02  2.47461900E-02  4.82208279E-02  5.27191139E-02
  0.00000000E+00 -8.14802860E-03  8.02765001E-03  0.00000000E+00 -2.44934970E-02
  2.76050357E-02 -2.30896154E-02 -8.65649350E-02 -4.36034754E-02  7.53069329E-02
  0.00000000E+00  0.00000000E+00  9.35849268E-02  0.00000000E+00  0.00000000E+00
  1.30334682E-01  0.00000000E+00  0.00000000E+00  2.38176168E-02 -5.14832734E-02
 -5.38573970E-02 -6.96465002E-02  0.00000000E+00  0.00000000E+00  0.00000000E+00
  3.29229960E-02  4.77853079E-02  5.11115789E-02  0.00000000E+00  0.00000000E+00
  0.00000000E+00  2.39949884E-02  4.33312660E-02  1.01742302E-01  0.00000000E+00
  2.39828612E-02  5.94768290E-02  0.00000000E+00  3.92996044E-02  1.16442385E-01
  2.39949884E-02  4.33312660E-02  1.01742302E-01  0.00000000E+00 -2.39828612E-02
  5.94768290E-02  0.00000000E+00 -3.92996044E-02  1.16442385E-01 -2.30896154E-02
 -8.65649350E-02 -4.36034754E-02  7.53069329E-02  0.00000000E+00  0.00000000E+00
 -9.35849268E-02  0.00000000E+00  0.00000000E+00 -1.30334682E-01  0.00000000E+00
  0.00000000E+00 -2.38176168E-02 -5.14832734E-02 -5.38573970E-02 -6.96465002E-02
  0.00000000E+00  0.00000000E+00  0.00000000E+00  3.29229960E-02  4.77853079E-02
  5.11115789E-02  0.00000000E+00  0.00000000E+00  0.00000000E+00  2.39949884E-02
  4.33312660E-02  1.01742302E-01  0.00000000E+00 -2.39828612E-02 -5.94768290E-02
  0.00000000E+00 -3.92996044E-02 -1.16442385E-01  2.39949884E-02  4.33312660E-02
  1.01742302E-01  0.00000000E+00  2.39828612E-02 -5.94768290E-02  0.00000000E+00
  3.92996044E-02 -1.16442385E-01 -2.23262650E-02 -7.03888641E-02 -3.11464060E-02
  3.58400802E-02  0.00000000E+00  0.00000000E+00 -6.89897940E-02  0.00000000E+00
  0.00000000E+00 -8.43831798E-02  0.00000000E+00  0.00000000E+00 -3.90771727E-02
 -4.06804210E-02  1.36000641E-02 -9.87110432E-02  0.00000000E+00  0.00000000E+00
  0.00000000E+00  2.64760481E-02  1.46564157E-01 -8.32073204E-02  0.00000000E+00
  0.00000000E+00  0.00000000E+00 -1.74655937E-02  1.16028279E-04  4.39626435E-02
  0.00000000E+00  1.01100389E-01 -5.09328298E-02  0.00000000E+00  1.32120202E-01
 -9.20312701E-02 -1.74655937E-02  1.16028279E-04  4.39626435E-02  0.00000000E+00
 -1.01100389E-01 -5.09328298E-02  0.00000000E+00 -1.32120202E-01 -9.20312701E-02
 -2.23262650E-02 -7.03888641E-02 -3.11464060E-02  3.58400802E-02  0.00000000E+00
  0.00000000E+00  6.89897940E-02  0.00000000E+00  0.00000000E+00  8.43831798E-02
  0.00000000E+00  0.00000000E+00  3.90771727E-02 -4.06804210E-02  1.36000641E-02
 -9.87110432E-02  0.00000000E+00  0.00000000E+00  0.00000000E+00  2.64760481E-02
  1.46564157E-01 -8.32073204E-02  0.00000000E+00  0.00000000E+00  0.00000000E+00
 -1.74655937E-02  1.16028279E-04  4.39626435E-02  0.00000000E+00 -1.01100389E-01
  5.09328298E-02  0.00000000E+00 -1.32120202E-01  9.20312701E-02 -1.74655937E-02
  1.16028279E-04  4.39626435E-02  0.00000000E+00  1.01100389E-01  5.09328298E-02
  0.00000000E+00  1.32120202E-01  9.20312701E-02 -1.54291720E-02 -5.05073162E-02
 -2.03656439E-02  5.85270850E-02  0.00000000E+00  0.00000000E+00 -1.23835441E-01
  0.00000000E+00  0.00000000E+00 -6.71863973E-02  0.00000000E+00  0.00000000E+00
 -1.86086620E-02  1.35073451E-01 -1.95421703E-01 -3.24090694E-02  0.00000000E+00
  0.00000000E+00  0.00000000E+00  2.86684581E-01 -1.57756121E-01 -3.55695642E-02
  0.00000000E+00  0.00000000E+00  0.00000000E+00 -1.54095033E-01 -4.41970797E-02
  7.25520945E-02  0.00000000E+00  6.52785493E-03  5.12934450E-02  0.00000000E+00
 -4.87865578E-02 -5.42350862E-03 -1.54095033E-01 -4.41970797E-02  7.25520945E-02
  0.00000000E+00 -6.52785493E-03  5.12934450E-02  0.00000000E+00  4.87865578E-02
 -5.42350862E-03 -1.54291720E-02 -5.05073162E-02 -2.03656439E-02  5.85270850E-02
  0.00000000E+00  0.00000000E+00  1.23835441E-01  0.00000000E+00  0.00000000E+00
  6.71863973E-02  0.00000000E+00  0.00000000E+00  1.86086620E-02  1.35073451E-01
 -1.95421703E-01 -3.24090694E-02  0.00000000E+00  0.00000000E+00  0.00000000E+00
  2.86684581E-01 -1.57756121E-01 -3.55695642E-02  0.00000000E+00  0.00000000E+00
  0.00000000E+00 -1.54095033E-01 -4.41970797E-02  7.25520945E-02  0.00000000E+00
 -6.52785493E-03 -5.12934450E-02  0.00000000E+00  4.87865578E-02  5.42350862E-03
 -1.54095033E-01 -4.41970797E-02  7.25520945E-02  0.00000000E+00  6.52785493E-03
 -5.12934450E-02  0.00000000E+00 -4.87865578E-02  5.42350862E-03 -1.85161882E-02
 -5.42016850E-02 -5.56091705E-04 -4.12875483E-03  0.00000000E+00  0.00000000E+00
  3.95243228E-01  0.00000000E+00  0.00000000E+00  1.57045736E-02  0.00000000E+00
  0.00000000E+00 -6.14097615E-02  8.69328936E-02  5.53789850E-02 -2.29862768E-01
  0.00000000E+00  0.00000000E+00  0.00000000E+00  1.78823740E-01  4.60809111E-03
 -6.16481551E-02  0.00000000E+00  0.00000000E+00  0.00000000E+00  9.44676970E-03
 -2.43212745E-02 -4.03547549E-02  0.00000000E+00 -1.09889462E-01 -1.18087522E-01
  0.00000000E+00 -4.23508371E-02 -9.18949155E-02  9.44676970E-03 -2.43212745E-02
 -4.03547549E-02  0.00000000E+00  1.09889462E-01 -1.18087522E-01  0.00000000E+00
  4.23508371E-02 -9.18949155E-02 -1.85161882E-02 -5.42016850E-02 -5.56091705E-04
 -4.12875483E-03  0.00000000E+00  0.00000000E+00 -3.95243228E-01  0.00000000E+00
  0.00000000E+00 -1.57045736E-02  0.00000000E+00  0.00000000E+00  6.14097615E-02
  8.69328936E-02  5.53789850E-02 -2.29862768E-01  0.00000000E+00  0.00000000E+00
  0.00000000E+00  1.78823740E-01  4.60809111E-03 -6.16481551E-02  0.00000000E+00
  0.00000000E+00  0.00000000E+00  9.44676970E-03 -2.43212745E-02 -4.03547549E-02
  0.00000000E+00  1.09889462E-01  1.18087522E-01  0.00000000E+00  4.23508371E-02
  9.18949155E-02  9.44676970E-03 -2.43212745E-02 -4.03547549E-02  0.00000000E+00
 -1.09889462E-01  1.18087522E-01  0.00000000E+00 -4.23508371E-02  9.18949155E-02
  5.59212723E-01  5.68198839E-02 -3.60888729E-02  5.61616683E-02  0.00000000E+00
  0.00000000E+00  2.88003638E-02  0.00000000E+00  0.00000000E+00 -3.18186355E-02
  0.00000000E+00  0.00000000E+00  2.98278347E-02 -1.53003419E-01 -5.35862330E-02
 -2.32858141E-03  0.00000000E+00  0.00000000E+00  0.00000000E+00 -9.31460650E-02
 -5.58889855E-02 -5.67667995E-02  0.00000000E+00  0.00000000E+00  0.00000000E+00
 -9.08648697E-02 -2.80855074E-02  1.49217714E-01  0.00000000E+00 -1.30267898E-01
 -9.38558421E-02  0.00000000E+00  5.49559075E-02  2.97296343E-05 -9.08648697E-02
 -2.80855074E-02  1.49217714E-01  0.00000000E+00  1.30267898E-01 -9.38558421E-02
  0.00000000E+00 -5.49559075E-02  2.97296343E-05  5.59212723E-01  5.68198839E-02
 -3.60888729E-02  5.61616683E-02  0.00000000E+00  0.00000000E+00 -2.88003638E-02
  0.00000000E+00  0.00000000E+00  3.18186355E-02  0.00000000E+00  0.00000000E+00
 -2.98278347E-02 -1.53003419E-01 -5.35862330E-02 -2.32858141E-03  0.00000000E+00
  0.00000000E+00  0.00000000E+00 -9.31460650E-02 -5.58889855E-02 -5.67667995E-02
  0.00000000E+00  0.00000000E+00  0.00000000E+00 -9.08648697E-02 -2.80855074E-02
  1.49217714E-01  0.00000000E+00  1.30267898E-01  9.38558421E-02  0.00000000E+00
 -5.49559075E-02 -2.97296343E-05 -9.08648697E-02 -2.80855074E-02  1.49217714E-01
  0.00000000E+00 -1.30267898E-01  9.38558421E-02  0.00000000E+00  5.49559075E-02
 -2.97296343E-05  4.12941576E-01 -9.74753802E-02  8.62071745E-02 -5.78710601E-02
  0.00000000E+00  0.00000000E+00  3.69363696E-02  0.00000000E+00  0.00000000E+00
  2.62503262E-02  0.00000000E+00  0.00000000E+00 -8.79008524E-02  1.18154108E-01
 -1.29337882E-01 -8.57840275E-02  0.00000000E+00  0.00000000E+00  0.00000000E+00
  1.22176550E-01  1.06041199E-01  7.12433824E-02  0.00000000E+00  0.00000000E+00
  0.00000000E+00  1.27839639E-01  6.31758505E-02 -2.13803302E-01  0.00000000E+00
  2.02441897E-01  1.87973934E-01  0.00000000E+00 -5.19683785E-02 -4.83036549E-02
  1.27839639E-01  6.31758505E-02 -2.13803302E-01  0.00000000E+00 -2.02441897E-01
  1.87973934E-01  0.00000000E+00  5.19683785E-02 -4.83036549E-02  4.12941576E-01
 -9.74753802E-02  8.62071745E-02 -5.78710601E-02  0.00000000E+00  0.00000000E+00
 -3.69363696E-02  0.00000000E+00  0.00000000E+00 -2.62503262E-02  0.00000000E+00
  0.00000000E+00  8.79008524E-02  1.18154108E-01 -1.29337882E-01 -8.57840275E-02
  0.00000000E+00  0.00000000E+00  0.00000000E+00  1.22176550E-01  1.06041199E-01
  7.12433824E-02  0.00000000E+00  0.00000000E+00  0.00000000E+00  1.27839639E-01
  6.31758505E-02 -2.13803302E-01  0.00000000E+00 -2.02441897E-01 -1.87973934E-01
  0.00000000E+00  5.19683785E-02  4.83036549E-02  1.27839639E-01  6.31758505E-02
 -2.13803302E-01  0.00000000E+00  2.02441897E-01 -1.87973934E-01  0.00000000E+00
 -5.19683785E-02  4.83036549E-02 -8.90825480E-02  4.82007463E-02 -1.97194310E-02
  8.81720133E-03  0.00000000E+00  0.00000000E+00  2.03386991E-01  0.00000000E+00
  0.00000000E+00 -3.38035921E-02  0.00000000E+00  0.00000000E+00 -1.48220905E-01
 -3.36596940E-02 -2.43234284E-01  2.78733793E-01  0.00000000E+00  0.00000000E+00
  0.00000000E+00 -5.46567577E-02  1.43019923E-01 -1.15657467E-01  0.00000000E+00
  0.00000000E+00  0.00000000E+00 -2.56389766E-02 -1.70491720E-03 -3.33446751E-03
  0.00000000E+00 -2.12711393E-01  2.98751377E-01  0.00000000E+00  1.73511515E-01
 -1.80198232E-01 -2.56389766E-02 -1.70491720E-03 -3.33446751E-03  0.00000000E+00
  2.12711393E-01  2.98751377E-01  0.00000000E+00 -1.73511515E-01 -1.80198232E-01
 -8.90825480E-02  4.82007463E-02 -1.97194310E-02  8.81720133E-03  0.00000000E+00
  0.00000000E+00 -2.03386991E-01  0.00000000E+00  0.00000000E+00  3.38035921E-02
  0.00000000E+00  0.00000000E+00  1.48220905E-01 -3.36596940E-02 -2.43234284E-01
  2.78733793E-01  0.00000000E+00  0.00000000E+00  0.00000000E+00 -5.46567577E-02
  1.43019923E-01 -1.15657467E-01  0.00000000E+00  0.00000000E+00  0.00000000E+00
 -2.56389766E-02 -1.70491720E-03 -3.33446751E-03  0.00000000E+00  2.12711393E-01
 -2.98751377E-01  0.00000000E+00 -1.73511515E-01  1.80198232E-01 -2.56389766E-02
 -1.70491720E-03 -3.33446751E-03  0.00000000E+00 -2.12711393E-01 -2.98751377E-01
  0.00000000E+00  1.73511515E-01  1.80198232E-01  3.09133108E-03  2.49491185E-01
  4.44012759E-02 -3.95466009E-02  0.00000000E+00  0.00000000E+00  1.70709380E-01
  0.00000000E+00  0.00000000E+00 -4.10562800E-02  0.00000000E+00  0.00000000E+00
  1.43094129E-01  7.12101353E-01 -2.31194714E-01 -1.08684585E-01  0.00000000E+00
  0.00000000E+00  0.00000000E+00 -4.11200862E-01 -3.64560285E-02 -2.55033032E-02
  0.00000000E+00  0.00000000E+00  0.00000000E+00 -4.37490228E-02  4.36423769E-02
  9.56499371E-02  0.00000000E+00  1.15048447E-01 -5.65248117E-02  0.00000000E+00
  1.57113754E-01  5.79004120E-02 -4.37490228E-02  4.36423769E-02  9.56499371E-02
  0.00000000E+00 -1.15048447E-01 -5.65248117E-02  0.00000000E+00 -1.57113754E-01
  5.79004120E-02  3.09133108E-03  2.49491185E-01  4.44012759E-02 -3.95466009E-02
  0.00000000E+00  0.00000000E+00 -1.70709380E-01  0.00000000E+00  0.00000000E+00
  4.10562800E-02  0.00000000E+00  0.00000000E+00 -1.43094129E-01  7.12101353E-01
 -2.31194714E-01 -1.08684585E-01  0.00000000E+00  0.00000000E+00  0.00000000E+00
 -4.11200862E-01 -3.64560285E-02 -2.55033032E-02  0.00000000E+00  0.00000000E+00
  0.00000000E+00 -4.37490228E-02  4.36423769E-02  9.56499371E-02  0.00000000E+00
 -1.15048447E-01  5.65248117E-02  0.00000000E+00 -1.57113754E-01 -5.79004120E-02
 -4.37490228E-02  4.36423769E-02  9.56499371E-02  0.00000000E+00  1.15048447E-01
  5.65248117E-02  0.00000000E+00  1.57113754E-01 -5.79004120E-02  4.29445966E-02
  9.82589319E-02 -8.44960317E-02 -2.51268438E-02  0.00000000E+00  0.00000000E+00
  8.87404661E-03  0.00000000E+00  0.00000000E+00 -1.73968779E-01  0.00000000E+00
  0.00000000E+00  4.43530605E-02  6.47670157E-02  3.66900663E-01 -1.38946951E-01
  0.00000000E+00  0.00000000E+00  0.00000000E+00  2.57856081E-02 -4.54606047E-01
 -4.14262930E-01  0.00000000E+00  0.00000000E+00  0.00000000E+00  4.56154827E-01
 -2.45984636E-01  3.10847434E-01  0.00000000E+00  8.26834008E-02  3.01099673E-01
  0.00000000E+00 -1.13461443E-02 -8.05490433E-02  4.56154827E-01 -2.45984636E-01
  3.10847434E-01  0.00000000E+00 -8.26834008E-02  3.01099673E-01  0.00000000E+00
  1.13461443E-02 -8.05490433E-02  4.29445966E-02  9.82589319E-02 -8.44960317E-02
 -2.51268438E-02  0.00000000E+00  0.00000000E+00 -8.87404661E-03  0.00000000E+00
  0.00000000E+00  1.73968779E-01  0.00000000E+00  0.00000000E+00 -4.43530605E-02
  6.47670157E-02  3.66900663E-01 -1.38946951E-01  0.00000000E+00  0.00000000E+00
  0.00000000E+00  2.57856081E-02 -4.54606047E-01 -4.14262930E-01  0.00000000E+00
  0.00000000E+00  0.00000000E+00  4.56154827E-01 -2.45984636E-01  3.10847434E-01
  0.00000000E+00 -8.26834008E-02 -3.01099673E-01  0.00000000E+00  1.13461443E-02
  8.05490433E-02  4.56154827E-01 -2.45984636E-01  3.10847434E-01  0.00000000E+00
  8.26834008E-02 -3.01099673E-01  0.00000000E+00 -1.13461443E-02  8.05490433E-02
 -6.21261728E-02  2.41156564E-01 -4.65528937E-02  2.36899928E-02  0.00000000E+00
  0.00000000E+00  4.23071134E-01  0.00000000E+00  0.00000000E+00  1.31224638E-01
  0.00000000E+00  0.00000000E+00 -8.91041869E-02 -2.95386789E-01 -4.79742892E-01
  6.17767458E-01  0.00000000E+00  0.00000000E+00  0.00000000E+00  1.45617317E-01
 -2.08215856E-01 -1.59130359E-01  0.00000000E+00  0.00000000E+00  0.00000000E+00
  1.45217770E-01 -8.99087512E-02  7.39755266E-02  0.00000000E+00  4.50612709E-01
 -3.22633634E-01  0.00000000E+00 -7.08546092E-02 -6.68747059E-02  1.45217770E-01
 -8.99087512E-02  7.39755266E-02  0.00000000E+00 -4.50612709E-01 -3.22633634E-01
  0.00000000E+00  7.08546092E-02 -6.68747059E-02 -6.21261728E-02  2.41156564E-01
 -4.65528937E-02  2.36899928E-02  0.00000000E+00  0.00000000E+00 -4.23071134E-01
  0.00000000E+00  0.00000000E+00 -1.31224638E-01  0.00000000E+00  0.00000000E+00
  8.91041869E-02 -2.95386789E-01 -4.79742892E-01  6.17767458E-01  0.00000000E+00
  0.00000000E+00  0.00000000E+00  1.45617317E-01 -2.08215856E-01 -1.59130359E-01
  0.00000000E+00  0.00000000E+00  0.00000000E+00  1.45217770E-01 -8.99087512E-02
  7.39755266E-02  0.00000000E+00 -4.50612709E-01  3.22633634E-01  0.00000000E+00
  7.08546092E-02  6.68747059E-02  1.45217770E-01 -8.99087512E-02  7.39755266E-02
  0.00000000E+00  4.50612709E-01  3.22633634E-01  0.00000000E+00 -7.08546092E-02
  6.68747059E-02  3.76458637E-02  6.25161598E-01 -1.92984560E-02  1.30925543E-01
  0.00000000E+00  0.00000000E+00 -3.47267878E-01  0.00000000E+00  0.00000000E+00
  1.92624188E-01  0.00000000E+00  0.00000000E+00 -5.30061644E-01  8.28351251E-02
 -4.71002850E-02 -7.52383228E-02  0.00000000E+00  0.00000000E+00  0.00000000E+00
  5.53546722E-01 -2.95884530E-01 -2.31538351E-01  0.00000000E+00  0.00000000E+00
  0.00000000E+00  3.27732606E-01  2.10121049E-01 -3.21417058E-01  0.00000000E+00
 -2.41081881E-01 -2.07343768E-01  0.00000000E+00  5.88677811E-01  3.86304245E-01
  3.27732606E-01  2.10121049E-01 -3.21417058E-01  0.00000000E+00  2.41081881E-01
 -2.07343768E-01  0.00000000E+00 -5.88677811E-01  3.86304245E-01  3.76458637E-02
  6.25161598E-01 -1.92984560E-02  1.30925543E-01  0.00000000E+00  0.00000000E+00
  3.47267878E-01  0.00000000E+00  0.00000000E+00 -1.92624188E-01  0.00000000E+00
  0.00000000E+00  5.30061644E-01  8.28351251E-02 -4.71002850E-02 -7.52383228E-02
  0.00000000E+00  0.00000000E+00  0.00000000E+00  5.53546722E-01 -2.95884530E-01
 -2.31538351E-01  0.00000000E+00  0.00000000E+00  0.00000000E+00  3.27732606E-01
  2.10121049E-01 -3.21417058E-01  0.00000000E+00  2.41081881E-01  2.07343768E-01
  0.00000000E+00 -5.88677811E-01 -3.86304245E-01  3.27732606E-01  2.10121049E-01
 -3.21417058E-01  0.00000000E+00 -2.41081881E-01  2.07343768E-01  0.00000000E+00
  5.88677811E-01 -3.86304245E-01 -1.70374744E-01  1.29109697E+00  2.60923488E-01
  8.58462250E-02  0.00000000E+00  0.00000000E+00  3.85915974E-01  0.00000000E+00
  0.00000000E+00 -5.73428361E-01  0.00000000E+00  0.00000000E+00  2.13832458E-01
 -7.66053691E-01 -3.39792674E-03 -7.45235553E-01  0.00000000E+00  0.00000000E+00
  0.00000000E+00  5.03594184E-02 -2.43453327E-02  1.57996577E-01  0.00000000E+00
  0.00000000E+00  0.00000000E+00 -3.84518386E-01  1.12303077E-01 -9.60033150E-02
  0.00000000E+00  2.82423971E-01  3.73478383E-01  0.00000000E+00 -6.63423517E-02
  9.30620307E-02 -3.84518386E-01  1.12303077E-01 -9.60033150E-02  0.00000000E+00
 -2.82423971E-01  3.73478383E-01  0.00000000E+00  6.63423517E-02  9.30620307E-02
 -1.70374744E-01  1.29109697E+00  2.60923488E-01  8.58462250E-02  0.00000000E+00
  0.00000000E+00 -3.85915974E-01  0.00000000E+00  0.00000000E+00  5.73428361E-01
  0.00000000E+00  0.00000000E+00 -2.13832458E-01 -7.66053691E-01 -3.39792674E-03
 -7.45235553E-01  0.00000000E+00  0.00000000E+00  0.00000000E+00  5.03594184E-02
 -2.43453327E-02  1.57996577E-01  0.00000000E+00  0.00000000E+00  0.00000000E+00
 -3.84518386E-01  1.12303077E-01 -9.60033150E-02  0.00000000E+00 -2.82423971E-01
 -3.73478383E-01  0.00000000E+00  6.63423517E-02 -9.30620307E-02 -3.84518386E-01
  1.12303077E-01 -9.60033150E-02  0.00000000E+00  2.82423971E-01 -3.73478383E-01
  0.00000000E+00 -6.63423517E-02 -9.30620307E-02  1.56485945E-01 -4.38641795E-01
  2.02971905E-01 -1.38203798E-01  0.00000000E+00  0.00000000E+00  5.48404117E-01
  0.00000000E+00  0.00000000E+00 -8.86585370E-01  0.00000000E+00  0.00000000E+00
  1.02215821E+00  1.28499378E-01  6.08743769E-01  7.89421702E-01  0.00000000E+00
  0.00000000E+00  0.00000000E+00  6.02630598E-01 -7.02476434E-02 -1.10554213E-01
  0.00000000E+00  0.00000000E+00  0.00000000E+00 -1.46948925E-01  1.66596773E-01
 -1.94734039E-01  0.00000000E+00  8.63995157E-02  4.82407396E-02  0.00000000E+00
  4.58262305E-01  4.06517499E-01 -1.46948925E-01  1.66596773E-01 -1.94734039E-01
  0.00000000E+00 -8.63995157E-02  4.82407396E-02  0.00000000E+00 -4.58262305E-01
  4.06517499E-01  1.56485945E-01 -4.38641795E-01  2.02971905E-01 -1.38203798E-01
  0.00000000E+00  0.00000000E+00 -5.48404117E-01  0.00000000E+00  0.00000000E+00
  8.86585370E-01  0.00000000E+00  0.00000000E+00 -1.02215821E+00  1.28499378E-01
  6.08743769E-01  7.89421702E-01  0.00000000E+00  0.00000000E+00  0.00000000E+00
  6.02630598E-01 -7.02476434E-02 -1.10554213E-01  0.00000000E+00  0.00000000E+00
  0.00000000E+00 -1.46948925E-01  1.66596773E-01 -1.94734039E-01  0.00000000E+00
 -8.63995157E-02 -4.82407396E-02  0.00000000E+00 -4.58262305E-01 -4.06517499E-01
 -1.46948925E-01  1.66596773E-01 -1.94734039E-01  0.00000000E+00  8.63995157E-02
 -4.82407396E-02  0.00000000E+00  4.58262305E-01 -4.06517499E-01 -1.27510352E-01
  2.23235566E-01  3.18774940E-02 -2.26135103E-01  0.00000000E+00  0.00000000E+00
 -4.57128442E-01  0.00000000E+00  0.00000000E+00 -1.14378912E-01  0.00000000E+00
  0.00000000E+00  1.55701227E+00 -1.98751993E-01 -1.09478815E+00 -3.70770929E-01
  0.00000000E+00  0.00000000E+00  0.00000000E+00  3.55387426E-01  5.57322334E-01
 -1.43504214E-01  0.00000000E+00  0.00000000E+00  0.00000000E+00  6.92026698E-01
  3.73142235E-02 -1.99160381E-02  0.00000000E+00 -4.32197678E-01 -2.02032006E-01
  0.00000000E+00 -1.36395286E-01 -2.04048494E-01  6.92026698E-01  3.73142235E-02
 -1.99160381E-02  0.00000000E+00  4.32197678E-01 -2.02032006E-01  0.00000000E+00
  1.36395286E-01 -2.04048494E-01 -1.27510352E-01  2.23235566E-01  3.18774940E-02
 -2.26135103E-01  0.00000000E+00  0.00000000E+00  4.57128442E-01  0.00000000E+00
  0.00000000E+00  1.14378912E-01  0.00000000E+00  0.00000000E+00 -1.55701227E+00
 -1.98751993E-01 -1.09478815E+00 -3.70770929E-01  0.00000000E+00  0.00000000E+00
  0.00000000E+00  3.55387426E-01  5.57322334E-01 -1.43504214E-01  0.00000000E+00
  0.00000000E+00  0.00000000E+00  6.92026698E-01  3.73142235E-02 -1.99160381E-02
  0.00000000E+00  4.32197678E-01  2.02032006E-01  0.00000000E+00  1.36395286E-01
  2.04048494E-01  6.92026698E-01  3.73142235E-02 -1.99160381E-02  0.00000000E+00
 -4.32197678E-01  2.02032006E-01  0.00000000E+00 -1.36395286E-01  2.04048494E-01
  2.61245668E-01  9.32280607E-01 -6.37147875E-02 -1.87185926E-01  0.00000000E+00
  0.00000000E+00 -2.35252430E-01  0.00000000E+00  0.00000000E+00  2.74426910E+00
  0.00000000E+00  0.00000000E+00  1.35824134E+00  3.22082045E-01  1.21136629E+00
  3.27419638E-01  0.00000000E+00  0.00000000E+00  0.00000000E+00  7.10110139E-01
  1.86140797E-01 -1.19419826E+00  0.00000000E+00  0.00000000E+00  0.00000000E+00
 -7.64709559E-01  3.15284238E-01 -5.64333241E-02  0.00000000E+00  2.98529111E-01
  2.95483501E-01  0.00000000E+00  1.39297355E-01 -7.56264679E-01 -7.64709559E-01
  3.15284238E-01 -5.64333241E-02  0.00000000E+00 -2.98529111E-01  2.95483501E-01
  0.00000000E+00 -1.39297355E-01 -7.56264679E-01  2.61245668E-01  9.32280607E-01
 -6.37147875E-02 -1.87185926E-01  0.00000000E+00  0.00000000E+00  2.35252430E-01
  0.00000000E+00  0.00000000E+00 -2.74426910E+00  0.00000000E+00  0.00000000E+00
 -1.35824134E+00  3.22082045E-01  1.21136629E+00  3.27419638E-01  0.00000000E+00
  0.00000000E+00  0.00000000E+00  7.10110139E-01  1.86140797E-01 -1.19419826E+00
  0.00000000E+00  0.00000000E+00  0.00000000E+00 -7.64709559E-01  3.15284238E-01
 -5.64333241E-02  0.00000000E+00 -2.98529111E-01 -2.95483501E-01  0.00000000E+00
 -1.39297355E-01  7.56264679E-01 -7.64709559E-01  3.15284238E-01 -5.64333241E-02
  0.00000000E+00  2.98529111E-01 -2.95483501E-01  0.00000000E+00  1.39297355E-01
  7.56264679E-01  3.02486902E-01  9.03351470E-01 -2.07687669E+00  2.76988688E+00
  0.00000000E+00  0.00000000E+00  1.39167645E-02  0.00000000E+00  0.00000000E+00
 -6.17723663E-01  0.00000000E+00  0.00000000E+00 -7.92497369E-02  8.93352277E-01
  3.99642756E-01  6.21120425E-01  0.00000000E+00  0.00000000E+00  0.00000000E+00
 -1.39945035E-02  2.65295957E+00 -2.04037151E+00  0.00000000E+00  0.00000000E+00
  0.00000000E+00 -6.94813520E-02 -1.09775929E+00 -6.93402856E-01  0.00000000E+00
 -1.91770370E-02  9.21087802E-02  0.00000000E+00 -1.21124140E+00  1.20492995E+00
 -6.94813520E-02 -1.09775929E+00 -6.93402856E-01  0.00000000E+00  1.91770370E-02
  9.21087802E-02  0.00000000E+00  1.21124140E+00  1.20492995E+00  3.02486902E-01
  9.03351470E-01 -2.07687669E+00  2.76988688E+00  0.00000000E+00  0.00000000E+00
 -1.39167645E-02  0.00000000E+00  0.00000000E+00  6.17723663E-01  0.00000000E+00
  0.00000000E+00  7.92497369E-02  8.93352277E-01  3.99642756E-01  6.21120425E-01
  0.00000000E+00  0.00000000E+00  0.00000000E+00 -1.39945035E-02  2.65295957E+00
 -2.04037151E+00  0.00000000E+00  0.00000000E+00  0.00000000E+00 -6.94813520E-02
 -1.09775929E+00 -6.93402856E-01  0.00000000E+00  1.91770370E-02 -9.21087802E-02
  0.00000000E+00  1.21124140E+00 -1.20492995E+00 -6.94813520E-02 -1.09775929E+00
 -6.93402856E-01  0.00000000E+00 -1.91770370E-02 -9.21087802E-02  0.00000000E+00
 -1.21124140E+00 -1.20492995E+00 -6.88496902E-02 -3.46382745E-01 -2.11881977E+00
  4.78688806E+00  0.00000000E+00  0.00000000E+00  1.67329555E-01  0.00000000E+00
  0.00000000E+00  2.91156569E-01  0.00000000E+00  0.00000000E+00  1.79318288E+00
 -6.03748260E-02  1.31110763E-01 -2.04320085E-01  0.00000000E+00  0.00000000E+00
  0.00000000E+00 -7.18710391E-01 -2.63889783E+00  2.95033118E+00  0.00000000E+00
  0.00000000E+00  0.00000000E+00  3.28362543E-01 -3.59944707E-01 -1.38878374E+00
  0.00000000E+00  1.34216984E-01  5.86699487E-02  0.00000000E+00  1.03898347E+00
 -1.67088535E+00  3.28362543E-01 -3.59944707E-01 -1.38878374E+00  0.00000000E+00
 -1.34216984E-01  5.86699487E-02  0.00000000E+00 -1.03898347E+00 -1.67088535E+00
 -6.88496902E-02 -3.46382745E-01 -2.11881977E+00  4.78688806E+00  0.00000000E+00
  0.00000000E+00 -1.67329555E-01  0.00000000E+00  0.00000000E+00 -2.91156569E-01
  0.00000000E+00  0.00000000E+00 -1.79318288E+00 -6.03748260E-02  1.31110763E-01
 -2.04320085E-01  0.00000000E+00  0.00000000E+00  0.00000000E+00 -7.18710391E-01
 -2.63889783E+00  2.95033118E+00  0.00000000E+00  0.00000000E+00  0.00000000E+00
  3.28362543E-01 -3.59944707E-01 -1.38878374E+00  0.00000000E+00 -1.34216984E-01
 -5.86699487E-02  0.00000000E+00 -1.03898347E+00  1.67088535E+00  3.28362543E-01
 -3.59944707E-01 -1.38878374E+00  0.00000000E+00  1.34216984E-01 -5.86699487E-02
  0.00000000E+00  1.03898347E+00  1.67088535E+00  7.08313731E-01  2.78187487E+00
 -5.77322880E+00 -4.43935197E+00  0.00000000E+00  0.00000000E+00  1.35487502E-01
  0.00000000E+00  0.00000000E+00 -3.52011681E-02  0.00000000E+00  0.00000000E+00
 -2.92075493E-01  1.26975285E+00  1.33291362E+00  9.17010153E-01  0.00000000E+00
  0.00000000E+00  0.00000000E+00  2.67956213E+00  2.35243825E+00  5.82464542E+00
  0.00000000E+00  0.00000000E+00  0.00000000E+00  1.86749102E-01 -2.36419687E+00
  1.06084585E+00  0.00000000E+00  1.10348741E-01  6.46385374E-02  0.00000000E+00
  8.68799512E-01 -2.57248013E-01  1.86749102E-01 -2.36419687E+00  1.06084585E+00
  0.00000000E+00 -1.10348741E-01  6.46385374E-02  0.00000000E+00 -8.68799512E-01
 -2.57248013E-01  7.08313731E-01  2.78187487E+00 -5.77322880E+00 -4.43935197E+00
  0.00000000E+00  0.00000000E+00 -1.35487502E-01  0.00000000E+00  0.00000000E+00
  3.52011681E-02  0.00000000E+00  0.00000000E+00  2.92075493E-01  1.26975285E+00
  1.33291362E+00  9.17010153E-01  0.00000000E+00  0.00000000E+00  0.00000000E+00
  2.67956213E+00  2.35243825E+00  5.82464542E+00  0.00000000E+00  0.00000000E+00
  0.00000000E+00  1.86749102E-01 -2.36419687E+00  1.06084585E+00  0.00000000E+00
 -1.10348741E-01 -6.46385374E-02  0.00000000E+00 -8.68799512E-01  2.57248013E-01
  1.86749102E-01 -2.36419687E+00  1.06084585E+00  0.00000000E+00  1.10348741E-01
 -6.46385374E-02  0.00000000E+00  8.68799512E-01  2.57248013E-01 -1.40727351E-01
 -7.39490854E-01 -2.50774452E+01 -5.29349029E+00  0.00000000E+00  0.00000000E+00
  3.52207589E-01  0.00000000E+00  0.00000000E+00 -7.45692843E+00  0.00000000E+00
  0.00000000E+00 -1.53220032E+00 -3.09168933E-01 -4.10632781E-02  8.85715244E-02
  0.00000000E+00  0.00000000E+00  0.00000000E+00 -2.31323548E+00 -5.93706498E+00
 -6.93824866E+00  0.00000000E+00  0.00000000E+00  0.00000000E+00  2.89609745E-01
  2.09545746E+01  8.14989218E-01  0.00000000E+00  1.08124505E-01  1.20807039E-01
  0.00000000E+00 -5.83838996E+00 -2.75033250E+00  2.89609745E-01  2.09545746E+01
  8.14989218E-01  0.00000000E+00 -1.08124505E-01  1.20807039E-01  0.00000000E+00
  5.83838996E+00 -2.75033250E+00 -1.40727351E-01 -7.39490854E-01 -2.50774452E+01
 -5.29349029E+00  0.00000000E+00  0.00000000E+00 -3.52207589E-01  0.00000000E+00
  0.00000000E+00  7.45692843E+00  0.00000000E+00  0.00000000E+00  1.53220032E+00
 -3.09168933E-01 -4.10632781E-02  8.85715244E-02  0.00000000E+00  0.00000000E+00
  0.00000000E+00 -2.31323548E+00 -5.93706498E+00 -6.93824866E+00  0.00000000E+00
  0.00000000E+00  0.00000000E+00  2.89609745E-01  2.09545746E+01  8.14989218E-01
  0.00000000E+00 -1.08124505E-01 -1.20807039E-01  0.00000000E+00  5.83838996E+00
  2.75033250E+00  2.89609745E-01  2.09545746E+01  8.14989218E-01  0.00000000E+00
  1.08124505E-01 -1.20807039E-01  0.00000000E+00 -5.83838996E+00  2.75033250E+00
  0.00000000E+00  0.00000000E+00  0.00000000E+00  0.00000000E+00  0.00000000E+00
  0.00000000E+00  0.00000000E+00  0.00000000E+00  0.00000000E+00  0.00000000E+00
  0.00000000E+00  0.00000000E+00  0.00000000E+00  0.00000000E+00  0.00000000E+00
  0.00000000E+00  1.86808012E-01  0.00000000E+00  0.00000000E+00  0.00000000E+00
  0.00000000E+00  0.00000000E+00  2.73373753E-01  0.00000000E+00  0.00000000E+00
  0.00000000E+00  0.00000000E+00  0.00000000E+00  1.13592113E-01  0.00000000E+00
  0.00000000E+00  1.18860749E-01  0.00000000E+00  0.00000000E+00  0.00000000E+00
  0.00000000E+00  0.00000000E+00 -1.13592113E-01  0.00000000E+00  0.00000000E+00
 -1.18860749E-01  0.00000000E+00  0.00000000E+00  0.00000000E+00  0.00000000E+00
  0.00000000E+00  0.00000000E+00  0.00000000E+00  0.00000000E+00  0.00000000E+00
  0.00000000E+00  0.00000000E+00  0.00000000E+00  0.00000000E+00  0.00000000E+00
  0.00000000E+00  0.00000000E+00  0.00000000E+00  0.00000000E+00  1.86808012E-01
  0.00000000E+00  0.00000000E+00  0.00000000E+00  0.00000000E+00  0.00000000E+00
  2.73373753E-01  0.00000000E+00  0.00000000E+00  0.00000000E+00  0.00000000E+00
  0.00000000E+00 -1.13592113E-01  0.00000000E+00  0.00000000E+00 -1.18860749E-01
  0.00000000E+00  0.00000000E+00  0.00000000E+00  0.00000000E+00  0.00000000E+00
  1.13592113E-01  0.00000000E+00  0.00000000E+00  1.18860749E-01  0.00000000E+00
  0.00000000E+00  0.00000000E+00  0.00000000E+00  0.00000000E+00  0.00000000E+00
  0.00000000E+00  0.00000000E+00  0.00000000E+00  0.00000000E+00  0.00000000E+00
  0.00000000E+00  0.00000000E+00  0.00000000E+00  0.00000000E+00  0.00000000E+00
  0.00000000E+00  0.00000000E+00  4.69031916E-01  0.00000000E+00  0.00000000E+00
  0.00000000E+00  0.00000000E+00  0.00000000E+00 -3.62731674E-01  0.00000000E+00
  0.00000000E+00  0.00000000E+00  0.00000000E+00  0.00000000E+00  2.71978066E-01
  0.00000000E+00  0.00000000E+00 -2.11368041E-01  0.00000000E+00  0.00000000E+00
  0.00000000E+00  0.00000000E+00  0.00000000E+00 -2.71978066E-01  0.00000000E+00
  0.00000000E+00  2.11368041E-01  0.00000000E+00  0.00000000E+00  0.00000000E+00
  0.00000000E+00  0.00000000E+00  0.00000000E+00  0.00000000E+00  0.00000000E+00
  0.00000000E+00  0.00000000E+00  0.00000000E+00  0.00000000E+00  0.00000000E+00
  0.00000000E+00  0.00000000E+00  0.00000000E+00  0.00000000E+00  0.00000000E+00
  4.69031916E-01  0.00000000E+00  0.00000000E+00  0.00000000E+00  0.00000000E+00
  0.00000000E+00 -3.62731674E-01  0.00000000E+00  0.00000000E+00  0.00000000E+00
  0.00000000E+00  0.00000000E+00 -2.71978066E-01  0.00000000E+00  0.00000000E+00
  2.11368041E-01  0.00000000E+00  0.00000000E+00  0.00000000E+00  0.00000000E+00
  0.00000000E+00  2.71978066E-01  0.00000000E+00  0.00000000E+00 -2.11368041E-01
  0.00000000E+00  0.00000000E+00  0.00000000E+00  0.00000000E+00  0.00000000E+00
  0.00000000E+00  0.00000000E+00  0.00000000E+00  0.00000000E+00  0.00000000E+00
  0.00000000E+00  0.00000000E+00  0.00000000E+00  0.00000000E+00  0.00000000E+00
  0.00000000E+00  0.00000000E+00  0.00000000E+00 -6.19991097E-01  0.00000000E+00
  0.00000000E+00  0.00000000E+00  0.00000000E+00  0.00000000E+00 -1.07599495E-01
  0.00000000E+00  0.00000000E+00  0.00000000E+00  0.00000000E+00  0.00000000E+00
  5.38035973E-01  0.00000000E+00  0.00000000E+00  9.67556383E-02  0.00000000E+00
  0.00000000E+00  0.00000000E+00  0.00000000E+00  0.00000000E+00 -5.38035973E-01
  0.00000000E+00  0.00000000E+00 -9.67556383E-02  0.00000000E+00  0.00000000E+00
  0.00000000E+00  0.00000000E+00  0.00000000E+00  0.00000000E+00  0.00000000E+00
  0.00000000E+00  0.00000000E+00  0.00000000E+00  0.00000000E+00  0.00000000E+00
  0.00000000E+00  0.00000000E+00  0.00000000E+00  0.00000000E+00  0.00000000E+00
  0.00000000E+00 -6.19991097E-01  0.00000000E+00  0.00000000E+00  0.00000000E+00
  0.00000000E+00  0.00000000E+00 -1.07599495E-01  0.00000000E+00  0.00000000E+00
  0.00000000E+00  0.00000000E+00  0.00000000E+00 -5.38035973E-01  0.00000000E+00
  0.00000000E+00 -9.67556383E-02  0.00000000E+00  0.00000000E+00  0.00000000E+00
  0.00000000E+00  0.00000000E+00  5.38035973E-01  0.00000000E+00  0.00000000E+00
  9.67556383E-02  0.00000000E+00  0.00000000E+00  0.00000000E+00  0.00000000E+00
  0.00000000E+00  0.00000000E+00  0.00000000E+00  0.00000000E+00  0.00000000E+00
  0.00000000E+00  0.00000000E+00  0.00000000E+00  0.00000000E+00  0.00000000E+00
  0.00000000E+00  0.00000000E+00  0.00000000E+00  0.00000000E+00  4.58347691E-01
  0.00000000E+00  0.00000000E+00  0.00000000E+00  0.00000000E+00  0.00000000E+00
 -1.56699889E+00  0.00000000E+00  0.00000000E+00  0.00000000E+00  0.00000000E+00
  0.00000000E+00 -1.83413337E-01  0.00000000E+00  0.00000000E+00  1.61711064E+00
  0.00000000E+00  0.00000000E+00  0.00000000E+00  0.00000000E+00  0.00000000E+00
  1.83413337E-01  0.00000000E+00  0.00000000E+00 -1.61711064E+00  0.00000000E+00
  0.00000000E+00  0.00000000E+00  0.00000000E+00  0.00000000E+00  0.00000000E+00
  0.00000000E+00  0.00000000E+00  0.00000000E+00  0.00000000E+00  0.00000000E+00
  0.00000000E+00  0.00000000E+00  0.00000000E+00  0.00000000E+00  0.00000000E+00
  0.00000000E+00  0.00000000E+00  4.58347691E-01  0.00000000E+00  0.00000000E+00
  0.00000000E+00  0.00000000E+00  0.00000000E+00 -1.56699889E+00  0.00000000E+00
  0.00000000E+00  0.00000000E+00  0.00000000E+00  0.00000000E+00  1.83413337E-01
  0.00000000E+00  0.00000000E+00 -1.61711064E+00  0.00000000E+00  0.00000000E+00
  0.00000000E+00  0.00000000E+00  0.00000000E+00 -1.83413337E-01  0.00000000E+00
  0.00000000E+00  1.61711064E+00  0.00000000E+00  0.00000000E+00  0.00000000E+00
  0.00000000E+00  0.00000000E+00  0.00000000E+00  1.15581933E-01  0.00000000E+00
  0.00000000E+00  1.31375768E-01  0.00000000E+00  0.00000000E+00  4.11978756E-02
  0.00000000E+00  0.00000000E+00  0.00000000E+00  0.00000000E+00  0.00000000E+00
  0.00000000E+00  1.00645579E-01  0.00000000E+00  0.00000000E+00  0.00000000E+00
  0.00000000E+00  0.00000000E+00  2.10008938E-01  0.00000000E+00  0.00000000E+00
  0.00000000E+00  0.00000000E+00  1.08866794E-01  0.00000000E+00  0.00000000E+00
  1.51733239E-01  0.00000000E+00  0.00000000E+00  0.00000000E+00  0.00000000E+00
  0.00000000E+00  1.08866794E-01  0.00000000E+00  0.00000000E+00  1.51733239E-01
  0.00000000E+00  0.00000000E+00  0.00000000E+00  0.00000000E+00  0.00000000E+00
  0.00000000E+00 -1.15581933E-01  0.00000000E+00  0.00000000E+00 -1.31375768E-01
  0.00000000E+00  0.00000000E+00 -4.11978756E-02  0.00000000E+00  0.00000000E+00
  0.00000000E+00  0.00000000E+00  0.00000000E+00  0.00000000E+00  1.00645579E-01
  0.00000000E+00  0.00000000E+00  0.00000000E+00  0.00000000E+00  0.00000000E+00
  2.10008938E-01  0.00000000E+00  0.00000000E+00  0.00000000E+00  0.00000000E+00
 -1.08866794E-01  0.00000000E+00  0.00000000E+00 -1.51733239E-01  0.00000000E+00
  0.00000000E+00  0.00000000E+00  0.00000000E+00  0.00000000E+00 -1.08866794E-01
  0.00000000E+00  0.00000000E+00 -1.51733239E-01  0.00000000E+00  0.00000000E+00
  0.00000000E+00  0.00000000E+00  0.00000000E+00  0.00000000E+00  5.11110713E-01
  0.00000000E+00  0.00000000E+00 -9.43363774E-02  0.00000000E+00  0.00000000E+00
 -1.38188404E-01  0.00000000E+00  0.00000000E+00  0.00000000E+00  0.00000000E+00
  0.00000000E+00  0.00000000E+00  2.33852545E-01  0.00000000E+00  0.00000000E+00
  0.00000000E+00  0.00000000E+00  0.00000000E+00 -2.39257573E-01  0.00000000E+00
  0.00000000E+00  0.00000000E+00  0.00000000E+00  2.53454858E-01  0.00000000E+00
  0.00000000E+00 -2.28902426E-01  0.00000000E+00  0.00000000E+00  0.00000000E+00
  0.00000000E+00  0.00000000E+00  2.53454858E-01  0.00000000E+00  0.00000000E+00
 -2.28902426E-01  0.00000000E+00  0.00000000E+00  0.00000000E+00  0.00000000E+00
  0.00000000E+00  0.00000000E+00 -5.11110713E-01  0.00000000E+00  0.00000000E+00
  9.43363774E-02  0.00000000E+00  0.00000000E+00  1.38188404E-01  0.00000000E+00
  0.00000000E+00  0.00000000E+00  0.00000000E+00  0.00000000E+00  0.00000000E+00
  2.33852545E-01  0.00000000E+00  0.00000000E+00  0.00000000E+00  0.00000000E+00
  0.00000000E+00 -2.39257573E-01  0.00000000E+00  0.00000000E+00  0.00000000E+00
  0.00000000E+00 -2.53454858E-01  0.00000000E+00  0.00000000E+00  2.28902426E-01
  0.00000000E+00  0.00000000E+00  0.00000000E+00  0.00000000E+00  0.00000000E+00
 -2.53454858E-01  0.00000000E+00  0.00000000E+00  2.28902426E-01  0.00000000E+00
  0.00000000E+00  0.00000000E+00  0.00000000E+00  0.00000000E+00  0.00000000E+00
 -5.92014139E-01  0.00000000E+00  0.00000000E+00 -9.58396256E-02  0.00000000E+00
  0.00000000E+00 -3.39021742E-02  0.00000000E+00  0.00000000E+00  0.00000000E+00
  0.00000000E+00  0.00000000E+00  0.00000000E+00  8.53248038E-02  0.00000000E+00
  0.00000000E+00  0.00000000E+00  0.00000000E+00  0.00000000E+00 -1.00510303E-01
  0.00000000E+00  0.00000000E+00  0.00000000E+00  0.00000000E+00  4.64548196E-01
  0.00000000E+00  0.00000000E+00 -2.04747746E-02  0.00000000E+00  0.00000000E+00
  0.00000000E+00  0.00000000E+00  0.00000000E+00  4.64548196E-01  0.00000000E+00
  0.00000000E+00 -2.04747746E-02  0.00000000E+00  0.00000000E+00  0.00000000E+00
  0.00000000E+00  0.00000000E+00  0.00000000E+00  5.92014139E-01  0.00000000E+00
  0.00000000E+00  9.58396256E-02  0.00000000E+00  0.00000000E+00  3.39021742E-02
  0.00000000E+00  0.00000000E+00  0.00000000E+00  0.00000000E+00  0.00000000E+00
  0.00000000E+00  8.53248038E-02  0.00000000E+00  0.00000000E+00  0.00000000E+00
  0.00000000E+00  0.00000000E+00 -1.00510303E-01  0.00000000E+00  0.00000000E+00
  0.00000000E+00  0.00000000E+00 -4.64548196E-01  0.00000000E+00  0.00000000E+00
  2.04747746E-02  0.00000000E+00  0.00000000E+00  0.00000000E+00  0.00000000E+00
  0.00000000E+00 -4.64548196E-01  0.00000000E+00  0.00000000E+00  2.04747746E-02
  0.00000000E+00  0.00000000E+00  0.00000000E+00  0.00000000E+00  0.00000000E+00
  0.00000000E+00 -2.82160168E-01  0.00000000E+00  0.00000000E+00 -5.57399276E-03
  0.00000000E+00  0.00000000E+00 -4.65445241E-02  0.00000000E+00  0.00000000E+00
  0.00000000E+00  0.00000000E+00  0.00000000E+00  0.00000000E+00  1.07123115E+00
  0.00000000E+00  0.00000000E+00  0.00000000E+00  0.00000000E+00  0.00000000E+00
  9.20022934E-02  0.00000000E+00  0.00000000E+00  0.00000000E+00  0.00000000E+00
 -2.75131987E-01  0.00000000E+00  0.00000000E+00 -1.05342994E-01  0.00000000E+00
  0.00000000E+00  0.00000000E+00  0.00000000E+00  0.00000000E+00 -2.75131987E-01
  0.00000000E+00  0.00000000E+00 -1.05342994E-01  0.00000000E+00  0.00000000E+00
  0.00000000E+00  0.00000000E+00  0.00000000E+00  0.00000000E+00  2.82160168E-01
  0.00000000E+00  0.00000000E+00  5.57399276E-03  0.00000000E+00  0.00000000E+00
  4.65445241E-02  0.00000000E+00  0.00000000E+00  0.00000000E+00  0.00000000E+00
  0.00000000E+00  0.00000000E+00  1.07123115E+00  0.00000000E+00  0.00000000E+00
  0.00000000E+00  0.00000000E+00  0.00000000E+00  9.20022934E-02  0.00000000E+00
  0.00000000E+00  0.00000000E+00  0.00000000E+00  2.75131987E-01  0.00000000E+00
  0.00000000E+00  1.05342994E-01  0.00000000E+00  0.00000000E+00  0.00000000E+00
  0.00000000E+00  0.00000000E+00  2.75131987E-01  0.00000000E+00  0.00000000E+00
  1.05342994E-01  0.00000000E+00  0.00000000E+00  0.00000000E+00  0.00000000E+00
  0.00000000E+00  0.00000000E+00  2.30589504E-01  0.00000000E+00  0.00000000E+00
 -8.40428734E-01  0.00000000E+00  0.00000000E+00  2.02094356E+00  0.00000000E+00
  0.00000000E+00  0.00000000E+00  0.00000000E+00  0.00000000E+00  0.00000000E+00
  3.30852456E-01  0.00000000E+00  0.00000000E+00  0.00000000E+00  0.00000000E+00
  0.00000000E+00 -8.88135185E-01  0.00000000E+00  0.00000000E+00  0.00000000E+00
  0.00000000E+00  2.89274617E-02  0.00000000E+00  0.00000000E+00  4.85788150E-01
  0.00000000E+00  0.00000000E+00  0.00000000E+00  0.00000000E+00  0.00000000E+00
  2.89274617E-02  0.00000000E+00  0.00000000E+00  4.85788150E-01  0.00000000E+00
  0.00000000E+00  0.00000000E+00  0.00000000E+00  0.00000000E+00  0.00000000E+00
 -2.30589504E-01  0.00000000E+00  0.00000000E+00  8.40428734E-01  0.00000000E+00
  0.00000000E+00 -2.02094356E+00  0.00000000E+00  0.00000000E+00  0.00000000E+00
  0.00000000E+00  0.00000000E+00  0.00000000E+00  3.30852456E-01  0.00000000E+00
  0.00000000E+00  0.00000000E+00  0.00000000E+00  0.00000000E+00 -8.88135185E-01
  0.00000000E+00  0.00000000E+00  0.00000000E+00  0.00000000E+00 -2.89274617E-02
  0.00000000E+00  0.00000000E+00 -4.85788150E-01  0.00000000E+00  0.00000000E+00
  0.00000000E+00  0.00000000E+00  0.00000000E+00 -2.89274617E-02  0.00000000E+00
  0.00000000E+00 -4.85788150E-01  0.00000000E+00  0.00000000E+00  0.00000000E+00
  0.00000000E+00  0.00000000E+00  0.00000000E+00  1.35811375E-01  0.00000000E+00
  0.00000000E+00 -7.29521015E-01  0.00000000E+00  0.00000000E+00 -1.89753943E+00
  0.00000000E+00  0.00000000E+00  0.00000000E+00  0.00000000E+00  0.00000000E+00
  0.00000000E+00  3.23929664E-01  0.00000000E+00  0.00000000E+00  0.00000000E+00
  0.00000000E+00  0.00000000E+00 -1.63971349E+00  0.00000000E+00  0.00000000E+00
  0.00000000E+00  0.00000000E+00 -1.90783635E-01  0.00000000E+00  0.00000000E+00
  1.68588981E+00  0.00000000E+00  0.00000000E+00  0.00000000E+00  0.00000000E+00
  0.00000000E+00 -1.90783635E-01  0.00000000E+00  0.00000000E+00  1.68588981E+00
  0.00000000E+00  0.00000000E+00  0.00000000E+00  0.00000000E+00  0.00000000E+00
  0.00000000E+00 -1.35811375E-01  0.00000000E+00  0.00000000E+00  7.29521015E-01
  0.00000000E+00  0.00000000E+00  1.89753943E+00  0.00000000E+00  0.00000000E+00
  0.00000000E+00  0.00000000E+00  0.00000000E+00  0.00000000E+00  3.23929664E-01
  0.00000000E+00  0.00000000E+00  0.00000000E+00  0.00000000E+00  0.00000000E+00
 -1.63971349E+00  0.00000000E+00  0.00000000E+00  0.00000000E+00  0.00000000E+00
  1.90783635E-01  0.00000000E+00  0.00000000E+00 -1.68588981E+00  0.00000000E+00
  0.00000000E+00  0.00000000E+00  0.00000000E+00  0.00000000E+00  1.90783635E-01
  0.00000000E+00  0.00000000E+00 -1.68588981E+00  0.00000000E+00  0.00000000E+00
  0.00000000E+00  0.00000000E+00  0.00000000E+00  0.00000000E+00 -3.79939886E-01
  0.00000000E+00  0.00000000E+00  5.05351452E+00  0.00000000E+00  0.00000000E+00
  7.48107678E-01  0.00000000E+00  0.00000000E+00  0.00000000E+00  0.00000000E+00
  0.00000000E+00  0.00000000E+00  1.98485318E-01  0.00000000E+00  0.00000000E+00
  0.00000000E+00  0.00000000E+00  0.00000000E+00 -3.12254891E+00  0.00000000E+00
  0.00000000E+00  0.00000000E+00  0.00000000E+00 -5.01341519E-02  0.00000000E+00
  0.00000000E+00 -1.35540836E-02  0.00000000E+00  0.00000000E+00  0.00000000E+00
  0.00000000E+00  0.00000000E+00 -5.01341519E-02  0.00000000E+00  0.00000000E+00
 -1.35540836E-02  0.00000000E+00  0.00000000E+00  0.00000000E+00  0.00000000E+00
  0.00000000E+00  0.00000000E+00  3.79939886E-01  0.00000000E+00  0.00000000E+00
 -5.05351452E+00  0.00000000E+00  0.00000000E+00 -7.48107678E-01  0.00000000E+00
  0.00000000E+00  0.00000000E+00  0.00000000E+00  0.00000000E+00  0.00000000E+00
  1.98485318E-01  0.00000000E+00  0.00000000E+00  0.00000000E+00  0.00000000E+00
  0.00000000E+00 -3.12254891E+00  0.00000000E+00  0.00000000E+00  0.00000000E+00
  0.00000000E+00  5.01341519E-02  0.00000000E+00  0.00000000E+00  1.35540836E-02
  0.00000000E+00  0.00000000E+00  0.00000000E+00  0.00000000E+00  0.00000000E+00
  5.01341519E-02  0.00000000E+00  0.00000000E+00  1.35540836E-02  0.00000000E+00
  0.00000000E+00  0.00000000E+00  0.00000000E+00  0.00000000E+00  0.00000000E+00
  0.00000000E+00  1.08996936E-01  0.00000000E+00  0.00000000E+00  1.29642888E-01
  0.00000000E+00  0.00000000E+00  4.31512608E-02  0.00000000E+00  0.00000000E+00
  0.00000000E+00  0.00000000E+00  0.00000000E+00  0.00000000E+00  9.89775814E-02
  0.00000000E+00  0.00000000E+00  0.00000000E+00  0.00000000E+00  0.00000000E+00
  2.08990312E-01  1.33070582E-01  8.64565705E-02  1.31474806E-02  0.00000000E+00
  7.11525434E-03  4.79372957E-03  0.00000000E+00  8.28248748E-02  4.27380556E-02
 -1.33070582E-01 -8.64565705E-02 -1.31474806E-02  0.00000000E+00  7.11525434E-03
 -4.79372957E-03  0.00000000E+00  8.28248748E-02 -4.27380556E-02  0.00000000E+00
  0.00000000E+00  0.00000000E+00  0.00000000E+00  0.00000000E+00 -1.08996936E-01
  0.00000000E+00  0.00000000E+00 -1.29642888E-01  0.00000000E+00  0.00000000E+00
 -4.31512608E-02  0.00000000E+00  0.00000000E+00  0.00000000E+00  0.00000000E+00
  0.00000000E+00  0.00000000E+00  9.89775814E-02  0.00000000E+00  0.00000000E+00
  0.00000000E+00  0.00000000E+00  0.00000000E+00  2.08990312E-01  1.33070582E-01
  8.64565705E-02  1.31474806E-02  0.00000000E+00 -7.11525434E-03 -4.79372957E-03
  0.00000000E+00 -8.28248748E-02 -4.27380556E-02 -1.33070582E-01 -8.64565705E-02
 -1.31474806E-02  0.00000000E+00 -7.11525434E-03  4.79372957E-03  0.00000000E+00
 -8.28248748E-02  4.27380556E-02  0.00000000E+00  0.00000000E+00  0.00000000E+00
  0.00000000E+00  0.00000000E+00 -3.09425518E-01  0.00000000E+00  0.00000000E+00
  6.44924926E-03  0.00000000E+00  0.00000000E+00  4.98005102E-02  0.00000000E+00
  0.00000000E+00  0.00000000E+00  0.00000000E+00  0.00000000E+00  0.00000000E+00
 -1.23736929E-01  0.00000000E+00  0.00000000E+00  0.00000000E+00  0.00000000E+00
  0.00000000E+00  6.95771395E-02 -3.28338866E-02  5.45296484E-02  1.69626918E-02
  0.00000000E+00  2.22090957E-01  1.83898703E-01  0.00000000E+00  9.36550389E-02
  8.04156079E-02  3.28338866E-02 -5.45296484E-02 -1.69626918E-02  0.00000000E+00
  2.22090957E-01 -1.83898703E-01  0.00000000E+00  9.36550389E-02 -8.04156079E-02
  0.00000000E+00  0.00000000E+00  0.00000000E+00  0.00000000E+00  0.00000000E+00
  3.09425518E-01  0.00000000E+00  0.00000000E+00 -6.44924926E-03  0.00000000E+00
  0.00000000E+00 -4.98005102E-02  0.00000000E+00  0.00000000E+00  0.00000000E+00
  0.00000000E+00  0.00000000E+00  0.00000000E+00 -1.23736929E-01  0.00000000E+00
  0.00000000E+00  0.00000000E+00  0.00000000E+00  0.00000000E+00  6.95771395E-02
 -3.28338866E-02  5.45296484E-02  1.69626918E-02  0.00000000E+00 -2.22090957E-01
 -1.83898703E-01  0.00000000E+00 -9.36550389E-02 -8.04156079E-02  3.28338866E-02
 -5.45296484E-02 -1.69626918E-02  0.00000000E+00 -2.22090957E-01  1.83898703E-01
  0.00000000E+00 -9.36550389E-02  8.04156079E-02  0.00000000E+00  0.00000000E+00
  0.00000000E+00  0.00000000E+00  0.00000000E+00 -7.18542590E-02  0.00000000E+00
  0.00000000E+00 -5.31672939E-02  0.00000000E+00  0.00000000E+00 -1.39028472E-02
  0.00000000E+00  0.00000000E+00  0.00000000E+00  0.00000000E+00  0.00000000E+00
  0.00000000E+00  2.32391747E-01  0.00000000E+00  0.00000000E+00  0.00000000E+00
  0.00000000E+00  0.00000000E+00  3.88364117E-03  7.12158839E-03 -2.48329634E-02
 -4.23755679E-03  0.00000000E+00 -2.53072802E-01  3.38912542E-01  0.00000000E+00
 -7.19817110E-02  7.36718788E-02 -7.12158839E-03  2.48329634E-02  4.23755679E-03
  0.00000000E+00 -2.53072802E-01 -3.38912542E-01  0.00000000E+00 -7.19817110E-02
 -7.36718788E-02  0.00000000E+00  0.00000000E+00  0.00000000E+00  0.00000000E+00
  0.00000000E+00  7.18542590E-02  0.00000000E+00  0.00000000E+00  5.31672939E-02
  0.00000000E+00  0.00000000E+00  1.39028472E-02  0.00000000E+00  0.00000000E+00
  0.00000000E+00  0.00000000E+00  0.00000000E+00  0.00000000E+00  2.32391747E-01
  0.00000000E+00  0.00000000E+00  0.00000000E+00  0.00000000E+00  0.00000000E+00
  3.88364117E-03  7.12158839E-03 -2.48329634E-02 -4.23755679E-03  0.00000000E+00
  2.53072802E-01 -3.38912542E-01  0.00000000E+00  7.19817110E-02 -7.36718788E-02
 -7.12158839E-03  2.48329634E-02  4.23755679E-03  0.00000000E+00  2.53072802E-01
  3.38912542E-01  0.00000000E+00  7.19817110E-02  7.36718788E-02  0.00000000E+00
  0.00000000E+00  0.00000000E+00  0.00000000E+00  0.00000000E+00 -1.28574572E-01
  0.00000000E+00  0.00000000E+00  7.25821567E-03  0.00000000E+00  0.00000000E+00
 -2.76054503E-01  0.00000000E+00  0.00000000E+00  0.00000000E+00  0.00000000E+00
  0.00000000E+00  0.00000000E+00  3.13237407E-01  0.00000000E+00  0.00000000E+00
  0.00000000E+00  0.00000000E+00  0.00000000E+00 -1.04866084E-01  3.98261105E-01
 -1.56983761E-01 -1.07691414E-01  0.00000000E+00  2.92263931E-01  7.52253090E-02
  0.00000000E+00 -2.55001947E-01 -2.66258957E-01 -3.98261105E-01  1.56983761E-01
  1.07691414E-01  0.00000000E+00  2.92263931E-01 -7.52253090E-02  0.00000000E+00
 -2.55001947E-01  2.66258957E-01  0.00000000E+00  0.00000000E+00  0.00000000E+00
  0.00000000E+00  0.00000000E+00  1.28574572E-01  0.00000000E+00  0.00000000E+00
 -7.25821567E-03  0.00000000E+00  0.00000000E+00  2.76054503E-01  0.00000000E+00
  0.00000000E+00  0.00000000E+00  0.00000000E+00  0.00000000E+00  0.00000000E+00
  3.13237407E-01  0.00000000E+00  0.00000000E+00  0.00000000E+00  0.00000000E+00
  0.00000000E+00 -1.04866084E-01  3.98261105E-01 -1.56983761E-01 -1.07691414E-01
  0.00000000E+00 -2.92263931E-01 -7.52253090E-02  0.00000000E+00  2.55001947E-01
  2.66258957E-01 -3.98261105E-01  1.56983761E-01  1.07691414E-01  0.00000000E+00
 -2.92263931E-01  7.52253090E-02  0.00000000E+00  2.55001947E-01 -2.66258957E-01
  0.00000000E+00  0.00000000E+00  0.00000000E+00  0.00000000E+00  0.00000000E+00
  8.85203140E-01  0.00000000E+00  0.00000000E+00 -2.00569446E-02  0.00000000E+00
  0.00000000E+00 -1.34573408E-01  0.00000000E+00  0.00000000E+00  0.00000000E+00
  0.00000000E+00  0.00000000E+00  0.00000000E+00 -6.34208377E-01  0.00000000E+00
  0.00000000E+00  0.00000000E+00  0.00000000E+00  0.00000000E+00  1.51868163E-02
  5.79109662E-03 -6.39917744E-02 -5.45817346E-02  0.00000000E+00  1.94968006E-01
  4.05283775E-01  0.00000000E+00 -1.62796168E-01  3.26095749E-02 -5.79109662E-03
  6.39917744E-02  5.45817346E-02  0.00000000E+00  1.94968006E-01 -4.05283775E-01
  0.00000000E+00 -1.62796168E-01 -3.26095749E-02  0.00000000E+00  0.00000000E+00
  0.00000000E+00  0.00000000E+00  0.00000000E+00 -8.85203140E-01  0.00000000E+00
  0.00000000E+00  2.00569446E-02  0.00000000E+00  0.00000000E+00  1.34573408E-01
  0.00000000E+00  0.00000000E+00  0.00000000E+00  0.00000000E+00  0.00000000E+00
  0.00000000E+00 -6.34208377E-01  0.00000000E+00  0.00000000E+00  0.00000000E+00
  0.00000000E+00  0.00000000E+00  1.51868163E-02  5.79109662E-03 -6.39917744E-02
 -5.45817346E-02  0.00000000E+00 -1.94968006E-01 -4.05283775E-01  0.00000000E+00
  1.62796168E-01 -3.26095749E-02 -5.79109662E-03  6.39917744E-02  5.45817346E-02
  0.00000000E+00 -1.94968006E-01  4.05283775E-01  0.00000000E+00  1.62796168E-01
  3.26095749E-02  0.00000000E+00  0.00000000E+00  0.00000000E+00  0.00000000E+00
  0.00000000E+00 -2.69384374E-01  0.00000000E+00  0.00000000E+00 -4.05570380E-02
  0.00000000E+00  0.00000000E+00 -1.57562904E-01  0.00000000E+00  0.00000000E+00
  0.00000000E+00  0.00000000E+00  0.00000000E+00  0.00000000E+00 -1.84968136E-01
  0.00000000E+00  0.00000000E+00  0.00000000E+00  0.00000000E+00  0.00000000E+00
  5.12608349E-01  1.07801805E-01 -6.27101723E-02 -6.35918904E-02  0.00000000E+00
  3.30630055E-02 -3.29941216E-01  0.00000000E+00 -8.32188583E-01  9.00441605E-01
 -1.07801805E-01  6.27101723E-02  6.35918904E-02  0.00000000E+00  3.30630055E-02
  3.29941216E-01  0.00000000E+00 -8.32188583E-01 -9.00441605E-01  0.00000000E+00
  0.00000000E+00  0.00000000E+00  0.00000000E+00  0.00000000E+00  2.69384374E-01
  0.00000000E+00  0.00000000E+00  4.05570380E-02  0.00000000E+00  0.00000000E+00
  1.57562904E-01  0.00000000E+00  0.00000000E+00  0.00000000E+00  0.00000000E+00
  0.00000000E+00  0.00000000E+00 -1.84968136E-01  0.00000000E+00  0.00000000E+00
  0.00000000E+00  0.00000000E+00  0.00000000E+00  5.12608349E-01  1.07801805E-01
 -6.27101723E-02 -6.35918904E-02  0.00000000E+00 -3.30630055E-02  3.29941216E-01
  0.00000000E+00  8.32188583E-01 -9.00441605E-01 -1.07801805E-01  6.27101723E-02
  6.35918904E-02  0.00000000E+00 -3.30630055E-02 -3.29941216E-01  0.00000000E+00
  8.32188583E-01  9.00441605E-01  0.00000000E+00  0.00000000E+00  0.00000000E+00
  0.00000000E+00  0.00000000E+00 -5.08959883E-01  0.00000000E+00  0.00000000E+00
  8.27090073E-01  0.00000000E+00  0.00000000E+00 -6.46207626E-01  0.00000000E+00
  0.00000000E+00  0.00000000E+00  0.00000000E+00  0.00000000E+00  0.00000000E+00
 -6.84115356E-01  0.00000000E+00  0.00000000E+00  0.00000000E+00  0.00000000E+00
  0.00000000E+00  9.02532351E-01 -2.46834255E-01  1.55268135E-01 -3.43035334E-01
  0.00000000E+00 -3.82597884E-01  3.72854159E-02  0.00000000E+00 -2.36497098E-01
 -6.15930072E-01  2.46834255E-01 -1.55268135E-01  3.43035334E-01  0.00000000E+00
 -3.82597884E-01 -3.72854159E-02  0.00000000E+00 -2.36497098E-01  6.15930072E-01
  0.00000000E+00  0.00000000E+00  0.00000000E+00  0.00000000E+00  0.00000000E+00
  5.08959883E-01  0.00000000E+00  0.00000000E+00 -8.27090073E-01  0.00000000E+00
  0.00000000E+00  6.46207626E-01  0.00000000E+00  0.00000000E+00  0.00000000E+00
  0.00000000E+00  0.00000000E+00  0.00000000E+00 -6.84115356E-01  0.00000000E+00
  0.00000000E+00  0.00000000E+00  0.00000000E+00  0.00000000E+00  9.02532351E-01
 -2.46834255E-01  1.55268135E-01 -3.43035334E-01  0.00000000E+00  3.82597884E-01
 -3.72854159E-02  0.00000000E+00  2.36497098E-01  6.15930072E-01  2.46834255E-01
 -1.55268135E-01  3.43035334E-01  0.00000000E+00  3.82597884E-01  3.72854159E-02
  0.00000000E+00  2.36497098E-01 -6.15930072E-01  0.00000000E+00  0.00000000E+00
  0.00000000E+00  0.00000000E+00  0.00000000E+00 -5.98311277E-01  0.00000000E+00
  0.00000000E+00 -1.71746157E-02  0.00000000E+00  0.00000000E+00  1.16679834E+00
  0.00000000E+00  0.00000000E+00  0.00000000E+00  0.00000000E+00  0.00000000E+00
  0.00000000E+00 -1.45514970E+00  0.00000000E+00  0.00000000E+00  0.00000000E+00
  0.00000000E+00  0.00000000E+00 -3.70627209E-01  1.12295158E+00 -1.07758962E-01
  6.86129870E-01  0.00000000E+00 -5.95970839E-01  1.17629574E-02  0.00000000E+00
 -1.75194405E-01 -2.60971428E-01 -1.12295158E+00  1.07758962E-01 -6.86129870E-01
  0.00000000E+00 -5.95970839E-01 -1.17629574E-02  0.00000000E+00 -1.75194405E-01
  2.60971428E-01  0.00000000E+00  0.00000000E+00  0.00000000E+00  0.00000000E+00
  0.00000000E+00  5.98311277E-01  0.00000000E+00  0.00000000E+00  1.71746157E-02
  0.00000000E+00  0.00000000E+00 -1.16679834E+00  0.00000000E+00  0.00000000E+00
  0.00000000E+00  0.00000000E+00  0.00000000E+00  0.00000000E+00 -1.45514970E+00
  0.00000000E+00  0.00000000E+00  0.00000000E+00  0.00000000E+00  0.00000000E+00
 -3.70627209E-01  1.12295158E+00 -1.07758962E-01  6.86129870E-01  0.00000000E+00
  5.95970839E-01 -1.17629574E-02  0.00000000E+00  1.75194405E-01  2.60971428E-01
 -1.12295158E+00  1.07758962E-01 -6.86129870E-01  0.00000000E+00  5.95970839E-01
  1.17629574E-02  0.00000000E+00  1.75194405E-01 -2.60971428E-01  0.00000000E+00
  0.00000000E+00  0.00000000E+00  0.00000000E+00  0.00000000E+00  2.96218083E-01
  0.00000000E+00  0.00000000E+00  7.09007194E-01  0.00000000E+00  0.00000000E+00
  1.64630186E+00  0.00000000E+00  0.00000000E+00  0.00000000E+00  0.00000000E+00
  0.00000000E+00  0.00000000E+00  8.16100015E-01  0.00000000E+00  0.00000000E+00
  0.00000000E+00  0.00000000E+00  0.00000000E+00  6.23570660E-01 -8.18144158E-01
  1.36560775E-02  1.02340864E+00  0.00000000E+00  4.83779328E-01  1.48515668E-01
  0.00000000E+00 -1.03578135E+00 -6.38795979E-01  8.18144158E-01 -1.36560775E-02
 -1.02340864E+00  0.00000000E+00  4.83779328E-01 -1.48515668E-01  0.00000000E+00
 -1.03578135E+00  6.38795979E-01  0.00000000E+00  0.00000000E+00  0.00000000E+00
  0.00000000E+00  0.00000000E+00 -2.96218083E-01  0.00000000E+00  0.00000000E+00
 -7.09007194E-01  0.00000000E+00  0.00000000E+00 -1.64630186E+00  0.00000000E+00
  0.00000000E+00  0.00000000E+00  0.00000000E+00  0.00000000E+00  0.00000000E+00
  8.16100015E-01  0.00000000E+00  0.00000000E+00  0.00000000E+00  0.00000000E+00
  0.00000000E+00  6.23570660E-01 -8.18144158E-01  1.36560775E-02  1.02340864E+00
  0.00000000E+00 -4.83779328E-01 -1.48515668E-01  0.00000000E+00  1.03578135E+00
  6.38795979E-01  8.18144158E-01 -1.36560775E-02 -1.02340864E+00  0.00000000E+00
 -4.83779328E-01  1.48515668E-01  0.00000000E+00  1.03578135E+00 -6.38795979E-01
  0.00000000E+00  0.00000000E+00  0.00000000E+00  0.00000000E+00  0.00000000E+00
 -1.19739168E-01  0.00000000E+00  0.00000000E+00 -1.57717121E+00  0.00000000E+00
  0.00000000E+00 -8.00289100E+00  0.00000000E+00  0.00000000E+00  0.00000000E+00
  0.00000000E+00  0.00000000E+00  0.00000000E+00 -1.46715193E-01  0.00000000E+00
  0.00000000E+00  0.00000000E+00  0.00000000E+00  0.00000000E+00  4.57198214E+00
 -2.89882587E-01 -5.18576657E+00  7.99905195E+00  0.00000000E+00 -1.40352925E-01
 -2.15022033E-01  0.00000000E+00  2.25749915E+00  1.81142605E-01  2.89882587E-01
  5.18576657E+00 -7.99905195E+00  0.00000000E+00 -1.40352925E-01  2.15022033E-01
  0.00000000E+00  2.25749915E+00 -1.81142605E-01  0.00000000E+00  0.00000000E+00
  0.00000000E+00  0.00000000E+00  0.00000000E+00  1.19739168E-01  0.00000000E+00
  0.00000000E+00  1.57717121E+00  0.00000000E+00  0.00000000E+00  8.00289100E+00
  0.00000000E+00  0.00000000E+00  0.00000000E+00  0.00000000E+00  0.00000000E+00
  0.00000000E+00 -1.46715193E-01  0.00000000E+00  0.00000000E+00  0.00000000E+00
  0.00000000E+00  0.00000000E+00  4.57198214E+00 -2.89882587E-01 -5.18576657E+00
  7.99905195E+00  0.00000000E+00  1.40352925E-01  2.15022033E-01  0.00000000E+00
 -2.25749915E+00 -1.81142605E-01  2.89882587E-01  5.18576657E+00 -7.99905195E+00
  0.00000000E+00  1.40352925E-01 -2.15022033E-01  0.00000000E+00 -2.25749915E+00
  1.81142605E-01  0.00000000E+00  0.00000000E+00  0.00000000E+00  0.00000000E+00
  0.00000000E+00 -1.63309274E-01  0.00000000E+00  0.00000000E+00  1.80114970E+01
  0.00000000E+00  0.00000000E+00 -4.36049742E+00  0.00000000E+00  0.00000000E+00
  0.00000000E+00  0.00000000E+00  0.00000000E+00  0.00000000E+00  3.99161415E-01
  0.00000000E+00  0.00000000E+00  0.00000000E+00  0.00000000E+00  0.00000000E+00
 -1.20192805E+01 -2.27666710E-01 -4.70772511E-02  2.92053782E+00  0.00000000E+00
  6.44981204E-02  4.83446956E-01  0.00000000E+00 -3.43610894E-03  3.86372838E+00
  2.27666710E-01  4.70772511E-02 -2.92053782E+00  0.00000000E+00  6.44981204E-02
 -4.83446956E-01  0.00000000E+00 -3.43610894E-03 -3.86372838E+00  0.00000000E+00
  0.00000000E+00  0.00000000E+00  0.00000000E+00  0.00000000E+00  1.63309274E-01
  0.00000000E+00  0.00000000E+00 -1.80114970E+01  0.00000000E+00  0.00000000E+00
  4.36049742E+00  0.00000000E+00  0.00000000E+00  0.00000000E+00  0.00000000E+00
  0.00000000E+00  0.00000000E+00  3.99161415E-01  0.00000000E+00  0.00000000E+00
  0.00000000E+00  0.00000000E+00  0.00000000E+00 -1.20192805E+01 -2.27666710E-01
 -4.70772511E-02  2.92053782E+00  0.00000000E+00 -6.44981204E-02 -4.83446956E-01
  0.00000000E+00  3.43610894E-03 -3.86372838E+00  2.27666710E-01  4.70772511E-02
 -2.92053782E+00  0.00000000E+00 -6.44981204E-02  4.83446956E-01  0.00000000E+00
  3.43610894E-03  3.86372838E+00  0.00000000E+00  0.00000000E+00  0.00000000E+00
  0.00000000E+00  0.00000000E+00  2.96628344E-01  0.00000000E+00  0.00000000E+00
 -9.12848917E+00  0.00000000E+00  0.00000000E+00 -1.29575437E+01  0.00000000E+00
  0.00000000E+00  0.00000000E+00  0.00000000E+00  0.00000000E+00  0.00000000E+00
  9.49408187E-03  0.00000000E+00  0.00000000E+00  0.00000000E+00  0.00000000E+00
  0.00000000E+00 -6.09537439E+00  7.56550131E-01  2.06176804E+01  9.23461664E+00
  0.00000000E+00 -3.43099364E-02  7.17915807E-02  0.00000000E+00 -5.05650117E+00
 -2.20707092E+00 -7.56550131E-01 -2.06176804E+01 -9.23461664E+00  0.00000000E+00
 -3.43099364E-02 -7.17915807E-02  0.00000000E+00 -5.05650117E+00  2.20707092E+00
  0.00000000E+00  0.00000000E+00  0.00000000E+00  0.00000000E+00  0.00000000E+00
 -2.96628344E-01  0.00000000E+00  0.00000000E+00  9.12848917E+00  0.00000000E+00
  0.00000000E+00  1.29575437E+01  0.00000000E+00  0.00000000E+00  0.00000000E+00
  0.00000000E+00  0.00000000E+00  0.00000000E+00  9.49408187E-03  0.00000000E+00
  0.00000000E+00  0.00000000E+00  0.00000000E+00  0.00000000E+00 -6.09537439E+00
  7.56550131E-01  2.06176804E+01  9.23461664E+00  0.00000000E+00  3.43099364E-02
 -7.17915807E-02  0.00000000E+00  5.05650117E+00  2.20707092E+00 -7.56550131E-01
 -2.06176804E+01 -9.23461664E+00  0.00000000E+00  3.43099364E-02  7.17915807E-02
  0.00000000E+00  5.05650117E+00 -2.20707092E+00  0.00000000E+00  0.00000000E+00
  0.00000000E+00  0.00000000E+00  0.00000000E+00  0.00000000E+00  0.00000000E+00
  0.00000000E+00  0.00000000E+00  0.00000000E+00  0.00000000E+00  0.00000000E+00
  0.00000000E+00  0.00000000E+00  0.00000000E+00  0.00000000E+00  2.87634461E-01
  0.00000000E+00  0.00000000E+00  0.00000000E+00  0.00000000E+00  0.00000000E+00
  1.94384820E-01  0.00000000E+00  0.00000000E+00  0.00000000E+00  0.00000000E+00
  0.00000000E+00  2.46607497E-01  0.00000000E+00  0.00000000E+00  1.28697347E-01
  0.00000000E+00  0.00000000E+00  0.00000000E+00  0.00000000E+00  0.00000000E+00
 -2.46607497E-01  0.00000000E+00  0.00000000E+00 -1.28697347E-01  0.00000000E+00
  0.00000000E+00  0.00000000E+00  0.00000000E+00  0.00000000E+00  0.00000000E+00
  0.00000000E+00  0.00000000E+00  0.00000000E+00  0.00000000E+00  0.00000000E+00
  0.00000000E+00  0.00000000E+00  0.00000000E+00  0.00000000E+00  0.00000000E+00
  0.00000000E+00  0.00000000E+00 -2.87634461E-01  0.00000000E+00  0.00000000E+00
  0.00000000E+00  0.00000000E+00  0.00000000E+00 -1.94384820E-01  0.00000000E+00
  0.00000000E+00  0.00000000E+00  0.00000000E+00  0.00000000E+00  2.46607497E-01
  0.00000000E+00  0.00000000E+00  1.28697347E-01  0.00000000E+00  0.00000000E+00
  0.00000000E+00  0.00000000E+00  0.00000000E+00 -2.46607497E-01  0.00000000E+00
  0.00000000E+00 -1.28697347E-01  0.00000000E+00  0.00000000E+00  0.00000000E+00
  0.00000000E+00  0.00000000E+00  0.00000000E+00  0.00000000E+00  0.00000000E+00
  0.00000000E+00  0.00000000E+00  0.00000000E+00  0.00000000E+00  0.00000000E+00
  0.00000000E+00  0.00000000E+00  0.00000000E+00  0.00000000E+00  0.00000000E+00
 -6.00347483E-01  0.00000000E+00  0.00000000E+00  0.00000000E+00  0.00000000E+00
  0.00000000E+00  4.74749904E-01  0.00000000E+00  0.00000000E+00  0.00000000E+00
  0.00000000E+00  0.00000000E+00 -7.19573088E-02  0.00000000E+00  0.00000000E+00
  4.50230234E-01  0.00000000E+00  0.00000000E+00  0.00000000E+00  0.00000000E+00
  0.00000000E+00  7.19573088E-02  0.00000000E+00  0.00000000E+00 -4.50230234E-01
  0.00000000E+00  0.00000000E+00  0.00000000E+00  0.00000000E+00  0.00000000E+00
  0.00000000E+00  0.00000000E+00  0.00000000E+00  0.00000000E+00  0.00000000E+00
  0.00000000E+00  0.00000000E+00  0.00000000E+00  0.00000000E+00  0.00000000E+00
  0.00000000E+00  0.00000000E+00  0.00000000E+00  6.00347483E-01  0.00000000E+00
  0.00000000E+00  0.00000000E+00  0.00000000E+00  0.00000000E+00 -4.74749904E-01
  0.00000000E+00  0.00000000E+00  0.00000000E+00  0.00000000E+00  0.00000000E+00
 -7.19573088E-02  0.00000000E+00  0.00000000E+00  4.50230234E-01  0.00000000E+00
  0.00000000E+00  0.00000000E+00  0.00000000E+00  0.00000000E+00  7.19573088E-02
  0.00000000E+00  0.00000000E+00 -4.50230234E-01  0.00000000E+00  0.00000000E+00
  0.00000000E+00  0.00000000E+00  0.00000000E+00  0.00000000E+00  0.00000000E+00
  0.00000000E+00  0.00000000E+00  0.00000000E+00  0.00000000E+00  0.00000000E+00
  0.00000000E+00  0.00000000E+00  0.00000000E+00  0.00000000E+00  0.00000000E+00
  0.00000000E+00 -7.12093677E-01  0.00000000E+00  0.00000000E+00  0.00000000E+00
  0.00000000E+00  0.00000000E+00 -3.01105155E-01  0.00000000E+00  0.00000000E+00
  0.00000000E+00  0.00000000E+00  0.00000000E+00  6.45064801E-01  0.00000000E+00
  0.00000000E+00 -2.12913010E-01  0.00000000E+00  0.00000000E+00  0.00000000E+00
  0.00000000E+00  0.00000000E+00 -6.45064801E-01  0.00000000E+00  0.00000000E+00
  2.12913010E-01  0.00000000E+00  0.00000000E+00  0.00000000E+00  0.00000000E+00
  0.00000000E+00  0.00000000E+00  0.00000000E+00  0.00000000E+00  0.00000000E+00
  0.00000000E+00  0.00000000E+00  0.00000000E+00  0.00000000E+00  0.00000000E+00
  0.00000000E+00  0.00000000E+00  0.00000000E+00  0.00000000E+00  7.12093677E-01
  0.00000000E+00  0.00000000E+00  0.00000000E+00  0.00000000E+00  0.00000000E+00
  3.01105155E-01  0.00000000E+00  0.00000000E+00  0.00000000E+00  0.00000000E+00
  0.00000000E+00  6.45064801E-01  0.00000000E+00  0.00000000E+00 -2.12913010E-01
  0.00000000E+00  0.00000000E+00  0.00000000E+00  0.00000000E+00  0.00000000E+00
 -6.45064801E-01  0.00000000E+00  0.00000000E+00  2.12913010E-01  0.00000000E+00
  0.00000000E+00  0.00000000E+00  0.00000000E+00  0.00000000E+00  0.00000000E+00
  0.00000000E+00  0.00000000E+00  0.00000000E+00  0.00000000E+00  0.00000000E+00
  0.00000000E+00  0.00000000E+00  0.00000000E+00  0.00000000E+00  0.00000000E+00
  0.00000000E+00  0.00000000E+00 -4.37467125E-01  0.00000000E+00  0.00000000E+00
  0.00000000E+00  0.00000000E+00  0.00000000E+00  4.24669713E+00  0.00000000E+00
  0.00000000E+00  0.00000000E+00  0.00000000E+00  0.00000000E+00 -9.03647537E-02
  0.00000000E+00  0.00000000E+00 -2.54509358E+00  0.00000000E+00  0.00000000E+00
  0.00000000E+00  0.00000000E+00  0.00000000E+00  9.03647537E-02  0.00000000E+00
  0.00000000E+00  2.54509358E+00  0.00000000E+00  0.00000000E+00  0.00000000E+00
  0.00000000E+00  0.00000000E+00  0.00000000E+00  0.00000000E+00  0.00000000E+00
  0.00000000E+00  0.00000000E+00  0.00000000E+00  0.00000000E+00  0.00000000E+00
  0.00000000E+00  0.00000000E+00  0.00000000E+00  0.00000000E+00  0.00000000E+00
  4.37467125E-01  0.00000000E+00  0.00000000E+00  0.00000000E+00  0.00000000E+00
  0.00000000E+00 -4.24669713E+00  0.00000000E+00  0.00000000E+00  0.00000000E+00
  0.00000000E+00  0.00000000E+00 -9.03647537E-02  0.00000000E+00  0.00000000E+00
 -2.54509358E+00  0.00000000E+00  0.00000000E+00  0.00000000E+00  0.00000000E+00
  0.00000000E+00  9.03647537E-02  0.00000000E+00  0.00000000E+00  2.54509358E+00
  0.00000000E+00  0.00000000E+00  1.40616974E-02  6.50250541E-02  6.68073702E-02
  3.50661047E-02  0.00000000E+00  0.00000000E+00  4.45585159E-02  0.00000000E+00
  0.00000000E+00  1.07403137E-01  0.00000000E+00  0.00000000E+00  1.10396755E-01
  5.39920595E-02  5.88268568E-02  4.40575145E-02  0.00000000E+00  0.00000000E+00
  0.00000000E+00  3.83367076E-02  3.97939031E-02 -4.75978134E-03  0.00000000E+00
  0.00000000E+00  0.00000000E+00  6.01039407E-02  7.59684570E-02  3.65067164E-02
  0.00000000E+00 -2.83412732E-02  2.58910997E-03  0.00000000E+00 -4.80546190E-02
  3.89376092E-02  6.01039407E-02  7.59684570E-02  3.65067164E-02  0.00000000E+00
  2.83412732E-02  2.58910997E-03  0.00000000E+00  4.80546190E-02  3.89376092E-02
 -1.40616974E-02 -6.50250541E-02 -6.68073702E-02 -3.50661047E-02  0.00000000E+00
  0.00000000E+00  4.45585159E-02  0.00000000E+00  0.00000000E+00  1.07403137E-01
  0.00000000E+00  0.00000000E+00  1.10396755E-01 -5.39920595E-02 -5.88268568E-02
 -4.40575145E-02  0.00000000E+00  0.00000000E+00  0.00000000E+00 -3.83367076E-02
 -3.97939031E-02  4.75978134E-03  0.00000000E+00  0.00000000E+00  0.00000000E+00
 -6.01039407E-02 -7.59684570E-02 -3.65067164E-02  0.00000000E+00 -2.83412732E-02
  2.58910997E-03  0.00000000E+00 -4.80546190E-02  3.89376092E-02 -6.01039407E-02
 -7.59684570E-02 -3.65067164E-02  0.00000000E+00  2.83412732E-02  2.58910997E-03
  0.00000000E+00  4.80546190E-02  3.89376092E-02 -5.11495855E-02 -1.36332113E-01
 -3.88325997E-02  4.18446729E-02  0.00000000E+00  0.00000000E+00 -4.09252763E-02
  0.00000000E+00  0.00000000E+00 -1.15428734E-03  0.00000000E+00  0.00000000E+00
  1.57720030E-01 -9.69562559E-02 -1.14568464E-01  1.46463599E-03  0.00000000E+00
  0.00000000E+00  0.00000000E+00  1.22874069E-02  3.48865968E-02  1.57652393E-01
  0.00000000E+00  0.00000000E+00  0.00000000E+00 -2.27176799E-02  3.44692258E-02
  6.35466370E-02  0.00000000E+00  8.10999742E-02  1.04242221E-01  0.00000000E+00
  5.94868216E-02  1.11414484E-01 -2.27176799E-02  3.44692258E-02  6.35466370E-02
  0.00000000E+00 -8.10999742E-02  1.04242221E-01  0.00000000E+00 -5.94868216E-02
  1.11414484E-01  5.11495855E-02  1.36332113E-01  3.88325997E-02 -4.18446729E-02
  0.00000000E+00  0.00000000E+00 -4.09252763E-02  0.00000000E+00  0.00000000E+00
 -1.15428734E-03  0.00000000E+00  0.00000000E+00  1.57720030E-01  9.69562559E-02
  1.14568464E-01 -1.46463599E-03  0.00000000E+00  0.00000000E+00  0.00000000E+00
 -1.22874069E-02 -3.48865968E-02 -1.57652393E-01  0.00000000E+00  0.00000000E+00
  0.00000000E+00  2.27176799E-02 -3.44692258E-02 -6.35466370E-02  0.00000000E+00
  8.10999742E-02  1.04242221E-01  0.00000000E+00  5.94868216E-02  1.11414484E-01
  2.27176799E-02 -3.44692258E-02 -6.35466370E-02  0.00000000E+00 -8.10999742E-02
  1.04242221E-01  0.00000000E+00 -5.94868216E-02  1.11414484E-01 -5.86292579E-04
 -2.89015774E-03  9.46938476E-03  2.15691442E-02  0.00000000E+00  0.00000000E+00
 -1.30790149E-01  0.00000000E+00  0.00000000E+00 -2.52619311E-02  0.00000000E+00
  0.00000000E+00  7.39478259E-02  1.35448971E-02  1.37564244E-01 -1.49929631E-01
  0.00000000E+00  0.00000000E+00  0.00000000E+00  2.47903618E-02  1.46192931E-01
 -1.16633457E-01  0.00000000E+00  0.00000000E+00  0.00000000E+00  6.70830238E-02
  4.67043379E-02  3.23790759E-02  0.00000000E+00  1.85723271E-01 -1.35841828E-01
  0.00000000E+00  1.36617956E-01 -4.51997732E-02  6.70830238E-02  4.67043379E-02
  3.23790759E-02  0.00000000E+00 -1.85723271E-01 -1.35841828E-01  0.00000000E+00
 -1.36617956E-01 -4.51997732E-02  5.86292579E-04  2.89015774E-03 -9.46938476E-03
 -2.15691442E-02  0.00000000E+00  0.00000000E+00 -1.30790149E-01  0.00000000E+00
  0.00000000E+00 -2.52619311E-02  0.00000000E+00  0.00000000E+00  7.39478259E-02
 -1.35448971E-02 -1.37564244E-01  1.49929631E-01  0.00000000E+00  0.00000000E+00
  0.00000000E+00 -2.47903618E-02 -1.46192931E-01  1.16633457E-01  0.00000000E+00
  0.00000000E+00  0.00000000E+00 -6.70830238E-02 -4.67043379E-02 -3.23790759E-02
  0.00000000E+00  1.85723271E-01 -1.35841828E-01  0.00000000E+00  1.36617956E-01
 -4.51997732E-02 -6.70830238E-02 -4.67043379E-02 -3.23790759E-02  0.00000000E+00
 -1.85723271E-01 -1.35841828E-01  0.00000000E+00 -1.36617956E-01 -4.51997732E-02
  3.84772077E-01  5.07012418E-02 -1.30073259E-02  4.88801664E-02  0.00000000E+00
  0.00000000E+00 -1.53139341E-01  0.00000000E+00  0.00000000E+00 -3.64916984E-02
  0.00000000E+00  0.00000000E+00  2.06662626E-01  1.39951643E-01 -1.31817237E-01
 -1.89622256E-01  0.00000000E+00  0.00000000E+00  0.00000000E+00  1.21909764E-01
 -1.12412762E-01 -2.14977272E-02  0.00000000E+00  0.00000000E+00  0.00000000E+00
 -2.17204841E-01 -2.31532866E-02  9.51243224E-02  0.00000000E+00 -6.09767820E-02
 -9.24305416E-02  0.00000000E+00 -4.97940817E-02  1.98305098E-02 -2.17204841E-01
 -2.31532866E-02  9.51243224E-02  0.00000000E+00  6.09767820E-02 -9.24305416E-02
  0.00000000E+00  4.97940817E-02  1.98305098E-02 -3.84772077E-01 -5.07012418E-02
  1.30073259E-02 -4.88801664E-02  0.00000000E+00  0.00000000E+00 -1.53139341E-01
  0.00000000E+00  0.00000000E+00 -3.64916984E-02  0.00000000E+00  0.00000000E+00
  2.06662626E-01 -1.39951643E-01  1.31817237E-01  1.89622256E-01  0.00000000E+00
  0.00000000E+00  0.00000000E+00 -1.21909764E-01  1.12412762E-01  2.14977272E-02
  0.00000000E+00  0.00000000E+00  0.00000000E+00  2.17204841E-01  2.31532866E-02
 -9.51243224E-02  0.00000000E+00 -6.09767820E-02 -9.24305416E-02  0.00000000E+00
 -4.97940817E-02  1.98305098E-02  2.17204841E-01  2.31532866E-02 -9.51243224E-02
  0.00000000E+00  6.09767820E-02 -9.24305416E-02  0.00000000E+00  4.97940817E-02
  1.98305098E-02  5.73124157E-01 -2.16845569E-02  1.21924972E-02 -2.79840314E-02
  0.00000000E+00  0.00000000E+00  8.09464463E-02  0.00000000E+00  0.00000000E+00
  2.73256081E-02  0.00000000E+00  0.00000000E+00 -1.16808407E-01 -2.40927265E-01
  1.84429269E-02  4.64284104E-02  0.00000000E+00  0.00000000E+00  0.00000000E+00
 -1.51326826E-01  8.11689004E-02  1.82192627E-02  0.00000000E+00  0.00000000E+00
  0.00000000E+00  1.55576451E-01  2.58044754E-02 -5.33659459E-02  0.00000000E+00
  4.08028462E-02  9.93816689E-02  0.00000000E+00  5.65537177E-02  1.17469170E-02
  1.55576451E-01  2.58044754E-02 -5.33659459E-02  0.00000000E+00 -4.08028462E-02
  9.93816689E-02  0.00000000E+00 -5.65537177E-02  1.17469170E-02 -5.73124157E-01
  2.16845569E-02 -1.21924972E-02  2.79840314E-02  0.00000000E+00  0.00000000E+00
  8.09464463E-02  0.00000000E+00  0.00000000E+00  2.73256081E-02  0.00000000E+00
  0.00000000E+00 -1.16808407E-01  2.40927265E-01 -1.84429269E-02 -4.64284104E-02
  0.00000000E+00  0.00000000E+00  0.00000000E+00  1.51326826E-01 -8.11689004E-02
 -1.82192627E-02  0.00000000E+00  0.00000000E+00  0.00000000E+00 -1.55576451E-01
 -2.58044754E-02  5.33659459E-02  0.00000000E+00  4.08028462E-02  9.93816689E-02
  0.00000000E+00  5.65537177E-02  1.17469170E-02 -1.55576451E-01 -2.58044754E-02
  5.33659459E-02  0.00000000E+00 -4.08028462E-02  9.93816689E-02  0.00000000E+00
 -5.65537177E-02  1.17469170E-02  4.38951371E-02  1.23656895E-03  8.55761231E-02
 -3.36084025E-02  0.00000000E+00  0.00000000E+00 -1.54108890E-01  0.00000000E+00
  0.00000000E+00  1.04791730E-01  0.00000000E+00  0.00000000E+00 -1.85825722E-01
  4.02840162E-01 -2.11906289E-01 -6.44149263E-02  0.00000000E+00  0.00000000E+00
  0.00000000E+00  1.61397616E-01  3.93801318E-02 -1.16001243E-01  0.00000000E+00
  0.00000000E+00  0.00000000E+00  3.23824747E-02  5.11128396E-02 -1.02834337E-01
  0.00000000E+00  2.09514605E-01  2.88472083E-01  0.00000000E+00 -7.56774647E-02
 -6.29779404E-02  3.23824747E-02  5.11128396E-02 -1.02834337E-01  0.00000000E+00
 -2.09514605E-01  2.88472083E-01  0.00000000E+00  7.56774647E-02 -6.29779404E-02
 -4.38951371E-02 -1.23656895E-03 -8.55761231E-02  3.36084025E-02  0.00000000E+00
  0.00000000E+00 -1.54108890E-01  0.00000000E+00  0.00000000E+00  1.04791730E-01
  0.00000000E+00  0.00000000E+00 -1.85825722E-01 -4.02840162E-01  2.11906289E-01
  6.44149263E-02  0.00000000E+00  0.00000000E+00  0.00000000E+00 -1.61397616E-01
 -3.93801318E-02  1.16001243E-01  0.00000000E+00  0.00000000E+00  0.00000000E+00
 -3.23824747E-02 -5.11128396E-02  1.02834337E-01  0.00000000E+00  2.09514605E-01
  2.88472083E-01  0.00000000E+00 -7.56774647E-02 -6.29779404E-02 -3.23824747E-02
 -5.11128396E-02  1.02834337E-01  0.00000000E+00 -2.09514605E-01  2.88472083E-01
  0.00000000E+00  7.56774647E-02 -6.29779404E-02  1.96341095E-02  3.20377324E-02
 -1.13612605E-02  3.68172279E-02  0.00000000E+00  0.00000000E+00  4.75368201E-01
  0.00000000E+00  0.00000000E+00 -1.18254690E-01  0.00000000E+00  0.00000000E+00
  1.59069563E-01  1.45005170E-01 -2.92887566E-01  2.10634269E-01  0.00000000E+00
  0.00000000E+00  0.00000000E+00  8.12652573E-02  1.51367782E-01 -3.13067114E-01
  0.00000000E+00  0.00000000E+00  0.00000000E+00 -7.56556050E-02  2.88518192E-02
  1.05433566E-01  0.00000000E+00 -9.15294454E-02  7.94115207E-02  0.00000000E+00
  3.49718213E-01 -1.85129412E-01 -7.56556050E-02  2.88518192E-02  1.05433566E-01
  0.00000000E+00  9.15294454E-02  7.94115207E-02  0.00000000E+00 -3.49718213E-01
 -1.85129412E-01 -1.96341095E-02 -3.20377324E-02  1.13612605E-02 -3.68172279E-02
  0.00000000E+00  0.00000000E+00  4.75368201E-01  0.00000000E+00  0.00000000E+00
 -1.18254690E-01  0.00000000E+00  0.00000000E+00  1.59069563E-01 -1.45005170E-01
  2.92887566E-01 -2.10634269E-01  0.00000000E+00  0.00000000E+00  0.00000000E+00
 -8.12652573E-02 -1.51367782E-01  3.13067114E-01  0.00000000E+00  0.00000000E+00
  0.00000000E+00  7.56556050E-02 -2.88518192E-02 -1.05433566E-01  0.00000000E+00
 -9.15294454E-02  7.94115207E-02  0.00000000E+00  3.49718213E-01 -1.85129412E-01
  7.56556050E-02 -2.88518192E-02 -1.05433566E-01  0.00000000E+00  9.15294454E-02
  7.94115207E-02  0.00000000E+00 -3.49718213E-01 -1.85129412E-01 -9.21833259E-02
  3.94807412E-01 -4.29384482E-02  2.42343968E-03  0.00000000E+00  0.00000000E+00
 -4.70100039E-01  0.00000000E+00  0.00000000E+00 -1.26321644E-01  0.00000000E+00
  0.00000000E+00  8.09826042E-02  6.39320106E-02  2.13297518E-01 -2.26583134E-01
  0.00000000E+00  0.00000000E+00  0.00000000E+00 -3.44325306E-01  1.54035640E-02
 -1.05208581E-01  0.00000000E+00  0.00000000E+00  0.00000000E+00  6.46392421E-02
 -2.06183629E-02  7.89800691E-02  0.00000000E+00 -3.21813586E-01  3.51966931E-01
  0.00000000E+00  2.48717446E-01  4.47845009E-02  6.46392421E-02 -2.06183629E-02
  7.89800691E-02  0.00000000E+00  3.21813586E-01  3.51966931E-01  0.00000000E+00
 -2.48717446E-01  4.47845009E-02  9.21833259E-02 -3.94807412E-01  4.29384482E-02
 -2.42343968E-03  0.00000000E+00  0.00000000E+00 -4.70100039E-01  0.00000000E+00
  0.00000000E+00 -1.26321644E-01  0.00000000E+00  0.00000000E+00  8.09826042E-02
 -6.39320106E-02 -2.13297518E-01  2.26583134E-01  0.00000000E+00  0.00000000E+00
  0.00000000E+00  3.44325306E-01 -1.54035640E-02  1.05208581E-01  0.00000000E+00
  0.00000000E+00  0.00000000E+00 -6.46392421E-02  2.06183629E-02 -7.89800691E-02
  0.00000000E+00 -3.21813586E-01  3.51966931E-01  0.00000000E+00  2.48717446E-01
  4.47845009E-02 -6.46392421E-02  2.06183629E-02 -7.89800691E-02  0.00000000E+00
  3.21813586E-01  3.51966931E-01  0.00000000E+00 -2.48717446E-01  4.47845009E-02
  8.50246498E-04 -4.62081517E-01  2.37386677E-02  4.77071741E-02  0.00000000E+00
  0.00000000E+00 -3.45129807E-01  0.00000000E+00  0.00000000E+00 -1.70440827E-02
  0.00000000E+00  0.00000000E+00  1.24853363E-01 -5.02830971E-01  2.29760583E-01
  5.91423962E-02  0.00000000E+00  0.00000000E+00  0.00000000E+00  7.58835665E-01
  5.36914007E-02 -2.77836096E-01  0.00000000E+00  0.00000000E+00  0.00000000E+00
  9.05707321E-02 -2.87911840E-02  5.55727745E-02  0.00000000E+00 -2.43965660E-01
  2.06749595E-01  0.00000000E+00 -1.12255044E-01 -3.54153583E-01  9.05707321E-02
 -2.87911840E-02  5.55727745E-02  0.00000000E+00  2.43965660E-01  2.06749595E-01
  0.00000000E+00  1.12255044E-01 -3.54153583E-01 -8.50246498E-04  4.62081517E-01
 -2.37386677E-02 -4.77071741E-02  0.00000000E+00  0.00000000E+00 -3.45129807E-01
  0.00000000E+00  0.00000000E+00 -1.70440827E-02  0.00000000E+00  0.00000000E+00
  1.24853363E-01  5.02830971E-01 -2.29760583E-01 -5.91423962E-02  0.00000000E+00
  0.00000000E+00  0.00000000E+00 -7.58835665E-01 -5.36914007E-02  2.77836096E-01
  0.00000000E+00  0.00000000E+00  0.00000000E+00 -9.05707321E-02  2.87911840E-02
 -5.55727745E-02  0.00000000E+00 -2.43965660E-01  2.06749595E-01  0.00000000E+00
 -1.12255044E-01 -3.54153583E-01 -9.05707321E-02  2.87911840E-02 -5.55727745E-02
  0.00000000E+00  2.43965660E-01  2.06749595E-01  0.00000000E+00  1.12255044E-01
 -3.54153583E-01  1.68206550E-04 -8.55572165E-02  1.60393224E-01 -2.27528220E-02
  0.00000000E+00  0.00000000E+00 -2.40749527E-01  0.00000000E+00  0.00000000E+00
  3.50297046E-01  0.00000000E+00  0.00000000E+00 -4.71734743E-01 -6.66554470E-02
 -7.71360360E-02  1.34860280E-02  0.00000000E+00  0.00000000E+00  0.00000000E+00
  3.01549238E-01  4.73570561E-01  1.69408233E-01  0.00000000E+00  0.00000000E+00
  0.00000000E+00 -3.47799742E-01  4.38460661E-01 -3.94926617E-01  0.00000000E+00
 -3.22989657E-01 -1.74153533E-01  0.00000000E+00  3.37320020E-01  2.28664241E-01
 -3.47799742E-01  4.38460661E-01 -3.94926617E-01  0.00000000E+00  3.22989657E-01
 -1.74153533E-01  0.00000000E+00 -3.37320020E-01  2.28664241E-01 -1.68206550E-04
  8.55572165E-02 -1.60393224E-01  2.27528220E-02  0.00000000E+00  0.00000000E+00
 -2.40749527E-01  0.00000000E+00  0.00000000E+00  3.50297046E-01  0.00000000E+00
  0.00000000E+00 -4.71734743E-01  6.66554470E-02  7.71360360E-02 -1.34860280E-02
  0.00000000E+00  0.00000000E+00  0.00000000E+00 -3.01549238E-01 -4.73570561E-01
 -1.69408233E-01  0.00000000E+00  0.00000000E+00  0.00000000E+00  3.47799742E-01
 -4.38460661E-01  3.94926617E-01  0.00000000E+00 -3.22989657E-01 -1.74153533E-01
  0.00000000E+00  3.37320020E-01  2.28664241E-01  3.47799742E-01 -4.38460661E-01
  3.94926617E-01  0.00000000E+00  3.22989657E-01 -1.74153533E-01  0.00000000E+00
 -3.37320020E-01  2.28664241E-01 -2.16577488E-01  1.23155492E+00  1.68872423E-01
  3.27224114E-02  0.00000000E+00  0.00000000E+00 -1.98067283E-01  0.00000000E+00
  0.00000000E+00  2.03956406E-01  0.00000000E+00  0.00000000E+00  3.91844410E-02
 -1.00713504E+00 -6.60994631E-01  9.91846233E-02  0.00000000E+00  0.00000000E+00
  0.00000000E+00  1.27335969E-01  3.72804225E-02 -1.99771273E-01  0.00000000E+00
  0.00000000E+00  0.00000000E+00 -1.91373485E-01  9.45404562E-02 -1.39203744E-02
  0.00000000E+00  3.01600560E-01  4.45556591E-03  0.00000000E+00 -1.63272784E-01
 -1.83098207E-01 -1.91373485E-01  9.45404562E-02 -1.39203744E-02  0.00000000E+00
 -3.01600560E-01  4.45556591E-03  0.00000000E+00  1.63272784E-01 -1.83098207E-01
  2.16577488E-01 -1.23155492E+00 -1.68872423E-01 -3.27224114E-02  0.00000000E+00
  0.00000000E+00 -1.98067283E-01  0.00000000E+00  0.00000000E+00  2.03956406E-01
  0.00000000E+00  0.00000000E+00  3.91844410E-02  1.00713504E+00  6.60994631E-01
 -9.91846233E-02  0.00000000E+00  0.00000000E+00  0.00000000E+00 -1.27335969E-01
 -3.72804225E-02  1.99771273E-01  0.00000000E+00  0.00000000E+00  0.00000000E+00
  1.91373485E-01 -9.45404562E-02  1.39203744E-02  0.00000000E+00  3.01600560E-01
  4.45556591E-03  0.00000000E+00 -1.63272784E-01 -1.83098207E-01  1.91373485E-01
 -9.45404562E-02  1.39203744E-02  0.00000000E+00 -3.01600560E-01  4.45556591E-03
  0.00000000E+00  1.63272784E-01 -1.83098207E-01  1.17168882E-01 -2.81529465E-01
  9.83933103E-02 -2.18461117E-02  0.00000000E+00  0.00000000E+00 -1.08827783E+00
  0.00000000E+00  0.00000000E+00  1.56624363E-01  0.00000000E+00  0.00000000E+00
  1.04386344E-01  2.85206069E-01 -3.95727065E-01  1.47284146E+00  0.00000000E+00
  0.00000000E+00  0.00000000E+00 -6.19435111E-01  7.06240129E-02 -5.56946383E-03
  0.00000000E+00  0.00000000E+00  0.00000000E+00  4.98934585E-02 -5.08182856E-03
  1.87733671E-01  0.00000000E+00 -8.83904894E-03 -3.07688614E-01  0.00000000E+00
  1.95245416E-02 -2.70498275E-01  4.98934585E-02 -5.08182856E-03  1.87733671E-01
  0.00000000E+00  8.83904894E-03 -3.07688614E-01  0.00000000E+00 -1.95245416E-02
 -2.70498275E-01 -1.17168882E-01  2.81529465E-01 -9.83933103E-02  2.18461117E-02
  0.00000000E+00  0.00000000E+00 -1.08827783E+00  0.00000000E+00  0.00000000E+00
  1.56624363E-01  0.00000000E+00  0.00000000E+00  1.04386344E-01 -2.85206069E-01
  3.95727065E-01 -1.47284146E+00  0.00000000E+00  0.00000000E+00  0.00000000E+00
  6.19435111E-01 -7.06240129E-02  5.56946383E-03  0.00000000E+00  0.00000000E+00
  0.00000000E+00 -4.98934585E-02  5.08182856E-03 -1.87733671E-01  0.00000000E+00
 -8.83904894E-03 -3.07688614E-01  0.00000000E+00  1.95245416E-02 -2.70498275E-01
 -4.98934585E-02  5.08182856E-03 -1.87733671E-01  0.00000000E+00  8.83904894E-03
 -3.07688614E-01  0.00000000E+00 -1.95245416E-02 -2.70498275E-01 -1.36590219E-01
  8.12066528E-02 -2.57341964E-01  4.87245916E-02  0.00000000E+00  0.00000000E+00
 -3.43044164E-01  0.00000000E+00  0.00000000E+00 -3.36082061E-01  0.00000000E+00
  0.00000000E+00 -3.18994829E-02  1.36754328E-01 -1.77083513E+00 -5.93163469E-01
  0.00000000E+00  0.00000000E+00  0.00000000E+00  6.38020798E-01 -3.52456565E-01
  1.56641246E-01  0.00000000E+00  0.00000000E+00  0.00000000E+00  1.46547893E+00
 -1.00994755E-01 -1.96648741E-01  0.00000000E+00 -5.64371423E-01 -6.13173436E-01
  0.00000000E+00  1.96234820E-01  3.06222277E-01  1.46547893E+00 -1.00994755E-01
 -1.96648741E-01  0.00000000E+00  5.64371423E-01 -6.13173436E-01  0.00000000E+00
 -1.96234820E-01  3.06222277E-01  1.36590219E-01 -8.12066528E-02  2.57341964E-01
 -4.87245916E-02  0.00000000E+00  0.00000000E+00 -3.43044164E-01  0.00000000E+00
  0.00000000E+00 -3.36082061E-01  0.00000000E+00  0.00000000E+00 -3.18994829E-02
 -1.36754328E-01  1.77083513E+00  5.93163469E-01  0.00000000E+00  0.00000000E+00
  0.00000000E+00 -6.38020798E-01  3.52456565E-01 -1.56641246E-01  0.00000000E+00
  0.00000000E+00  0.00000000E+00 -1.46547893E+00  1.00994755E-01  1.96648741E-01
  0.00000000E+00 -5.64371423E-01 -6.13173436E-01  0.00000000E+00  1.96234820E-01
  3.06222277E-01 -1.46547893E+00  1.00994755E-01  1.96648741E-01  0.00000000E+00
  5.64371423E-01 -6.13173436E-01  0.00000000E+00 -1.96234820E-01  3.06222277E-01
  2.75644923E-01  7.51188690E-01 -3.28810895E-01  1.08613037E-01  0.00000000E+00
  0.00000000E+00 -2.38616911E-01  0.00000000E+00  0.00000000E+00 -8.06681871E-01
  0.00000000E+00  0.00000000E+00 -6.91587626E-02  8.61306532E-02  9.38068334E-01
  1.59205848E+00  0.00000000E+00  0.00000000E+00  0.00000000E+00  1.50024133E+00
 -1.61292283E+00 -7.78494016E-01  0.00000000E+00  0.00000000E+00  0.00000000E+00
  2.94279894E-02 -2.39661467E-01 -4.53449179E-01  0.00000000E+00  4.73526077E-01
  6.79428270E-02  0.00000000E+00  6.48602597E-01  1.26024282E+00  2.94279894E-02
 -2.39661467E-01 -4.53449179E-01  0.00000000E+00 -4.73526077E-01  6.79428270E-02
  0.00000000E+00 -6.48602597E-01  1.26024282E+00 -2.75644923E-01 -7.51188690E-01
  3.28810895E-01 -1.08613037E-01  0.00000000E+00  0.00000000E+00 -2.38616911E-01
  0.00000000E+00  0.00000000E+00 -8.06681871E-01  0.00000000E+00  0.00000000E+00
 -6.91587626E-02 -8.61306532E-02 -9.38068334E-01 -1.59205848E+00  0.00000000E+00
  0.00000000E+00  0.00000000E+00 -1.50024133E+00  1.61292283E+00  7.78494016E-01
  0.00000000E+00  0.00000000E+00  0.00000000E+00 -2.94279894E-02  2.39661467E-01
  4.53449179E-01  0.00000000E+00  4.73526077E-01  6.79428270E-02  0.00000000E+00
  6.48602597E-01  1.26024282E+00 -2.94279894E-02  2.39661467E-01  4.53449179E-01
  0.00000000E+00 -4.73526077E-01  6.79428270E-02  0.00000000E+00 -6.48602597E-01
  1.26024282E+00  3.89965890E-01  1.48379284E+00 -7.50928097E-01  7.46330877E-01
  0.00000000E+00  0.00000000E+00  1.15611761E-01  0.00000000E+00  0.00000000E+00
  6.44695943E-01  0.00000000E+00  0.00000000E+00  5.19516988E-01  8.41957433E-01
  9.97991571E-01  3.26213913E-01  0.00000000E+00  0.00000000E+00  0.00000000E+00
  1.24239506E+00 -1.54849781E+00  4.47887667E+00  0.00000000E+00  0.00000000E+00
  0.00000000E+00  2.74478642E-01  1.43343583E-01 -6.11725774E-01  0.00000000E+00
  2.20531379E-01  6.94134284E-02  0.00000000E+00  1.20828286E+00 -2.24447528E+00
  2.74478642E-01  1.43343583E-01 -6.11725774E-01  0.00000000E+00 -2.20531379E-01
  6.94134284E-02  0.00000000E+00 -1.20828286E+00 -2.24447528E+00 -3.89965890E-01
 -1.48379284E+00  7.50928097E-01 -7.46330877E-01  0.00000000E+00  0.00000000E+00
  1.15611761E-01  0.00000000E+00  0.00000000E+00  6.44695943E-01  0.00000000E+00
  0.00000000E+00  5.19516988E-01 -8.41957433E-01 -9.97991571E-01 -3.26213913E-01
  0.00000000E+00  0.00000000E+00  0.00000000E+00 -1.24239506E+00  1.54849781E+00
 -4.47887667E+00  0.00000000E+00  0.00000000E+00  0.00000000E+00 -2.74478642E-01
 -1.43343583E-01  6.11725774E-01  0.00000000E+00  2.20531379E-01  6.94134284E-02
  0.00000000E+00  1.20828286E+00 -2.24447528E+00 -2.74478642E-01 -1.43343583E-01
  6.11725774E-01  0.00000000E+00 -2.20531379E-01  6.94134284E-02  0.00000000E+00
 -1.20828286E+00 -2.24447528E+00 -1.63654350E-01 -4.97829957E-01  1.33717879E+00
 -1.35294135E+00  0.00000000E+00  0.00000000E+00  7.24731485E-02  0.00000000E+00
  0.00000000E+00  2.48095675E+00  0.00000000E+00  0.00000000E+00 -2.95917646E+00
 -4.35107629E-01 -7.48957385E-02 -6.73881619E-01  0.00000000E+00  0.00000000E+00
  0.00000000E+00  3.80021097E-01 -2.91777329E+00 -7.94797380E-02  0.00000000E+00
  0.00000000E+00  0.00000000E+00  8.58051844E-02  5.20866751E-01  3.09839520E+00
  0.00000000E+00  9.66798151E-02 -1.28306435E-01  0.00000000E+00  1.11433135E+00
  7.81737417E-02  8.58051844E-02  5.20866751E-01  3.09839520E+00  0.00000000E+00
 -9.66798151E-02 -1.28306435E-01  0.00000000E+00 -1.11433135E+00  7.81737417E-02
  1.63654350E-01  4.97829957E-01 -1.33717879E+00  1.35294135E+00  0.00000000E+00
  0.00000000E+00  7.24731485E-02  0.00000000E+00  0.00000000E+00  2.48095675E+00
  0.00000000E+00  0.00000000E+00 -2.95917646E+00  4.35107629E-01  7.48957385E-02
  6.73881619E-01  0.00000000E+00  0.00000000E+00  0.00000000E+00 -3.80021097E-01
  2.91777329E+00  7.94797380E-02  0.00000000E+00  0.00000000E+00  0.00000000E+00
 -8.58051844E-02 -5.20866751E-01 -3.09839520E+00  0.00000000E+00  9.66798151E-02
 -1.28306435E-01  0.00000000E+00  1.11433135E+00  7.81737417E-02 -8.58051844E-02
 -5.20866751E-01 -3.09839520E+00  0.00000000E+00 -9.66798151E-02 -1.28306435E-01
  0.00000000E+00 -1.11433135E+00  7.81737417E-02  6.26469778E-01  2.49851444E+00
 -2.57035103E+00 -1.45776735E+00  0.00000000E+00  0.00000000E+00 -8.45363423E-02
  0.00000000E+00  0.00000000E+00 -3.05782213E+00  0.00000000E+00  0.00000000E+00
 -3.37077718E+00  1.12689414E+00  6.31920977E-01  1.47674888E+00  0.00000000E+00
  0.00000000E+00  0.00000000E+00  3.00682550E+00  5.59011755E+00  2.71978514E+00
  0.00000000E+00  0.00000000E+00  0.00000000E+00  1.45604196E-01 -1.02897108E+00
  3.31251074E+00  0.00000000E+00 -9.03832357E-02 -5.22320316E-02  0.00000000E+00
 -1.01238063E+00  8.06920270E-01  1.45604196E-01 -1.02897108E+00  3.31251074E+00
  0.00000000E+00  9.03832357E-02 -5.22320316E-02  0.00000000E+00  1.01238063E+00
  8.06920270E-01 -6.26469778E-01 -2.49851444E+00  2.57035103E+00  1.45776735E+00
  0.00000000E+00  0.00000000E+00 -8.45363423E-02  0.00000000E+00  0.00000000E+00
 -3.05782213E+00  0.00000000E+00  0.00000000E+00 -3.37077718E+00 -1.12689414E+00
 -6.31920977E-01 -1.47674888E+00  0.00000000E+00  0.00000000E+00  0.00000000E+00
 -3.00682550E+00 -5.59011755E+00 -2.71978514E+00  0.00000000E+00  0.00000000E+00
  0.00000000E+00 -1.45604196E-01  1.02897108E+00 -3.31251074E+00  0.00000000E+00
 -9.03832357E-02 -5.22320316E-02  0.00000000E+00 -1.01238063E+00  8.06920270E-01
 -1.45604196E-01  1.02897108E+00 -3.31251074E+00  0.00000000E+00  9.03832357E-02
 -5.22320316E-02  0.00000000E+00  1.01238063E+00  8.06920270E-01 -3.67158941E-01
 -1.67874745E+00 -1.80232624E+00  2.12296001E+01  0.00000000E+00  0.00000000E+00
  5.89731676E-02  0.00000000E+00  0.00000000E+00 -2.19006313E+01  0.00000000E+00
  0.00000000E+00 -9.90183819E+00 -6.71741839E-01 -3.23789736E-01  3.66098428E-02
  0.00000000E+00  0.00000000E+00  0.00000000E+00 -4.50534982E+00 -8.02785315E+00
 -7.33137757E-01  0.00000000E+00  0.00000000E+00  0.00000000E+00  1.18223539E-01
  1.93179028E+01  3.95750152E+00  0.00000000E+00  2.04691218E-01  2.53676606E-01
  0.00000000E+00 -4.92863924E+00 -2.90564377E+00  1.18223539E-01  1.93179028E+01
  3.95750152E+00  0.00000000E+00 -2.04691218E-01  2.53676606E-01  0.00000000E+00
  4.92863924E+00 -2.90564377E+00  3.67158941E-01  1.67874745E+00  1.80232624E+00
 -2.12296001E+01  0.00000000E+00  0.00000000E+00  5.89731676E-02  0.00000000E+00
  0.00000000E+00 -2.19006313E+01  0.00000000E+00  0.00000000E+00 -9.90183819E+00
  6.71741839E-01  3.23789736E-01 -3.66098428E-02  0.00000000E+00  0.00000000E+00
  0.00000000E+00  4.50534982E+00  8.02785315E+00  7.33137757E-01  0.00000000E+00
  0.00000000E+00  0.00000000E+00 -1.18223539E-01 -1.93179028E+01 -3.95750152E+00
  0.00000000E+00  2.04691218E-01  2.53676606E-01  0.00000000E+00 -4.92863924E+00
 -2.90564377E+00 -1.18223539E-01 -1.93179028E+01 -3.95750152E+00  0.00000000E+00
 -2.04691218E-01  2.53676606E-01  0.00000000E+00  4.92863924E+00 -2.90564377E+00
 -3.03497205E-02 -1.01563162E-01 -6.28202417E+00  4.96908598E+01  0.00000000E+00
  0.00000000E+00 -5.86627531E-02  0.00000000E+00  0.00000000E+00  2.09137248E+01
  0.00000000E+00  0.00000000E+00 -1.26850908E+01  2.15361479E-01 -3.22037842E-01
 -4.70876522E-01  0.00000000E+00  0.00000000E+00  0.00000000E+00 -1.19905240E-01
  6.71516664E+00 -4.54392149E+00  0.00000000E+00  0.00000000E+00  0.00000000E+00
 -3.27025957E-01 -1.71194342E+01  2.73707929E+00  0.00000000E+00 -1.65868245E-01
 -1.85393476E-01  0.00000000E+00  2.50395476E+00  3.30811127E+00 -3.27025957E-01
 -1.71194342E+01  2.73707929E+00  0.00000000E+00  1.65868245E-01 -1.85393476E-01
  0.00000000E+00 -2.50395476E+00  3.30811127E+00  3.03497205E-02  1.01563162E-01
  6.28202417E+00 -4.96908598E+01  0.00000000E+00  0.00000000E+00 -5.86627531E-02
  0.00000000E+00  0.00000000E+00  2.09137248E+01  0.00000000E+00  0.00000000E+00
 -1.26850908E+01 -2.15361479E-01  3.22037842E-01  4.70876522E-01  0.00000000E+00
  0.00000000E+00  0.00000000E+00  1.19905240E-01 -6.71516664E+00  4.54392149E+00
  0.00000000E+00  0.00000000E+00  0.00000000E+00  3.27025957E-01  1.71194342E+01
 -2.73707929E+00  0.00000000E+00 -1.65868245E-01 -1.85393476E-01  0.00000000E+00
  2.50395476E+00  3.30811127E+00  3.27025957E-01  1.71194342E+01 -2.73707929E+00
  0.00000000E+00  1.65868245E-01 -1.85393476E-01  0.00000000E+00 -2.50395476E+00
  3.30811127E+00  3.46640639E-02  2.17388097E-01  1.48496703E+02  2.05581498E+01
  0.00000000E+00  0.00000000E+00  7.80711303E-02  0.00000000E+00  0.00000000E+00
 -5.49715478E+01  0.00000000E+00  0.00000000E+00 -3.50071341E+00 -8.55986747E-02
 -2.70906611E-01  3.47397262E-01  0.00000000E+00  0.00000000E+00  0.00000000E+00
  8.08206849E+00  1.16059841E+01  3.28018259E+01  0.00000000E+00  0.00000000E+00
  0.00000000E+00  2.00368316E-01 -2.98685723E+01  2.29307007E-01  0.00000000E+00
 -2.15960397E-01  2.58600383E-02  0.00000000E+00  8.11652829E+00  3.66762873E+00
  2.00368316E-01 -2.98685723E+01  2.29307007E-01  0.00000000E+00  2.15960397E-01
  2.58600383E-02  0.00000000E+00 -8.11652829E+00  3.66762873E+00 -3.46640639E-02
 -2.17388097E-01 -1.48496703E+02 -2.05581498E+01  0.00000000E+00  0.00000000E+00
  7.80711303E-02  0.00000000E+00  0.00000000E+00 -5.49715478E+01  0.00000000E+00
  0.00000000E+00 -3.50071341E+00  8.55986747E-02  2.70906611E-01 -3.47397262E-01
  0.00000000E+00  0.00000000E+00  0.00000000E+00 -8.08206849E+00 -1.16059841E+01
 -3.28018259E+01  0.00000000E+00  0.00000000E+00  0.00000000E+00 -2.00368316E-01
  2.98685723E+01 -2.29307007E-01  0.00000000E+00 -2.15960397E-01  2.58600383E-02
  0.00000000E+00  8.11652829E+00  3.66762873E+00 -2.00368316E-01  2.98685723E+01
 -2.29307007E-01  0.00000000E+00  2.15960397E-01  2.58600383E-02  0.00000000E+00
 -8.11652829E+00  3.66762873E+00  0.00000000E+00  0.00000000E+00  0.00000000E+00
  0.00000000E+00  0.00000000E+00  7.75240064E-02  0.00000000E+00  0.00000000E+00
  1.58834607E-01  0.00000000E+00  0.00000000E+00  1.46459723E-01  0.00000000E+00
  0.00000000E+00  0.00000000E+00  0.00000000E+00  0.00000000E+00  0.00000000E+00
 -3.05726070E-02  0.00000000E+00  0.00000000E+00  0.00000000E+00  0.00000000E+00
  0.00000000E+00 -6.53404791E-02  5.62512088E-02  7.00295866E-02  3.39983136E-02
  0.00000000E+00  1.32457185E-02 -3.07748437E-02  0.00000000E+00  7.10713694E-02
 -5.07833662E-02 -5.62512088E-02 -7.00295866E-02 -3.39983136E-02  0.00000000E+00
  1.32457185E-02  3.07748437E-02  0.00000000E+00  7.10713694E-02  5.07833662E-02
  0.00000000E+00  0.00000000E+00  0.00000000E+00  0.00000000E+00  0.00000000E+00
  7.75240064E-02  0.00000000E+00  0.00000000E+00  1.58834607E-01  0.00000000E+00
  0.00000000E+00  1.46459723E-01  0.00000000E+00  0.00000000E+00  0.00000000E+00
  0.00000000E+00  0.00000000E+00  0.00000000E+00  3.05726070E-02  0.00000000E+00
  0.00000000E+00  0.00000000E+00  0.00000000E+00  0.00000000E+00  6.53404791E-02
 -5.62512088E-02 -7.00295866E-02 -3.39983136E-02  0.00000000E+00  1.32457185E-02
 -3.07748437E-02  0.00000000E+00  7.10713694E-02 -5.07833662E-02  5.62512088E-02
  7.00295866E-02  3.39983136E-02  0.00000000E+00  1.32457185E-02  3.07748437E-02
  0.00000000E+00  7.10713694E-02  5.07833662E-02  0.00000000E+00  0.00000000E+00
  0.00000000E+00  0.00000000E+00  0.00000000E+00 -9.08584061E-02  0.00000000E+00
  0.00000000E+00 -9.98326891E-03  0.00000000E+00  0.00000000E+00  1.31165178E-01
  0.00000000E+00  0.00000000E+00  0.00000000E+00  0.00000000E+00  0.00000000E+00
  0.00000000E+00  2.15527022E-01  0.00000000E+00  0.00000000E+00  0.00000000E+00
  0.00000000E+00  0.00000000E+00  2.02687407E-01  6.49763238E-02  4.91513460E-02
  3.78765586E-02  0.00000000E+00  1.65892923E-02  1.13908345E-01  0.00000000E+00
  6.54972506E-02  1.00978759E-01 -6.49763238E-02 -4.91513460E-02 -3.78765586E-02
  0.00000000E+00  1.65892923E-02 -1.13908345E-01  0.00000000E+00  6.54972506E-02
 -1.00978759E-01  0.00000000E+00  0.00000000E+00  0.00000000E+00  0.00000000E+00
  0.00000000E+00 -9.08584061E-02  0.00000000E+00  0.00000000E+00 -9.98326891E-03
  0.00000000E+00  0.00000000E+00  1.31165178E-01  0.00000000E+00  0.00000000E+00
  0.00000000E+00  0.00000000E+00  0.00000000E+00  0.00000000E+00 -2.15527022E-01
  0.00000000E+00  0.00000000E+00  0.00000000E+00  0.00000000E+00  0.00000000E+00
 -2.02687407E-01 -6.49763238E-02 -4.91513460E-02 -3.78765586E-02  0.00000000E+00
  1.65892923E-02  1.13908345E-01  0.00000000E+00  6.54972506E-02  1.00978759E-01
  6.49763238E-02  4.91513460E-02  3.78765586E-02  0.00000000E+00  1.65892923E-02
 -1.13908345E-01  0.00000000E+00  6.54972506E-02 -1.00978759E-01  0.00000000E+00
  0.00000000E+00  0.00000000E+00  0.00000000E+00  0.00000000E+00 -2.62146440E-01
  0.00000000E+00  0.00000000E+00 -8.32583219E-02  0.00000000E+00  0.00000000E+00
  1.68213131E-01  0.00000000E+00  0.00000000E+00  0.00000000E+00  0.00000000E+00
  0.00000000E+00  0.00000000E+00 -2.46930464E-01  0.00000000E+00  0.00000000E+00
  0.00000000E+00  0.00000000E+00  0.00000000E+00 -2.66699023E-02 -1.45551184E-01
  4.86502203E-03  5.11748446E-02  0.00000000E+00  1.89294564E-01  4.17097684E-02
  0.00000000E+00  7.09586920E-02  6.90588356E-03  1.45551184E-01 -4.86502203E-03
 -5.11748446E-02  0.00000000E+00  1.89294564E-01 -4.17097684E-02  0.00000000E+00
  7.09586920E-02 -6.90588356E-03  0.00000000E+00  0.00000000E+00  0.00000000E+00
  0.00000000E+00  0.00000000E+00 -2.62146440E-01  0.00000000E+00  0.00000000E+00
 -8.32583219E-02  0.00000000E+00  0.00000000E+00  1.68213131E-01  0.00000000E+00
  0.00000000E+00  0.00000000E+00  0.00000000E+00  0.00000000E+00  0.00000000E+00
  2.46930464E-01  0.00000000E+00  0.00000000E+00  0.00000000E+00  0.00000000E+00
  0.00000000E+00  2.66699023E-02  1.45551184E-01 -4.86502203E-03 -5.11748446E-02
  0.00000000E+00  1.89294564E-01  4.17097684E-02  0.00000000E+00  7.09586920E-02
  6.90588356E-03 -1.45551184E-01  4.86502203E-03  5.11748446E-02  0.00000000E+00
  1.89294564E-01 -4.17097684E-02  0.00000000E+00  7.09586920E-02 -6.90588356E-03
  0.00000000E+00  0.00000000E+00  0.00000000E+00  0.00000000E+00  0.00000000E+00
  9.64155390E-04  0.00000000E+00  0.00000000E+00  1.81889024E-01  0.00000000E+00
  0.00000000E+00 -3.59850864E-01  0.00000000E+00  0.00000000E+00  0.00000000E+00
  0.00000000E+00  0.00000000E+00  0.00000000E+00 -1.13309617E-01  0.00000000E+00
  0.00000000E+00  0.00000000E+00  0.00000000E+00  0.00000000E+00  8.82314047E-02
  2.31067174E-01  4.95002353E-02 -1.25471843E-01  0.00000000E+00  3.28773891E-01
  7.16384099E-02  0.00000000E+00 -5.46629481E-03  1.85172777E-02 -2.31067174E-01
 -4.95002353E-02  1.25471843E-01  0.00000000E+00  3.28773891E-01 -7.16384099E-02
  0.00000000E+00 -5.46629481E-03 -1.85172777E-02  0.00000000E+00  0.00000000E+00
  0.00000000E+00  0.00000000E+00  0.00000000E+00  9.64155390E-04  0.00000000E+00
  0.00000000E+00  1.81889024E-01  0.00000000E+00  0.00000000E+00 -3.59850864E-01
  0.00000000E+00  0.00000000E+00  0.00000000E+00  0.00000000E+00  0.00000000E+00
  0.00000000E+00  1.13309617E-01  0.00000000E+00  0.00000000E+00  0.00000000E+00
  0.00000000E+00  0.00000000E+00 -8.82314047E-02 -2.31067174E-01 -4.95002353E-02
  1.25471843E-01  0.00000000E+00  3.28773891E-01  7.16384099E-02  0.00000000E+00
 -5.46629481E-03  1.85172777E-02  2.31067174E-01  4.95002353E-02 -1.25471843E-01
  0.00000000E+00  3.28773891E-01 -7.16384099E-02  0.00000000E+00 -5.46629481E-03
 -1.85172777E-02  0.00000000E+00  0.00000000E+00  0.00000000E+00  0.00000000E+00
  0.00000000E+00 -3.37794284E-01  0.00000000E+00  0.00000000E+00 -7.77361506E-03
  0.00000000E+00  0.00000000E+00 -4.27432937E-02  0.00000000E+00  0.00000000E+00
  0.00000000E+00  0.00000000E+00  0.00000000E+00  0.00000000E+00  4.62751187E-01
  0.00000000E+00  0.00000000E+00  0.00000000E+00  0.00000000E+00  0.00000000E+00
 -1.92949495E-01  9.41990296E-03 -3.20127066E-02 -2.34265841E-02  0.00000000E+00
  1.31901905E-01 -2.10616667E-01  0.00000000E+00  2.12768926E-02 -2.04367875E-01
 -9.41990296E-03  3.20127066E-02  2.34265841E-02  0.00000000E+00  1.31901905E-01
  2.10616667E-01  0.00000000E+00  2.12768926E-02  2.04367875E-01  0.00000000E+00
  0.00000000E+00  0.00000000E+00  0.00000000E+00  0.00000000E+00 -3.37794284E-01
  0.00000000E+00  0.00000000E+00 -7.77361506E-03  0.00000000E+00  0.00000000E+00
 -4.27432937E-02  0.00000000E+00  0.00000000E+00  0.00000000E+00  0.00000000E+00
  0.00000000E+00  0.00000000E+00 -4.62751187E-01  0.00000000E+00  0.00000000E+00
  0.00000000E+00  0.00000000E+00  0.00000000E+00  1.92949495E-01 -9.41990296E-03
  3.20127066E-02  2.34265841E-02  0.00000000E+00  1.31901905E-01 -2.10616667E-01
  0.00000000E+00  2.12768926E-02 -2.04367875E-01  9.41990296E-03 -3.20127066E-02
 -2.34265841E-02  0.00000000E+00  1.31901905E-01  2.10616667E-01  0.00000000E+00
  2.12768926E-02  2.04367875E-01  0.00000000E+00  0.00000000E+00  0.00000000E+00
  0.00000000E+00  0.00000000E+00 -2.43235277E-01  0.00000000E+00  0.00000000E+00
  2.00988978E-01  0.00000000E+00  0.00000000E+00 -9.72260647E-02  0.00000000E+00
  0.00000000E+00  0.00000000E+00  0.00000000E+00  0.00000000E+00  0.00000000E+00
  2.09309343E-02  0.00000000E+00  0.00000000E+00  0.00000000E+00  0.00000000E+00
  0.00000000E+00 -2.92999185E-01 -1.50948451E-02  1.53828219E-02 -5.75414331E-02
  0.00000000E+00 -1.72332592E-01  4.88529195E-01  0.00000000E+00 -2.89098258E-02
 -2.44836863E-01  1.50948451E-02 -1.53828219E-02  5.75414331E-02  0.00000000E+00
 -1.72332592E-01 -4.88529195E-01  0.00000000E+00 -2.89098258E-02  2.44836863E-01
  0.00000000E+00  0.00000000E+00  0.00000000E+00  0.00000000E+00  0.00000000E+00
 -2.43235277E-01  0.00000000E+00  0.00000000E+00  2.00988978E-01  0.00000000E+00
  0.00000000E+00 -9.72260647E-02  0.00000000E+00  0.00000000E+00  0.00000000E+00
  0.00000000E+00  0.00000000E+00  0.00000000E+00 -2.09309343E-02  0.00000000E+00
  0.00000000E+00  0.00000000E+00  0.00000000E+00  0.00000000E+00  2.92999185E-01
  1.50948451E-02 -1.53828219E-02  5.75414331E-02  0.00000000E+00 -1.72332592E-01
  4.88529195E-01  0.00000000E+00 -2.89098258E-02 -2.44836863E-01 -1.50948451E-02
  1.53828219E-02 -5.75414331E-02  0.00000000E+00 -1.72332592E-01 -4.88529195E-01
  0.00000000E+00 -2.89098258E-02  2.44836863E-01  0.00000000E+00  0.00000000E+00
  0.00000000E+00  0.00000000E+00  0.00000000E+00 -4.72612747E-01  0.00000000E+00
  0.00000000E+00  5.75859464E-01  0.00000000E+00  0.00000000E+00 -4.88788487E-01
  0.00000000E+00  0.00000000E+00  0.00000000E+00  0.00000000E+00  0.00000000E+00
  0.00000000E+00 -8.22570692E-02  0.00000000E+00  0.00000000E+00  0.00000000E+00
  0.00000000E+00  0.00000000E+00  1.72806741E-01 -3.65517672E-01  3.98451937E-01
 -2.92514361E-01  0.00000000E+00 -3.34950515E-01 -2.43103777E-01  0.00000000E+00
  3.76244267E-01  2.83838586E-01  3.65517672E-01 -3.98451937E-01  2.92514361E-01
  0.00000000E+00 -3.34950515E-01  2.43103777E-01  0.00000000E+00  3.76244267E-01
 -2.83838586E-01  0.00000000E+00  0.00000000E+00  0.00000000E+00  0.00000000E+00
  0.00000000E+00 -4.72612747E-01  0.00000000E+00  0.00000000E+00  5.75859464E-01
  0.00000000E+00  0.00000000E+00 -4.88788487E-01  0.00000000E+00  0.00000000E+00
  0.00000000E+00  0.00000000E+00  0.00000000E+00  0.00000000E+00  8.22570692E-02
  0.00000000E+00  0.00000000E+00  0.00000000E+00  0.00000000E+00  0.00000000E+00
 -1.72806741E-01  3.65517672E-01 -3.98451937E-01  2.92514361E-01  0.00000000E+00
 -3.34950515E-01 -2.43103777E-01  0.00000000E+00  3.76244267E-01  2.83838586E-01
 -3.65517672E-01  3.98451937E-01 -2.92514361E-01  0.00000000E+00 -3.34950515E-01
  2.43103777E-01  0.00000000E+00  3.76244267E-01 -2.83838586E-01  0.00000000E+00
  0.00000000E+00  0.00000000E+00  0.00000000E+00  0.00000000E+00  9.05830127E-01
  0.00000000E+00  0.00000000E+00 -5.57605170E-01  0.00000000E+00  0.00000000E+00
 -2.99873570E-01  0.00000000E+00  0.00000000E+00  0.00000000E+00  0.00000000E+00
  0.00000000E+00  0.00000000E+00  3.64810186E-01  0.00000000E+00  0.00000000E+00
  0.00000000E+00  0.00000000E+00  0.00000000E+00  9.69675996E-03 -4.46347666E-01
  1.74930629E-02 -2.35550244E-01  0.00000000E+00  2.48397400E-01  2.46808222E-01
  0.00000000E+00  8.13096607E-01 -3.03900125E-01  4.46347666E-01 -1.74930629E-02
  2.35550244E-01  0.00000000E+00  2.48397400E-01 -2.46808222E-01  0.00000000E+00
  8.13096607E-01  3.03900125E-01  0.00000000E+00  0.00000000E+00  0.00000000E+00
  0.00000000E+00  0.00000000E+00  9.05830127E-01  0.00000000E+00  0.00000000E+00
 -5.57605170E-01  0.00000000E+00  0.00000000E+00 -2.99873570E-01  0.00000000E+00
  0.00000000E+00  0.00000000E+00  0.00000000E+00  0.00000000E+00  0.00000000E+00
 -3.64810186E-01  0.00000000E+00  0.00000000E+00  0.00000000E+00  0.00000000E+00
  0.00000000E+00 -9.69675996E-03  4.46347666E-01 -1.74930629E-02  2.35550244E-01
  0.00000000E+00  2.48397400E-01  2.46808222E-01  0.00000000E+00  8.13096607E-01
 -3.03900125E-01 -4.46347666E-01  1.74930629E-02 -2.35550244E-01  0.00000000E+00
  2.48397400E-01 -2.46808222E-01  0.00000000E+00  8.13096607E-01  3.03900125E-01
  0.00000000E+00  0.00000000E+00  0.00000000E+00  0.00000000E+00  0.00000000E+00
 -6.88335657E-01  0.00000000E+00  0.00000000E+00 -1.02286394E+00  0.00000000E+00
  0.00000000E+00 -1.60162736E-01  0.00000000E+00  0.00000000E+00  0.00000000E+00
  0.00000000E+00  0.00000000E+00  0.00000000E+00 -7.41977297E-01  0.00000000E+00
  0.00000000E+00  0.00000000E+00  0.00000000E+00  0.00000000E+00  2.61022393E-02
  1.00991547E+00 -2.22507869E-01 -8.58306607E-02  0.00000000E+00 -5.74014643E-01
 -1.95683432E-01  0.00000000E+00  8.50188042E-01 -2.36338865E-01 -1.00991547E+00
  2.22507869E-01  8.58306607E-02  0.00000000E+00 -5.74014643E-01  1.95683432E-01
  0.00000000E+00  8.50188042E-01  2.36338865E-01  0.00000000E+00  0.00000000E+00
  0.00000000E+00  0.00000000E+00  0.00000000E+00 -6.88335657E-01  0.00000000E+00
  0.00000000E+00 -1.02286394E+00  0.00000000E+00  0.00000000E+00 -1.60162736E-01
  0.00000000E+00  0.00000000E+00  0.00000000E+00  0.00000000E+00  0.00000000E+00
  0.00000000E+00  7.41977297E-01  0.00000000E+00  0.00000000E+00  0.00000000E+00
  0.00000000E+00  0.00000000E+00 -2.61022393E-02 -1.00991547E+00  2.22507869E-01
  8.58306607E-02  0.00000000E+00 -5.74014643E-01 -1.95683432E-01  0.00000000E+00
  8.50188042E-01 -2.36338865E-01  1.00991547E+00 -2.22507869E-01 -8.58306607E-02
  0.00000000E+00 -5.74014643E-01  1.95683432E-01  0.00000000E+00  8.50188042E-01
  2.36338865E-01  0.00000000E+00  0.00000000E+00  0.00000000E+00  0.00000000E+00
  0.00000000E+00 -1.52720360E-01  0.00000000E+00  0.00000000E+00  3.24424646E-01
  0.00000000E+00  0.00000000E+00  3.57405555E-01  0.00000000E+00  0.00000000E+00
  0.00000000E+00  0.00000000E+00  0.00000000E+00  0.00000000E+00 -5.07223538E-01
  0.00000000E+00  0.00000000E+00  0.00000000E+00  0.00000000E+00  0.00000000E+00
  2.82236493E+00 -2.81978205E-01  6.70868637E-02 -3.63463238E-01  0.00000000E+00
 -1.72048843E-01 -2.20847519E-01  0.00000000E+00 -4.30875216E-01 -1.73406708E+00
  2.81978205E-01 -6.70868637E-02  3.63463238E-01  0.00000000E+00 -1.72048843E-01
  2.20847519E-01  0.00000000E+00 -4.30875216E-01  1.73406708E+00  0.00000000E+00
  0.00000000E+00  0.00000000E+00  0.00000000E+00  0.00000000E+00 -1.52720360E-01
  0.00000000E+00  0.00000000E+00  3.24424646E-01  0.00000000E+00  0.00000000E+00
  3.57405555E-01  0.00000000E+00  0.00000000E+00  0.00000000E+00  0.00000000E+00
  0.00000000E+00  0.00000000E+00  5.07223538E-01  0.00000000E+00  0.00000000E+00
  0.00000000E+00  0.00000000E+00  0.00000000E+00 -2.82236493E+00  2.81978205E-01
 -6.70868637E-02  3.63463238E-01  0.00000000E+00 -1.72048843E-01 -2.20847519E-01
  0.00000000E+00 -4.30875216E-01 -1.73406708E+00 -2.81978205E-01  6.70868637E-02
 -3.63463238E-01  0.00000000E+00 -1.72048843E-01  2.20847519E-01  0.00000000E+00
 -4.30875216E-01  1.73406708E+00  0.00000000E+00  0.00000000E+00  0.00000000E+00
  0.00000000E+00  0.00000000E+00 -9.42644648E-02  0.00000000E+00  0.00000000E+00
  1.19150588E+00  0.00000000E+00  0.00000000E+00 -3.11053933E+00  0.00000000E+00
  0.00000000E+00  0.00000000E+00  0.00000000E+00  0.00000000E+00  0.00000000E+00
 -3.57473184E-02  0.00000000E+00  0.00000000E+00  0.00000000E+00  0.00000000E+00
  0.00000000E+00  9.55892496E-01 -3.48139125E-01 -6.48957823E-01  4.38820641E+00
  0.00000000E+00 -1.05676134E-01 -5.40149275E-03  0.00000000E+00  8.29092654E-01
 -5.04919386E-01  3.48139125E-01  6.48957823E-01 -4.38820641E+00  0.00000000E+00
 -1.05676134E-01  5.40149275E-03  0.00000000E+00  8.29092654E-01  5.04919386E-01
  0.00000000E+00  0.00000000E+00  0.00000000E+00  0.00000000E+00  0.00000000E+00
 -9.42644648E-02  0.00000000E+00  0.00000000E+00  1.19150588E+00  0.00000000E+00
  0.00000000E+00 -3.11053933E+00  0.00000000E+00  0.00000000E+00  0.00000000E+00
  0.00000000E+00  0.00000000E+00  0.00000000E+00  3.57473184E-02  0.00000000E+00
  0.00000000E+00  0.00000000E+00  0.00000000E+00  0.00000000E+00 -9.55892496E-01
  3.48139125E-01  6.48957823E-01 -4.38820641E+00  0.00000000E+00 -1.05676134E-01
 -5.40149275E-03  0.00000000E+00  8.29092654E-01 -5.04919386E-01 -3.48139125E-01
 -6.48957823E-01  4.38820641E+00  0.00000000E+00 -1.05676134E-01  5.40149275E-03
  0.00000000E+00  8.29092654E-01  5.04919386E-01  0.00000000E+00  0.00000000E+00
  0.00000000E+00  0.00000000E+00  0.00000000E+00  2.98193344E-01  0.00000000E+00
  0.00000000E+00 -1.03024105E+01  0.00000000E+00  0.00000000E+00 -3.14918308E+00
  0.00000000E+00  0.00000000E+00  0.00000000E+00  0.00000000E+00  0.00000000E+00
  0.00000000E+00 -2.70203339E-01  0.00000000E+00  0.00000000E+00  0.00000000E+00
  0.00000000E+00  0.00000000E+00 -1.92898441E+00  7.44615581E-01  1.42039818E+01
  3.15762296E+00  0.00000000E+00 -5.85692263E-02 -3.90366344E-02  0.00000000E+00
 -3.93569471E+00 -2.07638533E+00 -7.44615581E-01 -1.42039818E+01 -3.15762296E+00
  0.00000000E+00 -5.85692263E-02  3.90366344E-02  0.00000000E+00 -3.93569471E+00
  2.07638533E+00  0.00000000E+00  0.00000000E+00  0.00000000E+00  0.00000000E+00
  0.00000000E+00  2.98193344E-01  0.00000000E+00  0.00000000E+00 -1.03024105E+01
  0.00000000E+00  0.00000000E+00 -3.14918308E+00  0.00000000E+00  0.00000000E+00
  0.00000000E+00  0.00000000E+00  0.00000000E+00  0.00000000E+00  2.70203339E-01
  0.00000000E+00  0.00000000E+00  0.00000000E+00  0.00000000E+00  0.00000000E+00
  1.92898441E+00 -7.44615581E-01 -1.42039818E+01 -3.15762296E+00  0.00000000E+00
 -5.85692263E-02 -3.90366344E-02  0.00000000E+00 -3.93569471E+00 -2.07638533E+00
  7.44615581E-01  1.42039818E+01  3.15762296E+00  0.00000000E+00 -5.85692263E-02
  3.90366344E-02  0.00000000E+00 -3.93569471E+00  2.07638533E+00  0.00000000E+00
  0.00000000E+00  0.00000000E+00  0.00000000E+00  8.54719002E-02  0.00000000E+00
  0.00000000E+00  1.73158654E-01  0.00000000E+00  0.00000000E+00  1.56574500E-01
  0.00000000E+00  0.00000000E+00  0.00000000E+00  0.00000000E+00  0.00000000E+00
  0.00000000E+00 -2.34789034E-02  0.00000000E+00  0.00000000E+00  0.00000000E+00
  0.00000000E+00  0.00000000E+00 -5.49393727E-02  0.00000000E+00  0.00000000E+00
  0.00000000E+00  0.00000000E+00  4.71760101E-02  0.00000000E+00  0.00000000E+00
  1.25859363E-01  0.00000000E+00  0.00000000E+00  0.00000000E+00  0.00000000E+00
  0.00000000E+00  4.71760101E-02  0.00000000E+00  0.00000000E+00  1.25859363E-01
  0.00000000E+00  0.00000000E+00  0.00000000E+00  0.00000000E+00  0.00000000E+00
  0.00000000E+00  8.54719002E-02  0.00000000E+00  0.00000000E+00  1.73158654E-01
  0.00000000E+00  0.00000000E+00  1.56574500E-01  0.00000000E+00  0.00000000E+00
  0.00000000E+00  0.00000000E+00  0.00000000E+00  0.00000000E+00  2.34789034E-02
  0.00000000E+00  0.00000000E+00  0.00000000E+00  0.00000000E+00  0.00000000E+00
  5.49393727E-02  0.00000000E+00  0.00000000E+00  0.00000000E+00  0.00000000E+00
  4.71760101E-02  0.00000000E+00  0.00000000E+00  1.25859363E-01  0.00000000E+00
  0.00000000E+00  0.00000000E+00  0.00000000E+00  0.00000000E+00  4.71760101E-02
  0.00000000E+00  0.00000000E+00  1.25859363E-01  0.00000000E+00  0.00000000E+00
  0.00000000E+00  0.00000000E+00  0.00000000E+00  0.00000000E+00 -1.09702807E-01
  0.00000000E+00  0.00000000E+00 -4.18548987E-02  0.00000000E+00  0.00000000E+00
  8.64301819E-02  0.00000000E+00  0.00000000E+00  0.00000000E+00  0.00000000E+00
  0.00000000E+00  0.00000000E+00  3.62804887E-01  0.00000000E+00  0.00000000E+00
  0.00000000E+00  0.00000000E+00  0.00000000E+00  2.47806878E-01  0.00000000E+00
  0.00000000E+00  0.00000000E+00  0.00000000E+00  9.53853566E-02  0.00000000E+00
  0.00000000E+00  6.44532780E-02  0.00000000E+00  0.00000000E+00  0.00000000E+00
  0.00000000E+00  0.00000000E+00  9.53853566E-02  0.00000000E+00  0.00000000E+00
  6.44532780E-02  0.00000000E+00  0.00000000E+00  0.00000000E+00  0.00000000E+00
  0.00000000E+00  0.00000000E+00 -1.09702807E-01  0.00000000E+00  0.00000000E+00
 -4.18548987E-02  0.00000000E+00  0.00000000E+00  8.64301819E-02  0.00000000E+00
  0.00000000E+00  0.00000000E+00  0.00000000E+00  0.00000000E+00  0.00000000E+00
 -3.62804887E-01  0.00000000E+00  0.00000000E+00  0.00000000E+00  0.00000000E+00
  0.00000000E+00 -2.47806878E-01  0.00000000E+00  0.00000000E+00  0.00000000E+00
  0.00000000E+00  9.53853566E-02  0.00000000E+00  0.00000000E+00  6.44532780E-02
  0.00000000E+00  0.00000000E+00  0.00000000E+00  0.00000000E+00  0.00000000E+00
  9.53853566E-02  0.00000000E+00  0.00000000E+00  6.44532780E-02  0.00000000E+00
  0.00000000E+00  0.00000000E+00  0.00000000E+00  0.00000000E+00  0.00000000E+00
 -3.39802704E-01  0.00000000E+00  0.00000000E+00 -8.74669370E-02  0.00000000E+00
  0.00000000E+00  3.95586432E-01  0.00000000E+00  0.00000000E+00  0.00000000E+00
  0.00000000E+00  0.00000000E+00  0.00000000E+00 -1.12865272E-01  0.00000000E+00
  0.00000000E+00  0.00000000E+00  0.00000000E+00  0.00000000E+00  3.44174013E-02
  0.00000000E+00  0.00000000E+00  0.00000000E+00  0.00000000E+00 -2.33279708E-01
  0.00000000E+00  0.00000000E+00  1.39116448E-02  0.00000000E+00  0.00000000E+00
  0.00000000E+00  0.00000000E+00  0.00000000E+00 -2.33279708E-01  0.00000000E+00
  0.00000000E+00  1.39116448E-02  0.00000000E+00  0.00000000E+00  0.00000000E+00
  0.00000000E+00  0.00000000E+00  0.00000000E+00 -3.39802704E-01  0.00000000E+00
  0.00000000E+00 -8.74669370E-02  0.00000000E+00  0.00000000E+00  3.95586432E-01
  0.00000000E+00  0.00000000E+00  0.00000000E+00  0.00000000E+00  0.00000000E+00
  0.00000000E+00  1.12865272E-01  0.00000000E+00  0.00000000E+00  0.00000000E+00
  0.00000000E+00  0.00000000E+00 -3.44174013E-02  0.00000000E+00  0.00000000E+00
  0.00000000E+00  0.00000000E+00 -2.33279708E-01  0.00000000E+00  0.00000000E+00
  1.39116448E-02  0.00000000E+00  0.00000000E+00  0.00000000E+00  0.00000000E+00
  0.00000000E+00 -2.33279708E-01  0.00000000E+00  0.00000000E+00  1.39116448E-02
  0.00000000E+00  0.00000000E+00  0.00000000E+00  0.00000000E+00  0.00000000E+00
  0.00000000E+00  2.78076024E-01  0.00000000E+00  0.00000000E+00  1.59957172E-01
  0.00000000E+00  0.00000000E+00  3.82457635E-02  0.00000000E+00  0.00000000E+00
  0.00000000E+00  0.00000000E+00  0.00000000E+00  0.00000000E+00  5.87457617E-01
  0.00000000E+00  0.00000000E+00  0.00000000E+00  0.00000000E+00  0.00000000E+00
 -3.74107781E-01  0.00000000E+00  0.00000000E+00  0.00000000E+00  0.00000000E+00
 -3.76591185E-01  0.00000000E+00  0.00000000E+00 -1.13945489E-01  0.00000000E+00
  0.00000000E+00  0.00000000E+00  0.00000000E+00  0.00000000E+00 -3.76591185E-01
  0.00000000E+00  0.00000000E+00 -1.13945489E-01  0.00000000E+00  0.00000000E+00
  0.00000000E+00  0.00000000E+00  0.00000000E+00  0.00000000E+00  2.78076024E-01
  0.00000000E+00  0.00000000E+00  1.59957172E-01  0.00000000E+00  0.00000000E+00
  3.82457635E-02  0.00000000E+00  0.00000000E+00  0.00000000E+00  0.00000000E+00
  0.00000000E+00  0.00000000E+00 -5.87457617E-01  0.00000000E+00  0.00000000E+00
  0.00000000E+00  0.00000000E+00  0.00000000E+00  3.74107781E-01  0.00000000E+00
  0.00000000E+00  0.00000000E+00  0.00000000E+00 -3.76591185E-01  0.00000000E+00
  0.00000000E+00 -1.13945489E-01  0.00000000E+00  0.00000000E+00  0.00000000E+00
  0.00000000E+00  0.00000000E+00 -3.76591185E-01  0.00000000E+00  0.00000000E+00
 -1.13945489E-01  0.00000000E+00  0.00000000E+00  0.00000000E+00  0.00000000E+00
  0.00000000E+00  0.00000000E+00  6.59720799E-01  0.00000000E+00  0.00000000E+00
 -2.06045250E-01  0.00000000E+00  0.00000000E+00  1.88309190E-01  0.00000000E+00
  0.00000000E+00  0.00000000E+00  0.00000000E+00  0.00000000E+00  0.00000000E+00
 -1.58623218E-01  0.00000000E+00  0.00000000E+00  0.00000000E+00  0.00000000E+00
  0.00000000E+00  5.84611310E-01  0.00000000E+00  0.00000000E+00  0.00000000E+00
  0.00000000E+00 -2.01359027E-01  0.00000000E+00  0.00000000E+00 -1.11274157E-02
  0.00000000E+00  0.00000000E+00  0.00000000E+00  0.00000000E+00  0.00000000E+00
 -2.01359027E-01  0.00000000E+00  0.00000000E+00 -1.11274157E-02  0.00000000E+00
  0.00000000E+00  0.00000000E+00  0.00000000E+00  0.00000000E+00  0.00000000E+00
  6.59720799E-01  0.00000000E+00  0.00000000E+00 -2.06045250E-01  0.00000000E+00
  0.00000000E+00  1.88309190E-01  0.00000000E+00  0.00000000E+00  0.00000000E+00
  0.00000000E+00  0.00000000E+00  0.00000000E+00  1.58623218E-01  0.00000000E+00
  0.00000000E+00  0.00000000E+00  0.00000000E+00  0.00000000E+00 -5.84611310E-01
  0.00000000E+00  0.00000000E+00  0.00000000E+00  0.00000000E+00 -2.01359027E-01
  0.00000000E+00  0.00000000E+00 -1.11274157E-02  0.00000000E+00  0.00000000E+00
  0.00000000E+00  0.00000000E+00  0.00000000E+00 -2.01359027E-01  0.00000000E+00
  0.00000000E+00 -1.11274157E-02  0.00000000E+00  0.00000000E+00  0.00000000E+00
  0.00000000E+00  0.00000000E+00  0.00000000E+00  2.24120430E-01  0.00000000E+00
  0.00000000E+00 -3.90402530E-01  0.00000000E+00  0.00000000E+00  6.01532774E-01
  0.00000000E+00  0.00000000E+00  0.00000000E+00  0.00000000E+00  0.00000000E+00
  0.00000000E+00  5.72739343E-02  0.00000000E+00  0.00000000E+00  0.00000000E+00
  0.00000000E+00  0.00000000E+00 -3.36463412E-01  0.00000000E+00  0.00000000E+00
  0.00000000E+00  0.00000000E+00  3.58402978E-01  0.00000000E+00  0.00000000E+00
 -3.84141148E-01  0.00000000E+00  0.00000000E+00  0.00000000E+00  0.00000000E+00
  0.00000000E+00  3.58402978E-01  0.00000000E+00  0.00000000E+00 -3.84141148E-01
  0.00000000E+00  0.00000000E+00  0.00000000E+00  0.00000000E+00  0.00000000E+00
  0.00000000E+00  2.24120430E-01  0.00000000E+00  0.00000000E+00 -3.90402530E-01
  0.00000000E+00  0.00000000E+00  6.01532774E-01  0.00000000E+00  0.00000000E+00
  0.00000000E+00  0.00000000E+00  0.00000000E+00  0.00000000E+00 -5.72739343E-02
  0.00000000E+00  0.00000000E+00  0.00000000E+00  0.00000000E+00  0.00000000E+00
  3.36463412E-01  0.00000000E+00  0.00000000E+00  0.00000000E+00  0.00000000E+00
  3.58402978E-01  0.00000000E+00  0.00000000E+00 -3.84141148E-01  0.00000000E+00
  0.00000000E+00  0.00000000E+00  0.00000000E+00  0.00000000E+00  3.58402978E-01
  0.00000000E+00  0.00000000E+00 -3.84141148E-01  0.00000000E+00  0.00000000E+00
  0.00000000E+00  0.00000000E+00  0.00000000E+00  0.00000000E+00 -3.35957818E-01
  0.00000000E+00  0.00000000E+00  2.13697037E+00  0.00000000E+00  0.00000000E+00
  2.56419376E-01  0.00000000E+00  0.00000000E+00  0.00000000E+00  0.00000000E+00
  0.00000000E+00  0.00000000E+00 -1.85179020E-01  0.00000000E+00  0.00000000E+00
  0.00000000E+00  0.00000000E+00  0.00000000E+00  1.01764388E+00  0.00000000E+00
  0.00000000E+00  0.00000000E+00  0.00000000E+00  1.00925517E-01  0.00000000E+00
  0.00000000E+00 -1.34845076E+00  0.00000000E+00  0.00000000E+00  0.00000000E+00
  0.00000000E+00  0.00000000E+00  1.00925517E-01  0.00000000E+00  0.00000000E+00
 -1.34845076E+00  0.00000000E+00  0.00000000E+00  0.00000000E+00  0.00000000E+00
  0.00000000E+00  0.00000000E+00 -3.35957818E-01  0.00000000E+00  0.00000000E+00
  2.13697037E+00  0.00000000E+00  0.00000000E+00  2.56419376E-01  0.00000000E+00
  0.00000000E+00  0.00000000E+00  0.00000000E+00  0.00000000E+00  0.00000000E+00
  1.85179020E-01  0.00000000E+00  0.00000000E+00  0.00000000E+00  0.00000000E+00
  0.00000000E+00 -1.01764388E+00  0.00000000E+00  0.00000000E+00  0.00000000E+00
  0.00000000E+00  1.00925517E-01  0.00000000E+00  0.00000000E+00 -1.34845076E+00
  0.00000000E+00  0.00000000E+00  0.00000000E+00  0.00000000E+00  0.00000000E+00
  1.00925517E-01  0.00000000E+00  0.00000000E+00 -1.34845076E+00  0.00000000E+00
  0.00000000E+00
Total SCF Density                          R   N=        3741
  2.05847986E+00 -9.67235197E-02  2.98057990E-01 -1.20513051E-01  2.91821051E-01
  5.91783698E-01  6.18742333E-02 -1.35330389E-01 -2.64225935E-01  1.39070345E-01
 -3.21594589E-20  3.85830230E-20  5.48776403E-19 -1.71355838E-18  4.64649954E-01
 -3.21594589E-20  3.85830230E-20  5.48776403E-19 -1.71355838E-18  1.15555797E-33
  3.40479377E-01 -2.10081528E-03  2.52043433E-03  3.58487952E-02 -1.11938128E-01
 -2.47831480E-19  1.65298227E-18  4.48460374E-01  1.45532904E-18 -2.76447289E-18
 -4.83250700E-18  2.08947413E-18  3.36612339E-01  3.00926554E-36 -5.03014507E-18
  2.61489924E-01  1.45532904E-18 -2.76447289E-18 -4.83250700E-18  2.08947413E-18
  3.00926554E-36  5.79841144E-03  3.39826524E-20  2.35098870E-38  1.52816134E-04
  9.50693077E-02 -1.80589074E-01 -3.15683314E-01  1.36494808E-01 -5.03014507E-18
  3.39826524E-20  8.01832677E-03 -1.33769175E-18  2.66287890E-18  1.74105267E-01
 -1.73410497E-19  4.24396101E-19  9.10637662E-19 -4.59514309E-19  2.92087610E-02
 -3.85185989E-34 -1.41684596E-19  2.64391539E-02 -1.88079096E-37 -8.72670049E-19
  3.41655260E-03 -1.73410497E-19  4.24396101E-19  9.10637662E-19 -4.59514309E-19
  0.00000000E+00 -5.56018103E-02  1.15660284E-18 -1.88079096E-37 -1.57455536E-03
 -4.43833806E-19  4.96528814E-35  1.63660392E-02 -1.13280333E-02  2.77236573E-02
  5.94873665E-02 -3.00177527E-02 -1.41684596E-19  1.15660284E-18  1.99532208E-02
 -8.72670049E-19 -4.43833806E-19 -3.05679798E-02  4.85270379E-20 -1.49704804E-19
  6.58657928E-03 -8.60873367E-03 -1.19006118E-02 -7.84310698E-03  2.99413655E-03
  2.08564685E-19  5.61512217E-20  3.66807617E-03  3.33559086E-19  8.45071822E-20
  5.52042808E-03  4.21392294E-20 -8.94655514E-21 -5.84433334E-04  6.20863774E-04
 -1.32499852E-02 -2.68447124E-03 -7.21659581E-04 -3.57381616E-03  2.79831117E-19
  4.25633839E-19  1.82799558E-02  2.44059988E-20  3.40934339E-20  1.59432083E-03
  9.30592020E-21 -9.81359987E-20  6.07908841E-04  3.51535288E-04  8.69341328E-04
 -1.38005085E-02 -1.11557471E-03 -1.52618278E-02  1.09050644E-02 -4.83769615E-19
 -4.77158874E-19 -2.16458265E-02 -1.60177444E-19  7.91870245E-20  5.80572029E-03
 -8.68217548E-20  7.17059488E-20 -2.33445073E-03 -1.91407735E-04 -7.89888822E-04
  1.68377408E-03 -5.55968086E-35 -1.38992021E-35  0.00000000E+00 -1.38992021E-35
  8.79959540E-20  8.41792411E-20  5.55968086E-35  1.43790184E-19  5.59304329E-21
  0.00000000E+00  2.94943915E-20 -6.20316208E-20  0.00000000E+00  1.73740027E-36
  3.47480054E-36 -1.73740027E-36  1.36364065E-35 -9.17711310E-20  1.90639054E-19
 -1.31135193E-19  1.39835570E-19  5.74833195E-03  1.38992021E-35 -5.35450927E-19
  9.39308763E-03 -5.42937584E-38 -1.38747286E-19  1.92671987E-03 -1.34648521E-35
 -6.04281435E-20  2.86367580E-20 -2.01761025E-20 -9.84848557E-21  2.48229875E-20
  1.62156060E-03 -9.73119041E-21  2.77322135E-20 -2.57015706E-19  2.55932370E-19
  1.38992021E-35  5.49900534E-03 -7.89917509E-19 -5.42937584E-38  3.65365315E-04
  6.88487232E-20 -1.34648521E-35 -4.05221299E-03  1.00217257E-20 -9.59719876E-21
  9.23098588E-21  5.16513423E-21  2.22626029E-20  4.76467044E-36  1.45430359E-03
  8.99706487E-03 -1.04015227E-02  4.12970304E-03 -3.42273695E-03  6.13635335E-20
  1.64324242E-19  1.07344741E-02 -8.69588308E-20  6.23633508E-21  4.07388324E-04
  1.49217148E-21  1.35346925E-20  8.84153211E-04  6.22431141E-04  5.12237873E-04
 -1.09244082E-03  1.73740027E-36 -3.71033896E-20 -2.83647082E-20  1.24924540E-03
  4.98776707E-02 -8.69773974E-02 -1.10647687E-01  6.45470072E-02 -1.04368707E-18
 -3.28562914E-18 -6.81788135E-02  9.32581133E-19  8.85799262E-19  6.09208228E-02
 -2.01036291E-19  2.64930282E-19 -1.31326872E-02  2.54965979E-03 -2.14319322E-03
  4.27938210E-03 -1.38992021E-35  3.05750109E-20  3.40928785E-20  5.65614524E-04
  3.71021052E-02 -1.24251109E-02  3.54539156E-02  8.69034675E-02 -5.59361373E-02
  1.42249874E-18  3.56148010E-18  8.61987654E-02 -5.29399520E-19 -5.75812815E-19
 -4.06709714E-02  1.91653404E-19 -2.86355689E-19  1.17330733E-02 -1.80720814E-04
  3.24652912E-03 -6.19613431E-03  1.38992021E-35 -9.95390996E-20 -8.74767231E-20
  2.88407239E-03 -2.63220103E-02  2.75851343E-02  2.22387234E-34 -4.44774469E-34
 -4.44774469E-34  2.22387234E-34 -5.94443926E-20 -1.29438586E-18 -2.22387234E-34
 -5.38062541E-20 -2.70095260E-20  2.22387234E-34 -6.95275275E-21  2.69025926E-19
 -5.55968086E-35  6.94960107E-36 -6.94960107E-36  1.38992021E-35 -5.19158035E-35
 -3.92071479E-21 -4.58613533E-20  1.73740027E-36  1.11193617E-34 -5.55968086E-35
  4.15270108E-34 -3.78663820E-19  8.10552374E-19  1.46313008E-18 -9.28240202E-19
 -3.88320242E-03 -3.33580852E-34  1.39337037E-18 -3.51489126E-03 -7.81830121E-36
 -6.72305265E-19 -4.54188277E-04  5.90716091E-35  1.98721020E-19 -2.09875952E-20
  4.83320266E-20 -8.34233051E-20 -3.92071479E-21 -2.56120527E-04 -1.40432392E-35
  3.04985208E-20 -4.75272485E-19  4.35021340E-19  9.24282217E-22  6.03786965E-05
 -1.10127979E-18  2.16412698E-18  3.49196439E-18 -2.12969066E-18 -3.33580852E-34
 -8.45557011E-02  4.02320315E-18 -7.81830121E-36 -1.76439614E-03 -1.76875283E-18
  5.90716091E-35  1.75741072E-02  1.70507571E-19 -4.82629009E-20  1.58359070E-20
 -1.05733695E-19 -4.58613533E-20 -6.01853108E-36 -2.99589095E-03  4.09816500E-20
 -5.12723762E-19  3.44499367E-19  3.51246631E-19  7.22223729E-35  2.29451712E-02
 -8.78112252E-02  1.69617036E-01  1.79296012E-01 -1.25505911E-01  3.05814041E-18
  2.45320317E-01  1.99772892E-01 -1.50377179E-18  4.53766187E-03 -9.82338279E-02
  3.72548438E-19 -4.42388821E-02  2.43367109E-02 -4.92915024E-03  6.78843103E-03
 -9.89648333E-03  8.83333683E-20 -8.78038414E-20  5.77037352E-03 -1.30919872E-03
 -7.95366589E-02  5.78849470E-02 -9.65671930E-19  1.04633075E-18 -6.30824777E-02
  3.63922620E-01 -9.17117001E-02  1.50327847E-01  1.53042236E-01 -9.97465672E-02
  2.06440277E-18  2.37422745E-01  1.34857023E-01 -1.33012308E-18  5.34403860E-03
 -8.68902336E-02  2.97467721E-19 -5.38712335E-02  1.94320662E-02 -4.66941448E-03
  4.38874151E-03 -6.51753296E-03  1.58761823E-19 -3.26678118E-20  1.03711093E-02
 -2.35104428E-03 -6.41075472E-02  4.27865612E-02 -1.02206336E-18  7.97863779E-19
 -6.67662451E-02  3.25058255E-01  3.13434300E-01  1.45321217E-03 -3.49974782E-03
 -9.95438818E-03  3.91521354E-03  2.27530386E-20  3.99917204E-02  1.48634128E-03
  7.96336441E-20  1.05298433E-03  5.20206441E-03 -1.43067062E-20 -1.08482302E-02
 -9.34584975E-04  7.67420393E-05  8.32617479E-05  2.16165040E-04  3.84990898E-20
  2.46447636E-21  2.51495140E-03 -1.38006950E-04  1.23779009E-03 -1.12800234E-03
 -1.86194079E-19 -1.74994099E-20 -1.21631203E-02  3.00059219E-02  3.56161032E-02
  7.44729864E-03  9.06831362E-20 -1.76548351E-19 -1.77423413E-19  7.28815941E-20
  2.00792103E-02 -1.84192362E-19 -2.66162924E-19  1.49955263E-02 -3.24100164E-21
 -1.17721090E-19  1.39672253E-03  3.12888045E-20 -3.67096518E-20  1.72392219E-20
  3.09245897E-21 -1.14484919E-20  5.84202470E-21  3.81630015E-04 -3.49839744E-21
  2.03037388E-21  4.59318501E-20 -9.01316423E-21 -2.84250896E-21 -1.85686777E-04
  4.63679619E-20 -2.15474340E-19 -2.07851988E-19 -1.99671171E-20  8.79142913E-04
  9.50515506E-03 -1.83138185E-02 -1.92361176E-02  1.19902754E-02 -2.23500601E-19
 -8.20634839E-03 -1.46001673E-02  1.67424281E-19 -1.18738457E-04  1.09369840E-02
 -3.61500286E-20  1.09616150E-03 -2.36149908E-03  5.86115746E-04 -4.49274370E-04
  7.48553581E-04 -4.12101823E-22  2.87129243E-21 -2.69205340E-05  2.91945902E-04
  7.56625072E-03 -4.97461537E-03  2.92674176E-20 -9.30930746E-20  1.91189281E-03
 -2.26385585E-02 -1.88276137E-02 -6.48480131E-04  1.39340138E-20  1.80278142E-03
  5.92387201E-03 -1.15330135E-02 -1.15901769E-02  4.76098703E-03 -2.66162924E-19
 -1.20323582E-02  2.69212856E-03 -1.17721090E-19 -2.11718294E-04  7.30540109E-03
 -3.67096518E-20  2.04393982E-03 -1.00133391E-03  4.65148863E-04  2.02014750E-04
 -8.68696739E-05 -3.49839744E-21 -1.55996445E-20 -2.28532664E-04  4.54253019E-04
  3.00049615E-03 -9.10403502E-04  4.63679619E-20 -2.12795063E-20  3.02898514E-03
 -1.40758521E-02 -1.35779223E-02 -1.30435107E-03  2.09776621E-22  9.10238860E-04
  8.92846562E-04  2.67931002E-19 -4.68024074E-19 -4.88503781E-19  3.53720230E-19
  5.11752421E-03 -1.48029681E-19 -6.75081856E-19  4.97756661E-03 -5.27520193E-21
  1.89818362E-19  7.01969984E-04  5.61462534E-20 -7.89091645E-20  2.48376288E-20
 -2.07566571E-20  1.72504088E-20  6.73491772E-21  4.39958213E-04 -1.62319948E-20
  5.68020013E-22  2.25942786E-19 -1.64474993E-19 -1.42850657E-21 -9.33171306E-05
  5.32870771E-20 -6.55419993E-19 -5.84780275E-19 -3.31618692E-20  2.53510641E-04
  5.05382247E-20  1.62165210E-20  1.47861469E-04  1.33236358E-02 -1.88927247E-02
 -7.08139004E-03  4.20101345E-03 -1.92338609E-20 -5.01441749E-02 -1.25645115E-03
  9.54805452E-20 -1.15427459E-03  6.23726255E-03 -9.71398296E-21  1.16749216E-02
 -6.34565523E-04  8.29707431E-04  8.93949267E-05 -4.13409768E-04 -3.55004219E-20
 -2.19736553E-20 -2.31906355E-03  1.17216290E-03  4.98304814E-03 -7.10015696E-04
  2.18213384E-19 -3.32698668E-20  1.42547800E-02 -4.95530108E-02 -5.23747820E-02
 -7.99000956E-03  3.86299567E-20  2.29340719E-03  2.52350028E-03  6.92082926E-20
  1.07216885E-02  1.75025813E-02 -3.05736527E-02 -3.19114887E-02  2.31067590E-02
 -6.75081856E-19 -9.67003261E-03 -3.89821693E-02  1.89818362E-19 -3.44602341E-04
  1.73774430E-02 -7.89091645E-20  3.66775161E-03 -4.45276783E-03  8.60487062E-04
 -1.35592774E-03  1.88891220E-03 -1.62319948E-20  1.14437862E-20 -1.06035437E-03
  1.98735895E-04  1.47597029E-02 -1.09059519E-02  5.32870771E-20 -1.94860776E-19
  3.48097604E-03 -4.28152832E-02 -3.82007465E-02 -2.16629770E-03  1.62165210E-20
  3.30140738E-03  1.31285419E-03  1.10780702E-19  4.52102877E-03  7.38460611E-03
 -8.78112252E-02  1.69617036E-01  1.79296012E-01 -1.25505911E-01  3.05814041E-18
 -2.45320317E-01  1.99772892E-01 -1.50377179E-18 -4.53766187E-03 -9.82338279E-02
  3.72548438E-19  4.42388821E-02  2.43367109E-02 -4.92915024E-03  6.78843103E-03
 -9.89648333E-03 -8.83333683E-20 -8.78038414E-20 -5.77037352E-03 -1.30919872E-03
 -7.95366589E-02  5.78849470E-02  9.65671930E-19  1.04633075E-18  6.30824777E-02
  5.61974007E-03 -3.43869341E-02 -3.25735215E-02  5.13388096E-20 -1.10927047E-02
  3.35370555E-03 -4.05446317E-19  2.67033247E-02 -2.64857634E-02  3.63922620E-01
 -9.17117001E-02  1.50327847E-01  1.53042236E-01 -9.97465672E-02  2.06440277E-18
 -2.37422745E-01  1.34857023E-01 -1.33012308E-18 -5.34403860E-03 -8.68902336E-02
  2.97467721E-19  5.38712335E-02  1.94320662E-02 -4.66941448E-03  4.38874151E-03
 -6.51753296E-03 -1.58761823E-19 -3.26678118E-20 -1.03711093E-02 -2.35104428E-03
 -6.41075472E-02  4.27865612E-02  1.02206336E-18  7.97863779E-19  6.67662451E-02
 -3.43869341E-02 -8.02648860E-02 -3.80520475E-02  5.40420963E-20 -8.39390972E-03
  3.53029764E-03 -2.45817892E-19  3.20071175E-02 -1.60580433E-02  3.25058255E-01
  3.13434300E-01  1.45321217E-03 -3.49974782E-03 -9.95438818E-03  3.91521354E-03
  2.27530386E-20 -3.99917204E-02  1.48634128E-03  7.96336441E-20 -1.05298433E-03
  5.20206441E-03 -1.43067062E-20  1.08482302E-02 -9.34584975E-04  7.67420393E-05
  8.32617479E-05  2.16165040E-04 -3.84990898E-20  2.46447636E-21 -2.51495140E-03
 -1.38006950E-04  1.23779009E-03 -1.12800234E-03  1.86194079E-19 -1.74994099E-20
  1.21631203E-02 -3.25735215E-02 -3.80520475E-02 -7.06396751E-03  2.47355280E-20
  9.90171368E-04  1.61584731E-03  3.95034872E-20  7.92108080E-03  2.58056362E-03
  3.00059219E-02  3.56161032E-02  7.44729864E-03  9.06831362E-20 -1.76548351E-19
 -1.77423413E-19  7.28815941E-20  2.00792103E-02  1.84192362E-19 -2.66162924E-19
  1.49955263E-02  3.24100164E-21 -1.17721090E-19  1.39672253E-03 -3.12888045E-20
 -3.67096518E-20  1.72392219E-20  3.09245897E-21 -1.14484919E-20  5.84202470E-21
  3.81630015E-04  3.49839744E-21  2.03037388E-21  4.59318501E-20 -9.01316423E-21
 -2.84250896E-21 -1.85686777E-04 -4.63679619E-20  5.13388096E-20  5.40420963E-20
  2.47355280E-20  8.79142913E-04  5.13607250E-21 -1.28349677E-20  2.53510641E-04
 -1.67812787E-20  5.06059470E-21 -2.15474340E-19 -2.07851988E-19 -1.99671171E-20
  8.79142913E-04 -9.50515506E-03  1.83138185E-02  1.92361176E-02 -1.19902754E-02
  2.23500601E-19 -8.20634839E-03  1.46001673E-02 -1.67424281E-19 -1.18738457E-04
 -1.09369840E-02  3.61500286E-20  1.09616150E-03  2.36149908E-03 -5.86115746E-04
  4.49274370E-04 -7.48553581E-04 -4.12101823E-22 -2.87129243E-21 -2.69205340E-05
 -2.91945902E-04 -7.56625072E-03  4.97461537E-03  2.92674176E-20  9.30930746E-20
  1.91189281E-03  1.10927047E-02  8.39390972E-03 -9.90171368E-04 -5.13607250E-21
 -1.39085829E-03 -3.35513717E-04 -4.55436888E-20 -1.09691178E-04 -2.97513953E-03
  2.26385585E-02  1.88276137E-02  6.48480131E-04 -1.39340138E-20  1.80278142E-03
  5.92387201E-03 -1.15330135E-02 -1.15901769E-02  4.76098703E-03 -2.66162924E-19
  1.20323582E-02  2.69212856E-03 -1.17721090E-19  2.11718294E-04  7.30540109E-03
 -3.67096518E-20 -2.04393982E-03 -1.00133391E-03  4.65148863E-04  2.02014750E-04
 -8.68696739E-05  3.49839744E-21 -1.55996445E-20  2.28532664E-04  4.54253019E-04
  3.00049615E-03 -9.10403502E-04 -4.63679619E-20 -2.12795063E-20 -3.02898514E-03
  3.35370555E-03  3.53029764E-03  1.61584731E-03 -1.28349677E-20  3.35513717E-04
  4.06991943E-05  5.06059470E-21 -1.09623631E-03  5.84093775E-04 -1.40758521E-02
 -1.35779223E-02 -1.30435107E-03  2.09776621E-22 -9.10238860E-04  8.92846562E-04
  2.67931002E-19 -4.68024074E-19 -4.88503781E-19  3.53720230E-19  5.11752421E-03
  1.48029681E-19 -6.75081856E-19  4.97756661E-03  5.27520193E-21  1.89818362E-19
  7.01969984E-04 -5.61462534E-20 -7.89091645E-20  2.48376288E-20 -2.07566571E-20
  1.72504088E-20  6.73491772E-21  4.39958213E-04  1.62319948E-20  5.68020013E-22
  2.25942786E-19 -1.64474993E-19 -1.42850657E-21 -9.33171306E-05 -5.32870771E-20
 -4.05446317E-19 -2.45817892E-19  3.95034872E-20  2.53510641E-04  4.55436888E-20
  5.06059470E-21  1.47861469E-04 -4.98964767E-21  8.40420175E-20 -6.55419993E-19
 -5.84780275E-19 -3.31618692E-20  2.53510641E-04 -5.05382247E-20  1.62165210E-20
  1.47861469E-04 -1.33236358E-02  1.88927247E-02  7.08139004E-03 -4.20101345E-03
  1.92338609E-20 -5.01441749E-02  1.25645115E-03 -9.54805452E-20 -1.15427459E-03
 -6.23726255E-03  9.71398296E-21  1.16749216E-02  6.34565523E-04 -8.29707431E-04
 -8.93949267E-05  4.13409768E-04 -3.55004219E-20  2.19736553E-20 -2.31906355E-03
 -1.17216290E-03 -4.98304814E-03  7.10015696E-04  2.18213384E-19  3.32698668E-20
  1.42547800E-02 -2.67033247E-02 -3.20071175E-02 -7.92108080E-03  1.67812787E-20
 -1.09691178E-04  1.09623631E-03  4.98964767E-21  7.38435233E-03  3.25948522E-04
  4.95530108E-02  5.23747820E-02  7.99000956E-03 -3.86299567E-20  2.29340719E-03
 -2.52350028E-03 -6.92082926E-20  1.07216885E-02  1.75025813E-02 -3.05736527E-02
 -3.19114887E-02  2.31067590E-02 -6.75081856E-19  9.67003261E-03 -3.89821693E-02
  1.89818362E-19  3.44602341E-04  1.73774430E-02 -7.89091645E-20 -3.66775161E-03
 -4.45276783E-03  8.60487062E-04 -1.35592774E-03  1.88891220E-03  1.62319948E-20
  1.14437862E-20  1.06035437E-03  1.98735895E-04  1.47597029E-02 -1.09059519E-02
 -5.32870771E-20 -1.94860776E-19 -3.48097604E-03 -2.64857634E-02 -1.60580433E-02
  2.58056362E-03  5.06059470E-21  2.97513953E-03  5.84093775E-04  8.40420175E-20
 -3.25948522E-04  5.63790269E-03 -4.28152832E-02 -3.82007465E-02 -2.16629770E-03
  1.62165210E-20 -3.30140738E-03  1.31285419E-03  1.10780702E-19 -4.52102877E-03
  7.38460611E-03  1.74766544E-02 -3.02778453E-02  1.04588607E-01 -5.66880429E-02
  1.25093023E-18  1.25093023E-18  8.17169641E-02 -6.46522344E-19 -6.46522344E-19
 -4.22340446E-02  1.96193383E-19  1.96193383E-19  1.28163244E-02  3.24891630E-03
  4.09797497E-03 -1.04596013E-02  1.38992021E-35 -2.42315238E-19 -2.57323415E-19
  7.24131294E-03 -1.52051370E-02  3.17444283E-02 -5.55968086E-35  4.33123290E-19
  8.29892440E-19  1.77227344E-02  1.10707346E-02 -1.61339985E-03  2.72581174E-20
 -7.74858436E-04  1.78063536E-03 -6.81334184E-20  6.22723944E-03 -4.45081266E-03
  1.77227344E-02  1.10707346E-02 -1.61339985E-03  2.72581174E-20  7.74858436E-04
  1.78063536E-03 -6.81334184E-20 -6.22723944E-03 -4.45081266E-03  2.05847986E+00
 -3.02778453E-02  5.08557581E-02 -2.25899692E-01  1.24087291E-01 -2.47377267E-18
 -2.47377267E-18 -1.61599094E-01  1.32284917E-18  1.32284917E-18  8.64150656E-02
 -4.47581331E-19 -4.47581331E-19 -2.92382314E-02 -6.23686571E-03 -7.28095416E-03
  1.87801434E-02 -2.77984043E-35  4.42207008E-19  4.60662580E-19 -1.75770047E-02
  2.68663553E-02 -6.48082944E-02  5.55968086E-35 -8.34872271E-19 -1.62046439E-18
 -4.08139442E-02 -1.81952967E-02  4.64019610E-03 -3.93059606E-20  2.23302818E-03
 -2.56766020E-03  1.19855728E-19 -1.29696822E-02  7.82957031E-03 -4.08139442E-02
 -1.81952967E-02  4.64019610E-03 -3.93059606E-20 -2.23302818E-03 -2.56766020E-03
  1.19855728E-19  1.29696822E-02  7.82957031E-03 -9.67235197E-02  2.98057990E-01
  1.04588607E-01 -2.25899692E-01 -4.96140413E-01  2.81152307E-01 -4.73872102E-18
 -4.73872102E-18 -3.09556749E-01  3.77027269E-18  3.77027269E-18  2.46292903E-01
 -9.21307024E-19 -9.21307024E-19 -6.01843421E-02  3.45021056E-03 -1.10326263E-02
  2.60370903E-02 -2.77984043E-35  3.99251423E-19  6.55253725E-19 -1.07415415E-02
  1.29242459E-01 -1.23809255E-01  4.44774469E-34 -1.99861362E-18 -4.47300638E-18
 -2.63494271E-01 -2.02341227E-01  7.13059048E-03  1.11133390E-19  2.39976542E-02
  7.25978394E-03  7.50268503E-19  5.55718440E-03  4.90112580E-02 -2.63494271E-01
 -2.02341227E-01  7.13059048E-03  1.11133390E-19 -2.39976542E-02  7.25978394E-03
  7.50268503E-19 -5.55718440E-03  4.90112580E-02 -1.20513051E-01  2.91821051E-01
  5.91783698E-01 -5.66880429E-02  1.24087291E-01  2.81152307E-01 -1.34345109E-01
  9.37615303E-19  9.37615303E-19  6.12496798E-02 -2.22403706E-18 -2.22403706E-18
 -1.45285126E-01  4.58815662E-19  4.58815662E-19  2.99721136E-02 -2.62652506E-03
  1.63871241E-03 -9.76407509E-03  0.00000000E+00 -1.26165147E-19 -2.01558568E-19
  4.01838724E-03 -5.57546295E-02  4.96961531E-02 -1.11193617E-34  8.07411790E-19
  1.86397482E-18  9.65055262E-02  7.84916450E-02 -4.64817278E-03 -7.17830969E-20
 -9.68671572E-03 -4.68922775E-03 -2.67507124E-19 -2.14757477E-03 -1.74748915E-02
  9.65055262E-02  7.84916450E-02 -4.64817278E-03 -7.17830969E-20  9.68671572E-03
 -4.68922775E-03 -2.67507124E-19  2.14757477E-03 -1.74748915E-02  6.18742333E-02
 -1.35330389E-01 -2.64225935E-01  1.39070345E-01 -1.25093023E-18  2.47377267E-18
  4.73872102E-18 -9.37615303E-19 -4.83234335E-02  3.85185989E-34 -4.44542951E-18
 -1.25034199E-01  3.00926554E-36 -9.42004735E-19 -2.99896326E-02  1.92592994E-34
  7.35204763E-19 -8.33345387E-19 -2.28275828E-19  8.55415277E-19 -4.17800809E-19
 -2.72928200E-02 -6.94960107E-35  1.31939656E-20 -1.23684397E-19 -4.01083509E-19
  6.10256477E-20  3.98649784E-03 -5.55968086E-35 -9.04784649E-19 -3.34405585E-19
 -1.05744556E-19 -4.38202677E-03  1.32505648E-20 -6.57679661E-20 -7.01719832E-03
 -4.26165742E-20  3.10369983E-19 -9.04784649E-19 -3.34405585E-19 -1.05744556E-19
 -4.38202677E-03 -1.32505648E-20 -6.57679661E-20 -7.01719832E-03  4.26165742E-20
  3.10369983E-19  3.21594589E-20 -3.85830230E-20 -5.48776403E-19  1.71355838E-18
  4.64649954E-01 -1.25093023E-18  2.47377267E-18  4.73872102E-18 -9.37615303E-19
  3.85185989E-34  1.19885490E-01 -7.02038601E-18  3.00926554E-36 -1.97415185E-03
 -2.82581840E-18  1.92592994E-34  2.70394942E-02 -1.37801957E-19 -1.09693159E-19
 -7.12029258E-19  6.15516479E-19 -2.79295173E-19 -6.94960107E-35 -1.82449453E-02
 -9.25055568E-20 -2.74247121E-19 -1.44821263E-19 -8.69274291E-20 -5.55968086E-35
 -5.67853060E-03  5.96541439E-02 -1.30081164E-02 -1.35421793E-02 -5.71178395E-20
 -4.45050072E-03 -3.73122043E-03  1.52442827E-19  4.64892064E-03  9.95832121E-03
 -5.96541439E-02  1.30081164E-02  1.35421793E-02  5.71178395E-20 -4.45050072E-03
  3.73122043E-03 -1.52442827E-19  4.64892064E-03 -9.95832121E-03  3.21594589E-20
 -3.85830230E-20 -5.48776403E-19  1.71355838E-18  1.15555797E-33  3.40479377E-01
 -8.17169641E-02  1.61599094E-01  3.09556749E-01 -6.12496798E-02 -4.44542951E-18
 -7.02038601E-18 -3.38720927E-01 -9.42004735E-19 -2.82581840E-18 -1.86570618E-01
  7.35204763E-19 -1.37801957E-19  1.80375872E-02 -7.16570092E-03 -1.49121088E-02
  8.60741559E-03 -5.55968086E-35  6.96610422E-19  6.95032259E-19 -6.04292156E-03
 -8.07967799E-03 -1.92959463E-02 -2.77984043E-35 -2.95289480E-19 -1.11334179E-19
 -5.91050187E-02 -2.18450306E-02 -6.90775861E-03 -6.57679661E-20  8.65592579E-04
 -8.67831636E-03  3.10369983E-19 -2.78392589E-03  1.32577076E-02 -5.91050187E-02
 -2.18450306E-02 -6.90775861E-03 -6.57679661E-20 -8.65592579E-04 -8.67831636E-03
  3.10369983E-19  2.78392589E-03  1.32577076E-02  2.10081528E-03 -2.52043433E-03
 -3.58487952E-02  1.11938128E-01 -2.47831480E-19  1.65298227E-18  4.48460374E-01
  6.46522344E-19 -1.32284917E-18 -3.77027269E-18  2.22403706E-18 -1.25034199E-01
  3.00926554E-36 -9.42004735E-19 -1.53965403E-01  2.35098870E-38  4.13892741E-18
 -2.68359947E-02 -1.88079096E-37 -6.74617461E-20 -5.36852537E-19 -1.08395439E-19
  7.75136165E-19 -3.11397805E-19 -2.03420483E-02 -5.42937584E-38 -2.84640362E-20
  9.66847410E-19 -1.13829920E-18  5.46098517E-20  3.56738624E-03 -8.68700134E-37
 -1.99984624E-18 -1.48479846E-18  5.53905412E-20 -7.01817983E-03  1.74662920E-19
  1.44698816E-19 -5.94298557E-03  5.18240261E-21  4.65699176E-19 -1.99984624E-18
 -1.48479846E-18  5.53905412E-20 -7.01817983E-03 -1.74662920E-19  1.44698816E-19
 -5.94298557E-03 -5.18240261E-21  4.65699176E-19 -1.45532904E-18  2.76447289E-18
  4.83250700E-18 -2.08947413E-18  3.36612339E-01  3.00926554E-36 -5.03014507E-18
  2.61489924E-01  6.46522344E-19 -1.32284917E-18 -3.77027269E-18  2.22403706E-18
  3.00926554E-36 -1.97415185E-03 -2.82581840E-18  2.35098870E-38 -1.21047938E-04
  1.78386494E-18 -1.88079096E-37  1.33728766E-03 -4.98740748E-19  2.50428262E-21
 -1.20890237E-19  2.48274143E-19 -7.21387500E-21 -5.42937584E-38 -4.71246077E-04
 -1.23051074E-19  9.93754699E-19 -1.07061945E-18  1.55349306E-20 -8.68700134E-37
  1.01481868E-03 -2.00423330E-03 -3.47982207E-03 -8.33267498E-04  1.23643327E-21
  1.35977743E-05  8.07699507E-05  5.31186202E-21  7.76344655E-04  3.46997160E-04
  2.00423330E-03  3.47982207E-03  8.33267498E-04 -1.23643327E-21  1.35977743E-05
 -8.07699507E-05 -5.31186202E-21  7.76344655E-04 -3.46997160E-04 -1.45532904E-18
  2.76447289E-18  4.83250700E-18 -2.08947413E-18  3.00926554E-36  5.79841144E-03
  3.39826524E-20  2.35098870E-38  1.52816134E-04  4.22340446E-02 -8.64150656E-02
 -2.46292903E-01  1.45285126E-01 -9.42004735E-19 -2.82581840E-18 -1.86570618E-01
  4.13892741E-18  1.78386494E-18  1.16409853E-01 -6.74617461E-20 -4.98740748E-19
 -3.12429304E-02  1.63592156E-04 -7.08092742E-03  1.54022757E-02 -2.77984043E-35
  5.80760645E-19  4.04632683E-19 -8.03830617E-03  6.31592659E-02 -6.81804526E-02
  2.22387234E-34 -1.11769771E-18 -2.33712915E-18 -1.30639871E-01 -9.69943958E-02
  3.61838474E-03  1.44698816E-19  1.14098478E-02  2.43426418E-03  4.65699176E-19
  3.38540230E-04  2.44787933E-02 -1.30639871E-01 -9.69943958E-02  3.61838474E-03
  1.44698816E-19 -1.14098478E-02  2.43426418E-03  4.65699176E-19 -3.38540230E-04
  2.44787933E-02 -9.50693077E-02  1.80589074E-01  3.15683314E-01 -1.36494808E-01
 -5.03014507E-18  3.39826524E-20  8.01832677E-03 -1.33769175E-18  2.66287890E-18
  1.74105267E-01 -1.96193383E-19  4.47581331E-19  9.21307024E-19 -4.58815662E-19
 -2.99896326E-02  1.92592994E-34  7.35204763E-19 -2.68359947E-02 -1.88079096E-37
 -6.74617461E-20 -3.41508798E-03 -4.66436158E-35  1.52967472E-19 -6.01517099E-20
  7.98458205E-21  1.61512110E-20 -2.88758019E-20 -1.88631053E-03  1.43335522E-35
  2.35671142E-20 -2.02839227E-19  1.63166105E-19  6.94978691E-21  4.53994534E-04
 -2.43236038E-35  3.72995868E-19  3.00820504E-19 -1.44647387E-20 -1.42616453E-03
 -3.66445751E-20  5.42023959E-21 -6.98406912E-04 -1.15467710E-20 -5.73857294E-20
  3.72995868E-19  3.00820504E-19 -1.44647387E-20 -1.42616453E-03  3.66445751E-20
  5.42023959E-21 -6.98406912E-04  1.15467710E-20 -5.73857294E-20  1.73410497E-19
 -4.24396101E-19 -9.10637662E-19  4.59514309E-19  2.92087610E-02 -3.85185989E-34
 -1.41684596E-19  2.64391539E-02 -1.88079096E-37 -8.72670049E-19  3.41655260E-03
 -1.96193383E-19  4.47581331E-19  9.21307024E-19 -4.58815662E-19  1.92592994E-34
  2.70394942E-02 -1.37801957E-19 -1.88079096E-37  1.33728766E-03 -4.98740748E-19
 -2.25694915E-35 -1.45939538E-02  3.24094500E-19 -1.01373538E-20  1.36393902E-19
 -1.62272465E-19  7.41371556E-20  1.43335522E-35  4.84300653E-03  1.15297302E-20
 -5.20368151E-19  4.92732414E-19 -1.83325410E-19 -2.43236038E-35 -1.19757246E-02
  2.53174187E-02  3.99479261E-02  9.20722716E-03 -1.63172487E-20 -3.10895398E-04
 -1.06592358E-03 -5.64200573E-20 -8.85226955E-03 -3.68563784E-03 -2.53174187E-02
 -3.99479261E-02 -9.20722716E-03  1.63172487E-20 -3.10895398E-04  1.06592358E-03
  5.64200573E-20 -8.85226955E-03  3.68563784E-03  1.73410497E-19 -4.24396101E-19
 -9.10637662E-19  4.59514309E-19  0.00000000E+00 -5.56018103E-02  1.15660284E-18
 -1.88079096E-37 -1.57455536E-03 -4.43833806E-19  4.96528814E-35  1.63660392E-02
 -1.28163244E-02  2.92382314E-02  6.01843421E-02 -2.99721136E-02  7.35204763E-19
 -1.37801957E-19  1.80375872E-02 -6.74617461E-20 -4.98740748E-19 -3.12429304E-02
  1.52967472E-19  3.24094500E-19  6.57750564E-03 -6.62222206E-04  5.21592483E-04
 -2.21210851E-03  0.00000000E+00  1.47961805E-21 -1.22458749E-19  7.53179135E-04
 -1.32504639E-02  1.14451605E-02 -1.38992021E-35  1.82044391E-19  6.19851538E-19
  2.43659392E-02  1.96510866E-02 -9.44908438E-04  5.42023959E-21 -2.39380531E-03
 -1.07208761E-03 -5.73857294E-20 -7.54292326E-04 -4.44712724E-03  2.43659392E-02
  1.96510866E-02 -9.44908438E-04  5.42023959E-21  2.39380531E-03 -1.07208761E-03
 -5.73857294E-20  7.54292326E-04 -4.44712724E-03  1.13280333E-02 -2.77236573E-02
 -5.94873665E-02  3.00177527E-02 -1.41684596E-19  1.15660284E-18  1.99532208E-02
 -8.72670049E-19 -4.43833806E-19 -3.05679798E-02  4.85270379E-20 -1.49704804E-19
  6.58657928E-03  3.24891630E-03 -6.23686571E-03  3.45021056E-03 -2.62652506E-03
  8.33345387E-19  1.09693159E-19  7.16570092E-03  5.36852537E-19 -2.50428262E-21
 -1.63592156E-04  6.01517099E-20  1.01373538E-20  6.62222206E-04  4.02611081E-04
  3.50287639E-04 -7.04708709E-04  1.19446268E-36 -6.13963471E-21 -1.86483834E-20
  8.11198449E-04  1.69391791E-04  2.00254151E-03  1.73740027E-36  1.44093363E-20
  3.24032201E-20 -4.31760180E-04 -1.18849106E-03 -1.03944301E-04  3.58082984E-20
  1.46820697E-04  2.71204200E-04  9.93947210E-21  7.30405124E-04  5.75370636E-05
 -4.31760180E-04 -1.18849106E-03 -1.03944301E-04  3.58082984E-20 -1.46820697E-04
  2.71204200E-04  9.93947210E-21 -7.30405124E-04  5.75370636E-05 -8.60873367E-03
 -1.19006118E-02 -7.84310698E-03  2.99413655E-03 -2.08564685E-19 -5.61512217E-20
 -3.66807617E-03 -3.33559086E-19 -8.45071822E-20 -5.52042808E-03 -4.21392294E-20
  8.94655514E-21  5.84433334E-04  6.20863774E-04  4.09797497E-03 -7.28095416E-03
 -1.10326263E-02  1.63871241E-03  2.28275828E-19  7.12029258E-19  1.49121088E-02
  1.08395439E-19  1.20890237E-19  7.08092742E-03 -7.98458205E-21 -1.36393902E-19
 -5.21592483E-04  3.50287639E-04  6.55553305E-04 -4.89144880E-04  2.60610040E-36
 -1.48380224E-20  8.96927606E-21  4.08160110E-04  2.48242196E-04  1.24511044E-03
  8.68700134E-37  1.47941466E-20 -1.28053631E-19  2.48565622E-03  7.97404298E-04
  2.41613816E-04  5.85567756E-21 -2.93391251E-05  3.82521888E-04 -8.40762302E-21
  2.43365054E-04 -5.49227615E-04  2.48565622E-03  7.97404298E-04  2.41613816E-04
  5.85567756E-21  2.93391251E-05  3.82521888E-04 -8.40762302E-21 -2.43365054E-04
 -5.49227615E-04 -1.32499852E-02 -2.68447124E-03 -7.21659581E-04 -3.57381616E-03
 -2.79831117E-19 -4.25633839E-19 -1.82799558E-02 -2.44059988E-20 -3.40934339E-20
 -1.59432083E-03 -9.30592020E-21  9.81359987E-20 -6.07908841E-04  3.51535288E-04
  8.69341328E-04 -1.04596013E-02  1.87801434E-02  2.60370903E-02 -9.76407509E-03
 -8.55415277E-19 -6.15516479E-19 -8.60741559E-03 -7.75136165E-19 -2.48274143E-19
 -1.54022757E-02 -1.61512110E-20  1.62272465E-19  2.21210851E-03 -7.04708709E-04
 -4.89144880E-04  4.51807581E-05 -1.73740027E-36 -1.78394459E-22 -1.97583762E-20
 -4.99108972E-04 -4.73507858E-03  1.79937247E-03 -2.77984043E-35  4.72776880E-20
  2.61179144E-19  6.82943537E-03  6.79893343E-03 -4.35193125E-04 -4.39182865E-20
 -8.84699432E-04 -8.00988827E-04 -2.66930737E-20 -8.66478168E-04 -1.15196537E-03
  6.82943537E-03  6.79893343E-03 -4.35193125E-04 -4.39182865E-20  8.84699432E-04
 -8.00988827E-04 -2.66930737E-20  8.66478168E-04 -1.15196537E-03 -1.38005085E-02
 -1.11557471E-03 -1.52618278E-02  1.09050644E-02  4.83769615E-19  4.77158874E-19
  2.16458265E-02  1.60177444E-19 -7.91870245E-20 -5.80572029E-03  8.68217548E-20
 -7.17059488E-20  2.33445073E-03 -1.91407735E-04 -7.89888822E-04  1.68377408E-03
  1.38992021E-35 -2.77984043E-35 -2.77984043E-35  0.00000000E+00  4.17800809E-19
  2.79295173E-19  5.55968086E-35  3.11397805E-19  7.21387500E-21  2.77984043E-35
  2.88758019E-20 -7.41371556E-20  0.00000000E+00  1.73740027E-36  3.47480054E-36
 -1.73740027E-36  6.58995991E-36  7.75591056E-21  1.68605053E-20  8.68700134E-37
  8.68700134E-37  3.47480054E-36 -5.95193207E-36 -3.83888640E-21 -8.41052277E-20
  2.17590356E-19  2.53875227E-19  4.97091695E-20  1.82769935E-20 -5.77644016E-21
 -1.01794575E-20  5.23003702E-21 -5.47826251E-20 -1.61098098E-20 -2.17590356E-19
 -2.53875227E-19 -4.97091695E-20  1.82769935E-20 -5.77644016E-21  1.01794575E-20
  5.23003702E-21 -5.47826251E-20  1.61098098E-20 -5.55968086E-35 -1.38992021E-35
  0.00000000E+00 -1.38992021E-35 -8.79959540E-20 -8.41792411E-20 -5.55968086E-35
 -1.43790184E-19 -5.59304329E-21  0.00000000E+00 -2.94943915E-20  6.20316208E-20
  0.00000000E+00  1.73740027E-36  3.47480054E-36 -1.73740027E-36  1.36364065E-35
 -2.42315238E-19  4.42207008E-19  3.99251423E-19 -1.26165147E-19  2.72928200E-02
  6.94960107E-35 -6.96610422E-19  2.03420483E-02  5.42937584E-38 -5.80760645E-19
  1.88631053E-03 -1.43335522E-35 -1.47961805E-21 -6.13963471E-21 -1.48380224E-20
 -1.78394459E-22  7.75591056E-21  5.06654527E-04  3.76158192E-36 -2.98104730E-20
 -8.66926639E-20  3.05787863E-21 -3.83888640E-21 -2.50775090E-04 -1.80555932E-35
  1.28350737E-19  1.41187744E-19 -5.85523835E-21  1.19394382E-03 -1.82334118E-20
 -3.72293498E-20  3.41651946E-04 -2.82269146E-20 -2.66095093E-20  1.28350737E-19
  1.41187744E-19 -5.85523835E-21  1.19394382E-03  1.82334118E-20 -3.72293498E-20
  3.41651946E-04  2.82269146E-20 -2.66095093E-20 -9.17711310E-20  1.90639054E-19
 -1.31135193E-19  1.39835570E-19 -5.74833195E-03 -1.38992021E-35  5.35450927E-19
 -9.39308763E-03  5.42937584E-38  1.38747286E-19 -1.92671987E-03  1.34648521E-35
  6.04281435E-20  2.86367580E-20 -2.01761025E-20 -9.84848557E-21  2.48229875E-20
  1.62156060E-03 -2.57323415E-19  4.60662580E-19  6.55253725E-19 -2.01558568E-19
  6.94960107E-35  1.82449453E-02 -6.95032259E-19  5.42937584E-38  4.71246077E-04
 -4.04632683E-19 -1.43335522E-35 -4.84300653E-03  1.22458749E-19 -1.86483834E-20
  8.96927606E-21 -1.97583762E-20  1.68605053E-20  3.76158192E-36  1.10141179E-03
 -1.60371187E-20 -2.33760971E-19  1.55471804E-19 -8.41052277E-20 -1.80555932E-35
 -5.49417042E-03  1.42140808E-02  1.65843884E-02  3.24724938E-03 -1.01794575E-20
 -3.77345707E-04 -6.64972629E-04 -1.61098098E-20 -3.57867265E-03 -1.05237264E-03
 -1.42140808E-02 -1.65843884E-02 -3.24724938E-03  1.01794575E-20 -3.77345707E-04
  6.64972629E-04  1.61098098E-20 -3.57867265E-03  1.05237264E-03 -9.73119041E-21
  2.77322135E-20 -2.57015706E-19  2.55932370E-19 -1.38992021E-35 -5.49900534E-03
  7.89917509E-19  5.42937584E-38 -3.65365315E-04 -6.88487232E-20  1.34648521E-35
  4.05221299E-03 -1.00217257E-20 -9.59719876E-21  9.23098588E-21  5.16513423E-21
  2.22626029E-20  4.76467044E-36  1.45430359E-03  7.24131294E-03 -1.75770047E-02
 -1.07415415E-02  4.01838724E-03 -1.31939656E-20  9.25055568E-20  6.04292156E-03
  2.84640362E-20  1.23051074E-19  8.03830617E-03 -2.35671142E-20 -1.15297302E-20
 -7.53179135E-04  8.11198449E-04  4.08160110E-04 -4.99108972E-04  8.68700134E-37
 -2.98104730E-20 -1.60371187E-20  1.03425439E-03  3.80733256E-03  5.14466066E-06
  1.38992021E-35 -1.65905806E-20 -6.72084390E-20 -7.32814445E-03 -7.13803759E-03
  9.66691247E-05  5.86248739E-21  8.79690851E-04  7.11331407E-04  1.73205157E-20
  1.33406543E-03  1.29227559E-03 -7.32814445E-03 -7.13803759E-03  9.66691247E-05
  5.86248739E-21 -8.79690851E-04  7.11331407E-04  1.73205157E-20 -1.33406543E-03
  1.29227559E-03  8.99706487E-03 -1.04015227E-02  4.12970304E-03 -3.42273695E-03
 -6.13635335E-20 -1.64324242E-19 -1.07344741E-02  8.69588308E-20 -6.23633508E-21
 -4.07388324E-04 -1.49217148E-21 -1.35346925E-20 -8.84153211E-04  6.22431141E-04
  5.12237873E-04 -1.09244082E-03  1.73740027E-36 -3.71033896E-20 -2.83647082E-20
  1.24924540E-03 -1.52051370E-02  2.68663553E-02  1.29242459E-01 -5.57546295E-02
  1.23684397E-19  2.74247121E-19  8.07967799E-03 -9.66847410E-19 -9.93754699E-19
 -6.31592659E-02  2.02839227E-19  5.20368151E-19  1.32504639E-02  1.69391791E-04
  2.48242196E-04 -4.73507858E-03  8.68700134E-37 -8.66926639E-20 -2.33760971E-19
  3.80733256E-03 -1.59139500E-02  2.01451263E-02 -5.55968086E-35  2.88790991E-19
  7.76821339E-19  1.82075574E-02  1.44819974E-02 -2.52586484E-03 -1.77245005E-20
 -1.97724674E-03 -1.15785224E-03 -4.78274707E-20  2.16149988E-03 -3.12432749E-03
  1.82075574E-02  1.44819974E-02 -2.52586484E-03 -1.77245005E-20  1.97724674E-03
 -1.15785224E-03 -4.78274707E-20 -2.16149988E-03 -3.12432749E-03  4.98776707E-02
 -8.69773974E-02 -1.10647687E-01  6.45470072E-02  1.04368707E-18  3.28562914E-18
  6.81788135E-02 -9.32581133E-19 -8.85799262E-19 -6.09208228E-02  2.01036291E-19
 -2.64930282E-19  1.31326872E-02  2.54965979E-03 -2.14319322E-03  4.27938210E-03
 -1.38992021E-35  3.05750109E-20  3.40928785E-20  5.65614524E-04  3.71021052E-02
  3.17444283E-02 -6.48082944E-02 -1.23809255E-01  4.96961531E-02  4.01083509E-19
  1.44821263E-19  1.92959463E-02  1.13829920E-18  1.07061945E-18  6.81804526E-02
 -1.63166105E-19 -4.92732414E-19 -1.14451605E-02  2.00254151E-03  1.24511044E-03
  1.79937247E-03  3.47480054E-36  3.05787863E-21  1.55471804E-19  5.14466066E-06
  2.01451263E-02 -1.32265629E-02  1.11193617E-34 -2.35487248E-19 -7.29318402E-19
 -2.78801175E-02 -2.60536535E-02  2.18093843E-03  4.69797966E-20  3.39942600E-03
  2.74058855E-03  7.54648399E-20  1.73914825E-03  4.76892381E-03 -2.78801175E-02
 -2.60536535E-02  2.18093843E-03  4.69797966E-20 -3.39942600E-03  2.74058855E-03
  7.54648399E-20 -1.73914825E-03  4.76892381E-03 -1.24251109E-02  3.54539156E-02
  8.69034675E-02 -5.59361373E-02 -1.42249874E-18 -3.56148010E-18 -8.61987654E-02
  5.29399520E-19  5.75812815E-19  4.06709714E-02 -1.91653404E-19  2.86355689E-19
 -1.17330733E-02 -1.80720814E-04  3.24652912E-03 -6.19613431E-03  1.38992021E-35
 -9.95390996E-20 -8.74767231E-20  2.88407239E-03 -2.63220103E-02  2.75851343E-02
 -5.55968086E-35  5.55968086E-35  4.44774469E-34 -1.11193617E-34 -6.10256477E-20
  8.69274291E-20  2.77984043E-35 -5.46098517E-20 -1.55349306E-20 -2.22387234E-34
 -6.94978691E-21  1.83325410E-19  1.38992021E-35  1.73740027E-36  8.68700134E-37
 -2.77984043E-35 -5.95193207E-36 -3.83888640E-21 -8.41052277E-20  1.38992021E-35
 -5.55968086E-35  5.55968086E-35 -2.14935902E-34  9.23889890E-22  8.05010728E-20
 -5.06036755E-20 -3.48712866E-19 -1.06832891E-19 -2.90212864E-21 -8.70914202E-21
 -9.30262185E-22 -1.42129139E-21  8.17060101E-20  5.41520798E-20  5.06036755E-20
  3.48712866E-19  1.06832891E-19 -2.90212864E-21 -8.70914202E-21  9.30262185E-22
 -1.42129139E-21  8.17060101E-20 -5.41520798E-20  2.22387234E-34 -4.44774469E-34
 -4.44774469E-34  2.22387234E-34  5.94443926E-20  1.29438586E-18  2.22387234E-34
  5.38062541E-20  2.70095260E-20 -2.22387234E-34  6.95275275E-21 -2.69025926E-19
  5.55968086E-35  6.94960107E-36 -6.94960107E-36  1.38992021E-35 -5.19158035E-35
 -3.92071479E-21 -4.58613533E-20  1.73740027E-36  1.11193617E-34 -5.55968086E-35
  4.15270108E-34  4.33123290E-19 -8.34872271E-19 -1.99861362E-18  8.07411790E-19
 -3.98649784E-03  5.55968086E-35  2.95289480E-19 -3.56738624E-03  8.68700134E-37
  1.11769771E-18 -4.53994534E-04  2.43236038E-35 -1.82044391E-19  1.44093363E-20
  1.47941466E-20  4.72776880E-20 -3.83888640E-21 -2.50775090E-04 -1.80555932E-35
 -1.65905806E-20  2.88790991E-19 -2.35487248E-19  9.23889890E-22  6.03530677E-05
  2.40741243E-35 -3.63281896E-19 -3.34357231E-19  3.68420735E-20 -1.89581430E-04
  4.45394784E-20  3.87717932E-20 -9.28457995E-05  7.16034670E-21  6.28754084E-20
 -3.63281896E-19 -3.34357231E-19  3.68420735E-20 -1.89581430E-04 -4.45394784E-20
  3.87717932E-20 -9.28457995E-05 -7.16034670E-21  6.28754084E-20 -3.78663820E-19
  8.10552374E-19  1.46313008E-18 -9.28240202E-19  3.88320242E-03  3.33580852E-34
 -1.39337037E-18  3.51489126E-03  7.81830121E-36  6.72305265E-19  4.54188277E-04
 -5.90716091E-35 -1.98721020E-19 -2.09875952E-20  4.83320266E-20 -8.34233051E-20
 -3.92071479E-21 -2.56120527E-04 -1.40432392E-35  3.04985208E-20 -4.75272485E-19
  4.35021340E-19  9.24282217E-22  6.03786965E-05  8.29892440E-19 -1.62046439E-18
 -4.47300638E-18  1.86397482E-18  5.55968086E-35  5.67853060E-03  1.11334179E-19
  8.68700134E-37 -1.01481868E-03  2.33712915E-18  2.43236038E-35  1.19757246E-02
 -6.19851538E-19  3.24032201E-20 -1.28053631E-19  2.61179144E-19 -8.41052277E-20
 -1.80555932E-35 -5.49417042E-03 -6.72084390E-20  7.76821339E-19 -7.29318402E-19
  8.05010728E-20  2.40741243E-35  5.25872915E-03 -3.30568295E-03 -2.27796531E-02
 -6.97885408E-03 -9.30262185E-22 -5.68924331E-04 -6.07693376E-05  5.41520798E-20
  5.33744163E-03  3.53748231E-03  3.30568295E-03  2.27796531E-02  6.97885408E-03
  9.30262185E-22 -5.68924331E-04  6.07693376E-05 -5.41520798E-20  5.33744163E-03
 -3.53748231E-03 -1.10127979E-18  2.16412698E-18  3.49196439E-18 -2.12969066E-18
  3.33580852E-34  8.45557011E-02 -4.02320315E-18  7.81830121E-36  1.76439614E-03
  1.76875283E-18 -5.90716091E-35 -1.75741072E-02 -1.70507571E-19 -4.82629009E-20
  1.58359070E-20 -1.05733695E-19 -4.58613533E-20 -6.01853108E-36 -2.99589095E-03
  4.09816500E-20 -5.12723762E-19  3.44499367E-19  3.51246631E-19  7.22223729E-35
  2.29451712E-02  1.77227344E-02 -4.08139442E-02 -2.63494271E-01  9.65055262E-02
  9.04784649E-19 -5.96541439E-02  5.91050187E-02  1.99984624E-18  2.00423330E-03
  1.30639871E-01 -3.72995868E-19 -2.53174187E-02 -2.43659392E-02 -4.31760180E-04
  2.48565622E-03  6.82943537E-03  2.17590356E-19  1.28350737E-19  1.42140808E-02
 -7.32814445E-03  1.82075574E-02 -2.78801175E-02 -5.06036755E-20 -3.63281896E-19
 -3.30568295E-03 -1.84263785E-02  3.15451212E-02  1.94344918E-02  6.18545667E-20
  3.35179201E-03  4.04064694E-03 -1.53600853E-19 -1.42388815E-02 -1.00339692E-02
  2.73390293E-02 -3.05675159E-02 -8.10129348E-03  8.94979651E-21  1.87173003E-03
  5.84645076E-04  1.02219911E-19 -1.73965421E-03  6.67751134E-03 -8.78112252E-02
  1.69617036E-01  1.79296012E-01 -1.25505911E-01 -3.05814041E-18 -2.45320317E-01
 -1.99772892E-01  1.50377179E-18 -4.53766187E-03  9.82338279E-02 -3.72548438E-19
  4.42388821E-02 -2.43367109E-02 -4.92915024E-03  6.78843103E-03 -9.89648333E-03
  8.83333683E-20 -8.78038414E-20  5.77037352E-03 -1.30919872E-03 -7.95366589E-02
  5.78849470E-02 -9.65671930E-19  1.04633075E-18 -6.30824777E-02  3.63922620E-01
  1.10707346E-02 -1.81952967E-02 -2.02341227E-01  7.84916450E-02  3.34405585E-19
  1.30081164E-02  2.18450306E-02  1.48479846E-18  3.47982207E-03  9.69943958E-02
 -3.00820504E-19 -3.99479261E-02 -1.96510866E-02 -1.18849106E-03  7.97404298E-04
  6.79893343E-03  2.53875227E-19  1.41187744E-19  1.65843884E-02 -7.13803759E-03
  1.44819974E-02 -2.60536535E-02 -3.48712866E-19 -3.34357231E-19 -2.27796531E-02
  3.15451212E-02  8.75193680E-02  2.82968561E-02  4.09489091E-21  1.48463873E-03
  2.67498574E-04 -1.81102102E-19 -2.60028888E-02 -1.18304871E-02 -3.05675159E-02
 -8.73884669E-02 -1.95845139E-02  3.07254130E-20  4.21356904E-04  2.00713629E-03
  1.62162845E-19 -1.40237555E-02  1.05932809E-02 -9.17117001E-02  1.50327847E-01
  1.53042236E-01 -9.97465672E-02 -2.06440277E-18 -2.37422745E-01 -1.34857023E-01
  1.33012308E-18 -5.34403860E-03  8.68902336E-02 -2.97467721E-19  5.38712335E-02
 -1.94320662E-02 -4.66941448E-03  4.38874151E-03 -6.51753296E-03  1.58761823E-19
 -3.26678118E-20  1.03711093E-02 -2.35104428E-03 -6.41075472E-02  4.27865612E-02
 -1.02206336E-18  7.97863779E-19 -6.67662451E-02  3.25058255E-01  3.13434300E-01
 -1.61339985E-03  4.64019610E-03  7.13059048E-03 -4.64817278E-03  1.05744556E-19
  1.35421793E-02  6.90775861E-03 -5.53905412E-20  8.33267498E-04 -3.61838474E-03
  1.44647387E-20 -9.20722716E-03  9.44908438E-04 -1.03944301E-04  2.41613816E-04
 -4.35193125E-04  4.97091695E-20 -5.85523835E-21  3.24724938E-03  9.66691247E-05
 -2.52586484E-03  2.18093843E-03 -1.06832891E-19  3.68420735E-20 -6.97885408E-03
  1.94344918E-02  2.82968561E-02  5.65926580E-03 -1.06336983E-20 -5.99939115E-04
 -6.94645891E-04 -5.28506173E-20 -5.57357729E-03 -3.45246432E-03 -8.10129348E-03
 -1.95845139E-02 -5.81276658E-03  6.34074876E-21  4.15646425E-04  4.14209142E-04
  2.03218400E-20 -5.10979618E-03  1.32752333E-03  1.45321217E-03 -3.49974782E-03
 -9.95438818E-03  3.91521354E-03 -2.27530386E-20 -3.99917204E-02 -1.48634128E-03
 -7.96336441E-20 -1.05298433E-03 -5.20206441E-03  1.43067062E-20  1.08482302E-02
  9.34584975E-04  7.67420393E-05  8.32617479E-05  2.16165040E-04  3.84990898E-20
  2.46447636E-21  2.51495140E-03 -1.38006950E-04  1.23779009E-03 -1.12800234E-03
 -1.86194079E-19 -1.74994099E-20 -1.21631203E-02  3.00059219E-02  3.56161032E-02
  7.44729864E-03 -2.72581174E-20  3.93059606E-20 -1.11133390E-19  7.17830969E-20
 -4.38202677E-03 -5.71178395E-20 -6.57679661E-20 -7.01817983E-03  1.23643327E-21
  1.44698816E-19 -1.42616453E-03 -1.63172487E-20  5.42023959E-21 -3.58082984E-20
 -5.85567756E-21  4.39182865E-20 -1.82769935E-20 -1.19394382E-03  1.01794575E-20
 -5.86248739E-21  1.77245005E-20 -4.69797966E-20  2.90212864E-21  1.89581430E-04
  9.30262185E-22 -6.18545667E-20 -4.09489091E-21  1.06336983E-20 -2.87295992E-04
  4.16999569E-21  3.99314539E-21 -3.25135992E-04 -1.14220700E-20  6.20216795E-21
 -8.94979651E-21 -3.07254130E-20 -6.34074876E-21 -2.87295992E-04  3.00785382E-22
  5.12248352E-22 -3.25135992E-04  3.70547752E-21  1.76603197E-20 -9.06831362E-20
  1.76548351E-19  1.77423413E-19 -7.28815941E-20  2.00792103E-02 -1.84192362E-19
 -2.66162924E-19  1.49955263E-02 -3.24100164E-21 -1.17721090E-19  1.39672253E-03
  3.12888045E-20 -3.67096518E-20 -1.72392219E-20 -3.09245897E-21  1.14484919E-20
 -5.84202470E-21 -3.81630015E-04  3.49839744E-21 -2.03037388E-21 -4.59318501E-20
  9.01316423E-21  2.84250896E-21  1.85686777E-04 -4.63679619E-20  2.15474340E-19
  2.07851988E-19  1.99671171E-20  8.79142913E-04  7.74858436E-04 -2.23302818E-03
 -2.39976542E-02  9.68671572E-03  1.32505648E-20 -4.45050072E-03  8.65592579E-04
  1.74662920E-19  1.35977743E-05  1.14098478E-02 -3.66445751E-20 -3.10895398E-04
 -2.39380531E-03 -1.46820697E-04  2.93391251E-05  8.84699432E-04  5.77644016E-21
  1.82334118E-20  3.77345707E-04 -8.79690851E-04  1.97724674E-03 -3.39942600E-03
  8.70914202E-21 -4.45394784E-20  5.68924331E-04 -3.35179201E-03 -1.48463873E-03
  5.99939115E-04  4.16999569E-21  2.64184242E-04  2.72404791E-04 -1.37775953E-21
 -5.37350711E-04 -9.00020829E-05  1.87173003E-03  4.21356904E-04  4.15646425E-04
 -3.00785382E-22  1.98442126E-05 -1.96487922E-05  3.85943838E-21  8.55244216E-04
  2.52117648E-04 -9.50515506E-03  1.83138185E-02  1.92361176E-02 -1.19902754E-02
 -2.23500601E-19 -8.20634839E-03 -1.46001673E-02  1.67424281E-19 -1.18738457E-04
  1.09369840E-02 -3.61500286E-20  1.09616150E-03 -2.36149908E-03 -5.86115746E-04
  4.49274370E-04 -7.48553581E-04  4.12101823E-22 -2.87129243E-21  2.69205340E-05
 -2.91945902E-04 -7.56625072E-03  4.97461537E-03 -2.92674176E-20  9.30930746E-20
 -1.91189281E-03  2.26385585E-02  1.88276137E-02  6.48480131E-04  1.39340138E-20
  1.80278142E-03 -1.78063536E-03  2.56766020E-03 -7.25978394E-03  4.68922775E-03
 -6.57679661E-20 -3.73122043E-03 -8.67831636E-03  1.44698816E-19  8.07699507E-05
  2.43426418E-03  5.42023959E-21 -1.06592358E-03 -1.07208761E-03 -2.71204200E-04
 -3.82521888E-04  8.00988827E-04  1.01794575E-20  3.72293498E-20  6.64972629E-04
 -7.11331407E-04  1.15785224E-03 -2.74058855E-03  9.30262185E-22 -3.87717932E-20
  6.07693376E-05 -4.04064694E-03 -2.67498574E-04  6.94645891E-04  3.99314539E-21
  2.72404791E-04 -2.64439398E-05  6.20216795E-21 -7.46146236E-04  8.00203654E-05
 -5.84645076E-04 -2.00713629E-03 -4.14209142E-04  5.12248352E-22  1.96487922E-05
 -2.53833391E-04  1.76603197E-20  2.42060161E-04  8.28523640E-04 -5.92387201E-03
  1.15330135E-02  1.15901769E-02 -4.76098703E-03 -2.66162924E-19 -1.20323582E-02
  2.69212856E-03 -1.17721090E-19 -2.11718294E-04  7.30540109E-03 -3.67096518E-20
  2.04393982E-03 -1.00133391E-03 -4.65148863E-04 -2.02014750E-04  8.68696739E-05
  3.49839744E-21  1.55996445E-20  2.28532664E-04 -4.54253019E-04 -3.00049615E-03
  9.10403502E-04 -4.63679619E-20  2.12795063E-20 -3.02898514E-03  1.40758521E-02
  1.35779223E-02  1.30435107E-03  2.09776621E-22  9.10238860E-04  8.92846562E-04
  6.81334184E-20 -1.19855728E-19 -7.50268503E-19  2.67507124E-19 -7.01719832E-03
  1.52442827E-19  3.10369983E-19 -5.94298557E-03  5.31186202E-21  4.65699176E-19
 -6.98406912E-04 -5.64200573E-20 -5.73857294E-20 -9.93947210E-21  8.40762302E-21
  2.66930737E-20 -5.23003702E-21 -3.41651946E-04  1.61098098E-20 -1.73205157E-20
  4.78274707E-20 -7.54648399E-20  1.42129139E-21  9.28457995E-05 -5.41520798E-20
  1.53600853E-19  1.81102102E-19  5.28506173E-20 -3.25135992E-04 -1.37775953E-21
  6.20216795E-21 -1.39193365E-04 -5.50742237E-20 -1.85590671E-20 -1.02219911E-19
 -1.62162845E-19 -2.03218400E-20 -3.25135992E-04 -3.85943838E-21  1.76603197E-20
 -1.39193365E-04 -1.99959691E-20  8.17409015E-21 -2.67931002E-19  4.68024074E-19
  4.88503781E-19 -3.53720230E-19  5.11752421E-03 -1.48029681E-19 -6.75081856E-19
  4.97756661E-03 -5.27520193E-21  1.89818362E-19  7.01969984E-04  5.61462534E-20
 -7.89091645E-20 -2.48376288E-20  2.07566571E-20 -1.72504088E-20 -6.73491772E-21
 -4.39958213E-04  1.62319948E-20 -5.68020013E-22 -2.25942786E-19  1.64474993E-19
  1.42850657E-21  9.33171306E-05 -5.32870771E-20  6.55419993E-19  5.84780275E-19
  3.31618692E-20  2.53510641E-04  5.05382247E-20  1.62165210E-20  1.47861469E-04
 -6.22723944E-03  1.29696822E-02 -5.55718440E-03  2.14757477E-03 -4.26165742E-20
  4.64892064E-03 -2.78392589E-03  5.18240261E-21  7.76344655E-04  3.38540230E-04
 -1.15467710E-20 -8.85226955E-03 -7.54292326E-04 -7.30405124E-04 -2.43365054E-04
  8.66478168E-04  5.47826251E-20  2.82269146E-20  3.57867265E-03 -1.33406543E-03
 -2.16149988E-03 -1.73914825E-03 -8.17060101E-20 -7.16034670E-21 -5.33744163E-03
  1.42388815E-02  2.60028888E-02  5.57357729E-03 -1.14220700E-20 -5.37350711E-04
 -7.46146236E-04 -5.50742237E-20 -6.06875647E-03 -3.59772132E-03 -1.73965421E-03
 -1.40237555E-02 -5.10979618E-03 -3.70547752E-21  8.55244216E-04 -2.42060161E-04
  1.99959691E-20 -3.04520737E-03  1.30623583E-03 -1.33236358E-02  1.88927247E-02
  7.08139004E-03 -4.20101345E-03 -1.92338609E-20 -5.01441749E-02 -1.25645115E-03
  9.54805452E-20 -1.15427459E-03  6.23726255E-03 -9.71398296E-21  1.16749216E-02
 -6.34565523E-04 -8.29707431E-04 -8.93949267E-05  4.13409768E-04  3.55004219E-20
  2.19736553E-20  2.31906355E-03 -1.17216290E-03 -4.98304814E-03  7.10015696E-04
 -2.18213384E-19  3.32698668E-20 -1.42547800E-02  4.95530108E-02  5.23747820E-02
  7.99000956E-03  3.86299567E-20  2.29340719E-03  2.52350028E-03  6.92082926E-20
  1.07216885E-02  4.45081266E-03 -7.82957031E-03 -4.90112580E-02  1.74748915E-02
  3.10369983E-19  9.95832121E-03  1.32577076E-02  4.65699176E-19  3.46997160E-04
  2.44787933E-02 -5.73857294E-20 -3.68563784E-03 -4.44712724E-03 -5.75370636E-05
  5.49227615E-04  1.15196537E-03  1.61098098E-20  2.66095093E-20  1.05237264E-03
 -1.29227559E-03  3.12432749E-03 -4.76892381E-03 -5.41520798E-20 -6.28754084E-20
 -3.53748231E-03  1.00339692E-02  1.18304871E-02  3.45246432E-03  6.20216795E-21
 -9.00020829E-05  8.00203654E-05 -1.85590671E-20 -3.59772132E-03 -1.35156363E-03
 -6.67751134E-03 -1.05932809E-02 -1.32752333E-03  1.76603197E-20 -2.52117648E-04
  8.28523640E-04  8.17409015E-21 -1.30623583E-03  3.94778726E-04 -1.75025813E-02
  3.05736527E-02  3.19114887E-02 -2.31067590E-02 -6.75081856E-19 -9.67003261E-03
 -3.89821693E-02  1.89818362E-19 -3.44602341E-04  1.73774430E-02 -7.89091645E-20
  3.66775161E-03 -4.45276783E-03 -8.60487062E-04  1.35592774E-03 -1.88891220E-03
  1.62319948E-20 -1.14437862E-20  1.06035437E-03 -1.98735895E-04 -1.47597029E-02
  1.09059519E-02 -5.32870771E-20  1.94860776E-19 -3.48097604E-03  4.28152832E-02
  3.82007465E-02  2.16629770E-03  1.62165210E-20  3.30140738E-03  1.31285419E-03
  1.10780702E-19  4.52102877E-03  7.38460611E-03  1.77227344E-02 -4.08139442E-02
 -2.63494271E-01  9.65055262E-02  9.04784649E-19  5.96541439E-02  5.91050187E-02
  1.99984624E-18 -2.00423330E-03  1.30639871E-01 -3.72995868E-19  2.53174187E-02
 -2.43659392E-02 -4.31760180E-04  2.48565622E-03  6.82943537E-03 -2.17590356E-19
  1.28350737E-19 -1.42140808E-02 -7.32814445E-03  1.82075574E-02 -2.78801175E-02
  5.06036755E-20 -3.63281896E-19  3.30568295E-03  2.73390293E-02 -3.05675159E-02
 -8.10129348E-03  8.94979651E-21 -1.87173003E-03  5.84645076E-04  1.02219911E-19
  1.73965421E-03  6.67751134E-03 -1.84263785E-02  3.15451212E-02  1.94344918E-02
  6.18545667E-20 -3.35179201E-03  4.04064694E-03 -1.53600853E-19  1.42388815E-02
 -1.00339692E-02 -8.78112252E-02  1.69617036E-01  1.79296012E-01 -1.25505911E-01
 -3.05814041E-18  2.45320317E-01 -1.99772892E-01  1.50377179E-18  4.53766187E-03
  9.82338279E-02 -3.72548438E-19 -4.42388821E-02 -2.43367109E-02 -4.92915024E-03
  6.78843103E-03 -9.89648333E-03 -8.83333683E-20 -8.78038414E-20 -5.77037352E-03
 -1.30919872E-03 -7.95366589E-02  5.78849470E-02  9.65671930E-19  1.04633075E-18
  6.30824777E-02  5.61974007E-03 -3.43869341E-02 -3.25735215E-02 -5.13388096E-20
  1.10927047E-02 -3.35370555E-03  4.05446317E-19 -2.67033247E-02  2.64857634E-02
  3.63922620E-01  1.10707346E-02 -1.81952967E-02 -2.02341227E-01  7.84916450E-02
  3.34405585E-19 -1.30081164E-02  2.18450306E-02  1.48479846E-18 -3.47982207E-03
  9.69943958E-02 -3.00820504E-19  3.99479261E-02 -1.96510866E-02 -1.18849106E-03
  7.97404298E-04  6.79893343E-03 -2.53875227E-19  1.41187744E-19 -1.65843884E-02
 -7.13803759E-03  1.44819974E-02 -2.60536535E-02  3.48712866E-19 -3.34357231E-19
  2.27796531E-02 -3.05675159E-02 -8.73884669E-02 -1.95845139E-02  3.07254130E-20
 -4.21356904E-04  2.00713629E-03  1.62162845E-19  1.40237555E-02  1.05932809E-02
  3.15451212E-02  8.75193680E-02  2.82968561E-02  4.09489091E-21 -1.48463873E-03
  2.67498574E-04 -1.81102102E-19  2.60028888E-02 -1.18304871E-02 -9.17117001E-02
  1.50327847E-01  1.53042236E-01 -9.97465672E-02 -2.06440277E-18  2.37422745E-01
 -1.34857023E-01  1.33012308E-18  5.34403860E-03  8.68902336E-02 -2.97467721E-19
 -5.38712335E-02 -1.94320662E-02 -4.66941448E-03  4.38874151E-03 -6.51753296E-03
 -1.58761823E-19 -3.26678118E-20 -1.03711093E-02 -2.35104428E-03 -6.41075472E-02
  4.27865612E-02  1.02206336E-18  7.97863779E-19  6.67662451E-02 -3.43869341E-02
 -8.02648860E-02 -3.80520475E-02 -5.40420963E-20  8.39390972E-03 -3.53029764E-03
  2.45817892E-19 -3.20071175E-02  1.60580433E-02  3.25058255E-01  3.13434300E-01
 -1.61339985E-03  4.64019610E-03  7.13059048E-03 -4.64817278E-03  1.05744556E-19
 -1.35421793E-02  6.90775861E-03 -5.53905412E-20 -8.33267498E-04 -3.61838474E-03
  1.44647387E-20  9.20722716E-03  9.44908438E-04 -1.03944301E-04  2.41613816E-04
 -4.35193125E-04 -4.97091695E-20 -5.85523835E-21 -3.24724938E-03  9.66691247E-05
 -2.52586484E-03  2.18093843E-03  1.06832891E-19  3.68420735E-20  6.97885408E-03
 -8.10129348E-03 -1.95845139E-02 -5.81276658E-03  6.34074876E-21 -4.15646425E-04
  4.14209142E-04  2.03218400E-20  5.10979618E-03  1.32752333E-03  1.94344918E-02
  2.82968561E-02  5.65926580E-03 -1.06336983E-20  5.99939115E-04 -6.94645891E-04
 -5.28506173E-20  5.57357729E-03 -3.45246432E-03  1.45321217E-03 -3.49974782E-03
 -9.95438818E-03  3.91521354E-03 -2.27530386E-20  3.99917204E-02 -1.48634128E-03
 -7.96336441E-20  1.05298433E-03 -5.20206441E-03  1.43067062E-20 -1.08482302E-02
  9.34584975E-04  7.67420393E-05  8.32617479E-05  2.16165040E-04 -3.84990898E-20
  2.46447636E-21 -2.51495140E-03 -1.38006950E-04  1.23779009E-03 -1.12800234E-03
  1.86194079E-19 -1.74994099E-20  1.21631203E-02 -3.25735215E-02 -3.80520475E-02
 -7.06396751E-03 -2.47355280E-20 -9.90171368E-04 -1.61584731E-03 -3.95034872E-20
 -7.92108080E-03 -2.58056362E-03  3.00059219E-02  3.56161032E-02  7.44729864E-03
 -2.72581174E-20  3.93059606E-20 -1.11133390E-19  7.17830969E-20 -4.38202677E-03
  5.71178395E-20 -6.57679661E-20 -7.01817983E-03 -1.23643327E-21  1.44698816E-19
 -1.42616453E-03  1.63172487E-20  5.42023959E-21 -3.58082984E-20 -5.85567756E-21
  4.39182865E-20 -1.82769935E-20 -1.19394382E-03 -1.01794575E-20 -5.86248739E-21
  1.77245005E-20 -4.69797966E-20  2.90212864E-21  1.89581430E-04 -9.30262185E-22
 -8.94979651E-21 -3.07254130E-20 -6.34074876E-21 -2.87295992E-04 -3.00785382E-22
  5.12248352E-22 -3.25135992E-04 -3.70547752E-21  1.76603197E-20 -6.18545667E-20
 -4.09489091E-21  1.06336983E-20 -2.87295992E-04 -4.16999569E-21  3.99314539E-21
 -3.25135992E-04  1.14220700E-20  6.20216795E-21 -9.06831362E-20  1.76548351E-19
  1.77423413E-19 -7.28815941E-20  2.00792103E-02  1.84192362E-19 -2.66162924E-19
  1.49955263E-02  3.24100164E-21 -1.17721090E-19  1.39672253E-03 -3.12888045E-20
 -3.67096518E-20 -1.72392219E-20 -3.09245897E-21  1.14484919E-20 -5.84202470E-21
 -3.81630015E-04 -3.49839744E-21 -2.03037388E-21 -4.59318501E-20  9.01316423E-21
  2.84250896E-21  1.85686777E-04  4.63679619E-20 -5.13388096E-20 -5.40420963E-20
 -2.47355280E-20  8.79142913E-04  5.13607250E-21 -1.28349677E-20  2.53510641E-04
 -1.67812787E-20  5.06059470E-21  2.15474340E-19  2.07851988E-19  1.99671171E-20
  8.79142913E-04 -7.74858436E-04  2.23302818E-03  2.39976542E-02 -9.68671572E-03
 -1.32505648E-20 -4.45050072E-03 -8.65592579E-04 -1.74662920E-19  1.35977743E-05
 -1.14098478E-02  3.66445751E-20 -3.10895398E-04  2.39380531E-03  1.46820697E-04
 -2.93391251E-05 -8.84699432E-04  5.77644016E-21 -1.82334118E-20  3.77345707E-04
  8.79690851E-04 -1.97724674E-03  3.39942600E-03  8.70914202E-21  4.45394784E-20
  5.68924331E-04 -1.87173003E-03 -4.21356904E-04 -4.15646425E-04  3.00785382E-22
  1.98442126E-05  1.96487922E-05 -3.85943838E-21  8.55244216E-04 -2.52117648E-04
  3.35179201E-03  1.48463873E-03 -5.99939115E-04 -4.16999569E-21  2.64184242E-04
 -2.72404791E-04  1.37775953E-21 -5.37350711E-04  9.00020829E-05  9.50515506E-03
 -1.83138185E-02 -1.92361176E-02  1.19902754E-02  2.23500601E-19 -8.20634839E-03
  1.46001673E-02 -1.67424281E-19 -1.18738457E-04 -1.09369840E-02  3.61500286E-20
  1.09616150E-03  2.36149908E-03  5.86115746E-04 -4.49274370E-04  7.48553581E-04
  4.12101823E-22  2.87129243E-21  2.69205340E-05  2.91945902E-04  7.56625072E-03
 -4.97461537E-03 -2.92674176E-20 -9.30930746E-20 -1.91189281E-03 -1.10927047E-02
 -8.39390972E-03  9.90171368E-04 -5.13607250E-21 -1.39085829E-03 -3.35513717E-04
 -4.55436888E-20 -1.09691178E-04 -2.97513953E-03 -2.26385585E-02 -1.88276137E-02
 -6.48480131E-04 -1.39340138E-20  1.80278142E-03 -1.78063536E-03  2.56766020E-03
 -7.25978394E-03  4.68922775E-03 -6.57679661E-20  3.73122043E-03 -8.67831636E-03
  1.44698816E-19 -8.07699507E-05  2.43426418E-03  5.42023959E-21  1.06592358E-03
 -1.07208761E-03 -2.71204200E-04 -3.82521888E-04  8.00988827E-04 -1.01794575E-20
  3.72293498E-20 -6.64972629E-04 -7.11331407E-04  1.15785224E-03 -2.74058855E-03
 -9.30262185E-22 -3.87717932E-20 -6.07693376E-05 -5.84645076E-04 -2.00713629E-03
 -4.14209142E-04  5.12248352E-22 -1.96487922E-05 -2.53833391E-04  1.76603197E-20
 -2.42060161E-04  8.28523640E-04 -4.04064694E-03 -2.67498574E-04  6.94645891E-04
  3.99314539E-21 -2.72404791E-04 -2.64439398E-05  6.20216795E-21  7.46146236E-04
  8.00203654E-05 -5.92387201E-03  1.15330135E-02  1.15901769E-02 -4.76098703E-03
 -2.66162924E-19  1.20323582E-02  2.69212856E-03 -1.17721090E-19  2.11718294E-04
  7.30540109E-03 -3.67096518E-20 -2.04393982E-03 -1.00133391E-03 -4.65148863E-04
 -2.02014750E-04  8.68696739E-05 -3.49839744E-21  1.55996445E-20 -2.28532664E-04
 -4.54253019E-04 -3.00049615E-03  9.10403502E-04  4.63679619E-20  2.12795063E-20
  3.02898514E-03 -3.35370555E-03 -3.53029764E-03 -1.61584731E-03 -1.28349677E-20
  3.35513717E-04  4.06991943E-05  5.06059470E-21 -1.09623631E-03  5.84093775E-04
  1.40758521E-02  1.35779223E-02  1.30435107E-03  2.09776621E-22 -9.10238860E-04
  8.92846562E-04  6.81334184E-20 -1.19855728E-19 -7.50268503E-19  2.67507124E-19
 -7.01719832E-03 -1.52442827E-19  3.10369983E-19 -5.94298557E-03 -5.31186202E-21
  4.65699176E-19 -6.98406912E-04  5.64200573E-20 -5.73857294E-20 -9.93947210E-21
  8.40762302E-21  2.66930737E-20 -5.23003702E-21 -3.41651946E-04 -1.61098098E-20
 -1.73205157E-20  4.78274707E-20 -7.54648399E-20  1.42129139E-21  9.28457995E-05
  5.41520798E-20 -1.02219911E-19 -1.62162845E-19 -2.03218400E-20 -3.25135992E-04
  3.85943838E-21  1.76603197E-20 -1.39193365E-04  1.99959691E-20  8.17409015E-21
  1.53600853E-19  1.81102102E-19  5.28506173E-20 -3.25135992E-04  1.37775953E-21
  6.20216795E-21 -1.39193365E-04  5.50742237E-20 -1.85590671E-20 -2.67931002E-19
  4.68024074E-19  4.88503781E-19 -3.53720230E-19  5.11752421E-03  1.48029681E-19
 -6.75081856E-19  4.97756661E-03  5.27520193E-21  1.89818362E-19  7.01969984E-04
 -5.61462534E-20 -7.89091645E-20 -2.48376288E-20  2.07566571E-20 -1.72504088E-20
 -6.73491772E-21 -4.39958213E-04 -1.62319948E-20 -5.68020013E-22 -2.25942786E-19
  1.64474993E-19  1.42850657E-21  9.33171306E-05  5.32870771E-20  4.05446317E-19
  2.45817892E-19 -3.95034872E-20  2.53510641E-04  4.55436888E-20  5.06059470E-21
  1.47861469E-04 -4.98964767E-21  8.40420175E-20  6.55419993E-19  5.84780275E-19
  3.31618692E-20  2.53510641E-04 -5.05382247E-20  1.62165210E-20  1.47861469E-04
  6.22723944E-03 -1.29696822E-02  5.55718440E-03 -2.14757477E-03  4.26165742E-20
  4.64892064E-03  2.78392589E-03 -5.18240261E-21  7.76344655E-04 -3.38540230E-04
  1.15467710E-20 -8.85226955E-03  7.54292326E-04  7.30405124E-04  2.43365054E-04
 -8.66478168E-04  5.47826251E-20 -2.82269146E-20  3.57867265E-03  1.33406543E-03
  2.16149988E-03  1.73914825E-03 -8.17060101E-20  7.16034670E-21 -5.33744163E-03
  1.73965421E-03  1.40237555E-02  5.10979618E-03  3.70547752E-21  8.55244216E-04
  2.42060161E-04 -1.99959691E-20 -3.04520737E-03 -1.30623583E-03 -1.42388815E-02
 -2.60028888E-02 -5.57357729E-03  1.14220700E-20 -5.37350711E-04  7.46146236E-04
  5.50742237E-20 -6.06875647E-03  3.59772132E-03  1.33236358E-02 -1.88927247E-02
 -7.08139004E-03  4.20101345E-03  1.92338609E-20 -5.01441749E-02  1.25645115E-03
 -9.54805452E-20 -1.15427459E-03 -6.23726255E-03  9.71398296E-21  1.16749216E-02
  6.34565523E-04  8.29707431E-04  8.93949267E-05 -4.13409768E-04  3.55004219E-20
 -2.19736553E-20  2.31906355E-03  1.17216290E-03  4.98304814E-03 -7.10015696E-04
 -2.18213384E-19 -3.32698668E-20 -1.42547800E-02  2.67033247E-02  3.20071175E-02
  7.92108080E-03  1.67812787E-20 -1.09691178E-04  1.09623631E-03  4.98964767E-21
  7.38435233E-03  3.25948522E-04 -4.95530108E-02 -5.23747820E-02 -7.99000956E-03
 -3.86299567E-20  2.29340719E-03 -2.52350028E-03 -6.92082926E-20  1.07216885E-02
  4.45081266E-03 -7.82957031E-03 -4.90112580E-02  1.74748915E-02  3.10369983E-19
 -9.95832121E-03  1.32577076E-02  4.65699176E-19 -3.46997160E-04  2.44787933E-02
 -5.73857294E-20  3.68563784E-03 -4.44712724E-03 -5.75370636E-05  5.49227615E-04
  1.15196537E-03 -1.61098098E-20  2.66095093E-20 -1.05237264E-03 -1.29227559E-03
  3.12432749E-03 -4.76892381E-03  5.41520798E-20 -6.28754084E-20  3.53748231E-03
 -6.67751134E-03 -1.05932809E-02 -1.32752333E-03  1.76603197E-20  2.52117648E-04
  8.28523640E-04  8.17409015E-21  1.30623583E-03  3.94778726E-04  1.00339692E-02
  1.18304871E-02  3.45246432E-03  6.20216795E-21  9.00020829E-05  8.00203654E-05
 -1.85590671E-20  3.59772132E-03 -1.35156363E-03 -1.75025813E-02  3.05736527E-02
  3.19114887E-02 -2.31067590E-02 -6.75081856E-19  9.67003261E-03 -3.89821693E-02
  1.89818362E-19  3.44602341E-04  1.73774430E-02 -7.89091645E-20 -3.66775161E-03
 -4.45276783E-03 -8.60487062E-04  1.35592774E-03 -1.88891220E-03 -1.62319948E-20
 -1.14437862E-20 -1.06035437E-03 -1.98735895E-04 -1.47597029E-02  1.09059519E-02
  5.32870771E-20  1.94860776E-19  3.48097604E-03  2.64857634E-02  1.60580433E-02
 -2.58056362E-03  5.06059470E-21  2.97513953E-03  5.84093775E-04  8.40420175E-20
 -3.25948522E-04  5.63790269E-03  4.28152832E-02  3.82007465E-02  2.16629770E-03
  1.62165210E-20 -3.30140738E-03  1.31285419E-03  1.10780702E-19 -4.52102877E-03
  7.38460611E-03
Spin SCF Density                           R   N=        3741
 -8.88178420E-16  2.77555756E-17 -1.11022302E-16  5.55111512E-17 -1.11022302E-16
 -2.22044605E-16 -2.42861287E-17  5.55111512E-17  1.11022302E-16 -5.55111512E-17
  2.40741243E-35 -9.02779661E-36  4.81482486E-35  7.70371978E-34  4.64649954E-01
  2.40741243E-35 -9.02779661E-36  4.81482486E-35  7.70371978E-34  3.85185989E-34
  1.10296944E-01  1.73472348E-18 -4.33680869E-19  6.93889390E-18  4.16333634E-17
 -7.11290099E-18 -1.68843499E-18 -1.66533454E-16 -5.77778983E-34  1.15555797E-33
  1.92592994E-33 -7.70371978E-34  3.36612339E-01 -3.00926554E-36 -5.15289030E-18
  2.61489924E-01 -5.77778983E-34  1.15555797E-33  1.92592994E-33 -7.70371978E-34
 -3.00926554E-36  3.88628165E-03 -5.94915298E-20 -2.35098870E-38  1.36932036E-04
 -3.46944695E-17  6.93889390E-17  1.11022302E-16 -5.55111512E-17 -5.15289030E-18
 -5.94915298E-20  0.00000000E+00 -4.00290997E-18 -2.09616724E-21 -6.93889390E-17
  7.22223729E-35 -1.68518870E-34 -3.85185989E-34  1.92592994E-34  2.92087610E-02
 -3.85185989E-34 -4.47130196E-19  2.64391539E-02  1.88079096E-37 -4.04732815E-19
  3.41655260E-03  7.22223729E-35 -1.68518870E-34 -3.85185989E-34  1.92592994E-34
  0.00000000E+00 -4.13206522E-02  6.32540056E-19  1.88079096E-37 -1.45592151E-03
  2.22873702E-20  4.66436158E-35  1.54799965E-02  4.33680869E-18 -1.04083409E-17
 -2.42861287E-17  1.21430643E-17 -4.47130196E-19  6.32540056E-19 -6.93889390E-18
 -4.04732815E-19  2.22873702E-20  1.21430643E-17 -5.23008775E-20 -2.36969102E-19
 -2.60208521E-18  3.46944695E-18  4.33680869E-18  3.46944695E-18 -1.08420217E-18
  1.52413463E-19 -2.40741243E-35 -1.51788304E-18  2.49051904E-19 -3.00926554E-35
 -2.16840434E-18  5.10857846E-20  3.76158192E-36  2.16840434E-19 -2.16840434E-19
  5.20417043E-18  1.95156391E-18  2.16840434E-19  1.30104261E-18 -1.20370622E-34
  3.14778076E-19 -6.93889390E-18 -3.76158192E-35  1.10911166E-20 -6.50521303E-19
 -2.48264407E-35 -1.17925620E-19 -2.16840434E-19 -1.35525272E-19 -3.25260652E-19
  4.33680869E-18  2.16840434E-19  6.07153217E-18 -4.33680869E-18 -1.52413463E-19
 -3.14778076E-19  8.67361738E-18 -2.49051904E-19 -1.10911166E-20 -2.16840434E-18
 -5.10857846E-20  1.17925620E-19  8.67361738E-19  8.13151629E-20  3.25260652E-19
 -6.50521303E-19  2.13821177E-50  1.38992021E-35  0.00000000E+00  5.34552942E-51
  8.79959540E-20  1.81737207E-19 -2.13821177E-50  1.43790184E-19  6.40345915E-21
  0.00000000E+00  2.94943915E-20 -6.80843882E-20  0.00000000E+00 -6.68191178E-52
 -1.33638236E-51  6.68191178E-52  5.43553868E-36  1.20370622E-35 -7.22223729E-35
  4.81482486E-35 -6.01853108E-35  5.74833195E-03  4.16976064E-35 -8.79959540E-20
  9.39308763E-03  5.42937584E-38 -1.43790184E-19  1.92671987E-03 -1.43335522E-35
 -2.94943915E-20  4.29946755E-20  1.05324294E-35 -4.29946755E-20  2.48229875E-20
  1.62156060E-03 -2.40741243E-35 -2.10648588E-35  9.62964972E-35 -9.62964972E-35
  4.16976064E-35  1.18719753E-02 -1.81737207E-19  5.42937584E-38  4.18305696E-04
 -6.40345915E-21 -1.43335522E-35 -4.44760976E-03  6.80843882E-20  3.76158192E-36
  3.38816057E-20 -3.38816057E-20  1.95615541E-20  4.26312618E-36  1.27785769E-03
 -3.46944695E-18  4.33680869E-18 -1.73472348E-18  1.51788304E-18 -1.02960708E-19
 -6.01853108E-35 -4.33680869E-18 -9.31951659E-20  1.12847458E-36  5.42101086E-20
 -1.20425210E-20 -6.77084746E-36 -3.25260652E-19 -2.16840434E-19 -2.16840434E-19
  4.33680869E-19 -6.68191178E-52 -6.79087723E-21  1.20370622E-35 -4.33680869E-19
 -2.08166817E-17  3.46944695E-17  4.16333634E-17 -2.77555756E-17  1.92592994E-34
 -1.04568967E-18  2.77555756E-17 -3.85185989E-34 -3.68445802E-20 -2.42861287E-17
  1.08333559E-34  3.91747749E-19  4.33680869E-18 -1.08420217E-18  8.67361738E-19
 -1.73472348E-18  5.34552942E-51 -2.40741243E-35 -1.12554361E-19  5.42101086E-20
 -2.08166817E-17  5.20417043E-18 -1.38777878E-17 -3.46944695E-17  2.08166817E-17
  1.02960708E-19  1.04568967E-18 -4.16333634E-17  9.31951659E-20  3.68445802E-20
  2.08166817E-17  1.20425210E-20 -3.91747749E-19 -2.60208521E-18  6.77626358E-20
 -1.30104261E-18  2.60208521E-18 -5.34552942E-51  6.79087723E-21  1.12554361E-19
 -6.50521303E-19  3.46944695E-18 -8.67361738E-18 -8.55284707E-50  1.71056941E-49
  1.71056941E-49 -8.55284707E-50 -5.94443926E-20 -6.03729215E-19  8.55284707E-50
 -5.38062541E-20 -2.12722283E-20 -8.55284707E-50 -6.95275275E-21  2.26175668E-19
  2.13821177E-50 -2.67276471E-51  2.67276471E-51 -5.34552942E-51 -8.43830696E-36
 -3.92071479E-21 -6.49832905E-20 -6.68191178E-52 -4.27642354E-50 -5.55968086E-35
  2.65501141E-35  1.44444746E-34 -3.37037740E-34 -5.77778983E-34  3.85185989E-34
 -3.88320242E-03 -1.11193617E-34  5.94443926E-20 -3.51489126E-03 -6.08090094E-36
  5.38062541E-20 -4.54188277E-04  5.21220081E-35  6.95275275E-21 -6.79087723E-21
 -3.31019209E-35  6.79087723E-21 -3.92071479E-21 -2.56120527E-04 -1.80555932E-35
  1.60090376E-21  2.40741243E-34 -1.60090376E-21  9.24282217E-22  6.03786965E-05
  3.85185989E-34 -7.70371978E-34 -1.54074396E-33  7.70371978E-34 -1.11193617E-34
 -3.94385852E-02  6.03729215E-19 -6.08090094E-36 -1.38960741E-03  2.12722283E-20
  5.21220081E-35  1.47749159E-02 -2.26175668E-19  1.80555932E-35 -1.12554361E-19
  1.12554361E-19 -6.49832905E-20 -1.00308851E-35 -4.24503069E-03 -1.50463277E-35
  3.73904480E-19 -3.73904480E-19  2.15873852E-19  5.61729567E-35  1.41019502E-02
  3.46944695E-17 -6.93889390E-17 -5.55111512E-17  5.55111512E-17 -1.34815096E-33
  9.28330868E-02 -8.32667268E-17  5.77778983E-34  3.27094758E-03  4.16333634E-17
 -3.85185989E-34 -3.47781504E-02 -6.93889390E-18  1.73472348E-18 -1.73472348E-18
  3.46944695E-18  1.52961862E-19  4.81482486E-35  9.99222714E-03  5.42101086E-19
  2.77555756E-17 -2.08166817E-17 -5.08137803E-19 -3.85185989E-34 -3.31940803E-02
  7.81343681E-02  3.46944695E-17 -5.55111512E-17 -5.55111512E-17  4.16333634E-17
 -3.85185989E-34  1.25215431E-01 -5.55111512E-17  5.77778983E-34  4.41193033E-03
  4.16333634E-17 -3.12963616E-34 -4.69095798E-02 -5.20417043E-18  1.73472348E-18
 -2.16840434E-18  2.60208521E-18  2.06318525E-19  8.12501695E-35  1.34777488E-02
  8.67361738E-19  2.77555756E-17 -2.08166817E-17 -6.85388110E-19 -5.29630735E-34
 -4.47729491E-02  1.05389457E-01  1.42151755E-01 -7.58941521E-19  1.30104261E-18
  1.73472348E-18 -1.73472348E-18  7.52316385E-35  2.67669498E-02 -1.08420217E-18
 -3.00926554E-35  9.43125915E-04 -2.60208521E-18 -3.00926554E-35 -1.00277287E-02
  4.87890978E-19 -3.38813179E-20  4.74338450E-20 -1.62630326E-19  4.41041297E-20
  7.89932204E-36  2.88110039E-03  5.42101086E-20 -6.50521303E-19  6.50521303E-19
 -1.46513485E-19 -5.11575141E-35 -9.57098717E-03  2.25288072E-02  3.03873802E-02
  6.49582463E-03 -3.61111865E-35  7.22223729E-35  7.22223729E-35 -4.21297175E-35
  2.00792103E-02 -6.35372615E-20 -3.07374257E-19  1.49955263E-02 -2.23871746E-21
 -2.29552791E-19  1.39672253E-03  2.38030266E-20 -2.13811472E-20  1.01186836E-20
 -3.38542373E-36 -1.01186836E-20  5.84202470E-21  3.81630015E-04 -6.83892748E-21
 -4.92336994E-21 -6.01853108E-36  4.92336994E-21 -2.84250896E-21 -1.85686777E-04
  2.27188499E-20 -5.34770948E-20 -7.21311517E-20 -1.54192730E-20  8.79142913E-04
 -3.46944695E-18  6.93889390E-18  6.93889390E-18 -4.33680869E-18  1.20370622E-34
 -1.87792384E-03  6.93889390E-18 -8.42594351E-35 -6.61681158E-05 -4.33680869E-18
  2.10648588E-35  7.03528450E-04  8.67361738E-19 -2.16840434E-19  1.62630326E-19
 -2.71050543E-19 -3.09427099E-21 -3.76158192E-36 -2.02133121E-04 -1.35525272E-19
 -3.03576608E-18  1.73472348E-18  1.02791378E-20  4.21297175E-35  6.71484239E-04
 -1.58058293E-03 -2.13192709E-03 -4.55736047E-04  1.08179006E-21  3.19736687E-05
 -1.30104261E-18  4.33680869E-18  5.20417043E-18 -1.73472348E-18 -3.07374257E-19
 -4.15056890E-03 -8.67361738E-19 -2.29552791E-19 -1.46244123E-04 -3.03576608E-18
 -2.13811472E-20  1.55493170E-03  4.33680869E-19 -1.89735380E-19 -5.42101086E-20
  7.45388994E-20 -6.83892748E-21 -5.84202470E-21 -4.46752647E-04 -1.89735380E-19
 -1.08420217E-18  2.71050543E-19  2.27188499E-20  2.84250896E-21  1.48410790E-03
 -3.49338894E-03 -4.71196441E-03 -1.00726335E-03 -1.10670326E-20  7.06678899E-05
  1.56189479E-04 -1.20370622E-34  1.92592994E-34  1.92592994E-34 -1.68518870E-34
  5.11752421E-03 -1.50236254E-19 -7.83394955E-20  4.97756661E-03 -5.29353197E-21
 -7.61970127E-20  7.01969984E-04  5.62831554E-20 -1.07458162E-20  1.16652197E-20
 -3.00926554E-36 -1.16652197E-20  6.73491772E-21  4.39958213E-04 -1.61709023E-20
 -2.47424595E-21 -4.81482486E-35  2.47424595E-21 -1.42850657E-21 -9.33171306E-05
  5.37195785E-20 -1.26448610E-19 -1.70556832E-19 -3.64594534E-20  2.53510641E-04
  2.55793346E-21  1.77275708E-21  1.47861469E-04 -5.20417043E-18  6.93889390E-18
  3.46944695E-18 -1.73472348E-18 -8.87733334E-35 -2.73965478E-02 -2.16840434E-19
 -3.61111865E-35 -9.65309620E-04 -2.60208521E-18  4.43866667E-35  1.02635956E-02
  1.08420217E-19 -3.25260652E-19 -1.08420217E-19  2.43945489E-19 -4.51415235E-20
 -6.01853108E-36 -2.94886810E-03 -4.33680869E-19 -1.73472348E-18 -5.42101086E-20
  1.49959697E-19  7.52316385E-35  9.79611083E-03 -2.30587178E-02 -3.11021359E-02
 -6.64861596E-03  1.57819570E-20  4.66455628E-04  1.03095567E-03  3.73170333E-20
  6.80500116E-03 -6.93889390E-18  1.21430643E-17  1.38777878E-17 -8.67361738E-18
 -7.83394955E-20 -9.81417691E-03  1.38777878E-17 -7.61970127E-20 -3.45799751E-04
 -5.20417043E-18 -1.07458162E-20  3.67669473E-03  1.73472348E-18 -3.25260652E-19
  5.42101086E-19 -7.58941521E-19 -1.61709023E-20 -6.73491772E-21 -1.05636350E-03
 -8.13151629E-20 -6.07153217E-18  3.46944695E-18  5.37195785E-20  1.42850657E-21
  3.50922918E-03 -8.26025007E-03 -1.11416178E-02 -2.38171224E-03  1.77275708E-21
  1.67096894E-04  3.69315922E-04  1.11044845E-20  2.43773361E-03  8.73261445E-04
  3.46944695E-17 -6.93889390E-17 -5.55111512E-17  5.55111512E-17 -1.73333695E-33
 -9.28330868E-02 -9.71445147E-17  5.77778983E-34 -3.27094758E-03  4.16333634E-17
  0.00000000E+00  3.47781504E-02 -8.67361738E-18  1.73472348E-18 -2.60208521E-18
  3.46944695E-18 -1.52961862E-19  6.01853108E-36 -9.99222714E-03  5.42101086E-19
  2.77555756E-17 -2.08166817E-17  5.08137803E-19  0.00000000E+00  3.31940803E-02
 -7.81343681E-02 -1.05389457E-01 -2.25288072E-02  5.34770948E-20  1.58058293E-03
  3.49338894E-03  1.26448610E-19  2.30587178E-02  8.26025007E-03  7.81343681E-02
  3.46944695E-17 -5.55111512E-17 -5.55111512E-17  4.16333634E-17 -1.54074396E-33
 -1.25215431E-01 -5.55111512E-17  5.77778983E-34 -4.41193033E-03  4.16333634E-17
  2.40741243E-35  4.69095798E-02 -6.93889390E-18  1.73472348E-18 -3.03576608E-18
  3.46944695E-18 -2.06318525E-19 -4.81482486E-35 -1.34777488E-02  8.67361738E-19
  2.77555756E-17 -2.08166817E-17  6.85388110E-19 -1.92592994E-34  4.47729491E-02
 -1.05389457E-01 -1.42151755E-01 -3.03873802E-02  7.21311517E-20  2.13192709E-03
  4.71196441E-03  1.70556832E-19  3.11021359E-02  1.11416178E-02  1.05389457E-01
  1.42151755E-01 -7.58941521E-19  1.30104261E-18  1.73472348E-18 -1.73472348E-18
 -6.92131074E-35 -2.67669498E-02 -2.16840434E-19 -3.00926554E-35 -9.43125915E-04
 -2.60208521E-18  1.80555932E-35  1.00277287E-02  2.16840434E-19 -3.38813179E-20
 -1.08420217E-19  0.00000000E+00 -4.41041297E-20 -7.89932204E-36 -2.88110039E-03
  5.42101086E-20 -2.16840434E-19  3.25260652E-19  1.46513485E-19  5.26621469E-35
  9.57098717E-03 -2.25288072E-02 -3.03873802E-02 -6.49582463E-03  1.54192730E-20
  4.55736047E-04  1.00726335E-03  3.64594534E-20  6.64861596E-03  2.38171224E-03
  2.25288072E-02  3.03873802E-02  6.49582463E-03 -3.61111865E-35  7.22223729E-35
  1.20370622E-34 -4.21297175E-35  2.00792103E-02  6.35372615E-20 -3.07374257E-19
  1.49955263E-02  2.23871746E-21 -2.29552791E-19  1.39672253E-03 -2.38030266E-20
 -2.13811472E-20  1.01186836E-20 -3.38542373E-36 -1.01186836E-20  5.84202470E-21
  3.81630015E-04  6.83892748E-21 -4.92336994E-21 -1.80555932E-35  4.92336994E-21
 -2.84250896E-21 -1.85686777E-04 -2.27188499E-20  5.34770948E-20  7.21311517E-20
  1.54192730E-20  8.79142913E-04 -1.08179006E-21 -1.58489563E-20  2.53510641E-04
 -1.57819570E-20 -9.53428197E-21 -5.34770948E-20 -7.21311517E-20 -1.54192730E-20
  8.79142913E-04  3.46944695E-18 -6.93889390E-18 -6.93889390E-18  4.33680869E-18
 -2.40741243E-35 -1.87792384E-03 -6.93889390E-18  8.42594351E-35 -6.61681158E-05
  4.33680869E-18 -1.80555932E-35  7.03528450E-04 -8.67361738E-19  2.16840434E-19
 -1.62630326E-19  2.71050543E-19 -3.09427099E-21  2.63310735E-36 -2.02133121E-04
  1.35525272E-19  3.03576608E-18 -1.73472348E-18  1.02791378E-20 -5.41667797E-35
  6.71484239E-04 -1.58058293E-03 -2.13192709E-03 -4.55736047E-04  1.08179006E-21
  3.19736687E-05  7.06678899E-05  2.55793346E-21  4.66455628E-04  1.67096894E-04
  1.58058293E-03  2.13192709E-03  4.55736047E-04 -1.08179006E-21  3.19736687E-05
 -1.30104261E-18  4.33680869E-18  4.33680869E-18 -1.73472348E-18 -3.07374257E-19
  4.15056890E-03 -1.08420217E-18 -2.29552791E-19  1.46244123E-04 -3.03576608E-18
 -2.13811472E-20 -1.55493170E-03  4.33680869E-19 -1.89735380E-19 -1.35525272E-20
  6.09863722E-20  6.83892748E-21 -5.84202470E-21  4.46752647E-04 -1.89735380E-19
 -1.08420217E-18  4.87890978E-19 -2.27188499E-20  2.84250896E-21 -1.48410790E-03
  3.49338894E-03  4.71196441E-03  1.00726335E-03 -1.58489563E-20 -7.06678899E-05
 -1.56189479E-04 -9.53428197E-21 -1.03095567E-03 -3.69315922E-04 -3.49338894E-03
 -4.71196441E-03 -1.00726335E-03 -1.10670326E-20 -7.06678899E-05  1.56189479E-04
 -1.20370622E-34  1.92592994E-34  1.92592994E-34 -1.20370622E-34  5.11752421E-03
  1.50236254E-19 -7.83394955E-20  4.97756661E-03  5.29353197E-21 -7.61970127E-20
  7.01969984E-04 -5.62831554E-20 -1.07458162E-20  1.16652197E-20 -3.00926554E-36
 -1.16652197E-20  6.73491772E-21  4.39958213E-04  1.61709023E-20 -2.47424595E-21
 -4.81482486E-35  2.47424595E-21 -1.42850657E-21 -9.33171306E-05 -5.37195785E-20
  1.26448610E-19  1.70556832E-19  3.64594534E-20  2.53510641E-04 -2.55793346E-21
 -9.53428197E-21  1.47861469E-04 -3.73170333E-20 -1.56314364E-20 -1.26448610E-19
 -1.70556832E-19 -3.64594534E-20  2.53510641E-04 -2.55793346E-21  1.77275708E-21
  1.47861469E-04  5.20417043E-18 -6.93889390E-18 -3.03576608E-18  2.16840434E-18
 -7.52316385E-36 -2.73965478E-02  9.75781955E-19  3.61111865E-35 -9.65309620E-04
  2.60208521E-18  4.58912995E-35  1.02635956E-02 -4.33680869E-19  3.25260652E-19
 -4.06575815E-20 -8.13151629E-20 -4.51415235E-20 -2.25694915E-35 -2.94886810E-03
  4.33680869E-19  2.60208521E-18 -4.87890978E-19  1.49959697E-19  2.40741243E-35
  9.79611083E-03 -2.30587178E-02 -3.11021359E-02 -6.64861596E-03  1.57819570E-20
  4.66455628E-04  1.03095567E-03  3.73170333E-20  6.80500116E-03  2.43773361E-03
  2.30587178E-02  3.11021359E-02  6.64861596E-03 -1.57819570E-20  4.66455628E-04
 -1.03095567E-03 -3.73170333E-20  6.80500116E-03 -6.93889390E-18  1.21430643E-17
  1.38777878E-17 -8.67361738E-18 -7.83394955E-20  9.81417691E-03  1.38777878E-17
 -7.61970127E-20  3.45799751E-04 -5.20417043E-18 -1.07458162E-20 -3.67669473E-03
  1.73472348E-18 -3.25260652E-19  5.42101086E-19 -7.58941521E-19  1.61709023E-20
 -6.73491772E-21  1.05636350E-03 -8.13151629E-20 -6.93889390E-18  4.33680869E-18
 -5.37195785E-20  1.42850657E-21 -3.50922918E-03  8.26025007E-03  1.11416178E-02
  2.38171224E-03 -9.53428197E-21 -1.67096894E-04 -3.69315922E-04 -1.56314364E-20
 -2.43773361E-03 -8.73261445E-04 -8.26025007E-03 -1.11416178E-02 -2.38171224E-03
  1.77275708E-21 -1.67096894E-04  3.69315922E-04  1.11044845E-20 -2.43773361E-03
  8.73261445E-04 -1.04083409E-17  1.21430643E-17 -4.85722573E-17  2.08166817E-17
 -5.77778983E-34 -5.77778983E-34 -3.46944695E-17  1.44444746E-34  1.44444746E-34
  1.38777878E-17 -7.22223729E-35 -7.22223729E-35 -5.20417043E-18 -1.30104261E-18
 -1.73472348E-18  4.33680869E-18 -5.34552942E-51  9.62964972E-35  9.62964972E-35
 -2.60208521E-18  6.07153217E-18 -1.38777878E-17  2.13821177E-50 -1.68518870E-34
 -3.37037740E-34 -6.93889390E-18 -4.33680869E-18  6.50521303E-19 -1.20370622E-35
  9.21571847E-19 -7.58941521E-19  1.80555932E-35 -3.46944695E-18  1.73472348E-18
 -6.93889390E-18 -4.33680869E-18  6.50521303E-19 -1.20370622E-35 -9.21571847E-19
 -7.58941521E-19  1.80555932E-35  3.46944695E-18  1.73472348E-18 -8.88178420E-16
  1.21430643E-17  0.00000000E+00  8.32667268E-17 -4.85722573E-17  9.62964972E-34
  9.62964972E-34  6.93889390E-17 -4.81482486E-34 -4.81482486E-34 -3.46944695E-17
  2.40741243E-34  2.40741243E-34  1.38777878E-17  2.60208521E-18  3.90312782E-18
 -5.20417043E-18  1.06910588E-50 -1.44444746E-34 -1.92592994E-34  6.93889390E-18
 -8.67361738E-18  2.77555756E-17  5.55968086E-35  3.37037740E-34  6.74075481E-34
  3.46944695E-18  6.93889390E-18 -1.73472348E-18  1.80555932E-35 -6.50521303E-19
  1.08420217E-18 -4.81482486E-35  5.20417043E-18 -3.46944695E-18  3.46944695E-18
  6.93889390E-18 -1.73472348E-18  1.20370622E-35  4.33680869E-19  1.08420217E-18
 -4.81482486E-35 -5.20417043E-18 -3.46944695E-18  2.77555756E-17 -1.11022302E-16
 -4.85722573E-17  8.32667268E-17  1.94289029E-16 -1.11022302E-16  1.92592994E-33
  1.92592994E-33  1.11022302E-16 -1.54074396E-33 -1.54074396E-33 -9.71445147E-17
  3.85185989E-34  3.85185989E-34  2.42861287E-17 -1.08420217E-18  2.60208521E-18
 -1.04083409E-17 -2.77984043E-35 -1.44444746E-34 -2.40741243E-34  4.33680869E-18
 -5.55111512E-17  4.85722573E-17 -1.71056941E-49  7.70371978E-34  1.92592994E-33
  1.11022302E-16  9.71445147E-17 -2.60208521E-18 -4.81482486E-35 -8.67361738E-18
 -5.20417043E-18 -2.40741243E-34 -2.16840434E-18 -1.04083409E-17  1.11022302E-16
  9.71445147E-17 -2.60208521E-18 -4.81482486E-35  8.67361738E-18 -5.20417043E-18
 -2.40741243E-34  2.16840434E-18 -1.04083409E-17  5.55111512E-17 -1.11022302E-16
 -2.22044605E-16  2.08166817E-17 -4.85722573E-17 -1.11022302E-16  5.55111512E-17
 -3.85185989E-34 -3.85185989E-34 -2.08166817E-17  7.70371978E-34  7.70371978E-34
  5.55111512E-17 -1.92592994E-34 -1.92592994E-34 -1.21430643E-17  1.08420217E-18
 -6.50521303E-19  3.46944695E-18  0.00000000E+00  4.81482486E-35  8.42594351E-35
 -1.73472348E-18  1.73472348E-17 -2.08166817E-17  1.11193617E-34 -3.37037740E-34
 -5.77778983E-34 -3.46944695E-17 -2.77555756E-17  1.73472348E-18  1.80555932E-35
  5.20417043E-18  1.73472348E-18  9.62964972E-35  8.67361738E-19  6.93889390E-18
 -3.46944695E-17 -2.77555756E-17  1.73472348E-18  4.21297175E-35 -5.20417043E-18
  1.73472348E-18  9.62964972E-35 -8.67361738E-19  6.93889390E-18 -2.42861287E-17
  5.55111512E-17  1.11022302E-16 -5.55111512E-17  5.77778983E-34 -9.62964972E-34
 -1.92592994E-33  3.85185989E-34 -4.83234335E-02 -3.85185989E-34  7.39739227E-19
 -1.25034199E-01 -3.00926554E-36  1.91403415E-18 -2.99896326E-02  1.92592994E-34
  4.59083845E-19 -7.23652228E-19  1.44444746E-34  7.23652228E-19 -4.17800809E-19
 -2.72928200E-02 -4.16976064E-35  1.05699522E-19  2.16667119E-34 -1.05699522E-19
  6.10256477E-20  3.98649784E-03  1.66790426E-34  1.92592994E-34 -1.68518870E-34
 -1.80555932E-35 -4.38202677E-03 -5.26621469E-36  6.70804383E-20 -7.01719832E-03
  1.38426215E-34  1.07419868E-19  7.70371978E-34  6.01853108E-34  1.26389153E-34
 -4.38202677E-03  1.12847458E-35  6.70804383E-20 -7.01719832E-03  5.41667797E-35
  1.07419868E-19 -2.40741243E-35  9.02779661E-36 -4.81482486E-35 -7.70371978E-34
  4.64649954E-01  5.77778983E-34 -9.62964972E-34 -1.92592994E-33  3.85185989E-34
 -3.85185989E-34 -1.10296944E-01  1.68843499E-18 -3.00926554E-36 -3.88628165E-03
  5.94915298E-20  1.92592994E-34  4.13206522E-02 -6.32540056E-19  4.81482486E-35
 -3.14778076E-19  3.14778076E-19 -1.81737207E-19 -4.16976064E-35 -1.18719753E-02
  3.00926554E-35  1.04568967E-18 -1.04568967E-18  6.03729215E-19  1.66790426E-34
  3.94385852E-02 -9.28330868E-02 -1.25215431E-01 -2.67669498E-02  6.35372615E-20
  1.87792384E-03  4.15056890E-03  1.50236254E-19  2.73965478E-02  9.81417691E-03
  9.28330868E-02  1.25215431E-01  2.67669498E-02 -6.35372615E-20  1.87792384E-03
 -4.15056890E-03 -1.50236254E-19  2.73965478E-02 -9.81417691E-03 -2.40741243E-35
  9.02779661E-36 -4.81482486E-35 -7.70371978E-34  3.85185989E-34  1.10296944E-01
  3.46944695E-17 -6.93889390E-17 -1.11022302E-16  2.08166817E-17  7.39739227E-19
  1.68843499E-18  1.38777878E-16  1.91403415E-18  5.94915298E-20  6.93889390E-17
  4.59083845E-19 -6.32540056E-19 -5.20417043E-18  2.60208521E-18  6.07153217E-18
 -3.46944695E-18  2.13821177E-50  4.17800809E-19  1.81737207E-19  1.73472348E-18
  7.80625564E-18  6.93889390E-18  1.06910588E-50 -6.10256477E-20 -6.03729215E-19
  2.77555756E-17  5.20417043E-18  3.03576608E-18  6.70804383E-20 -7.58941521E-19
  3.46944695E-18  1.07419868E-19  8.67361738E-19 -5.20417043E-18  2.08166817E-17
  0.00000000E+00  2.16840434E-18  6.70804383E-20  6.50521303E-19  3.46944695E-18
  1.07419868E-19 -1.73472348E-18 -5.20417043E-18 -1.73472348E-18  4.33680869E-19
 -6.93889390E-18 -4.16333634E-17 -7.11290099E-18 -1.68843499E-18 -1.66533454E-16
 -1.44444746E-34  4.81482486E-34  1.54074396E-33 -7.70371978E-34 -1.25034199E-01
 -3.00926554E-36  1.91403415E-18 -1.53965403E-01 -2.35098870E-38  2.35691548E-18
 -2.68359947E-02  1.88079096E-37  4.10807688E-19 -5.39356819E-19  1.08333559E-34
  5.39356819E-19 -3.11397805E-19 -2.03420483E-02  5.42937584E-38  9.45870378E-20
 -3.85185989E-34 -9.45870378E-20  5.46098517E-20  3.56738624E-03  8.68700134E-37
  7.70371978E-34  4.81482486E-34 -2.40741243E-35 -7.01817983E-03 -8.42594351E-35
  1.07434893E-19 -5.94298557E-03  1.16609040E-35  9.09757281E-20  7.70371978E-34
  4.81482486E-34 -2.40741243E-35 -7.01817983E-03  8.42594351E-35  1.07434893E-19
 -5.94298557E-03 -1.09085876E-35  9.09757281E-20  5.77778983E-34 -1.15555797E-33
 -1.92592994E-33  7.70371978E-34  3.36612339E-01 -3.00926554E-36 -5.15289030E-18
  2.61489924E-01 -1.44444746E-34  4.81482486E-34  1.54074396E-33 -7.70371978E-34
 -3.00926554E-36 -3.88628165E-03  5.94915298E-20 -2.35098870E-38 -1.36932036E-04
  2.09616724E-21  1.88079096E-37  1.45592151E-03 -2.22873702E-20 -5.26621469E-36
 -1.10911166E-20  1.10911166E-20 -6.40345915E-21  5.42937584E-38 -4.18305696E-04
  6.01853108E-35  3.68445802E-20 -3.68445802E-20  2.12722283E-20  8.68700134E-37
  1.38960741E-03 -3.27094758E-03 -4.41193033E-03 -9.43125915E-04  2.23871746E-21
  6.61681158E-05  1.46244123E-04  5.29353197E-21  9.65309620E-04  3.45799751E-04
  3.27094758E-03  4.41193033E-03  9.43125915E-04 -2.23871746E-21  6.61681158E-05
 -1.46244123E-04 -5.29353197E-21  9.65309620E-04 -3.45799751E-04  5.77778983E-34
 -1.15555797E-33 -1.92592994E-33  7.70371978E-34 -3.00926554E-36  3.88628165E-03
 -5.94915298E-20 -2.35098870E-38  1.36932036E-04 -1.38777878E-17  3.46944695E-17
  9.71445147E-17 -5.55111512E-17  1.91403415E-18  5.94915298E-20  6.93889390E-17
  2.35691548E-18  2.09616724E-21 -4.85722573E-17  4.10807688E-19 -2.22873702E-20
  5.20417043E-18 -3.25260652E-19  2.60208521E-18 -6.07153217E-18  1.06910588E-50
  3.11397805E-19  6.40345915E-21  3.46944695E-18 -2.77555756E-17  2.77555756E-17
 -8.55284707E-50 -5.46098517E-20 -2.12722283E-20  5.55111512E-17  2.08166817E-17
 -1.30104261E-18  1.07434893E-19 -4.33680869E-18 -1.08420217E-18  9.09757281E-20
  2.98155597E-19 -8.67361738E-18  5.55111512E-17  2.08166817E-17 -1.30104261E-18
  1.07434893E-19  4.33680869E-18 -1.08420217E-18  9.09757281E-20 -3.25260652E-19
 -8.67361738E-18  3.46944695E-17 -6.93889390E-17 -1.11022302E-16  5.55111512E-17
 -5.15289030E-18 -5.94915298E-20  0.00000000E+00 -4.00290997E-18 -2.09616724E-21
 -6.93889390E-17  7.22223729E-35 -2.40741243E-34 -3.85185989E-34  1.92592994E-34
 -2.99896326E-02  1.92592994E-34  4.59083845E-19 -2.68359947E-02  1.88079096E-37
  4.10807688E-19 -3.41508798E-03 -4.96528814E-35  5.22784570E-20 -5.00143560E-20
  1.73032768E-35  5.00143560E-20 -2.88758019E-20 -1.88631053E-03  1.34648521E-35
  1.20373840E-20  3.61111865E-35 -1.20373840E-20  6.94978691E-21  4.53994534E-04
 -3.12732048E-35 -9.62964972E-35  1.20370622E-34  3.00926554E-35 -1.42616453E-03
  1.50463277E-35  2.18318478E-20 -6.98406912E-04 -3.00926554E-35  1.06912724E-20
 -2.88889492E-34 -3.12963616E-34 -2.10648588E-35 -1.42616453E-03 -1.50463277E-35
  2.18318478E-20 -6.98406912E-04 -2.40741243E-35  1.06912724E-20 -7.22223729E-35
  1.68518870E-34  3.85185989E-34 -1.92592994E-34  2.92087610E-02 -3.85185989E-34
 -4.47130196E-19  2.64391539E-02  1.88079096E-37 -4.04732815E-19  3.41655260E-03
  7.22223729E-35 -2.40741243E-34 -3.85185989E-34  1.92592994E-34  1.92592994E-34
  4.13206522E-02 -6.32540056E-19  1.88079096E-37  1.45592151E-03 -2.22873702E-20
 -2.55787571E-35 -1.54799965E-02  2.36969102E-19  3.76158192E-36  1.17925620E-19
 -1.17925620E-19  6.80843882E-20  1.34648521E-35  4.44760976E-03 -5.26621469E-36
 -3.91747749E-19  3.91747749E-19 -2.26175668E-19 -3.12732048E-35 -1.47749159E-02
  3.47781504E-02  4.69095798E-02  1.00277287E-02 -2.38030266E-20 -7.03528450E-04
 -1.55493170E-03 -5.62831554E-20 -1.02635956E-02 -3.67669473E-03 -3.47781504E-02
 -4.69095798E-02 -1.00277287E-02  2.38030266E-20 -7.03528450E-04  1.55493170E-03
  5.62831554E-20 -1.02635956E-02  3.67669473E-03 -7.22223729E-35  1.68518870E-34
  3.85185989E-34 -1.92592994E-34  0.00000000E+00 -4.13206522E-02  6.32540056E-19
  1.88079096E-37 -1.45592151E-03  2.22873702E-20  4.66436158E-35  1.54799965E-02
  5.20417043E-18 -1.38777878E-17 -2.42861287E-17  1.21430643E-17  4.59083845E-19
 -6.32540056E-19 -5.20417043E-18  4.10807688E-19 -2.22873702E-20  5.20417043E-18
  5.22784570E-20  2.36969102E-19 -2.60208521E-18  2.71050543E-19 -2.16840434E-19
  8.67361738E-19  0.00000000E+00  2.88758019E-20 -6.80843882E-20 -3.79470760E-19
  5.20417043E-18 -2.60208521E-18 -1.38992021E-35 -6.94978691E-21  2.26175668E-19
 -8.67361738E-18 -6.93889390E-18  2.16840434E-19  2.18318478E-20  8.67361738E-19
  4.33680869E-19  1.06912724E-20  3.25260652E-19  1.73472348E-18 -8.67361738E-18
 -5.20417043E-18  5.42101086E-19  2.18318478E-20 -8.67361738E-19  4.33680869E-19
  1.06912724E-20  0.00000000E+00  1.73472348E-18 -4.33680869E-18  1.04083409E-17
  2.42861287E-17 -1.21430643E-17 -4.47130196E-19  6.32540056E-19 -6.93889390E-18
 -4.04732815E-19  2.22873702E-20  1.21430643E-17 -5.23008775E-20 -2.36969102E-19
 -2.60208521E-18 -1.30104261E-18  2.60208521E-18 -1.08420217E-18  1.08420217E-18
  7.23652228E-19 -4.81482486E-35 -2.60208521E-18  5.39356819E-19  5.26621469E-36
  3.25260652E-19  5.00143560E-20 -3.76158192E-36 -2.71050543E-19 -1.89735380E-19
 -1.35525272E-19  2.71050543E-19 -5.01143383E-52  1.34336311E-20  6.01853108E-36
 -3.25260652E-19 -6.77626358E-20 -8.67361738E-19 -6.68191178E-52 -6.64914628E-21
 -1.20370622E-35  3.25260652E-19  5.42101086E-19  4.06575815E-20  3.16566814E-20
 -9.48676901E-20 -1.08420217E-19  9.05868985E-21 -2.71050543E-19 -2.37169225E-20
  3.25260652E-19  5.42101086E-19  4.06575815E-20  3.16566814E-20  9.48676901E-20
 -1.08420217E-19  9.05868985E-21  2.71050543E-19 -2.71050543E-20  3.46944695E-18
  4.33680869E-18  3.46944695E-18 -1.08420217E-18 -1.52413463E-19  2.40741243E-35
  1.51788304E-18 -2.49051904E-19  3.00926554E-35  2.16840434E-18 -5.10857846E-20
 -3.76158192E-36 -2.16840434E-19 -2.16840434E-19 -1.73472348E-18  3.90312782E-18
  2.60208521E-18 -6.50521303E-19 -1.44444746E-34  3.14778076E-19 -6.07153217E-18
 -1.08333559E-34  1.10911166E-20 -2.60208521E-18 -1.73032768E-35 -1.17925620E-19
  2.16840434E-19 -1.35525272E-19 -2.71050543E-19  2.16840434E-19 -1.00228677E-51
  1.05324294E-35  3.38816057E-20 -1.35525272E-19  8.13151629E-20 -4.33680869E-19
 -3.34095589E-52 -2.10648588E-35 -1.12554361E-19 -4.33680869E-19  0.00000000E+00
 -2.71050543E-20 -6.77084746E-36  8.47032947E-21 -1.62630326E-19 -7.52316385E-36
 -1.76182853E-19  1.62630326E-19 -1.30104261E-18 -7.04731412E-19 -1.76182853E-19
 -6.77084746E-36 -1.86347248E-20 -1.35525272E-19 -7.52316385E-36  2.71050543E-20
  2.16840434E-19  5.20417043E-18  1.95156391E-18  2.16840434E-19  1.30104261E-18
  1.20370622E-34 -3.14778076E-19  6.93889390E-18  3.76158192E-35 -1.10911166E-20
  6.50521303E-19  2.48264407E-35  1.17925620E-19  2.16840434E-19 -1.35525272E-19
 -3.25260652E-19  4.33680869E-18 -5.20417043E-18 -1.04083409E-17  3.46944695E-18
 -7.23652228E-19 -3.14778076E-19  3.46944695E-18 -5.39356819E-19 -1.10911166E-20
  6.07153217E-18 -5.00143560E-20  1.17925620E-19 -8.67361738E-19  2.71050543E-19
  2.16840434E-19 -5.08219768E-20  6.68191178E-52 -1.34336311E-20 -3.38816057E-20
  3.25260652E-19  1.73472348E-18 -6.50521303E-19  1.06910588E-50  6.64914628E-21
  1.12554361E-19 -2.60208521E-18 -4.77048956E-18  1.08420217E-19 -3.16566814E-20
  3.25260652E-19  4.33680869E-19 -9.05868985E-21  4.87890978E-19  4.33680869E-19
 -1.73472348E-18 -4.77048956E-18  2.43945489E-19 -3.16566814E-20 -3.25260652E-19
  3.79470760E-19 -9.05868985E-21 -3.79470760E-19  4.33680869E-19  4.33680869E-18
  2.16840434E-19  6.07153217E-18 -4.33680869E-18  1.52413463E-19  3.14778076E-19
 -8.67361738E-18  2.49051904E-19  1.10911166E-20  2.16840434E-18  5.10857846E-20
 -1.17925620E-19 -8.67361738E-19  8.13151629E-20  3.25260652E-19 -6.50521303E-19
 -5.34552942E-51  1.06910588E-50 -2.77984043E-35  0.00000000E+00  4.17800809E-19
  1.81737207E-19 -2.13821177E-50  3.11397805E-19  6.40345915E-21 -1.06910588E-50
  2.88758019E-20 -6.80843882E-20  0.00000000E+00 -6.68191178E-52 -1.33638236E-51
  6.68191178E-52  3.34542457E-36  7.75591056E-21  1.95615541E-20 -3.34095589E-52
 -3.34095589E-52 -1.33638236E-51 -8.42828587E-36 -3.83888640E-21 -6.49832905E-20
  1.52961862E-19  2.06318525E-19  4.41041297E-20  1.82769935E-20 -3.09427099E-21
 -6.83892748E-21  5.23003702E-21 -4.51415235E-20 -1.61709023E-20 -1.52961862E-19
 -2.06318525E-19 -4.41041297E-20  1.82769935E-20 -3.09427099E-21  6.83892748E-21
  5.23003702E-21 -4.51415235E-20  1.61709023E-20  2.13821177E-50  1.38992021E-35
  0.00000000E+00  5.34552942E-51 -8.79959540E-20 -1.81737207E-19  2.13821177E-50
 -1.43790184E-19 -6.40345915E-21  0.00000000E+00 -2.94943915E-20  6.80843882E-20
  0.00000000E+00 -6.68191178E-52 -1.33638236E-51  6.68191178E-52  5.43553868E-36
  9.62964972E-35 -1.44444746E-34 -1.44444746E-34  4.81482486E-35  2.72928200E-02
  4.16976064E-35 -4.17800809E-19  2.03420483E-02 -5.42937584E-38 -3.11397805E-19
  1.88631053E-03 -1.34648521E-35 -2.88758019E-20  1.34336311E-20  9.02779661E-36
 -1.34336311E-20  7.75591056E-21  5.06654527E-04  4.26312618E-36 -6.64914628E-21
  2.40741243E-35  6.64914628E-21 -3.83888640E-21 -2.50775090E-04 -1.40432392E-35
  1.20370622E-35 -6.01853108E-35  6.01853108E-36  1.19394382E-03  4.51389831E-36
 -1.82769935E-20  3.41651946E-04  6.01853108E-36 -5.23003702E-21 -9.62964972E-35
 -1.44444746E-34 -6.39468927E-36  1.19394382E-03 -1.20370622E-35 -1.82769935E-20
  3.41651946E-04 -1.80555932E-35 -5.23003702E-21  1.20370622E-35 -7.22223729E-35
  4.81482486E-35 -6.01853108E-35 -5.74833195E-03 -4.16976064E-35  8.79959540E-20
 -9.39308763E-03 -5.42937584E-38  1.43790184E-19 -1.92671987E-03  1.43335522E-35
  2.94943915E-20  4.29946755E-20  1.05324294E-35 -4.29946755E-20  2.48229875E-20
  1.62156060E-03  9.62964972E-35 -1.92592994E-34 -2.40741243E-34  8.42594351E-35
  4.16976064E-35  1.18719753E-02 -1.81737207E-19 -5.42937584E-38  4.18305696E-04
 -6.40345915E-21 -1.34648521E-35 -4.44760976E-03  6.80843882E-20  6.01853108E-36
  3.38816057E-20 -3.38816057E-20  1.95615541E-20  4.26312618E-36  1.27785769E-03
  6.01853108E-36 -1.12554361E-19  1.12554361E-19 -6.49832905E-20 -1.40432392E-35
 -4.24503069E-03  9.99222714E-03  1.34777488E-02  2.88110039E-03 -6.83892748E-21
 -2.02133121E-04 -4.46752647E-04 -1.61709023E-20 -2.94886810E-03 -1.05636350E-03
 -9.99222714E-03 -1.34777488E-02 -2.88110039E-03  6.83892748E-21 -2.02133121E-04
  4.46752647E-04  1.61709023E-20 -2.94886810E-03  1.05636350E-03 -2.40741243E-35
 -2.10648588E-35  9.62964972E-35 -9.62964972E-35 -4.16976064E-35 -1.18719753E-02
  1.81737207E-19 -5.42937584E-38 -4.18305696E-04  6.40345915E-21  1.43335522E-35
  4.44760976E-03 -6.80843882E-20  3.76158192E-36  3.38816057E-20 -3.38816057E-20
  1.95615541E-20  4.26312618E-36  1.27785769E-03 -2.60208521E-18  6.93889390E-18
  4.33680869E-18 -1.73472348E-18 -1.05699522E-19 -3.00926554E-35 -1.73472348E-18
 -9.45870378E-20 -6.01853108E-35 -3.46944695E-18 -1.20373840E-20  5.26621469E-36
  3.79470760E-19 -3.25260652E-19 -1.35525272E-19  3.25260652E-19 -3.34095589E-52
 -6.64914628E-21  6.01853108E-36 -4.33680869E-19 -1.51788304E-18 -1.31290107E-20
 -5.34552942E-51  1.60022423E-21  2.40741243E-35  3.03576608E-18  2.60208521E-18
 -4.06575815E-20 -5.02663425E-21 -3.79470760E-19 -3.25260652E-19 -2.46174890E-21
 -7.58941521E-19 -5.42101086E-19  3.03576608E-18  2.60208521E-18 -4.06575815E-20
 -5.02663425E-21  3.25260652E-19 -3.25260652E-19 -2.46174890E-21  7.58941521E-19
 -5.42101086E-19 -3.46944695E-18  4.33680869E-18 -1.73472348E-18  1.51788304E-18
  1.02960708E-19  6.01853108E-35  4.33680869E-18  9.31951659E-20 -1.12847458E-36
 -5.42101086E-20  1.20425210E-20  6.77084746E-36  3.25260652E-19 -2.16840434E-19
 -2.16840434E-19  4.33680869E-19 -6.68191178E-52 -6.79087723E-21  1.20370622E-35
 -4.33680869E-19  6.07153217E-18 -8.67361738E-18 -5.55111512E-17  1.73472348E-17
 -2.16667119E-34 -1.04568967E-18 -7.80625564E-18  3.85185989E-34 -3.68445802E-20
  2.77555756E-17 -3.61111865E-35  3.91747749E-19 -5.20417043E-18 -6.77626358E-20
  8.13151629E-20  1.73472348E-18 -3.34095589E-52  2.40741243E-35 -1.12554361E-19
 -1.51788304E-18  8.67361738E-18 -8.67361738E-18  2.13821177E-50 -7.22223729E-35
  3.73904480E-19 -1.38777878E-17 -6.93889390E-18  8.67361738E-19  7.52316385E-36
  8.67361738E-19  3.25260652E-19  4.81482486E-35 -6.50521303E-19  1.51788304E-18
 -1.04083409E-17 -4.33680869E-18  1.30104261E-18  1.05324294E-35 -8.67361738E-19
  2.16840434E-19  5.41667797E-35  1.30104261E-18  1.08420217E-18 -2.08166817E-17
  3.46944695E-17  4.16333634E-17 -2.77555756E-17 -1.92592994E-34  1.04568967E-18
 -2.77555756E-17  3.85185989E-34  3.68445802E-20  2.42861287E-17 -1.08333559E-34
 -3.91747749E-19 -4.33680869E-18 -1.08420217E-18  8.67361738E-19 -1.73472348E-18
  5.34552942E-51 -2.40741243E-35 -1.12554361E-19  5.42101086E-20 -2.08166817E-17
 -1.38777878E-17  2.77555756E-17  4.85722573E-17 -2.08166817E-17  1.05699522E-19
  1.04568967E-18 -6.93889390E-18  9.45870378E-20  3.68445802E-20 -2.77555756E-17
  1.20373840E-20 -3.91747749E-19  2.60208521E-18 -8.67361738E-19 -4.33680869E-19
 -6.50521303E-19 -1.33638236E-51  6.64914628E-21  1.12554361E-19 -1.31290107E-20
 -8.67361738E-18  5.20417043E-18 -4.27642354E-50 -1.60022423E-21 -3.73904480E-19
  1.04083409E-17  1.04083409E-17 -6.50521303E-19  5.02663425E-21 -1.30104261E-18
 -1.08420217E-18  2.46174890E-21 -8.67361738E-19 -1.73472348E-18  1.04083409E-17
  6.93889390E-18 -1.08420217E-18  5.02663425E-21  1.51788304E-18 -1.08420217E-18
  2.46174890E-21  4.33680869E-19 -1.73472348E-18  5.20417043E-18 -1.38777878E-17
 -3.46944695E-17  2.08166817E-17 -1.02960708E-19 -1.04568967E-18  4.16333634E-17
 -9.31951659E-20 -3.68445802E-20 -2.08166817E-17 -1.20425210E-20  3.91747749E-19
  2.60208521E-18  6.77626358E-20 -1.30104261E-18  2.60208521E-18 -5.34552942E-51
  6.79087723E-21  1.12554361E-19 -6.50521303E-19  3.46944695E-18 -8.67361738E-18
  2.13821177E-50  5.55968086E-35 -1.71056941E-49  1.11193617E-34 -6.10256477E-20
 -6.03729215E-19 -1.06910588E-50 -5.46098517E-20 -2.12722283E-20  8.55284707E-50
 -6.94978691E-21  2.26175668E-19  1.38992021E-35 -6.68191178E-52 -3.34095589E-52
  1.06910588E-50 -8.42828587E-36 -3.83888640E-21 -6.49832905E-20 -5.34552942E-51
 -5.55968086E-35 -2.13821177E-50  2.65500661E-35  9.23889890E-22  2.15873852E-19
 -5.08137803E-19 -6.85388110E-19 -1.46513485E-19 -2.90212864E-21  1.02791378E-20
  2.27188499E-20 -1.42129139E-21  1.49959697E-19  5.37195785E-20  5.08137803E-19
  6.85388110E-19  1.46513485E-19 -2.90212864E-21  1.02791378E-20 -2.27188499E-20
 -1.42129139E-21  1.49959697E-19 -5.37195785E-20 -8.55284707E-50  1.71056941E-49
  1.71056941E-49 -8.55284707E-50  5.94443926E-20  6.03729215E-19 -8.55284707E-50
  5.38062541E-20  2.12722283E-20  8.55284707E-50  6.95275275E-21 -2.26175668E-19
 -2.13821177E-50 -2.67276471E-51  2.67276471E-51 -5.34552942E-51 -8.43830696E-36
 -3.92071479E-21 -6.49832905E-20 -6.68191178E-52 -4.27642354E-50 -5.55968086E-35
  2.65501141E-35 -1.68518870E-34  3.37037740E-34  7.70371978E-34 -3.37037740E-34
 -3.98649784E-03 -1.66790426E-34  6.10256477E-20 -3.56738624E-03 -8.68700134E-37
  5.46098517E-20 -4.53994534E-04  3.12732048E-35  6.94978691E-21 -6.64914628E-21
 -1.95602260E-35  6.64914628E-21 -3.83888640E-21 -2.50775090E-04 -1.40432392E-35
  1.60022423E-21 -7.22223729E-35 -1.60022423E-21  9.23889890E-22  6.03530677E-05
  4.01235405E-35  7.22223729E-35  0.00000000E+00 -6.62038418E-35 -1.89581430E-04
 -2.10648588E-35  2.90212864E-21 -9.28457995E-05  1.80555932E-35  1.42129139E-21
  2.40741243E-34  3.37037740E-34 -3.00926554E-36 -1.89581430E-04  2.10648588E-35
  2.90212864E-21 -9.28457995E-05  2.33218079E-35  1.42129139E-21  1.44444746E-34
 -3.37037740E-34 -5.77778983E-34  3.85185989E-34  3.88320242E-03  1.11193617E-34
 -5.94443926E-20  3.51489126E-03  6.08090094E-36 -5.38062541E-20  4.54188277E-04
 -5.21220081E-35 -6.95275275E-21 -6.79087723E-21 -3.31019209E-35  6.79087723E-21
 -3.92071479E-21 -2.56120527E-04 -1.80555932E-35  1.60090376E-21  2.40741243E-34
 -1.60090376E-21  9.24282217E-22  6.03786965E-05 -3.37037740E-34  6.74075481E-34
  1.92592994E-33 -5.77778983E-34 -1.66790426E-34 -3.94385852E-02  6.03729215E-19
 -8.68700134E-37 -1.38960741E-03  2.12722283E-20  3.12732048E-35  1.47749159E-02
 -2.26175668E-19 -1.20370622E-35 -1.12554361E-19  1.12554361E-19 -6.49832905E-20
 -1.40432392E-35 -4.24503069E-03  2.40741243E-35  3.73904480E-19 -3.73904480E-19
  2.15873852E-19  4.01235405E-35  1.41019502E-02 -3.31940803E-02 -4.47729491E-02
 -9.57098717E-03  2.27188499E-20  6.71484239E-04  1.48410790E-03  5.37195785E-20
  9.79611083E-03  3.50922918E-03  3.31940803E-02  4.47729491E-02  9.57098717E-03
 -2.27188499E-20  6.71484239E-04 -1.48410790E-03 -5.37195785E-20  9.79611083E-03
 -3.50922918E-03  3.85185989E-34 -7.70371978E-34 -1.54074396E-33  7.70371978E-34
  1.11193617E-34  3.94385852E-02 -6.03729215E-19  6.08090094E-36  1.38960741E-03
 -2.12722283E-20 -5.21220081E-35 -1.47749159E-02  2.26175668E-19  1.80555932E-35
 -1.12554361E-19  1.12554361E-19 -6.49832905E-20 -1.00308851E-35 -4.24503069E-03
 -1.50463277E-35  3.73904480E-19 -3.73904480E-19  2.15873852E-19  5.61729567E-35
  1.41019502E-02 -6.93889390E-18  3.46944695E-18  1.11022302E-16 -3.46944695E-17
 -1.92592994E-34  9.28330868E-02 -2.77555756E-17 -7.70371978E-34  3.27094758E-03
 -5.55111512E-17  9.62964972E-35 -3.47781504E-02  8.67361738E-18  3.25260652E-19
 -4.33680869E-19 -2.60208521E-18  1.52961862E-19  1.20370622E-35  9.99222714E-03
  3.03576608E-18 -1.38777878E-17  1.04083409E-17 -5.08137803E-19  7.22223729E-35
 -3.31940803E-02  7.81343681E-02  1.05389457E-01  2.25288072E-02 -5.34770948E-20
 -1.58058293E-03 -3.49338894E-03 -1.26448610E-19 -2.30587178E-02 -8.26025007E-03
 -7.81343681E-02 -1.05389457E-01 -2.25288072E-02  5.34770948E-20 -1.58058293E-03
  3.49338894E-03  1.26448610E-19 -2.30587178E-02  8.26025007E-03  3.46944695E-17
 -6.93889390E-17 -5.55111512E-17  5.55111512E-17  1.34815096E-33 -9.28330868E-02
  8.32667268E-17 -5.77778983E-34 -3.27094758E-03 -4.16333634E-17  3.85185989E-34
  3.47781504E-02  6.93889390E-18  1.73472348E-18 -1.73472348E-18  3.46944695E-18
  1.52961862E-19  4.81482486E-35  9.99222714E-03  5.42101086E-19  2.77555756E-17
 -2.08166817E-17 -5.08137803E-19 -3.85185989E-34 -3.31940803E-02  7.81343681E-02
 -4.33680869E-18  6.93889390E-18  9.71445147E-17 -2.77555756E-17  1.68518870E-34
  1.25215431E-01 -5.20417043E-18 -4.81482486E-34  4.41193033E-03 -2.08166817E-17
 -1.20370622E-34 -4.69095798E-02  6.93889390E-18  5.42101086E-19  0.00000000E+00
 -4.77048956E-18  2.06318525E-19 -6.01853108E-35  1.34777488E-02  2.60208521E-18
 -6.93889390E-18  1.04083409E-17 -6.85388110E-19  0.00000000E+00 -4.47729491E-02
  1.05389457E-01  1.42151755E-01  3.03873802E-02 -7.21311517E-20 -2.13192709E-03
 -4.71196441E-03 -1.70556832E-19 -3.11021359E-02 -1.11416178E-02 -1.05389457E-01
 -1.42151755E-01 -3.03873802E-02  7.21311517E-20 -2.13192709E-03  4.71196441E-03
  1.70556832E-19 -3.11021359E-02  1.11416178E-02  3.46944695E-17 -5.55111512E-17
 -5.55111512E-17  4.16333634E-17  3.85185989E-34 -1.25215431E-01  5.55111512E-17
 -5.77778983E-34 -4.41193033E-03 -4.16333634E-17  3.12963616E-34  4.69095798E-02
  5.20417043E-18  1.73472348E-18 -2.16840434E-18  2.60208521E-18  2.06318525E-19
  8.12501695E-35  1.34777488E-02  8.67361738E-19  2.77555756E-17 -2.08166817E-17
 -6.85388110E-19 -5.29630735E-34 -4.47729491E-02  1.05389457E-01  1.42151755E-01
  6.50521303E-19 -1.73472348E-18 -2.60208521E-18  1.73472348E-18  1.80555932E-35
  2.67669498E-02 -3.03576608E-18  2.40741243E-35  9.43125915E-04  1.30104261E-18
 -3.00926554E-35 -1.00277287E-02 -2.16840434E-19  4.06575815E-20 -2.71050543E-20
  1.08420217E-19  4.41041297E-20  6.01853108E-36  2.88110039E-03 -4.06575815E-20
  8.67361738E-19 -6.50521303E-19 -1.46513485E-19 -6.62038418E-35 -9.57098717E-03
  2.25288072E-02  3.03873802E-02  6.49582463E-03 -1.54192730E-20 -4.55736047E-04
 -1.00726335E-03 -3.64594534E-20 -6.64861596E-03 -2.38171224E-03 -2.25288072E-02
 -3.03873802E-02 -6.49582463E-03  1.54192730E-20 -4.55736047E-04  1.00726335E-03
  3.64594534E-20 -6.64861596E-03  2.38171224E-03 -7.58941521E-19  1.30104261E-18
  1.73472348E-18 -1.73472348E-18 -7.52316385E-35 -2.67669498E-02  1.08420217E-18
  3.00926554E-35 -9.43125915E-04  2.60208521E-18  3.00926554E-35  1.00277287E-02
 -4.87890978E-19 -3.38813179E-20  4.74338450E-20 -1.62630326E-19  4.41041297E-20
  7.89932204E-36  2.88110039E-03  5.42101086E-20 -6.50521303E-19  6.50521303E-19
 -1.46513485E-19 -5.11575141E-35 -9.57098717E-03  2.25288072E-02  3.03873802E-02
  6.49582463E-03  1.20370622E-35 -1.80555932E-35  4.81482486E-35 -1.80555932E-35
 -4.38202677E-03  6.35372615E-20  6.70804383E-20 -7.01817983E-03  2.23871746E-21
  1.07434893E-19 -1.42616453E-03 -2.38030266E-20  2.18318478E-20 -3.16566814E-20
  6.77084746E-36  3.16566814E-20 -1.82769935E-20 -1.19394382E-03  6.83892748E-21
  5.02663425E-21 -7.52316385E-36 -5.02663425E-21  2.90212864E-21  1.89581430E-04
 -2.27188499E-20  5.34770948E-20  7.21311517E-20  1.54192730E-20 -2.87295992E-04
 -1.08179006E-21  2.00698965E-21 -3.25135992E-04 -1.57819570E-20 -6.76310124E-22
 -5.34770948E-20 -7.21311517E-20 -1.54192730E-20 -2.87295992E-04 -1.08179006E-21
  6.78891329E-21 -3.25135992E-04 -1.57819570E-20  1.06307289E-20  3.61111865E-35
 -7.22223729E-35 -7.22223729E-35  4.21297175E-35  2.00792103E-02 -6.35372615E-20
 -3.07374257E-19  1.49955263E-02 -2.23871746E-21 -2.29552791E-19  1.39672253E-03
  2.38030266E-20 -2.13811472E-20 -1.01186836E-20  3.38542373E-36  1.01186836E-20
 -5.84202470E-21 -3.81630015E-04  6.83892748E-21  4.92336994E-21  6.01853108E-36
 -4.92336994E-21  2.84250896E-21  1.85686777E-04 -2.27188499E-20  5.34770948E-20
  7.21311517E-20  1.54192730E-20  8.79142913E-04 -9.21571847E-19  6.50521303E-19
  8.67361738E-18 -5.20417043E-18 -5.26621469E-36  1.87792384E-03 -7.58941521E-19
 -8.42594351E-35  6.61681158E-05 -4.33680869E-18  1.20370622E-35 -7.03528450E-04
  8.67361738E-19  9.48676901E-20 -8.47032947E-21 -3.25260652E-19  3.09427099E-21
 -4.51389831E-36  2.02133121E-04  3.79470760E-19 -8.67361738E-19  1.30104261E-18
 -1.02791378E-20  2.10648588E-35 -6.71484239E-04  1.58058293E-03  2.13192709E-03
  4.55736047E-04 -1.08179006E-21 -3.19736687E-05 -7.06678899E-05 -2.55793346E-21
 -4.66455628E-04 -1.67096894E-04 -1.58058293E-03 -2.13192709E-03 -4.55736047E-04
  1.08179006E-21 -3.19736687E-05  7.06678899E-05  2.55793346E-21 -4.66455628E-04
  1.67096894E-04  3.46944695E-18 -6.93889390E-18 -6.93889390E-18  4.33680869E-18
  1.20370622E-34 -1.87792384E-03  6.93889390E-18 -8.42594351E-35 -6.61681158E-05
 -4.33680869E-18  2.10648588E-35  7.03528450E-04  8.67361738E-19  2.16840434E-19
 -1.62630326E-19  2.71050543E-19  3.09427099E-21  3.76158192E-36  2.02133121E-04
  1.35525272E-19  3.03576608E-18 -1.73472348E-18 -1.02791378E-20 -4.21297175E-35
 -6.71484239E-04  1.58058293E-03  2.13192709E-03  4.55736047E-04  1.08179006E-21
  3.19736687E-05  7.58941521E-19 -1.08420217E-18  5.20417043E-18 -1.73472348E-18
  6.70804383E-20  4.15056890E-03  3.46944695E-18  1.07434893E-19  1.46244123E-04
 -1.08420217E-18  2.18318478E-20 -1.55493170E-03  4.33680869E-19  1.08420217E-19
  1.62630326E-19 -4.33680869E-19  6.83892748E-21  1.82769935E-20  4.46752647E-04
  3.25260652E-19 -3.25260652E-19  1.08420217E-18 -2.27188499E-20 -2.90212864E-21
 -1.48410790E-03  3.49338894E-03  4.71196441E-03  1.00726335E-03  2.00698965E-21
 -7.06678899E-05 -1.56189479E-04 -6.76310124E-22 -1.03095567E-03 -3.69315922E-04
 -3.49338894E-03 -4.71196441E-03 -1.00726335E-03  6.78891329E-21 -7.06678899E-05
  1.56189479E-04  1.06307289E-20 -1.03095567E-03  3.69315922E-04  1.30104261E-18
 -4.33680869E-18 -5.20417043E-18  1.73472348E-18 -3.07374257E-19 -4.15056890E-03
 -8.67361738E-19 -2.29552791E-19 -1.46244123E-04 -3.03576608E-18 -2.13811472E-20
  1.55493170E-03  4.33680869E-19  1.89735380E-19  5.42101086E-20 -7.45388994E-20
  6.83892748E-21  5.84202470E-21  4.46752647E-04  1.89735380E-19  1.08420217E-18
 -2.71050543E-19 -2.27188499E-20 -2.84250896E-21 -1.48410790E-03  3.49338894E-03
  4.71196441E-03  1.00726335E-03 -1.10670326E-20  7.06678899E-05  1.56189479E-04
 -1.80555932E-35  4.81482486E-35  2.40741243E-34 -9.62964972E-35 -7.01719832E-03
  1.50236254E-19  1.07419868E-19 -5.94298557E-03  5.29353197E-21  9.09757281E-20
 -6.98406912E-04 -5.62831554E-20  1.06912724E-20 -9.05868985E-21  7.52316385E-36
  9.05868985E-21 -5.23003702E-21 -3.41651946E-04  1.61709023E-20  2.46174890E-21
 -4.81482486E-35 -2.46174890E-21  1.42129139E-21  9.28457995E-05 -5.37195785E-20
  1.26448610E-19  1.70556832E-19  3.64594534E-20 -3.25135992E-04 -2.55793346E-21
 -6.76310124E-22 -1.39193365E-04 -3.73170333E-20 -1.12371766E-20 -1.26448610E-19
 -1.70556832E-19 -3.64594534E-20 -3.25135992E-04 -2.55793346E-21  1.06307289E-20
 -1.39193365E-04 -3.73170333E-20  1.54987443E-20  1.20370622E-34 -1.92592994E-34
 -1.92592994E-34  1.68518870E-34  5.11752421E-03 -1.50236254E-19 -7.83394955E-20
  4.97756661E-03 -5.29353197E-21 -7.61970127E-20  7.01969984E-04  5.62831554E-20
 -1.07458162E-20 -1.16652197E-20  3.00926554E-36  1.16652197E-20 -6.73491772E-21
 -4.39958213E-04  1.61709023E-20  2.47424595E-21  4.81482486E-35 -2.47424595E-21
  1.42850657E-21  9.33171306E-05 -5.37195785E-20  1.26448610E-19  1.70556832E-19
  3.64594534E-20  2.53510641E-04  2.55793346E-21  1.77275708E-21  1.47861469E-04
  3.46944695E-18 -5.20417043E-18  2.16840434E-18 -8.67361738E-19  1.38426215E-34
  2.73965478E-02  8.67361738E-19  1.16609040E-35  9.65309620E-04  2.98155597E-19
 -5.41667797E-35 -1.02635956E-02  3.25260652E-19  2.71050543E-19  1.76182853E-19
 -4.87890978E-19  4.51415235E-20 -6.01853108E-36  2.94886810E-03  7.58941521E-19
  6.50521303E-19  8.67361738E-19 -1.49959697E-19 -1.80555932E-35 -9.79611083E-03
  2.30587178E-02  3.11021359E-02  6.64861596E-03 -1.57819570E-20 -4.66455628E-04
 -1.03095567E-03 -3.73170333E-20 -6.80500116E-03 -2.43773361E-03 -2.30587178E-02
 -3.11021359E-02 -6.64861596E-03  1.57819570E-20 -4.66455628E-04  1.03095567E-03
  3.73170333E-20 -6.80500116E-03  2.43773361E-03  5.20417043E-18 -6.93889390E-18
 -3.46944695E-18  1.73472348E-18 -8.87733334E-35 -2.73965478E-02 -2.16840434E-19
 -3.61111865E-35 -9.65309620E-04 -2.60208521E-18  4.43866667E-35  1.02635956E-02
  1.08420217E-19  3.25260652E-19  1.08420217E-19 -2.43945489E-19  4.51415235E-20
  6.01853108E-36  2.94886810E-03  4.33680869E-19  1.73472348E-18  5.42101086E-20
 -1.49959697E-19 -7.52316385E-35 -9.79611083E-03  2.30587178E-02  3.11021359E-02
  6.64861596E-03  1.57819570E-20  4.66455628E-04  1.03095567E-03  3.73170333E-20
  6.80500116E-03 -1.73472348E-18  3.46944695E-18  1.04083409E-17 -6.93889390E-18
  1.07419868E-19  9.81417691E-03 -5.20417043E-18  9.09757281E-20  3.45799751E-04
 -8.67361738E-18  1.06912724E-20 -3.67669473E-03  1.73472348E-18  2.37169225E-20
 -1.62630326E-19 -4.33680869E-19  1.61709023E-20  5.23003702E-21  1.05636350E-03
  5.42101086E-19 -1.51788304E-18  1.73472348E-18 -5.37195785E-20 -1.42129139E-21
 -3.50922918E-03  8.26025007E-03  1.11416178E-02  2.38171224E-03 -6.76310124E-22
 -1.67096894E-04 -3.69315922E-04 -1.12371766E-20 -2.43773361E-03 -8.73261445E-04
 -8.26025007E-03 -1.11416178E-02 -2.38171224E-03  1.06307289E-20 -1.67096894E-04
  3.69315922E-04  1.54987443E-20 -2.43773361E-03  8.73261445E-04  6.93889390E-18
 -1.21430643E-17 -1.38777878E-17  8.67361738E-18 -7.83394955E-20 -9.81417691E-03
  1.38777878E-17 -7.61970127E-20 -3.45799751E-04 -5.20417043E-18 -1.07458162E-20
  3.67669473E-03  1.73472348E-18  3.25260652E-19 -5.42101086E-19  7.58941521E-19
  1.61709023E-20  6.73491772E-21  1.05636350E-03  8.13151629E-20  6.07153217E-18
 -3.46944695E-18 -5.37195785E-20 -1.42850657E-21 -3.50922918E-03  8.26025007E-03
  1.11416178E-02  2.38171224E-03  1.77275708E-21  1.67096894E-04  3.69315922E-04
  1.11044845E-20  2.43773361E-03  8.73261445E-04 -6.93889390E-18  3.46944695E-18
  1.11022302E-16 -3.46944695E-17 -7.70371978E-34 -9.28330868E-02 -2.08166817E-17
 -7.70371978E-34 -3.27094758E-03 -5.55111512E-17  2.88889492E-34  3.47781504E-02
  8.67361738E-18  3.25260652E-19 -1.30104261E-18 -1.73472348E-18 -1.52961862E-19
 -9.62964972E-35 -9.99222714E-03  3.03576608E-18 -1.04083409E-17  1.04083409E-17
  5.08137803E-19  2.40741243E-34  3.31940803E-02 -7.81343681E-02 -1.05389457E-01
 -2.25288072E-02  5.34770948E-20  1.58058293E-03  3.49338894E-03  1.26448610E-19
  2.30587178E-02  8.26025007E-03  7.81343681E-02  1.05389457E-01  2.25288072E-02
 -5.34770948E-20  1.58058293E-03 -3.49338894E-03 -1.26448610E-19  2.30587178E-02
 -8.26025007E-03  3.46944695E-17 -6.93889390E-17 -5.55111512E-17  5.55111512E-17
  1.73333695E-33  9.28330868E-02  9.71445147E-17 -5.77778983E-34  3.27094758E-03
 -4.16333634E-17  0.00000000E+00 -3.47781504E-02  8.67361738E-18  1.73472348E-18
 -2.60208521E-18  3.46944695E-18 -1.52961862E-19  6.01853108E-36 -9.99222714E-03
  5.42101086E-19  2.77555756E-17 -2.08166817E-17  5.08137803E-19  0.00000000E+00
  3.31940803E-02 -7.81343681E-02 -1.05389457E-01 -2.25288072E-02 -5.34770948E-20
 -1.58058293E-03 -3.49338894E-03 -1.26448610E-19 -2.30587178E-02 -8.26025007E-03
  7.81343681E-02 -4.33680869E-18  6.93889390E-18  9.71445147E-17 -2.77555756E-17
 -6.01853108E-34 -1.25215431E-01  0.00000000E+00 -4.81482486E-34 -4.41193033E-03
 -2.08166817E-17  3.12963616E-34  4.69095798E-02  5.20417043E-18  5.42101086E-19
 -7.04731412E-19 -4.77048956E-18 -2.06318525E-19 -1.44444746E-34 -1.34777488E-02
  2.60208521E-18 -4.33680869E-18  6.93889390E-18  6.85388110E-19  3.37037740E-34
  4.47729491E-02 -1.05389457E-01 -1.42151755E-01 -3.03873802E-02  7.21311517E-20
  2.13192709E-03  4.71196441E-03  1.70556832E-19  3.11021359E-02  1.11416178E-02
  1.05389457E-01  1.42151755E-01  3.03873802E-02 -7.21311517E-20  2.13192709E-03
 -4.71196441E-03 -1.70556832E-19  3.11021359E-02 -1.11416178E-02  3.46944695E-17
 -5.55111512E-17 -5.55111512E-17  4.16333634E-17  1.54074396E-33  1.25215431E-01
  5.55111512E-17 -5.77778983E-34  4.41193033E-03 -4.16333634E-17 -2.40741243E-35
 -4.69095798E-02  6.93889390E-18  1.73472348E-18 -3.03576608E-18  3.46944695E-18
 -2.06318525E-19 -4.81482486E-35 -1.34777488E-02  8.67361738E-19  2.77555756E-17
 -2.08166817E-17  6.85388110E-19 -1.92592994E-34  4.47729491E-02 -1.05389457E-01
 -1.42151755E-01 -3.03873802E-02 -7.21311517E-20 -2.13192709E-03 -4.71196441E-03
 -1.70556832E-19 -3.11021359E-02 -1.11416178E-02  1.05389457E-01  1.42151755E-01
  6.50521303E-19 -1.73472348E-18 -2.60208521E-18  1.73472348E-18 -1.26389153E-34
 -2.67669498E-02 -2.16840434E-18  2.40741243E-35 -9.43125915E-04  1.30104261E-18
  2.10648588E-35  1.00277287E-02 -5.42101086E-19  4.06575815E-20 -1.76182853E-19
  2.43945489E-19 -4.41041297E-20 -6.39468927E-36 -2.88110039E-03 -4.06575815E-20
  1.30104261E-18 -1.08420217E-18  1.46513485E-19 -3.00926554E-36  9.57098717E-03
 -2.25288072E-02 -3.03873802E-02 -6.49582463E-03  1.54192730E-20  4.55736047E-04
  1.00726335E-03  3.64594534E-20  6.64861596E-03  2.38171224E-03  2.25288072E-02
  3.03873802E-02  6.49582463E-03 -1.54192730E-20  4.55736047E-04 -1.00726335E-03
 -3.64594534E-20  6.64861596E-03 -2.38171224E-03 -7.58941521E-19  1.30104261E-18
  1.73472348E-18 -1.73472348E-18  6.92131074E-35  2.67669498E-02  2.16840434E-19
  3.00926554E-35  9.43125915E-04  2.60208521E-18 -1.80555932E-35 -1.00277287E-02
 -2.16840434E-19 -3.38813179E-20 -1.08420217E-19  0.00000000E+00 -4.41041297E-20
 -7.89932204E-36 -2.88110039E-03  5.42101086E-20 -2.16840434E-19  3.25260652E-19
  1.46513485E-19  5.26621469E-35  9.57098717E-03 -2.25288072E-02 -3.03873802E-02
 -6.49582463E-03 -1.54192730E-20 -4.55736047E-04 -1.00726335E-03 -3.64594534E-20
 -6.64861596E-03 -2.38171224E-03  2.25288072E-02  3.03873802E-02  6.49582463E-03
  1.20370622E-35 -1.20370622E-35  4.81482486E-35 -4.21297175E-35 -4.38202677E-03
 -6.35372615E-20  6.70804383E-20 -7.01817983E-03 -2.23871746E-21  1.07434893E-19
 -1.42616453E-03  2.38030266E-20  2.18318478E-20 -3.16566814E-20  6.77084746E-36
  3.16566814E-20 -1.82769935E-20 -1.19394382E-03 -6.83892748E-21  5.02663425E-21
 -1.05324294E-35 -5.02663425E-21  2.90212864E-21  1.89581430E-04  2.27188499E-20
 -5.34770948E-20 -7.21311517E-20 -1.54192730E-20 -2.87295992E-04  1.08179006E-21
  6.78891329E-21 -3.25135992E-04  1.57819570E-20  1.06307289E-20  5.34770948E-20
  7.21311517E-20  1.54192730E-20 -2.87295992E-04  1.08179006E-21  2.00698965E-21
 -3.25135992E-04  1.57819570E-20 -6.76310124E-22  3.61111865E-35 -7.22223729E-35
 -1.20370622E-34  4.21297175E-35  2.00792103E-02  6.35372615E-20 -3.07374257E-19
  1.49955263E-02  2.23871746E-21 -2.29552791E-19  1.39672253E-03 -2.38030266E-20
 -2.13811472E-20 -1.01186836E-20  3.38542373E-36  1.01186836E-20 -5.84202470E-21
 -3.81630015E-04 -6.83892748E-21  4.92336994E-21  1.80555932E-35 -4.92336994E-21
  2.84250896E-21  1.85686777E-04  2.27188499E-20 -5.34770948E-20 -7.21311517E-20
 -1.54192730E-20  8.79142913E-04 -1.08179006E-21 -1.58489563E-20  2.53510641E-04
 -1.57819570E-20 -9.53428197E-21  5.34770948E-20  7.21311517E-20  1.54192730E-20
  8.79142913E-04  9.21571847E-19 -4.33680869E-19 -8.67361738E-18  5.20417043E-18
  1.12847458E-35  1.87792384E-03  6.50521303E-19  8.42594351E-35  6.61681158E-05
  4.33680869E-18 -1.50463277E-35 -7.03528450E-04 -8.67361738E-19 -9.48676901E-20
  1.86347248E-20  3.25260652E-19  3.09427099E-21  1.20370622E-35  2.02133121E-04
 -3.25260652E-19  8.67361738E-19 -1.51788304E-18 -1.02791378E-20 -2.10648588E-35
 -6.71484239E-04  1.58058293E-03  2.13192709E-03  4.55736047E-04 -1.08179006E-21
 -3.19736687E-05 -7.06678899E-05 -2.55793346E-21 -4.66455628E-04 -1.67096894E-04
 -1.58058293E-03 -2.13192709E-03 -4.55736047E-04  1.08179006E-21 -3.19736687E-05
  7.06678899E-05  2.55793346E-21 -4.66455628E-04  1.67096894E-04 -3.46944695E-18
  6.93889390E-18  6.93889390E-18 -4.33680869E-18 -2.40741243E-35 -1.87792384E-03
 -6.93889390E-18  8.42594351E-35 -6.61681158E-05  4.33680869E-18 -1.80555932E-35
  7.03528450E-04 -8.67361738E-19 -2.16840434E-19  1.62630326E-19 -2.71050543E-19
  3.09427099E-21 -2.63310735E-36  2.02133121E-04 -1.35525272E-19 -3.03576608E-18
  1.73472348E-18 -1.02791378E-20  5.41667797E-35 -6.71484239E-04  1.58058293E-03
  2.13192709E-03  4.55736047E-04  1.08179006E-21  3.19736687E-05  7.06678899E-05
  2.55793346E-21  4.66455628E-04  1.67096894E-04 -1.58058293E-03 -2.13192709E-03
 -4.55736047E-04 -1.08179006E-21  3.19736687E-05  7.58941521E-19 -1.08420217E-18
  5.20417043E-18 -1.73472348E-18  6.70804383E-20 -4.15056890E-03  3.46944695E-18
  1.07434893E-19 -1.46244123E-04 -1.08420217E-18  2.18318478E-20  1.55493170E-03
  4.33680869E-19  1.08420217E-19  1.35525272E-19 -3.79470760E-19 -6.83892748E-21
  1.82769935E-20 -4.46752647E-04  3.25260652E-19 -2.16840434E-19  1.08420217E-18
  2.27188499E-20 -2.90212864E-21  1.48410790E-03 -3.49338894E-03 -4.71196441E-03
 -1.00726335E-03  6.78891329E-21  7.06678899E-05  1.56189479E-04  1.06307289E-20
  1.03095567E-03  3.69315922E-04  3.49338894E-03  4.71196441E-03  1.00726335E-03
  2.00698965E-21  7.06678899E-05 -1.56189479E-04 -6.76310124E-22  1.03095567E-03
 -3.69315922E-04  1.30104261E-18 -4.33680869E-18 -4.33680869E-18  1.73472348E-18
 -3.07374257E-19  4.15056890E-03 -1.08420217E-18 -2.29552791E-19  1.46244123E-04
 -3.03576608E-18 -2.13811472E-20 -1.55493170E-03  4.33680869E-19  1.89735380E-19
  1.35525272E-20 -6.09863722E-20 -6.83892748E-21  5.84202470E-21 -4.46752647E-04
  1.89735380E-19  1.08420217E-18 -4.87890978E-19  2.27188499E-20 -2.84250896E-21
  1.48410790E-03 -3.49338894E-03 -4.71196441E-03 -1.00726335E-03 -1.58489563E-20
 -7.06678899E-05 -1.56189479E-04 -9.53428197E-21 -1.03095567E-03 -3.69315922E-04
  3.49338894E-03  4.71196441E-03  1.00726335E-03 -1.10670326E-20 -7.06678899E-05
  1.56189479E-04 -1.80555932E-35  4.81482486E-35  2.40741243E-34 -9.62964972E-35
 -7.01719832E-03 -1.50236254E-19  1.07419868E-19 -5.94298557E-03 -5.29353197E-21
  9.09757281E-20 -6.98406912E-04  5.62831554E-20  1.06912724E-20 -9.05868985E-21
  7.52316385E-36  9.05868985E-21 -5.23003702E-21 -3.41651946E-04 -1.61709023E-20
  2.46174890E-21 -5.41667797E-35 -2.46174890E-21  1.42129139E-21  9.28457995E-05
  5.37195785E-20 -1.26448610E-19 -1.70556832E-19 -3.64594534E-20 -3.25135992E-04
  2.55793346E-21  1.06307289E-20 -1.39193365E-04  3.73170333E-20  1.54987443E-20
  1.26448610E-19  1.70556832E-19  3.64594534E-20 -3.25135992E-04  2.55793346E-21
 -6.76310124E-22 -1.39193365E-04  3.73170333E-20 -1.12371766E-20  1.20370622E-34
 -1.92592994E-34 -1.92592994E-34  1.20370622E-34  5.11752421E-03  1.50236254E-19
 -7.83394955E-20  4.97756661E-03  5.29353197E-21 -7.61970127E-20  7.01969984E-04
 -5.62831554E-20 -1.07458162E-20 -1.16652197E-20  3.00926554E-36  1.16652197E-20
 -6.73491772E-21 -4.39958213E-04 -1.61709023E-20  2.47424595E-21  4.81482486E-35
 -2.47424595E-21  1.42850657E-21  9.33171306E-05  5.37195785E-20 -1.26448610E-19
 -1.70556832E-19 -3.64594534E-20  2.53510641E-04 -2.55793346E-21 -9.53428197E-21
  1.47861469E-04 -3.73170333E-20 -1.56314364E-20  1.26448610E-19  1.70556832E-19
  3.64594534E-20  2.53510641E-04 -2.55793346E-21  1.77275708E-21  1.47861469E-04
 -3.46944695E-18  5.20417043E-18 -2.16840434E-18  8.67361738E-19  5.41667797E-35
  2.73965478E-02 -1.73472348E-18 -1.09085876E-35  9.65309620E-04 -3.25260652E-19
 -4.81482486E-35 -1.02635956E-02  0.00000000E+00 -2.71050543E-19 -2.71050543E-20
  3.79470760E-19  4.51415235E-20  1.80555932E-35  2.94886810E-03 -7.58941521E-19
 -1.30104261E-18 -4.33680869E-19 -1.49959697E-19 -2.33218079E-35 -9.79611083E-03
  2.30587178E-02  3.11021359E-02  6.64861596E-03 -1.57819570E-20 -4.66455628E-04
 -1.03095567E-03 -3.73170333E-20 -6.80500116E-03 -2.43773361E-03 -2.30587178E-02
 -3.11021359E-02 -6.64861596E-03  1.57819570E-20 -4.66455628E-04  1.03095567E-03
  3.73170333E-20 -6.80500116E-03  2.43773361E-03 -5.20417043E-18  6.93889390E-18
  3.03576608E-18 -2.16840434E-18 -7.52316385E-36 -2.73965478E-02  9.75781955E-19
  3.61111865E-35 -9.65309620E-04  2.60208521E-18  4.58912995E-35  1.02635956E-02
 -4.33680869E-19 -3.25260652E-19  4.06575815E-20  8.13151629E-20  4.51415235E-20
  2.25694915E-35  2.94886810E-03 -4.33680869E-19 -2.60208521E-18  4.87890978E-19
 -1.49959697E-19 -2.40741243E-35 -9.79611083E-03  2.30587178E-02  3.11021359E-02
  6.64861596E-03  1.57819570E-20  4.66455628E-04  1.03095567E-03  3.73170333E-20
  6.80500116E-03  2.43773361E-03 -2.30587178E-02 -3.11021359E-02 -6.64861596E-03
 -1.57819570E-20  4.66455628E-04 -1.03095567E-03 -3.73170333E-20  6.80500116E-03
 -1.73472348E-18  3.46944695E-18  1.04083409E-17 -6.93889390E-18  1.07419868E-19
 -9.81417691E-03 -5.20417043E-18  9.09757281E-20 -3.45799751E-04 -8.67361738E-18
  1.06912724E-20  3.67669473E-03  1.73472348E-18  2.71050543E-20 -2.16840434E-19
 -4.33680869E-19 -1.61709023E-20  5.23003702E-21 -1.05636350E-03  5.42101086E-19
 -1.08420217E-18  1.73472348E-18  5.37195785E-20 -1.42129139E-21  3.50922918E-03
 -8.26025007E-03 -1.11416178E-02 -2.38171224E-03  1.06307289E-20  1.67096894E-04
  3.69315922E-04  1.54987443E-20  2.43773361E-03  8.73261445E-04  8.26025007E-03
  1.11416178E-02  2.38171224E-03 -6.76310124E-22  1.67096894E-04 -3.69315922E-04
 -1.12371766E-20  2.43773361E-03 -8.73261445E-04  6.93889390E-18 -1.21430643E-17
 -1.38777878E-17  8.67361738E-18 -7.83394955E-20  9.81417691E-03  1.38777878E-17
 -7.61970127E-20  3.45799751E-04 -5.20417043E-18 -1.07458162E-20 -3.67669473E-03
  1.73472348E-18  3.25260652E-19 -5.42101086E-19  7.58941521E-19 -1.61709023E-20
  6.73491772E-21 -1.05636350E-03  8.13151629E-20  6.93889390E-18 -4.33680869E-18
  5.37195785E-20 -1.42850657E-21  3.50922918E-03 -8.26025007E-03 -1.11416178E-02
 -2.38171224E-03 -9.53428197E-21 -1.67096894E-04 -3.69315922E-04 -1.56314364E-20
 -2.43773361E-03 -8.73261445E-04  8.26025007E-03  1.11416178E-02  2.38171224E-03
  1.77275708E-21 -1.67096894E-04  3.69315922E-04  1.11044845E-20 -2.43773361E-03
  8.73261445E-04
Mulliken Charges                           R   N=           6
  9.11753874E-01 -2.05876937E-01 -2.05876937E-01  9.11753874E-01 -2.05876937E-01
 -2.05876937E-01
ONIOM Charges                              I   N=          16
           1           0           0           0           0           0
           0           0           0           0           0           0
           0           0           0           0
ONIOM Multiplicities                       I   N=          16
           4           0           0           0           0           0
           0           0           0           0           0           0
           0           0           0           0
Atom Layers                                I   N=           6
           1           1           1           1           1           1
Atom Modifiers                             I   N=           6
           0           0           0           0           0           0
Force Field                                I                0
Atom Modified Types                        C   N=           6
                                                            
            
Int Atom Modified Types                    I   N=           6
           0           0           0           0           0           0
Link Atoms                                 I   N=           6
           0           0           0           0           0           0
Atom Modified MM Charges                   R   N=           6
  0.00000000E+00  0.00000000E+00  0.00000000E+00  0.00000000E+00  0.00000000E+00
  0.00000000E+00
Link Distances                             R   N=          24
  0.00000000E+00  0.00000000E+00  0.00000000E+00  0.00000000E+00  0.00000000E+00
  0.00000000E+00  0.00000000E+00  0.00000000E+00  0.00000000E+00  0.00000000E+00
  0.00000000E+00  0.00000000E+00  0.00000000E+00  0.00000000E+00  0.00000000E+00
  0.00000000E+00  0.00000000E+00  0.00000000E+00  0.00000000E+00  0.00000000E+00
  0.00000000E+00  0.00000000E+00  0.00000000E+00  0.00000000E+00
Cartesian Gradient                         R   N=          18
 -0.00000000E+00  0.00000000E+00  0.00000000E+00 -0.00000000E+00  0.00000000E+00
  0.00000000E+00 -0.00000000E+00  0.00000000E+00  0.00000000E+00 -0.00000000E+00
  0.00000000E+00  0.00000000E+00 -0.00000000E+00  0.00000000E+00  0.00000000E+00
 -0.00000000E+00  0.00000000E+00  0.00000000E+00
Nonadiabatic coupling                      R   N=          18
  0.00000000E+00  0.00000000E+00  0.00000000E+00  0.00000000E+00  0.00000000E+00
  0.00000000E+00  0.00000000E+00  0.00000000E+00  0.00000000E+00  0.00000000E+00
  0.00000000E+00  0.00000000E+00  0.00000000E+00  0.00000000E+00  0.00000000E+00
  0.00000000E+00  0.00000000E+00  0.00000000E+00
Dipole Moment                              R   N=           3
  1.18157459E-16 -3.12404155E-17 -1.02207132E-15
Quadrupole Moment                          R   N=           6
 -3.54540368E+00  1.38191448E+00  2.16348920E+00  8.53623610E-17 -6.16592011E-18
 -6.61274252E-16
Anisotropic Hyperfine tensors              R   N=          36
  1.08529736E+00  3.77713591E-17 -3.14752068E-01 -4.98134040E-18  1.38558129E-15
 -7.70545291E-01 -4.39765132E-02 -3.24112730E-18  5.83315256E-02  4.80152057E-19
  1.31085968E-01 -1.43550124E-02 -4.39765132E-02 -2.81876656E-18  5.83315256E-02
 -2.83786616E-18 -1.31085968E-01 -1.43550124E-02  1.08529736E+00  1.38893183E-16
 -3.14752068E-01 -1.38155945E-19  7.44269495E-16 -7.70545291E-01 -4.39765132E-02
 -1.08235438E-17  5.83315256E-02 -1.38735746E-18  1.31085968E-01 -1.43550124E-02
 -4.39765132E-02 -8.18510670E-18  5.83315256E-02  1.86056621E-18 -1.31085968E-01
 -1.43550124E-02
Isotropic Hyperfine splittings             R   N=           6
 -5.20090516E-14  6.95610915E-02  6.95610915E-02 -5.20090926E-14  6.95610915E-02
  6.95610915E-02
QEq coupling tensors                       R   N=          36
  1.04280823E-01  2.98645675E-17 -3.08510746E-01 -9.01846068E-17 -1.22000671E-14
  2.04229923E-01  1.98746435E-01  5.82896442E-18 -2.14096869E-01  2.21957486E-18
 -2.44720508E-01  1.53504347E-02  1.98746435E-01 -8.82981567E-17 -2.14096869E-01
  5.71843273E-17  2.44720508E-01  1.53504347E-02  1.04280823E-01  7.06380699E-17
 -3.08510746E-01 -8.11693456E-17 -2.08880900E-13  2.04229923E-01  1.98746435E-01
 -1.45277893E-16 -2.14096869E-01 -9.10339535E-17 -2.44720508E-01  1.53504347E-02
  1.98746435E-01 -4.72701333E-17 -2.14096869E-01  3.63328122E-17  2.44720508E-01
  1.53504347E-02
ClPar MaxAn                                I              200
ClPar NIntPar                              I                4
ClPar NRealPar                             I               16
ClPar NBits                                I               30
ClPar LenBitVec                            I                1
ClPar Read BitMap                          I   N=         200
           0           0           0           0           0           0
           0           0           0           0           0           0
           0           0           0           0           0           0
           0           0           0           0           0           0
           0           0           0           0           0           0
           0           0           0           0           0           0
           0           0           0           0           0           0
           0           0           0           0           0           0
           0           0           0           0           0           0
           0           0           0           0           0           0
           0           0           0           0           0           0
           0           0           0           0           0           0
           0           0           0           0           0           0
           0           0           0           0           0           0
           0           0           0           0           0           0
           0           0           0           0           0           0
           0           0           0           0           0           0
           0           0           0           0           0           0
           0           0           0           0           0           0
           0           0           0           0           0           0
           0           0           0           0           0           0
           0           0           0           0           0           0
           0           0           0           0           0           0
           0           0           0           0           0           0
           0           0           0           0           0           0
           0           0           0           0           0           0
           0           0           0           0           0           0
           0           0           0           0           0           0
           0           0           0           0           0           0
           0           0           0           0           0           0
           0           0           0           0           0           0
           0           0           0           0           0           0
           0           0           0           0           0           0
           0           0
ClPar Default BitMap                       I   N=         200
        2016        2016        2016        2016        2016        2016
        2016        2016        2016        2016        2016        2016
        2016        2016        2016        2016        2016        2016
        2016        2016        2016        2016        2016        2016
        2016        2016        2016        2016        2016        2016
        2016        2016        2016        2016        2016        2016
        2016        2016        2016        2016        2016        2016
        2016        2016        2016        2016        2016        2016
        2016        2016        2016        2016        2016        2016
        2016        2016        2016        2016        2016        2016
        2016        2016        2016        2016        2016        2016
        2016        2016        2016        2016        2016        2016
        2016        2016        2016        2016        2016        2016
        2016        2016        2016        2016        2016        2016
        2016        2016         480         480         480         480
         480         480         480         480         480         480
         480         480         480         480         480         480
         480         480         480         480         480         480
         480         480         480         480         480         480
         480         480         480         480         480         480
         480         480         480         480         480         480
         480         480         480         480         480         480
         480         480         480         480         480         480
         480         480         480         480         480         480
         480         480         480         480         480         480
         480         480         480         480         480         480
         480         480         480         480         480         480
         480         480         480         480         480         480
         480         480         480         480         480         480
         480         480         480         480         480         480
         480         480         480         480         480         480
         480         480         480         480         480         480
         480         480         480         480         480         480
         480         480
ClPar Int Params                           I   N=         800
           0           0           0           0           0           0
           0           0           0           0           0           0
           0           0           0           0           0           0
           0           0           0           0           0           0
           0           0           0           0           0           0
           0           0           0           0           0           0
           0           0           0           0           0           0
           0           0           0           0           0           0
           0           0           0           0           0           0
           0           0           0           0           0           0
           0           0           0           0           0           0
           0           0           0           0           0           0
           0           0           0           0           0           0
           0           0           0           0           0           0
           0           0           0           0           0           0
           0           0           0           0           0           0
           0           0           0           0           0           0
           0           0           0           0           0           0
           0           0           0           0           0           0
           0           0           0           0           0           0
           0           0           0           0           0           0
           0           0           0           0           0           0
           0           0           0           0           0           0
           0           0           0           0           0           0
           0           0           0           0           0           0
           0           0           0           0           0           0
           0           0           0           0           0           0
           0           0           0           0           0           0
           0           0           0           0           0           0
           0           0           0           0           0           0
           0           0           0           0           0           0
           0           0           0           0           0           0
           0           0           0           0           0           0
           0           0           0           0           0           0
           0           0           0           0           0           0
           0           0           0           0           0           0
           0           0           0           0           0           0
           0           0           0           0           0           0
           0           0           0           0           0           0
           0           0           0           0           0           0
           0           0           0           0           0           0
           0           0           0           0           0           0
           0           0           0           0           0           0
           0           0           0           0           0           0
           0           0           0           0           0           0
           0           0           0           0           0           0
           0           0           0           0           0           0
           0           0           0           0           0           0
           0           0           0           0           0           0
           0           0           0           0           0           0
           0           0           0           0           0           0
           0           0           0           0           0           0
           0           0           0           0           0           0
           0           0           0           0           0           0
           0           0           0           0           0           0
           0           0           0           0           0           0
           0           0           0           0           0           0
           0           0           0           0           0           0
           0           0           0           0           0           0
           0           0           0           0           0           0
           0           0           0           0           0           0
           0           0           0           0           0           0
           0           0           0           0           0           0
           0           0           0           0           0           0
           0           0           0           0           0           0
           0           0           0           0           0           0
           0           0           0           0           0           0
           0           0           0           0           0           0
           0           0           0           0           0           0
           0           0           0           0           0           0
           0           0           0           0           0           0
           0           0           0           0           0           0
           0           0           0           0           0           0
           0           0           0           0           0           0
           0           0           0           0           0           0
           0           0           0           0           0           0
           0           0           0           0           0           0
           0           0           0           0           0           0
           0           0           0           0           0           0
           0           0           0           0           0           0
           0           0           0           0           0           0
           0           0           0           0           0           0
           0           0           0           0           0           0
           0           0           0           0           0           0
           0           0           0           0           0           0
           0           0           0           0           0           0
           0           0           0           0           0           0
           0           0           0           0           0           0
           0           0           0           0           0           0
           0           0           0           0           0           0
           0           0           0           0           0           0
           0           0           0           0           0           0
           0           0           0           0           0           0
           0           0           0           0           0           0
           0           0           0           0           0           0
           0           0           0           0           0           0
           0           0           0           0           0           0
           0           0           0           0           0           0
           0           0           0           0           0           0
           0           0           0           0           0           0
           0           0           0           0           0           0
           0           0           0           0           0           0
           0           0           0           0           0           0
           0           0           0           0           0           0
           0           0           0           0           0           0
           0           0           0           0           0           0
           0           0           0           0           0           0
           0           0           0           0           0           0
           0           0           0           0           0           0
           0           0           0           0           0           0
           0           0           0           0           0           0
           0           0           0           0           0           0
           0           0           0           0           0           0
           0           0           0           0           0           0
           0           0           0           0           0           0
           0           0           0           0           0           0
           0           0           0           0           0           0
           0           0           0           0           0           0
           0           0           0           0           0           0
           0           0           0           0           0           0
           0           0           0           0           0           0
           0           0           0           0           0           0
           0           0           0           0           0           0
           0           0           0           0           0           0
           0           0           0           0           0           0
           0           0           0           0           0           0
           0           0           0           0           0           0
           0           0           0           0           0           0
           0           0           0           0           0           0
           0           0           0           0           0           0
           0           0           0           0           0           0
           0           0           0           0           0           0
           0           0           0           0           0           0
           0           0
ClPar Real Params                          R   N=        3200
  0.00000000E+00  0.00000000E+00  0.00000000E+00  0.00000000E+00  0.00000000E+00
  0.00000000E+00  0.00000000E+00  0.00000000E+00  0.00000000E+00  0.00000000E+00
  0.00000000E+00  0.00000000E+00  0.00000000E+00  0.00000000E+00  0.00000000E+00
  0.00000000E+00  0.00000000E+00  0.00000000E+00  0.00000000E+00  0.00000000E+00
  0.00000000E+00  0.00000000E+00  0.00000000E+00  0.00000000E+00  0.00000000E+00
  0.00000000E+00  0.00000000E+00  0.00000000E+00  0.00000000E+00  0.00000000E+00
  0.00000000E+00  0.00000000E+00  0.00000000E+00  0.00000000E+00  0.00000000E+00
  0.00000000E+00  0.00000000E+00  0.00000000E+00  0.00000000E+00  0.00000000E+00
  0.00000000E+00  0.00000000E+00  0.00000000E+00  0.00000000E+00  0.00000000E+00
  0.00000000E+00  0.00000000E+00  0.00000000E+00  0.00000000E+00  0.00000000E+00
  0.00000000E+00  0.00000000E+00  0.00000000E+00  0.00000000E+00  0.00000000E+00
  0.00000000E+00  0.00000000E+00  0.00000000E+00  0.00000000E+00  0.00000000E+00
  0.00000000E+00  0.00000000E+00  0.00000000E+00  0.00000000E+00  0.00000000E+00
  0.00000000E+00  0.00000000E+00  0.00000000E+00  0.00000000E+00  0.00000000E+00
  0.00000000E+00  0.00000000E+00  0.00000000E+00  0.00000000E+00  0.00000000E+00
  0.00000000E+00  0.00000000E+00  0.00000000E+00  0.00000000E+00  0.00000000E+00
  0.00000000E+00  0.00000000E+00  0.00000000E+00  0.00000000E+00  0.00000000E+00
  0.00000000E+00  0.00000000E+00  0.00000000E+00  0.00000000E+00  0.00000000E+00
  0.00000000E+00  0.00000000E+00  0.00000000E+00  0.00000000E+00  0.00000000E+00
  0.00000000E+00  0.00000000E+00  0.00000000E+00  0.00000000E+00  0.00000000E+00
  0.00000000E+00  0.00000000E+00  0.00000000E+00  0.00000000E+00  0.00000000E+00
  0.00000000E+00  0.00000000E+00  0.00000000E+00  0.00000000E+00  0.00000000E+00
  0.00000000E+00  0.00000000E+00  0.00000000E+00  0.00000000E+00  0.00000000E+00
  0.00000000E+00  0.00000000E+00  0.00000000E+00  0.00000000E+00  0.00000000E+00
  0.00000000E+00  0.00000000E+00  0.00000000E+00  0.00000000E+00  0.00000000E+00
  0.00000000E+00  0.00000000E+00  0.00000000E+00  0.00000000E+00  0.00000000E+00
  0.00000000E+00  0.00000000E+00  0.00000000E+00  0.00000000E+00  0.00000000E+00
  0.00000000E+00  0.00000000E+00  0.00000000E+00  0.00000000E+00  0.00000000E+00
  0.00000000E+00  0.00000000E+00  0.00000000E+00  0.00000000E+00  0.00000000E+00
[truncated: 49,579 more chars]
