# Supplementary material for: Source code, input data, and sample output concerning the application of multistate density functional theory to the singdoublet and tripdoublet states of the ethylene cation
Source: Data Brief. 2019 Dec 13;28:104984. doi: 10.1016/j.dib.2019.104984 (PMC6940705; doi:10.1016/j.dib.2019.104984)
Supplement: Multimedia component 1 [file mmc1.zip › fchk-to-bmo-3a.pl]

#!/usr/bin/perl
use strict;
use warnings;
use File::Copy;
use POSIX;
#=========================================
#=========================================
# Author: Adam Grofe
# Affiliation: Jilin Univ.
# Email: adamgrofe@yahoo.com
# Date: May 20 2019
# Execution: ./fchk-to-bmo.pl *.fchk
#=========================================
#=========================================
## Variables to Edit:
#=========================================
#=========================================
my $nalp  = 9;                  # Number of occupied alpha orbitals
my $nbeta = 6;                  # Number of occupied beta orbitals

# IF you want normal occupation of MO's uncomment the following lines:
#my @alp_orb = 1..$nalp;  # Defines the occupied orbitals as 1 through $nalp
#my @beta_orb = 1..$nbeta; # Defines the occupied orbitals as 1 through $nbeta 

# IF you want to specify orbital occupations of MO's uncomments the following lines
#    and edit the space separated indexes between the parentheses
#    Note: perl includes most white space characters: space, tab, newline...
my @alp_orb  = qw( 1 2 3 4 5 6  7 9 8 );  
my @beta_orb = qw( 1 2 3 4 5 6  ); 

# AO Basis set Map 
# Note: This is necessary because Gaussian and Gamess organize the 
#       basis functions differently. Gamess places the augmented 
#       functions at the end of the atom's set while Gaussian places
#       the augmented with the functions of the same shell.  The 
#       @gau_to_gms array arranges the Gaussian indices in the Gamess
#       order. Eg. augmented S function
#     Index    Gamess       Gaussian --
#       1        1s           1S      |
#       2        2S           2S      |
#       3        2PX          3S      |----@gau_to_gms = qw( 1 2 4 5 6 3 );
#       4        2PY          2PX     |
#       5        2PZ          2PY     |
#       6        3S           2PZ    --
my @gau_to_gms   = qw(  1  2  3  5  6  7  8  9 10 14
                       15 16 17 18 19  4 11 12 13 20
                       21 22 23 24 25 26 27 29 30 31
                       28 32 33 34 35 36 38 39 40 37
                       41 42 43 44 45 46 48 49 50 51
                       52 53 57 58 59 60 61 62 47 54
                       55 56 63 64 65 66 67 68 69 70 
                       72 73 74 71 75 76 77 78 79 81
                       82 83 80 84 85 86  );

my $tempi = 'temp.dat';         # Name of the temporary file to write orbital info
my $tempo = 'temp.out';         # Name of the temporary bmo file the is writen by fchk-to-bmo.exe


#=========================================
#=========================================
## No more editing beyond this point
#=========================================
#=========================================
# Check @gau_to_gms for repeated values
my @check_map;
foreach my $i ( @gau_to_gms ){
    $check_map[$i]++;
}
foreach my $i (@gau_to_gms){
    if( $check_map[$i] > 1 ){ die "ERROR: $i is repeated more than once in \@gau_to_gms\n";}
}

# Loop over files given as arguments
print "Files: ";
foreach my $f ( @ARGV ) { print "  $f";}
print "\n";
print "Alpha Orbital Occupation:\n";
my $cnt;
foreach my $i ( @alp_orb ) {
    print "   $i";
    $cnt++;
    if( $cnt % 10 == 0 ){ print "\n";}
}
print "\n";
print "Beta Orbital Occupation:\n";
$cnt=0;
foreach my $i ( @beta_orb ) {
    print "   $i";
    $cnt++;
    if( $cnt % 10 == 0 ){ print "\n";}
}
print "\n";
print "\n";
foreach my $f ( @ARGV ) {
    my $alph_read_log = 0;
    my $beta_read_log = 0;
    print "$f:\n";
    open( INP, '<', $f) or die "ERROR: Can't Open $f\n$!\n";
    my @ca;
    my @cb;
    my $nao = 0;
    my $na = 0;
    my $nb = 0;
    my $nsets = 0;
    my $la=0;
    my $lb=0;
    my $nlines;
    while(<INP>){
        if( m/\s*Number\s*of\s*alpha\s*electrons\s*\S*\s*(\d+)/){ 
            $na = $1; 
            print "   Number of Alpha Orbitals = $na\n";
            if( $na != $nalp ){ print "WARNING: \$nalp is not equal to number of alpha electron in $f\n"; }
        }

        if( m/\s*Number\s*of\s*beta\s*electrons\s*\S*\s*(\d+)/){
            $nb = $1;
            print "   Number of Beta Orbitals = $na\n";
            if( $nb != $nbeta ){ print "WARNING: \$nbeta is not equal to number of beta electron in $f\n"; }
        }

        if( m/\s*Number\s*of\s*basis\s*functions\s*\S*\s*(\d+)/){
            $nao = $1; 
            print "   Number of basis functions = $nao\n";
            if( $nao != @gau_to_gms){ 
                my $l = @gau_to_gms;
                print "\nWARNING: \@gau_to_gms has a different number of indices than the number of basis functions\n";
                print "         Number of elements in \@gau_to_gms = $l\n\n";
            }
        }

        if( m/\s*Alpha\s*MO\s*coefficients\s*R\s*N=\s*(\d+)/ and $la == 0 ){
            $nlines = floor(($1)/5);
            if( $1 % 5 > 0 ) { $nlines++;}
            my @ct;
            for( my $i=0; $i<$nlines; $i++){
                my $str = <INP>;
                my @dat = split /\s+/, $str;
                foreach my $j ( @dat ) { if( $j =~ m/\s*\d+\.\d+E[-+]\d+/ ) {push @ct, $j;}}
            }
            for( my $i=0; $i<$nao; $i++){
             for( my $j=0; $j<$nao; $j++){
                $ca[$j][$i] = shift(@ct);
            }}
            print "   Read Alpha MO's\n";
            $alph_read_log = 1;
            $nsets++;
        }

        if( m/\s*Beta\s*MO\s*coefficients\s*R\s*N=\s*(\d+)/ and $lb == 0 ){
            $nlines = floor(($1)/5);
            if( $1 % 5 > 0 ) { $nlines++;}
            my @ct;
            for( my $i=0; $i<$nlines; $i++){
                my $str = <INP>;
                my @dat = split /\s+/, $str;
                foreach my $j ( @dat ) { if( $j =~ m/\s*\d+\.\d+E[-+]\d+/ ) {push @ct, $j;}}
            }
            for( my $i=0; $i<$nao; $i++){
             for( my $j=0; $j<$nao; $j++){
                $cb[$j][$i] = shift(@ct);
            }}
            print "   Read Beta MO's\n";
            $beta_read_log = 1;
            $nsets++;
        }
    }
    close INP;
    if( $alph_read_log == 0 ) { die "ERROR: No orbitals were read\n";}
    if( $beta_read_log == 0 ) { 
        for( my $i=0; $i<$nao; $i++ ){
         for( my $j=0; $j<$nao; $j++ ){
             $cb[$j][$i] = $ca[$j][$i];
         }
        }
        print "   Beta Orbitals were copied from the Alpha set\n";
        $nsets++;
    }
    # Write output to temporary file
    open( OUT, '>', $tempi ) or die "ERROR: Can't open $tempi\n$!\n";
    print OUT "   $nsets  $nao \n";
    if( $nalp != @alp_orb ) { die "ERROR: \@alp_orb does not have \$nalp indices\n"; }
    if( $nalp > 0 ){ 
        print OUT " $nalp\n";
        foreach my $i ( @alp_orb ){
           for( my $j=0; $j<$nao; $j++){print OUT " $ca[$gau_to_gms[$j]-1][$i-1]\n";}
         }
    }
    if( $nbeta > 0 ){ 
        print OUT " $nbeta\n";
        foreach my $i ( @beta_orb ){
           for( my $j=0; $j<$nao; $j++){print OUT " $cb[$gau_to_gms[$j]-1][$i-1]\n";}
         }
    }
    close OUT;
    print "   $tempi was written\n";
    # Execute the formatted to binary program
    my $result = `./fchk-to-bmo.exe $tempi $tempo`;
    # Read result and move temp file to bmo file
    if( $f =~ s/.fchk/.bmo/g ) {
        print "   $f was created\n";
    } else {
        die "ERROR: $f is not a .fchk file\n";
    }
    if( $result > 0 ){ move( $tempo, $f); }
    unlink($tempi);
}
        
