# Supplementary material for: Source code, input data, and sample output concerning the application of multistate density functional theory to the singdoublet and tripdoublet states of the ethylene cation
Source: Data Brief. 2019 Dec 13;28:104984. doi: 10.1016/j.dib.2019.104984 (PMC6940705; doi:10.1016/j.dib.2019.104984)
Supplement: Multimedia component 1 [file mmc1.zip › ethene-ground-state.fchk]

Title Card Required                                                     
SP        ROPBE1PBE                                                   Aug-CC-pVDZ         
Number of atoms                            I                6
Info1-9                                    I   N=           9
          20          20           0           0           0         110
           1          18        -302
Full Title                                 C   N=           2
Title Card Required     
Route                                      C   N=           5
#P ropbe1pbe/aug-cc-pVDZ 6D 10F geom=connectivity pop=full  
Charge                                     I                1
Multiplicity                               I                2
Number of electrons                        I               15
Number of alpha electrons                  I                8
Number of beta electrons                   I                7
Number of basis functions                  I               86
Number of independent functions            I               86
Number of point charges in /Mol/           I                0
Number of translation vectors              I                0
Atomic numbers                             I   N=           6
           6           1           1           6           1           1
Nuclear charges                            R   N=           6
  6.00000000E+00  1.00000000E+00  1.00000000E+00  6.00000000E+00  1.00000000E+00
  1.00000000E+00
Current cartesian coordinates              R   N=          18
  0.00000000E+00  1.70266742E-32  1.28047837E+00  2.46519033E-32  1.74638046E+00
  2.29895004E+00 -2.13869924E-16 -1.74638046E+00  2.29895004E+00  1.56813373E-16
 -1.70266742E-32 -1.28047837E+00 -2.13869924E-16 -1.74638046E+00 -2.29895004E+00
  2.81540181E-16  1.74638046E+00 -2.29895004E+00
Number of symbols in /Mol/                 I                0
Force Field                                I                0
Atom Types                                 C   N=           6
                                                            
            
Int Atom Types                             I   N=           6
           0           0           0           0           0           0
MM charges                                 R   N=           6
  0.00000000E+00  0.00000000E+00  0.00000000E+00  0.00000000E+00  0.00000000E+00
  0.00000000E+00
Integer atomic weights                     I   N=           6
          12           1           1          12           1           1
Real atomic weights                        R   N=           6
  1.20000000E+01  1.00782504E+00  1.00782504E+00  1.20000000E+01  1.00782504E+00
  1.00782504E+00
Atom fragment info                         I   N=           6
           0           0           0           0           0           0
Atom residue num                           I   N=           6
           0           0           0           0           0           0
Nuclear spins                              I   N=           6
           0           1           1           0           1           1
Nuclear ZEff                               R   N=           6
 -3.60000000E+00 -1.00000000E+00 -1.00000000E+00 -3.60000000E+00 -1.00000000E+00
 -1.00000000E+00
Nuclear ZNuc                               R   N=           6
  6.00000000E+00  1.00000000E+00  1.00000000E+00  6.00000000E+00  1.00000000E+00
  1.00000000E+00
Nuclear QMom                               R   N=           6
  0.00000000E+00  0.00000000E+00  0.00000000E+00  0.00000000E+00  0.00000000E+00
  0.00000000E+00
Nuclear GFac                               R   N=           6
  0.00000000E+00  2.79284600E+00  2.79284600E+00  0.00000000E+00  2.79284600E+00
  2.79284600E+00
MicOpt                                     I   N=           6
          -1          -1          -1          -1          -1          -1
Number of residues                         I                0
Number of secondary structures             I                0
SymInf integers                            I   N=          26
           4           8           1           1           1          -1
          -1           1          -1           1          -1           1
          -1          -1          -1           1           1           1
          -1           1           1           1          -1          -1
          -1          -1
RotTr to input orientation                 R   N=          12
 -1.12481984E-32 -6.12323400E-17 -1.00000000E+00  1.00000000E+00 -1.83697020E-16
  0.00000000E+00 -1.83697020E-16 -1.00000000E+00  6.12323400E-17  0.00000000E+00
 -5.55111512E-17  0.00000000E+00
Number of contracted shells                I               38
Number of primitive shells                 I               74
Pure/Cartesian d shells                    I                1
Pure/Cartesian f shells                    I                1
Highest angular momentum                   I                2
Largest degree of contraction              I                7
Shell types                                I   N=          38
           0           0           0           0           1           1
           1           2           2           0           0           0
           1           1           0           0           0           1
           1           0           0           0           0           1
           1           1           2           2           0           0
           0           1           1           0           0           0
           1           1
Number of primitives per shell             I   N=          38
           7           7           1           1           3           1
           1           1           1           3           1           1
           1           1           3           1           1           1
           1           7           7           1           1           3
           1           1           1           1           3           1
           1           1           1           3           1           1
           1           1
Shell to atom map                          I   N=          38
           1           1           1           1           1           1
           1           1           1           2           2           2
           2           2           3           3           3           3
           3           4           4           4           4           4
           4           4           4           4           5           5
           5           5           5           6           6           6
           6           6
Primitive exponents                        R   N=          74
  6.66500000E+03  1.00000000E+03  2.28000000E+02  6.47100000E+01  2.10600000E+01
  7.49500000E+00  2.79700000E+00  6.66500000E+03  2.28000000E+02  6.47100000E+01
  2.10600000E+01  7.49500000E+00  2.79700000E+00  5.21500000E-01  1.59600000E-01
  4.69000000E-02  9.43900000E+00  2.00200000E+00  5.45600000E-01  1.51700000E-01
  4.04100000E-02  5.50000000E-01  1.51000000E-01  1.30100000E+01  1.96200000E+00
  4.44600000E-01  1.22000000E-01  2.97400000E-02  7.27000000E-01  1.41000000E-01
  1.30100000E+01  1.96200000E+00  4.44600000E-01  1.22000000E-01  2.97400000E-02
  7.27000000E-01  1.41000000E-01  6.66500000E+03  1.00000000E+03  2.28000000E+02
  6.47100000E+01  2.10600000E+01  7.49500000E+00  2.79700000E+00  6.66500000E+03
  2.28000000E+02  6.47100000E+01  2.10600000E+01  7.49500000E+00  2.79700000E+00
  5.21500000E-01  1.59600000E-01  4.69000000E-02  9.43900000E+00  2.00200000E+00
  5.45600000E-01  1.51700000E-01  4.04100000E-02  5.50000000E-01  1.51000000E-01
  1.30100000E+01  1.96200000E+00  4.44600000E-01  1.22000000E-01  2.97400000E-02
  7.27000000E-01  1.41000000E-01  1.30100000E+01  1.96200000E+00  4.44600000E-01
  1.22000000E-01  2.97400000E-02  7.27000000E-01  1.41000000E-01
Contraction coefficients                   R   N=          74
  6.93516317E-04  5.34150243E-03  2.71366714E-02  1.01992385E-01  2.75508636E-01
  4.51086433E-01  2.87565745E-01  7.73354740E-06  2.78072137E-04 -2.57875654E-03
 -8.95087684E-03 -1.06058855E-01 -1.31517686E-01  1.09948660E+00  1.00000000E+00
  1.00000000E+00  5.69792516E-02  3.13207212E-01  7.60376742E-01  1.00000000E+00
  1.00000000E+00  1.00000000E+00  1.00000000E+00  3.34987264E-02  2.34800801E-01
  8.13682958E-01  1.00000000E+00  1.00000000E+00  1.00000000E+00  1.00000000E+00
  3.34987264E-02  2.34800801E-01  8.13682958E-01  1.00000000E+00  1.00000000E+00
  1.00000000E+00  1.00000000E+00  6.93516317E-04  5.34150243E-03  2.71366714E-02
  1.01992385E-01  2.75508636E-01  4.51086433E-01  2.87565745E-01  7.73354740E-06
  2.78072137E-04 -2.57875654E-03 -8.95087684E-03 -1.06058855E-01 -1.31517686E-01
  1.09948660E+00  1.00000000E+00  1.00000000E+00  5.69792516E-02  3.13207212E-01
  7.60376742E-01  1.00000000E+00  1.00000000E+00  1.00000000E+00  1.00000000E+00
  3.34987264E-02  2.34800801E-01  8.13682958E-01  1.00000000E+00  1.00000000E+00
  1.00000000E+00  1.00000000E+00  3.34987264E-02  2.34800801E-01  8.13682958E-01
  1.00000000E+00  1.00000000E+00  1.00000000E+00  1.00000000E+00
Coordinates of each shell                  R   N=         114
  0.00000000E+00  3.42113883E-49  1.28047837E+00  0.00000000E+00  3.42113883E-49
  1.28047837E+00  0.00000000E+00  3.42113883E-49  1.28047837E+00  0.00000000E+00
  3.42113883E-49  1.28047837E+00  0.00000000E+00  3.42113883E-49  1.28047837E+00
  0.00000000E+00  3.42113883E-49  1.28047837E+00  0.00000000E+00  3.42113883E-49
  1.28047837E+00  0.00000000E+00  3.42113883E-49  1.28047837E+00  0.00000000E+00
  3.42113883E-49  1.28047837E+00  0.00000000E+00  1.74638046E+00  2.29895004E+00
  0.00000000E+00  1.74638046E+00  2.29895004E+00  0.00000000E+00  1.74638046E+00
  2.29895004E+00  0.00000000E+00  1.74638046E+00  2.29895004E+00  0.00000000E+00
  1.74638046E+00  2.29895004E+00 -2.13869924E-16 -1.74638046E+00  2.29895004E+00
 -2.13869924E-16 -1.74638046E+00  2.29895004E+00 -2.13869924E-16 -1.74638046E+00
  2.29895004E+00 -2.13869924E-16 -1.74638046E+00  2.29895004E+00 -2.13869924E-16
 -1.74638046E+00  2.29895004E+00  1.56813373E-16  3.42113883E-49 -1.28047837E+00
  1.56813373E-16  3.42113883E-49 -1.28047837E+00  1.56813373E-16  3.42113883E-49
 -1.28047837E+00  1.56813373E-16  3.42113883E-49 -1.28047837E+00  1.56813373E-16
  3.42113883E-49 -1.28047837E+00  1.56813373E-16  3.42113883E-49 -1.28047837E+00
  1.56813373E-16  3.42113883E-49 -1.28047837E+00  1.56813373E-16  3.42113883E-49
 -1.28047837E+00  1.56813373E-16  3.42113883E-49 -1.28047837E+00 -2.13869924E-16
 -1.74638046E+00 -2.29895004E+00 -2.13869924E-16 -1.74638046E+00 -2.29895004E+00
 -2.13869924E-16 -1.74638046E+00 -2.29895004E+00 -2.13869924E-16 -1.74638046E+00
 -2.29895004E+00 -2.13869924E-16 -1.74638046E+00 -2.29895004E+00  2.81540181E-16
  1.74638046E+00 -2.29895004E+00  2.81540181E-16  1.74638046E+00 -2.29895004E+00
  2.81540181E-16  1.74638046E+00 -2.29895004E+00  2.81540181E-16  1.74638046E+00
 -2.29895004E+00  2.81540181E-16  1.74638046E+00 -2.29895004E+00
Num ILSW                                   I              100
ILSW                                       I   N=         100
           0           1           0           0           2           0
           0           0           0           0        1009          -1
           5           0           0           1           0           0
           0           0           0           1           0           0
           1           0           0           0           0           0
           0           0      100000           0          -1           0
           0           0           0           0           0           0
           0           0           0           1           0           0
           0 -2000000000           1           0           0           0
           0           0           4          52           0           0
           0           0          13           0           0           0
           0           0           0           6           0           1
           0           0           0           0           0           0
           0           0           0           0           0           0
           0           0           0           0           0           0
           0           0           0           0           0           0
           0           0           0           0
Num RLSW                                   I               52
RLSW                                       R   N=          52
  7.50000000E-01  7.50000000E-01  1.00000000E+00  1.00000000E+00  2.50000000E-01
  0.00000000E+00  0.00000000E+00  1.00000000E+00  0.00000000E+00  0.00000000E+00
  0.00000000E+00  0.00000000E+00  1.00000000E+00  0.00000000E+00  0.00000000E+00
  0.00000000E+00  0.00000000E+00  1.00000000E+00  0.00000000E+00  0.00000000E+00
  0.00000000E+00  0.00000000E+00  1.00000000E+00  0.00000000E+00  0.00000000E+00
  0.00000000E+00  0.00000000E+00  1.00000000E+00  0.00000000E+00  0.00000000E+00
  0.00000000E+00  0.00000000E+00  1.00000000E+00  0.00000000E+00  0.00000000E+00
  0.00000000E+00  0.00000000E+00  0.00000000E+00  1.00000000E+00  1.00000000E+00
  0.00000000E+00  1.00000000E+00  0.00000000E+00  0.00000000E+00  0.00000000E+00
  0.00000000E+00  0.00000000E+00  0.00000000E+00  0.00000000E+00  0.00000000E+00
  0.00000000E+00  0.00000000E+00
MxBond                                     I                3
NBond                                      I   N=           6
           3           1           1           3           1           1
IBond                                      I   N=          18
           2           3           4           1           0           0
           1           0           0           1           5           6
           4           0           0           4           0           0
RBond                                      R   N=          18
  1.00000000E+00  1.00000000E+00  2.00000000E+00  1.00000000E+00  0.00000000E+00
  0.00000000E+00  1.00000000E+00  0.00000000E+00  0.00000000E+00  2.00000000E+00
  1.00000000E+00  1.00000000E+00  1.00000000E+00  0.00000000E+00  0.00000000E+00
  1.00000000E+00  0.00000000E+00  0.00000000E+00
Virial Ratio                               R      2.004502540082953E+00
SCF Energy                                 R     -7.810731015396371E+01
Total Energy                               R     -7.810731015396371E+01
S**2                                       R      7.500000000000231E-01
S**2 after annihilation                    R      7.499999999999928E-01
RMS Density                                R      1.483941856203439E-09
Job Status                                 I                1
Nuclear derivative order                   I                0
External E-field                           R   N=          35
  0.00000000E+00  0.00000000E+00  0.00000000E+00  0.00000000E+00  0.00000000E+00
  0.00000000E+00  0.00000000E+00  0.00000000E+00  0.00000000E+00  0.00000000E+00
  0.00000000E+00  0.00000000E+00  0.00000000E+00  0.00000000E+00  0.00000000E+00
  0.00000000E+00  0.00000000E+00  0.00000000E+00  0.00000000E+00  0.00000000E+00
  0.00000000E+00  0.00000000E+00  0.00000000E+00  0.00000000E+00  0.00000000E+00
  0.00000000E+00  0.00000000E+00  0.00000000E+00  0.00000000E+00  0.00000000E+00
  0.00000000E+00  0.00000000E+00  0.00000000E+00  0.00000000E+00  0.00000000E+00
IOpCl                                      I                0
IROHF                                      I                1
Alpha Orbital Energies                     R   N=          86
 -1.05846851E+01 -1.05838983E+01 -1.11027315E+00 -9.02446877E-01 -7.96298775E-01
 -7.43310659E-01 -6.71556362E-01 -3.73203073E-01 -3.05015082E-01 -1.68193653E-01
 -1.38626876E-01 -1.33079643E-01 -1.02403187E-01 -8.75368927E-02 -7.38065161E-02
 -7.26744198E-02 -4.22208199E-02 -4.02099737E-02 -2.37266622E-02 -2.22814701E-02
 -1.54772034E-02 -1.09761616E-02 -7.61182711E-03  1.36852515E-02  4.39192203E-02
  8.57366543E-02  1.06330402E-01  1.08936340E-01  1.29849872E-01  1.71635772E-01
  1.75844599E-01  2.11333536E-01  2.16588206E-01  2.34923474E-01  2.45960791E-01
  2.50525121E-01  2.50560551E-01  2.70624563E-01  2.84112361E-01  2.88707898E-01
  3.05118190E-01  3.06967561E-01  3.49396114E-01  3.50584825E-01  3.91124803E-01
  4.17180454E-01  4.75959406E-01  4.78910142E-01  4.92046446E-01  5.20629501E-01
  5.80476530E-01  5.82285729E-01  6.19798992E-01  7.25117913E-01  8.30175411E-01
  8.67821367E-01  9.64212321E-01  9.91477100E-01  9.97818000E-01  1.00369114E+00
  1.14668643E+00  1.20327628E+00  1.28096280E+00  1.29481758E+00  1.34135705E+00
  1.35496618E+00  1.43517890E+00  1.51542471E+00  1.54265078E+00  1.59313768E+00
  1.61212401E+00  1.64660593E+00  1.65225795E+00  1.71438852E+00  1.78912412E+00
  1.87423403E+00  1.88681648E+00  2.13565492E+00  2.14700709E+00  2.22378268E+00
  2.27676274E+00  2.29971246E+00  2.85956354E+00  2.90414175E+00  4.36134554E+00
  4.71542331E+00
Alpha MO coefficients                      R   N=        7396
  7.03125151E-01  2.05416976E-02  6.73484953E-03 -3.37913724E-04  0.00000000E+00
  0.00000000E+00 -6.08186910E-04  0.00000000E+00  0.00000000E+00  1.49740097E-03
  0.00000000E+00  0.00000000E+00  2.72361397E-04 -5.06554391E-03 -4.92369338E-03
 -5.10512863E-03  0.00000000E+00  0.00000000E+00  0.00000000E+00  6.21038437E-04
  1.09578517E-03  1.70216025E-03  0.00000000E+00  0.00000000E+00  0.00000000E+00
  2.22486548E-04 -3.81703173E-03  1.75311887E-04  0.00000000E+00 -3.98165599E-05
  4.52622636E-05  0.00000000E+00  1.01906425E-03  3.01852637E-04  2.22486548E-04
 -3.81703173E-03  1.75311887E-04  0.00000000E+00  3.98165599E-05  4.52622636E-05
  0.00000000E+00 -1.01906425E-03  3.01852637E-04  7.03125151E-01  2.05416976E-02
  6.73484953E-03 -3.37913724E-04  0.00000000E+00  0.00000000E+00  6.08186910E-04
  0.00000000E+00  0.00000000E+00 -1.49740097E-03  0.00000000E+00  0.00000000E+00
 -2.72361397E-04 -5.06554391E-03 -4.92369338E-03 -5.10512863E-03  0.00000000E+00
  0.00000000E+00  0.00000000E+00  6.21038437E-04  1.09578517E-03  1.70216025E-03
  0.00000000E+00  0.00000000E+00  0.00000000E+00  2.22486548E-04 -3.81703173E-03
  1.75311887E-04  0.00000000E+00  3.98165599E-05 -4.52622636E-05  0.00000000E+00
 -1.01906425E-03 -3.01852637E-04  2.22486548E-04 -3.81703173E-03  1.75311887E-04
  0.00000000E+00 -3.98165599E-05 -4.52622636E-05  0.00000000E+00  1.01906425E-03
 -3.01852637E-04  7.03296670E-01  2.04899833E-02  1.18883290E-02 -4.57779138E-03
  0.00000000E+00  0.00000000E+00 -4.54995985E-04  0.00000000E+00  0.00000000E+00
  1.37196974E-03  0.00000000E+00  0.00000000E+00  1.66743184E-03 -4.98869440E-03
 -5.17025598E-03 -4.41974228E-03  0.00000000E+00  0.00000000E+00  0.00000000E+00
  2.00610716E-03  2.87467664E-03  2.25684925E-03  0.00000000E+00  0.00000000E+00
  0.00000000E+00  4.77769861E-04 -6.34721643E-03 -3.64377414E-04  0.00000000E+00
 -7.43802823E-05 -1.76496059E-04  0.00000000E+00  1.45643075E-03  9.23708784E-04
  4.77769861E-04 -6.34721643E-03 -3.64377414E-04  0.00000000E+00  7.43802823E-05
 -1.76496059E-04  0.00000000E+00 -1.45643075E-03  9.23708784E-04 -7.03296670E-01
 -2.04899833E-02 -1.18883290E-02  4.57779138E-03  0.00000000E+00  0.00000000E+00
 -4.54995985E-04  0.00000000E+00  0.00000000E+00  1.37196974E-03  0.00000000E+00
  0.00000000E+00  1.66743184E-03  4.98869440E-03  5.17025598E-03  4.41974228E-03
  0.00000000E+00  0.00000000E+00  0.00000000E+00 -2.00610716E-03 -2.87467664E-03
 -2.25684925E-03  0.00000000E+00  0.00000000E+00  0.00000000E+00 -4.77769861E-04
  6.34721643E-03  3.64377414E-04  0.00000000E+00 -7.43802823E-05 -1.76496059E-04
  0.00000000E+00  1.45643075E-03  9.23708784E-04 -4.77769861E-04  6.34721643E-03
  3.64377414E-04  0.00000000E+00  7.43802823E-05 -1.76496059E-04  0.00000000E+00
 -1.45643075E-03  9.23708784E-04 -1.58385956E-01  2.99820641E-01  6.22119110E-02
 -9.54480254E-03  0.00000000E+00  0.00000000E+00 -1.30236772E-01  0.00000000E+00
  0.00000000E+00 -7.83736349E-02  0.00000000E+00  0.00000000E+00 -1.84237937E-03
 -1.14892701E-02 -1.52168503E-02  1.39964814E-02  0.00000000E+00  0.00000000E+00
  0.00000000E+00 -2.30671230E-02 -5.45688266E-02 -2.26673215E-02  0.00000000E+00
  0.00000000E+00  0.00000000E+00  1.07915861E-01  1.11048446E-01  8.97574880E-04
  0.00000000E+00 -1.40704628E-02 -1.16328661E-02  0.00000000E+00 -2.50222591E-02
 -1.85729735E-02  1.07915861E-01  1.11048446E-01  8.97574880E-04  0.00000000E+00
  1.40704628E-02 -1.16328661E-02  0.00000000E+00  2.50222591E-02 -1.85729735E-02
 -1.58385956E-01  2.99820641E-01  6.22119110E-02 -9.54480254E-03  0.00000000E+00
  0.00000000E+00  1.30236772E-01  0.00000000E+00  0.00000000E+00  7.83736349E-02
  0.00000000E+00  0.00000000E+00  1.84237937E-03 -1.14892701E-02 -1.52168503E-02
  1.39964814E-02  0.00000000E+00  0.00000000E+00  0.00000000E+00 -2.30671230E-02
 -5.45688266E-02 -2.26673215E-02  0.00000000E+00  0.00000000E+00  0.00000000E+00
  1.07915861E-01  1.11048446E-01  8.97574880E-04  0.00000000E+00  1.40704628E-02
  1.16328661E-02  0.00000000E+00  2.50222591E-02  1.85729735E-02  1.07915861E-01
  1.11048446E-01  8.97574880E-04  0.00000000E+00 -1.40704628E-02  1.16328661E-02
  0.00000000E+00 -2.50222591E-02  1.85729735E-02 -1.28152129E-01  2.56220061E-01
  4.77257532E-01 -2.43592624E-01  0.00000000E+00  0.00000000E+00  1.69376123E-01
  0.00000000E+00  0.00000000E+00 -2.45883899E-01  0.00000000E+00  0.00000000E+00
  5.25797104E-02 -2.79993332E-03  2.23956336E-03 -2.30737846E-02  0.00000000E+00
  0.00000000E+00  0.00000000E+00  3.46245209E-04 -1.18437975E-01  8.36267939E-02
  0.00000000E+00  0.00000000E+00  0.00000000E+00  2.01319875E-01  1.77450255E-01
 -7.30589543E-03  0.00000000E+00 -1.99169796E-02 -8.34270326E-03  0.00000000E+00
 -9.58737022E-03 -3.89410857E-02  2.01319875E-01  1.77450255E-01 -7.30589543E-03
  0.00000000E+00  1.99169796E-02 -8.34270326E-03  0.00000000E+00  9.58737022E-03
 -3.89410857E-02  1.28152129E-01 -2.56220061E-01 -4.77257532E-01  2.43592624E-01
  0.00000000E+00  0.00000000E+00  1.69376123E-01  0.00000000E+00  0.00000000E+00
 -2.45883899E-01  0.00000000E+00  0.00000000E+00  5.25797104E-02  2.79993332E-03
 -2.23956336E-03  2.30737846E-02  0.00000000E+00  0.00000000E+00  0.00000000E+00
 -3.46245209E-04  1.18437975E-01 -8.36267939E-02  0.00000000E+00  0.00000000E+00
  0.00000000E+00 -2.01319875E-01 -1.77450255E-01  7.30589543E-03  0.00000000E+00
 -1.99169796E-02 -8.34270326E-03  0.00000000E+00 -9.58737022E-03 -3.89410857E-02
 -2.01319875E-01 -1.77450255E-01  7.30589543E-03  0.00000000E+00  1.99169796E-02
 -8.34270326E-03  0.00000000E+00  9.58737022E-03 -3.89410857E-02  0.00000000E+00
  0.00000000E+00  0.00000000E+00  0.00000000E+00  0.00000000E+00  3.54136229E-01
  0.00000000E+00  0.00000000E+00  1.37161979E-02  0.00000000E+00  0.00000000E+00
 -1.60131878E-02  0.00000000E+00  0.00000000E+00  0.00000000E+00  0.00000000E+00
  0.00000000E+00  0.00000000E+00 -8.12550883E-03  0.00000000E+00  0.00000000E+00
  0.00000000E+00  0.00000000E+00  0.00000000E+00 -6.13053260E-02  2.11610331E-01
  1.55619740E-01  1.48873344E-02  0.00000000E+00 -8.47821861E-03 -9.40015357E-03
  0.00000000E+00 -3.52026856E-02  9.20306612E-04 -2.11610331E-01 -1.55619740E-01
 -1.48873344E-02  0.00000000E+00 -8.47821861E-03  9.40015357E-03  0.00000000E+00
 -3.52026856E-02 -9.20306612E-04  0.00000000E+00  0.00000000E+00  0.00000000E+00
  0.00000000E+00  0.00000000E+00  3.54136229E-01  0.00000000E+00  0.00000000E+00
  1.37161979E-02  0.00000000E+00  0.00000000E+00 -1.60131878E-02  0.00000000E+00
  0.00000000E+00  0.00000000E+00  0.00000000E+00  0.00000000E+00  0.00000000E+00
  8.12550883E-03  0.00000000E+00  0.00000000E+00  0.00000000E+00  0.00000000E+00
  0.00000000E+00  6.13053260E-02 -2.11610331E-01 -1.55619740E-01 -1.48873344E-02
  0.00000000E+00 -8.47821861E-03 -9.40015357E-03  0.00000000E+00 -3.52026856E-02
  9.20306612E-04  2.11610331E-01  1.55619740E-01  1.48873344E-02  0.00000000E+00
 -8.47821861E-03  9.40015357E-03  0.00000000E+00 -3.52026856E-02 -9.20306612E-04
 -2.64577163E-03  3.10775301E-03 -1.41247120E-01 -3.09481040E-02  0.00000000E+00
  0.00000000E+00  4.32480544E-01  0.00000000E+00  0.00000000E+00  9.07138425E-02
  0.00000000E+00  0.00000000E+00  2.68305308E-04  1.42481755E-03  2.10458531E-02
 -1.47143979E-02  0.00000000E+00  0.00000000E+00  0.00000000E+00 -3.02887193E-04
 -5.20259847E-02  4.14964161E-02  0.00000000E+00  0.00000000E+00  0.00000000E+00
  1.74120774E-01  1.35986210E-01  4.91245928E-03  0.00000000E+00 -1.16975537E-02
  3.90340648E-03  0.00000000E+00 -1.28246851E-02 -3.77190814E-02  1.74120774E-01
  1.35986210E-01  4.91245928E-03  0.00000000E+00  1.16975537E-02  3.90340648E-03
  0.00000000E+00  1.28246851E-02 -3.77190814E-02 -2.64577163E-03  3.10775301E-03
 -1.41247120E-01 -3.09481040E-02  0.00000000E+00  0.00000000E+00 -4.32480544E-01
  0.00000000E+00  0.00000000E+00 -9.07138425E-02  0.00000000E+00  0.00000000E+00
 -2.68305308E-04  1.42481755E-03  2.10458531E-02 -1.47143979E-02  0.00000000E+00
  0.00000000E+00  0.00000000E+00 -3.02887193E-04 -5.20259847E-02  4.14964161E-02
  0.00000000E+00  0.00000000E+00  0.00000000E+00  1.74120774E-01  1.35986210E-01
  4.91245928E-03  0.00000000E+00  1.16975537E-02 -3.90340648E-03  0.00000000E+00
  1.28246851E-02  3.77190814E-02  1.74120774E-01  1.35986210E-01  4.91245928E-03
  0.00000000E+00 -1.16975537E-02 -3.90340648E-03  0.00000000E+00 -1.28246851E-02
  3.77190814E-02  0.00000000E+00  0.00000000E+00  0.00000000E+00  0.00000000E+00
  0.00000000E+00  3.43148477E-01  0.00000000E+00  0.00000000E+00  1.62941524E-02
  0.00000000E+00  0.00000000E+00 -1.21444598E-01  0.00000000E+00  0.00000000E+00
  0.00000000E+00  0.00000000E+00  0.00000000E+00  0.00000000E+00  3.57311043E-02
  0.00000000E+00  0.00000000E+00  0.00000000E+00  0.00000000E+00  0.00000000E+00
 -1.10915241E-01  2.65007139E-01  3.79801540E-01  8.04828424E-02  0.00000000E+00
 -5.05211345E-03 -1.00109502E-02  0.00000000E+00 -8.23906584E-02 -3.05355408E-02
 -2.65007139E-01 -3.79801540E-01 -8.04828424E-02  0.00000000E+00 -5.05211345E-03
  1.00109502E-02  0.00000000E+00 -8.23906584E-02  3.05355408E-02  0.00000000E+00
  0.00000000E+00  0.00000000E+00  0.00000000E+00  0.00000000E+00 -3.43148477E-01
  0.00000000E+00  0.00000000E+00 -1.62941524E-02  0.00000000E+00  0.00000000E+00
  1.21444598E-01  0.00000000E+00  0.00000000E+00  0.00000000E+00  0.00000000E+00
  0.00000000E+00  0.00000000E+00  3.57311043E-02  0.00000000E+00  0.00000000E+00
  0.00000000E+00  0.00000000E+00  0.00000000E+00 -1.10915241E-01  2.65007139E-01
  3.79801540E-01  8.04828424E-02  0.00000000E+00  5.05211345E-03  1.00109502E-02
  0.00000000E+00  8.23906584E-02  3.05355408E-02 -2.65007139E-01 -3.79801540E-01
 -8.04828424E-02  0.00000000E+00  5.05211345E-03 -1.00109502E-02  0.00000000E+00
  8.23906584E-02 -3.05355408E-02  0.00000000E+00  0.00000000E+00  0.00000000E+00
  0.00000000E+00  4.45820769E-01  0.00000000E+00  0.00000000E+00  2.40581464E-01
  0.00000000E+00  0.00000000E+00  1.10372859E-03  0.00000000E+00  0.00000000E+00
  0.00000000E+00  0.00000000E+00  0.00000000E+00  0.00000000E+00 -3.44790189E-02
  0.00000000E+00  0.00000000E+00  0.00000000E+00  0.00000000E+00  0.00000000E+00
 -8.98253264E-03  0.00000000E+00  0.00000000E+00  0.00000000E+00  0.00000000E+00
  1.42193832E-02  0.00000000E+00  0.00000000E+00 -6.83808635E-03  0.00000000E+00
  0.00000000E+00  0.00000000E+00  0.00000000E+00  0.00000000E+00  1.42193832E-02
  0.00000000E+00  0.00000000E+00 -6.83808635E-03  0.00000000E+00  0.00000000E+00
  0.00000000E+00  0.00000000E+00  0.00000000E+00  0.00000000E+00  4.45820769E-01
  0.00000000E+00  0.00000000E+00  2.40581464E-01  0.00000000E+00  0.00000000E+00
  1.10372859E-03  0.00000000E+00  0.00000000E+00  0.00000000E+00  0.00000000E+00
  0.00000000E+00  0.00000000E+00  3.44790189E-02  0.00000000E+00  0.00000000E+00
  0.00000000E+00  0.00000000E+00  0.00000000E+00  8.98253264E-03  0.00000000E+00
  0.00000000E+00  0.00000000E+00  0.00000000E+00  1.42193832E-02  0.00000000E+00
  0.00000000E+00 -6.83808635E-03  0.00000000E+00  0.00000000E+00  0.00000000E+00
  0.00000000E+00  0.00000000E+00  1.42193832E-02  0.00000000E+00  0.00000000E+00
 -6.83808635E-03  0.00000000E+00  0.00000000E+00  0.00000000E+00  0.00000000E+00
  0.00000000E+00  0.00000000E+00  4.76544960E-01  0.00000000E+00  0.00000000E+00
  4.58637418E-01  0.00000000E+00  0.00000000E+00  1.24381716E-01  0.00000000E+00
  0.00000000E+00  0.00000000E+00  0.00000000E+00  0.00000000E+00  0.00000000E+00
  3.05947082E-02  0.00000000E+00  0.00000000E+00  0.00000000E+00  0.00000000E+00
  0.00000000E+00  3.00779853E-03  0.00000000E+00  0.00000000E+00  0.00000000E+00
  0.00000000E+00  2.19186811E-02  0.00000000E+00  0.00000000E+00  2.16756363E-02
  0.00000000E+00  0.00000000E+00  0.00000000E+00  0.00000000E+00  0.00000000E+00
  2.19186811E-02  0.00000000E+00  0.00000000E+00  2.16756363E-02  0.00000000E+00
  0.00000000E+00  0.00000000E+00  0.00000000E+00  0.00000000E+00  0.00000000E+00
 -4.76544960E-01  0.00000000E+00  0.00000000E+00 -4.58637418E-01  0.00000000E+00
  0.00000000E+00 -1.24381716E-01  0.00000000E+00  0.00000000E+00  0.00000000E+00
  0.00000000E+00  0.00000000E+00  0.00000000E+00  3.05947082E-02  0.00000000E+00
  0.00000000E+00  0.00000000E+00  0.00000000E+00  0.00000000E+00  3.00779853E-03
  0.00000000E+00  0.00000000E+00  0.00000000E+00  0.00000000E+00 -2.19186811E-02
  0.00000000E+00  0.00000000E+00 -2.16756363E-02  0.00000000E+00  0.00000000E+00
  0.00000000E+00  0.00000000E+00  0.00000000E+00 -2.19186811E-02  0.00000000E+00
  0.00000000E+00 -2.16756363E-02  0.00000000E+00  0.00000000E+00 -5.62389609E-02
  1.49488030E-01  5.94514954E-01  2.50212011E-01  0.00000000E+00  0.00000000E+00
  1.12922188E-01  0.00000000E+00  0.00000000E+00  1.47301221E-01  0.00000000E+00
  0.00000000E+00  2.20757751E-01 -1.11311359E-03 -2.76985366E-02  1.26702129E-02
  0.00000000E+00  0.00000000E+00  0.00000000E+00 -8.94262324E-04  1.09143090E-02
  1.34627092E-02  0.00000000E+00  0.00000000E+00  0.00000000E+00 -3.26827190E-02
 -3.23605930E-01 -3.12226059E-01  0.00000000E+00 -2.00112856E-02 -7.80435286E-04
  0.00000000E+00 -2.80376250E-02  4.27395506E-02 -3.26827190E-02 -3.23605930E-01
 -3.12226059E-01  0.00000000E+00  2.00112856E-02 -7.80435286E-04  0.00000000E+00
  2.80376250E-02  4.27395506E-02 -5.62389609E-02  1.49488030E-01  5.94514954E-01
  2.50212011E-01  0.00000000E+00  0.00000000E+00 -1.12922188E-01  0.00000000E+00
  0.00000000E+00 -1.47301221E-01  0.00000000E+00  0.00000000E+00 -2.20757751E-01
 -1.11311359E-03 -2.76985366E-02  1.26702129E-02  0.00000000E+00  0.00000000E+00
  0.00000000E+00 -8.94262324E-04  1.09143090E-02  1.34627092E-02  0.00000000E+00
  0.00000000E+00  0.00000000E+00 -3.26827190E-02 -3.23605930E-01 -3.12226059E-01
  0.00000000E+00  2.00112856E-02  7.80435286E-04  0.00000000E+00  2.80376250E-02
 -4.27395506E-02 -3.26827190E-02 -3.23605930E-01 -3.12226059E-01  0.00000000E+00
 -2.00112856E-02  7.80435286E-04  0.00000000E+00 -2.80376250E-02 -4.27395506E-02
  0.00000000E+00  0.00000000E+00  0.00000000E+00  0.00000000E+00  0.00000000E+00
 -2.34387873E-01  0.00000000E+00  0.00000000E+00 -2.66852212E-01  0.00000000E+00
  0.00000000E+00  1.90936688E-02  0.00000000E+00  0.00000000E+00  0.00000000E+00
  0.00000000E+00  0.00000000E+00  0.00000000E+00  4.20265957E-02  0.00000000E+00
  0.00000000E+00  0.00000000E+00  0.00000000E+00  0.00000000E+00  3.70978961E-02
  6.98287850E-02  3.55569642E-01  5.77273041E-01  0.00000000E+00  1.48077190E-02
  1.13103071E-02  0.00000000E+00  2.91314922E-02  2.53147946E-03 -6.98287850E-02
 -3.55569642E-01 -5.77273041E-01  0.00000000E+00  1.48077190E-02 -1.13103071E-02
  0.00000000E+00  2.91314922E-02 -2.53147946E-03  0.00000000E+00  0.00000000E+00
  0.00000000E+00  0.00000000E+00  0.00000000E+00 -2.34387873E-01  0.00000000E+00
  0.00000000E+00 -2.66852212E-01  0.00000000E+00  0.00000000E+00  1.90936688E-02
  0.00000000E+00  0.00000000E+00  0.00000000E+00  0.00000000E+00  0.00000000E+00
  0.00000000E+00 -4.20265957E-02  0.00000000E+00  0.00000000E+00  0.00000000E+00
  0.00000000E+00  0.00000000E+00 -3.70978961E-02 -6.98287850E-02 -3.55569642E-01
 -5.77273041E-01  0.00000000E+00  1.48077190E-02  1.13103071E-02  0.00000000E+00
  2.91314922E-02  2.53147946E-03  6.98287850E-02  3.55569642E-01  5.77273041E-01
  0.00000000E+00  1.48077190E-02 -1.13103071E-02  0.00000000E+00  2.91314922E-02
 -2.53147946E-03 -6.64601024E-02  1.66773920E-01  9.17099235E-01  7.16806439E-01
  0.00000000E+00  0.00000000E+00  4.37581957E-02  0.00000000E+00  0.00000000E+00
 -7.51021114E-02  0.00000000E+00  0.00000000E+00 -1.97393385E-01  9.67761376E-03
 -3.77822261E-03 -2.48693343E-02  0.00000000E+00  0.00000000E+00  0.00000000E+00
  1.19533911E-02  1.13132374E-02  5.53141251E-02  0.00000000E+00  0.00000000E+00
  0.00000000E+00 -4.06199247E-02 -3.39686829E-01 -5.00391785E-01  0.00000000E+00
 -1.31758828E-02 -1.24499820E-02  0.00000000E+00  1.72804017E-02 -4.28789082E-02
 -4.06199247E-02 -3.39686829E-01 -5.00391785E-01  0.00000000E+00  1.31758828E-02
 -1.24499820E-02  0.00000000E+00 -1.72804017E-02 -4.28789082E-02  6.64601024E-02
 -1.66773920E-01 -9.17099235E-01 -7.16806439E-01  0.00000000E+00  0.00000000E+00
  4.37581957E-02  0.00000000E+00  0.00000000E+00 -7.51021114E-02  0.00000000E+00
  0.00000000E+00 -1.97393385E-01 -9.67761376E-03  3.77822261E-03  2.48693343E-02
  0.00000000E+00  0.00000000E+00  0.00000000E+00 -1.19533911E-02 -1.13132374E-02
 -5.53141251E-02  0.00000000E+00  0.00000000E+00  0.00000000E+00  4.06199247E-02
  3.39686829E-01  5.00391785E-01  0.00000000E+00 -1.31758828E-02 -1.24499820E-02
  0.00000000E+00  1.72804017E-02 -4.28789082E-02  4.06199247E-02  3.39686829E-01
  5.00391785E-01  0.00000000E+00  1.31758828E-02 -1.24499820E-02  0.00000000E+00
 -1.72804017E-02 -4.28789082E-02  0.00000000E+00  0.00000000E+00  0.00000000E+00
  0.00000000E+00 -1.68876124E-01  0.00000000E+00  0.00000000E+00 -1.48196273E-01
  0.00000000E+00  0.00000000E+00  5.53971159E-01  0.00000000E+00  0.00000000E+00
  0.00000000E+00  0.00000000E+00  0.00000000E+00  0.00000000E+00  2.07670677E-02
  0.00000000E+00  0.00000000E+00  0.00000000E+00  0.00000000E+00  0.00000000E+00
  2.07573021E-02  0.00000000E+00  0.00000000E+00  0.00000000E+00  0.00000000E+00
  3.34331941E-03  0.00000000E+00  0.00000000E+00  3.21442884E-02  0.00000000E+00
  0.00000000E+00  0.00000000E+00  0.00000000E+00  0.00000000E+00  3.34331941E-03
  0.00000000E+00  0.00000000E+00  3.21442884E-02  0.00000000E+00  0.00000000E+00
  0.00000000E+00  0.00000000E+00  0.00000000E+00  0.00000000E+00 -1.68876124E-01
  0.00000000E+00  0.00000000E+00 -1.48196273E-01  0.00000000E+00  0.00000000E+00
  5.53971159E-01  0.00000000E+00  0.00000000E+00  0.00000000E+00  0.00000000E+00
  0.00000000E+00  0.00000000E+00 -2.07670677E-02  0.00000000E+00  0.00000000E+00
  0.00000000E+00  0.00000000E+00  0.00000000E+00 -2.07573021E-02  0.00000000E+00
  0.00000000E+00  0.00000000E+00  0.00000000E+00  3.34331941E-03  0.00000000E+00
  0.00000000E+00  3.21442884E-02  0.00000000E+00  0.00000000E+00  0.00000000E+00
  0.00000000E+00  0.00000000E+00  3.34331941E-03  0.00000000E+00  0.00000000E+00
  3.21442884E-02  0.00000000E+00  0.00000000E+00 -1.22307131E-02  7.07989366E-02
  1.31775233E+00  9.54382625E-01  0.00000000E+00  0.00000000E+00 -2.87205802E-02
  0.00000000E+00  0.00000000E+00  2.80325552E-01  0.00000000E+00  0.00000000E+00
  9.28025533E-01  2.88780478E-02 -5.25042680E-02  2.46338808E-02  0.00000000E+00
  0.00000000E+00  0.00000000E+00  1.79630545E-01  2.97746534E-01  1.25162772E-01
  0.00000000E+00  0.00000000E+00  0.00000000E+00 -1.08976325E-01 -1.27326238E+00
 -3.63981870E-02  0.00000000E+00 -1.14337372E-02  1.06917500E-02  0.00000000E+00
  6.38620054E-02  2.84083179E-01 -1.08976325E-01 -1.27326238E+00 -3.63981870E-02
  0.00000000E+00  1.14337372E-02  1.06917500E-02  0.00000000E+00 -6.38620054E-02
  2.84083179E-01 -1.22307131E-02  7.07989366E-02  1.31775233E+00  9.54382625E-01
  0.00000000E+00  0.00000000E+00  2.87205802E-02  0.00000000E+00  0.00000000E+00
 -2.80325552E-01  0.00000000E+00  0.00000000E+00 -9.28025533E-01  2.88780478E-02
 -5.25042680E-02  2.46338808E-02  0.00000000E+00  0.00000000E+00  0.00000000E+00
  1.79630545E-01  2.97746534E-01  1.25162772E-01  0.00000000E+00  0.00000000E+00
  0.00000000E+00 -1.08976325E-01 -1.27326238E+00 -3.63981870E-02  0.00000000E+00
  1.14337372E-02 -1.06917500E-02  0.00000000E+00 -6.38620054E-02 -2.84083179E-01
 -1.08976325E-01 -1.27326238E+00 -3.63981870E-02  0.00000000E+00 -1.14337372E-02
 -1.06917500E-02  0.00000000E+00  6.38620054E-02 -2.84083179E-01  0.00000000E+00
  0.00000000E+00  0.00000000E+00  0.00000000E+00  0.00000000E+00 -1.74885574E-01
  0.00000000E+00  0.00000000E+00 -3.05583656E-01  0.00000000E+00  0.00000000E+00
 -6.05559189E-01  0.00000000E+00  0.00000000E+00  0.00000000E+00  0.00000000E+00
  0.00000000E+00  0.00000000E+00  3.23174604E-04  0.00000000E+00  0.00000000E+00
  0.00000000E+00  0.00000000E+00  0.00000000E+00 -6.85633718E-02 -3.97366980E-03
  4.53344152E-01  2.52756001E+00  0.00000000E+00  9.27152899E-03  1.16861597E-02
  0.00000000E+00 -9.07756547E-03  2.62015832E-02  3.97366980E-03 -4.53344152E-01
 -2.52756001E+00  0.00000000E+00  9.27152899E-03 -1.16861597E-02  0.00000000E+00
 -9.07756547E-03 -2.62015832E-02  0.00000000E+00  0.00000000E+00  0.00000000E+00
  0.00000000E+00  0.00000000E+00  1.74885574E-01  0.00000000E+00  0.00000000E+00
  3.05583656E-01  0.00000000E+00  0.00000000E+00  6.05559189E-01  0.00000000E+00
  0.00000000E+00  0.00000000E+00  0.00000000E+00  0.00000000E+00  0.00000000E+00
  3.23174604E-04  0.00000000E+00  0.00000000E+00  0.00000000E+00  0.00000000E+00
  0.00000000E+00 -6.85633718E-02 -3.97366980E-03  4.53344152E-01  2.52756001E+00
  0.00000000E+00 -9.27152899E-03 -1.16861597E-02  0.00000000E+00  9.07756547E-03
 -2.62015832E-02  3.97366980E-03 -4.53344152E-01 -2.52756001E+00  0.00000000E+00
 -9.27152899E-03  1.16861597E-02  0.00000000E+00  9.07756547E-03  2.62015832E-02
  4.33693945E-03 -1.63135919E-02 -1.54796096E+00 -1.12523946E+00  0.00000000E+00
  0.00000000E+00 -1.39812301E-01  0.00000000E+00  0.00000000E+00 -4.33780627E-01
  0.00000000E+00  0.00000000E+00  8.76659260E-01 -5.38219997E-02  3.08084164E-02
  1.57281792E-02  0.00000000E+00  0.00000000E+00  0.00000000E+00 -1.97523506E-01
 -3.86422686E-01  1.66453290E-03  0.00000000E+00  0.00000000E+00  0.00000000E+00
  1.03177175E-01  1.65670661E+00  1.62843996E-01  0.00000000E+00  7.00019944E-03
  5.18244161E-03  0.00000000E+00 -1.11950910E-01 -2.79036674E-01  1.03177175E-01
  1.65670661E+00  1.62843996E-01  0.00000000E+00 -7.00019944E-03  5.18244161E-03
  0.00000000E+00  1.11950910E-01 -2.79036674E-01  4.33693945E-03 -1.63135919E-02
 -1.54796096E+00 -1.12523946E+00  0.00000000E+00  0.00000000E+00  1.39812301E-01
  0.00000000E+00  0.00000000E+00  4.33780627E-01  0.00000000E+00  0.00000000E+00
 -8.76659260E-01 -5.38219997E-02  3.08084164E-02  1.57281792E-02  0.00000000E+00
  0.00000000E+00  0.00000000E+00 -1.97523506E-01 -3.86422686E-01  1.66453290E-03
  0.00000000E+00  0.00000000E+00  0.00000000E+00  1.03177175E-01  1.65670661E+00
  1.62843996E-01  0.00000000E+00 -7.00019944E-03 -5.18244161E-03  0.00000000E+00
  1.11950910E-01  2.79036674E-01  1.03177175E-01  1.65670661E+00  1.62843996E-01
  0.00000000E+00  7.00019944E-03 -5.18244161E-03  0.00000000E+00 -1.11950910E-01
  2.79036674E-01  0.00000000E+00  0.00000000E+00  0.00000000E+00  0.00000000E+00
  0.00000000E+00  1.60370744E-01  0.00000000E+00  0.00000000E+00  2.97779177E-02
  0.00000000E+00  0.00000000E+00 -3.23697801E-01  0.00000000E+00  0.00000000E+00
  0.00000000E+00  0.00000000E+00  0.00000000E+00  0.00000000E+00 -8.29403308E-02
  0.00000000E+00  0.00000000E+00  0.00000000E+00  0.00000000E+00  0.00000000E+00
 -3.74790090E-02 -1.95415723E-01 -2.27581989E-01  1.28019230E+00  0.00000000E+00
 -8.34217396E-03 -1.79906594E-02  0.00000000E+00 -7.87315039E-02 -2.60958656E-01
  1.95415723E-01  2.27581989E-01 -1.28019230E+00  0.00000000E+00 -8.34217396E-03
  1.79906594E-02  0.00000000E+00 -7.87315039E-02  2.60958656E-01  0.00000000E+00
  0.00000000E+00  0.00000000E+00  0.00000000E+00  0.00000000E+00  1.60370744E-01
  0.00000000E+00  0.00000000E+00  2.97779177E-02  0.00000000E+00  0.00000000E+00
 -3.23697801E-01  0.00000000E+00  0.00000000E+00  0.00000000E+00  0.00000000E+00
  0.00000000E+00  0.00000000E+00  8.29403308E-02  0.00000000E+00  0.00000000E+00
  0.00000000E+00  0.00000000E+00  0.00000000E+00  3.74790090E-02  1.95415723E-01
  2.27581989E-01 -1.28019230E+00  0.00000000E+00 -8.34217396E-03 -1.79906594E-02
  0.00000000E+00 -7.87315039E-02 -2.60958656E-01 -1.95415723E-01 -2.27581989E-01
  1.28019230E+00  0.00000000E+00 -8.34217396E-03  1.79906594E-02  0.00000000E+00
 -7.87315039E-02  2.60958656E-01  0.00000000E+00  0.00000000E+00  0.00000000E+00
  0.00000000E+00 -1.98761006E-01  0.00000000E+00  0.00000000E+00 -2.71740267E-01
  0.00000000E+00  0.00000000E+00  2.10208389E+00  0.00000000E+00  0.00000000E+00
  0.00000000E+00  0.00000000E+00  0.00000000E+00  0.00000000E+00 -2.28592654E-03
  0.00000000E+00  0.00000000E+00  0.00000000E+00  0.00000000E+00  0.00000000E+00
  4.27454482E-02  0.00000000E+00  0.00000000E+00  0.00000000E+00  0.00000000E+00
  9.69319831E-04  0.00000000E+00  0.00000000E+00 -5.14385575E-03  0.00000000E+00
  0.00000000E+00  0.00000000E+00  0.00000000E+00  0.00000000E+00  9.69319831E-04
  0.00000000E+00  0.00000000E+00 -5.14385575E-03  0.00000000E+00  0.00000000E+00
  0.00000000E+00  0.00000000E+00  0.00000000E+00  0.00000000E+00  1.98761006E-01
  0.00000000E+00  0.00000000E+00  2.71740267E-01  0.00000000E+00  0.00000000E+00
 -2.10208389E+00  0.00000000E+00  0.00000000E+00  0.00000000E+00  0.00000000E+00
  0.00000000E+00  0.00000000E+00 -2.28592654E-03  0.00000000E+00  0.00000000E+00
  0.00000000E+00  0.00000000E+00  0.00000000E+00  4.27454482E-02  0.00000000E+00
  0.00000000E+00  0.00000000E+00  0.00000000E+00 -9.69319831E-04  0.00000000E+00
  0.00000000E+00  5.14385575E-03  0.00000000E+00  0.00000000E+00  0.00000000E+00
  0.00000000E+00  0.00000000E+00 -9.69319831E-04  0.00000000E+00  0.00000000E+00
  5.14385575E-03  0.00000000E+00  0.00000000E+00 -3.79355542E-02  7.09379726E-02
 -1.99819743E-01  1.43984463E+01  0.00000000E+00  0.00000000E+00 -9.99033168E-02
  0.00000000E+00  0.00000000E+00  2.59828498E-02  0.00000000E+00  0.00000000E+00
 -7.16100842E+00  9.35842370E-03  2.10908764E-02 -4.16245031E-02  0.00000000E+00
  0.00000000E+00  0.00000000E+00 -1.01934907E-01 -2.04786470E-02 -2.73888552E-01
  0.00000000E+00  0.00000000E+00  0.00000000E+00  2.44363522E-02 -7.20964733E-02
  4.19879853E+00  0.00000000E+00  6.70470458E-03 -1.45514085E-02  0.00000000E+00
  5.63779840E-02 -1.38225971E-02  2.44363522E-02 -7.20964733E-02  4.19879853E+00
  0.00000000E+00 -6.70470458E-03 -1.45514085E-02  0.00000000E+00 -5.63779840E-02
 -1.38225971E-02  3.79355542E-02 -7.09379726E-02  1.99819743E-01 -1.43984463E+01
  0.00000000E+00  0.00000000E+00 -9.99033168E-02  0.00000000E+00  0.00000000E+00
  2.59828498E-02  0.00000000E+00  0.00000000E+00 -7.16100842E+00 -9.35842370E-03
 -2.10908764E-02  4.16245031E-02  0.00000000E+00  0.00000000E+00  0.00000000E+00
  1.01934907E-01  2.04786470E-02  2.73888552E-01  0.00000000E+00  0.00000000E+00
  0.00000000E+00 -2.44363522E-02  7.20964733E-02 -4.19879853E+00  0.00000000E+00
  6.70470458E-03 -1.45514085E-02  0.00000000E+00  5.63779840E-02 -1.38225971E-02
 -2.44363522E-02  7.20964733E-02 -4.19879853E+00  0.00000000E+00 -6.70470458E-03
 -1.45514085E-02  0.00000000E+00 -5.63779840E-02 -1.38225971E-02  3.57181745E-02
 -1.41598618E-01  1.30336779E+00  4.14543658E+00  0.00000000E+00  0.00000000E+00
 -1.04258133E-01  0.00000000E+00  0.00000000E+00  4.30352389E-01  0.00000000E+00
  0.00000000E+00  1.21426697E+00  1.05482156E-02  7.37302004E-03 -1.51236690E-02
  0.00000000E+00  0.00000000E+00  0.00000000E+00 -1.22928330E-02  3.01632901E-01
  2.20930259E-01  0.00000000E+00  0.00000000E+00  0.00000000E+00  1.43038444E-02
 -1.62671412E+00 -1.45128712E+00  0.00000000E+00  1.45212075E-02  4.74574594E-03
  0.00000000E+00  4.19333605E-01  2.12363481E-01  1.43038444E-02 -1.62671412E+00
 -1.45128712E+00  0.00000000E+00 -1.45212075E-02  4.74574594E-03  0.00000000E+00
 -4.19333605E-01  2.12363481E-01  3.57181745E-02 -1.41598618E-01  1.30336779E+00
  4.14543658E+00  0.00000000E+00  0.00000000E+00  1.04258133E-01  0.00000000E+00
  0.00000000E+00 -4.30352389E-01  0.00000000E+00  0.00000000E+00 -1.21426697E+00
  1.05482156E-02  7.37302004E-03 -1.51236690E-02  0.00000000E+00  0.00000000E+00
  0.00000000E+00 -1.22928330E-02  3.01632901E-01  2.20930259E-01  0.00000000E+00
  0.00000000E+00  0.00000000E+00  1.43038444E-02 -1.62671412E+00 -1.45128712E+00
  0.00000000E+00 -1.45212075E-02 -4.74574594E-03  0.00000000E+00 -4.19333605E-01
 -2.12363481E-01  1.43038444E-02 -1.62671412E+00 -1.45128712E+00  0.00000000E+00
  1.45212075E-02 -4.74574594E-03  0.00000000E+00  4.19333605E-01 -2.12363481E-01
  4.64764492E-02 -1.82983991E-01  2.99351726E-01  8.79514823E+00  0.00000000E+00
  0.00000000E+00 -1.28331222E-01  0.00000000E+00  0.00000000E+00  5.35783737E-01
  0.00000000E+00  0.00000000E+00 -2.09108964E+00 -2.23431072E-02  4.03943817E-02
 -2.01601349E-02  0.00000000E+00  0.00000000E+00  0.00000000E+00 -1.08177975E-01
  1.17067641E-01 -4.67315145E-02  0.00000000E+00  0.00000000E+00  0.00000000E+00
  1.51272250E-01 -5.91561537E-01 -4.51947949E-01  0.00000000E+00  2.47619526E-02
  1.98536452E-03  0.00000000E+00  4.77113423E-01  1.03584726E-01  1.51272250E-01
 -5.91561537E-01 -4.51947949E-01  0.00000000E+00 -2.47619526E-02  1.98536452E-03
  0.00000000E+00 -4.77113423E-01  1.03584726E-01 -4.64764492E-02  1.82983991E-01
 -2.99351726E-01 -8.79514823E+00  0.00000000E+00  0.00000000E+00 -1.28331222E-01
  0.00000000E+00  0.00000000E+00  5.35783737E-01  0.00000000E+00  0.00000000E+00
 -2.09108964E+00  2.23431072E-02 -4.03943817E-02  2.01601349E-02  0.00000000E+00
  0.00000000E+00  0.00000000E+00  1.08177975E-01 -1.17067641E-01  4.67315145E-02
  0.00000000E+00  0.00000000E+00  0.00000000E+00 -1.51272250E-01  5.91561537E-01
  4.51947949E-01  0.00000000E+00  2.47619526E-02  1.98536452E-03  0.00000000E+00
  4.77113423E-01  1.03584726E-01 -1.51272250E-01  5.91561537E-01  4.51947949E-01
  0.00000000E+00 -2.47619526E-02  1.98536452E-03  0.00000000E+00 -4.77113423E-01
  1.03584726E-01  0.00000000E+00  0.00000000E+00  0.00000000E+00  0.00000000E+00
  0.00000000E+00  9.88596050E-02  0.00000000E+00  0.00000000E+00 -4.42896060E-01
  0.00000000E+00  0.00000000E+00 -2.38305284E+00  0.00000000E+00  0.00000000E+00
  0.00000000E+00  0.00000000E+00  0.00000000E+00  0.00000000E+00  1.99300706E-02
  0.00000000E+00  0.00000000E+00  0.00000000E+00  0.00000000E+00  0.00000000E+00
 -1.34659602E-01  9.73511572E-02  1.11453427E+00  3.55094704E+00  0.00000000E+00
 -1.52756564E-02  5.43942934E-03  0.00000000E+00 -1.91207681E-01  4.61434946E-02
 -9.73511572E-02 -1.11453427E+00 -3.55094704E+00  0.00000000E+00 -1.52756564E-02
 -5.43942934E-03  0.00000000E+00 -1.91207681E-01 -4.61434946E-02  0.00000000E+00
  0.00000000E+00  0.00000000E+00  0.00000000E+00  0.00000000E+00  9.88596050E-02
  0.00000000E+00  0.00000000E+00 -4.42896060E-01  0.00000000E+00  0.00000000E+00
 -2.38305284E+00  0.00000000E+00  0.00000000E+00  0.00000000E+00  0.00000000E+00
  0.00000000E+00  0.00000000E+00 -1.99300706E-02  0.00000000E+00  0.00000000E+00
  0.00000000E+00  0.00000000E+00  0.00000000E+00  1.34659602E-01 -9.73511572E-02
 -1.11453427E+00 -3.55094704E+00  0.00000000E+00 -1.52756564E-02  5.43942934E-03
  0.00000000E+00 -1.91207681E-01  4.61434946E-02  9.73511572E-02  1.11453427E+00
  3.55094704E+00  0.00000000E+00 -1.52756564E-02 -5.43942934E-03  0.00000000E+00
 -1.91207681E-01 -4.61434946E-02  0.00000000E+00  0.00000000E+00  0.00000000E+00
  0.00000000E+00  0.00000000E+00  0.00000000E+00  0.00000000E+00  0.00000000E+00
  0.00000000E+00  0.00000000E+00  0.00000000E+00  0.00000000E+00  0.00000000E+00
  0.00000000E+00  0.00000000E+00  0.00000000E+00  5.80978262E-02  0.00000000E+00
  0.00000000E+00  0.00000000E+00  0.00000000E+00  0.00000000E+00  1.33860736E-01
  0.00000000E+00  0.00000000E+00  0.00000000E+00  0.00000000E+00  0.00000000E+00
  5.82644548E-03  0.00000000E+00  0.00000000E+00  4.32852792E-01  0.00000000E+00
  0.00000000E+00  0.00000000E+00  0.00000000E+00  0.00000000E+00 -5.82644548E-03
  0.00000000E+00  0.00000000E+00 -4.32852792E-01  0.00000000E+00  0.00000000E+00
  0.00000000E+00  0.00000000E+00  0.00000000E+00  0.00000000E+00  0.00000000E+00
  0.00000000E+00  0.00000000E+00  0.00000000E+00  0.00000000E+00  0.00000000E+00
  0.00000000E+00  0.00000000E+00  0.00000000E+00  0.00000000E+00  0.00000000E+00
  0.00000000E+00  5.80978262E-02  0.00000000E+00  0.00000000E+00  0.00000000E+00
  0.00000000E+00  0.00000000E+00  1.33860736E-01  0.00000000E+00  0.00000000E+00
  0.00000000E+00  0.00000000E+00  0.00000000E+00 -5.82644548E-03  0.00000000E+00
  0.00000000E+00 -4.32852792E-01  0.00000000E+00  0.00000000E+00  0.00000000E+00
  0.00000000E+00  0.00000000E+00  5.82644548E-03  0.00000000E+00  0.00000000E+00
  4.32852792E-01  0.00000000E+00  0.00000000E+00  0.00000000E+00  0.00000000E+00
  0.00000000E+00  0.00000000E+00  0.00000000E+00  2.21286442E-01  0.00000000E+00
  0.00000000E+00 -8.13345829E-02  0.00000000E+00  0.00000000E+00 -7.22001880E+00
  0.00000000E+00  0.00000000E+00  0.00000000E+00  0.00000000E+00  0.00000000E+00
  0.00000000E+00  9.98145870E-04  0.00000000E+00  0.00000000E+00  0.00000000E+00
  0.00000000E+00  0.00000000E+00 -4.97764066E-01  1.43183876E-03  1.26619185E+00
  7.85407981E+00  0.00000000E+00 -1.78028188E-02 -1.23447131E-02  0.00000000E+00
 -3.17039587E-01 -9.97564999E-02 -1.43183876E-03 -1.26619185E+00 -7.85407981E+00
  0.00000000E+00 -1.78028188E-02  1.23447131E-02  0.00000000E+00 -3.17039587E-01
  9.97564999E-02  0.00000000E+00  0.00000000E+00  0.00000000E+00  0.00000000E+00
  0.00000000E+00 -2.21286442E-01  0.00000000E+00  0.00000000E+00  8.13345829E-02
  0.00000000E+00  0.00000000E+00  7.22001880E+00  0.00000000E+00  0.00000000E+00
  0.00000000E+00  0.00000000E+00  0.00000000E+00  0.00000000E+00  9.98145870E-04
  0.00000000E+00  0.00000000E+00  0.00000000E+00  0.00000000E+00  0.00000000E+00
 -4.97764066E-01  1.43183876E-03  1.26619185E+00  7.85407981E+00  0.00000000E+00
  1.78028188E-02  1.23447131E-02  0.00000000E+00  3.17039587E-01  9.97564999E-02
 -1.43183876E-03 -1.26619185E+00 -7.85407981E+00  0.00000000E+00  1.78028188E-02
 -1.23447131E-02  0.00000000E+00  3.17039587E-01 -9.97564999E-02 -1.59676477E-02
  8.21169381E-02  6.10380597E+00  2.85076852E+01  0.00000000E+00  0.00000000E+00
 -6.53250958E-02  0.00000000E+00  0.00000000E+00  1.72042267E+00  0.00000000E+00
  0.00000000E+00 -6.62696259E+00  5.99613660E-02 -4.14961995E-02 -5.62476052E-02
  0.00000000E+00  0.00000000E+00  0.00000000E+00  5.86032309E-01  1.70679842E+00
  7.22736447E-01  0.00000000E+00  0.00000000E+00  0.00000000E+00 -1.45384759E-01
 -6.05921451E+00  6.78408433E-01  0.00000000E+00 -1.68269306E-02 -7.42668625E-03
  0.00000000E+00  9.74687607E-01  5.62331535E-01 -1.45384759E-01 -6.05921451E+00
  6.78408433E-01  0.00000000E+00  1.68269306E-02 -7.42668625E-03  0.00000000E+00
 -9.74687607E-01  5.62331535E-01  1.59676477E-02 -8.21169381E-02 -6.10380597E+00
 -2.85076852E+01  0.00000000E+00  0.00000000E+00 -6.53250958E-02  0.00000000E+00
  0.00000000E+00  1.72042267E+00  0.00000000E+00  0.00000000E+00 -6.62696259E+00
 -5.99613660E-02  4.14961995E-02  5.62476052E-02  0.00000000E+00  0.00000000E+00
  0.00000000E+00 -5.86032309E-01 -1.70679842E+00 -7.22736447E-01  0.00000000E+00
  0.00000000E+00  0.00000000E+00  1.45384759E-01  6.05921451E+00 -6.78408433E-01
  0.00000000E+00 -1.68269306E-02 -7.42668625E-03  0.00000000E+00  9.74687607E-01
  5.62331535E-01  1.45384759E-01  6.05921451E+00 -6.78408433E-01  0.00000000E+00
  1.68269306E-02 -7.42668625E-03  0.00000000E+00 -9.74687607E-01  5.62331535E-01
  5.12463740E-02 -1.87820408E-01  1.46605796E+00  2.33004790E+01  0.00000000E+00
  0.00000000E+00  2.91940502E-01  0.00000000E+00  0.00000000E+00 -7.52117802E-01
  0.00000000E+00  0.00000000E+00 -9.48107367E+00 -3.13324097E-02 -5.96780198E-02
  1.06174330E-01  0.00000000E+00  0.00000000E+00  0.00000000E+00 -2.48235666E-01
  1.31556631E-01  4.85815968E-01  0.00000000E+00  0.00000000E+00  0.00000000E+00
 -9.60495418E-03 -6.77814011E-01  3.91231834E+00  0.00000000E+00 -1.18195994E-02
  2.27756282E-02  0.00000000E+00 -1.15496815E-01  3.32193154E-01 -9.60495418E-03
 -6.77814011E-01  3.91231834E+00  0.00000000E+00  1.18195994E-02  2.27756282E-02
  0.00000000E+00  1.15496815E-01  3.32193154E-01 -5.12463740E-02  1.87820408E-01
 -1.46605796E+00 -2.33004790E+01  0.00000000E+00  0.00000000E+00  2.91940502E-01
  0.00000000E+00  0.00000000E+00 -7.52117802E-01  0.00000000E+00  0.00000000E+00
 -9.48107367E+00  3.13324097E-02  5.96780198E-02 -1.06174330E-01  0.00000000E+00
  0.00000000E+00  0.00000000E+00  2.48235666E-01 -1.31556631E-01 -4.85815968E-01
  0.00000000E+00  0.00000000E+00  0.00000000E+00  9.60495418E-03  6.77814011E-01
 -3.91231834E+00  0.00000000E+00 -1.18195994E-02  2.27756282E-02  0.00000000E+00
 -1.15496815E-01  3.32193154E-01  9.60495418E-03  6.77814011E-01 -3.91231834E+00
  0.00000000E+00  1.18195994E-02  2.27756282E-02  0.00000000E+00  1.15496815E-01
  3.32193154E-01  0.00000000E+00  0.00000000E+00  0.00000000E+00  0.00000000E+00
  0.00000000E+00  0.00000000E+00  0.00000000E+00  0.00000000E+00  0.00000000E+00
  0.00000000E+00  0.00000000E+00  0.00000000E+00  0.00000000E+00  0.00000000E+00
  0.00000000E+00  0.00000000E+00  5.93641080E-02  0.00000000E+00  0.00000000E+00
  0.00000000E+00  0.00000000E+00  0.00000000E+00 -5.39592001E-01  0.00000000E+00
  0.00000000E+00  0.00000000E+00  0.00000000E+00  0.00000000E+00  1.89282659E-02
  0.00000000E+00  0.00000000E+00  1.04708268E+00  0.00000000E+00  0.00000000E+00
  0.00000000E+00  0.00000000E+00  0.00000000E+00 -1.89282659E-02  0.00000000E+00
  0.00000000E+00 -1.04708268E+00  0.00000000E+00  0.00000000E+00  0.00000000E+00
  0.00000000E+00  0.00000000E+00  0.00000000E+00  0.00000000E+00  0.00000000E+00
  0.00000000E+00  0.00000000E+00  0.00000000E+00  0.00000000E+00  0.00000000E+00
  0.00000000E+00  0.00000000E+00  0.00000000E+00  0.00000000E+00  0.00000000E+00
 -5.93641080E-02  0.00000000E+00  0.00000000E+00  0.00000000E+00  0.00000000E+00
  0.00000000E+00  5.39592001E-01  0.00000000E+00  0.00000000E+00  0.00000000E+00
  0.00000000E+00  0.00000000E+00  1.89282659E-02  0.00000000E+00  0.00000000E+00
  1.04708268E+00  0.00000000E+00  0.00000000E+00  0.00000000E+00  0.00000000E+00
  0.00000000E+00 -1.89282659E-02  0.00000000E+00  0.00000000E+00 -1.04708268E+00
  0.00000000E+00  0.00000000E+00  1.81183652E-02  5.08593802E-02  2.64938525E+00
  9.60910470E-01  0.00000000E+00  0.00000000E+00  1.82176626E-01  0.00000000E+00
  0.00000000E+00  1.08635901E+00  0.00000000E+00  0.00000000E+00  2.10848663E+00
  2.38486032E-02  5.32250960E-02 -4.73669044E-02  0.00000000E+00  0.00000000E+00
  0.00000000E+00  5.14535244E-01  5.02720216E-01  8.88641529E-01  0.00000000E+00
  0.00000000E+00  0.00000000E+00 -1.34603403E-02 -2.30525509E+00 -2.00907456E-01
  0.00000000E+00  2.62116144E-03 -1.17804213E-02  0.00000000E+00  7.83268516E-01
 -4.14514267E-01 -1.34603403E-02 -2.30525509E+00 -2.00907456E-01  0.00000000E+00
 -2.62116144E-03 -1.17804213E-02  0.00000000E+00 -7.83268516E-01 -4.14514267E-01
  1.81183652E-02  5.08593802E-02  2.64938525E+00  9.60910470E-01  0.00000000E+00
  0.00000000E+00 -1.82176626E-01  0.00000000E+00  0.00000000E+00 -1.08635901E+00
  0.00000000E+00  0.00000000E+00 -2.10848663E+00  2.38486032E-02  5.32250960E-02
 -4.73669044E-02  0.00000000E+00  0.00000000E+00  0.00000000E+00  5.14535244E-01
  5.02720216E-01  8.88641529E-01  0.00000000E+00  0.00000000E+00  0.00000000E+00
 -1.34603403E-02 -2.30525509E+00 -2.00907456E-01  0.00000000E+00 -2.62116144E-03
  1.17804213E-02  0.00000000E+00 -7.83268516E-01  4.14514267E-01 -1.34603403E-02
 -2.30525509E+00 -2.00907456E-01  0.00000000E+00  2.62116144E-03  1.17804213E-02
  0.00000000E+00  7.83268516E-01  4.14514267E-01  0.00000000E+00  0.00000000E+00
  0.00000000E+00  0.00000000E+00 -1.07687173E-01  0.00000000E+00  0.00000000E+00
 -4.62500938E-01  0.00000000E+00  0.00000000E+00 -4.83873455E-01  0.00000000E+00
  0.00000000E+00  0.00000000E+00  0.00000000E+00  0.00000000E+00  0.00000000E+00
  5.39932968E-02  0.00000000E+00  0.00000000E+00  0.00000000E+00  0.00000000E+00
  0.00000000E+00  1.13763907E-01  0.00000000E+00  0.00000000E+00  0.00000000E+00
  0.00000000E+00  6.16253969E-03  0.00000000E+00  0.00000000E+00  7.57116382E-01
  0.00000000E+00  0.00000000E+00  0.00000000E+00  0.00000000E+00  0.00000000E+00
  6.16253969E-03  0.00000000E+00  0.00000000E+00  7.57116382E-01  0.00000000E+00
  0.00000000E+00  0.00000000E+00  0.00000000E+00  0.00000000E+00  0.00000000E+00
 -1.07687173E-01  0.00000000E+00  0.00000000E+00 -4.62500938E-01  0.00000000E+00
  0.00000000E+00 -4.83873455E-01  0.00000000E+00  0.00000000E+00  0.00000000E+00
  0.00000000E+00  0.00000000E+00  0.00000000E+00 -5.39932968E-02  0.00000000E+00
  0.00000000E+00  0.00000000E+00  0.00000000E+00  0.00000000E+00 -1.13763907E-01
  0.00000000E+00  0.00000000E+00  0.00000000E+00  0.00000000E+00  6.16253969E-03
  0.00000000E+00  0.00000000E+00  7.57116382E-01  0.00000000E+00  0.00000000E+00
  0.00000000E+00  0.00000000E+00  0.00000000E+00  6.16253969E-03  0.00000000E+00
  0.00000000E+00  7.57116382E-01  0.00000000E+00  0.00000000E+00  0.00000000E+00
  0.00000000E+00  0.00000000E+00  0.00000000E+00  0.00000000E+00  3.14980886E-01
  0.00000000E+00  0.00000000E+00  2.88595849E-01  0.00000000E+00  0.00000000E+00
  9.87198968E+00  0.00000000E+00  0.00000000E+00  0.00000000E+00  0.00000000E+00
  0.00000000E+00  0.00000000E+00 -4.75077808E-02  0.00000000E+00  0.00000000E+00
  0.00000000E+00  0.00000000E+00  0.00000000E+00  1.42675515E+00 -1.25084615E-01
 -3.59030489E+00 -7.07551631E+00  0.00000000E+00 -1.45647968E-02 -3.56384706E-02
  0.00000000E+00  3.71662645E-01 -4.63573446E-01  1.25084615E-01  3.59030489E+00
  7.07551631E+00  0.00000000E+00 -1.45647968E-02  3.56384706E-02  0.00000000E+00
  3.71662645E-01  4.63573446E-01  0.00000000E+00  0.00000000E+00  0.00000000E+00
  0.00000000E+00  0.00000000E+00 -3.14980886E-01  0.00000000E+00  0.00000000E+00
 -2.88595849E-01  0.00000000E+00  0.00000000E+00 -9.87198968E+00  0.00000000E+00
  0.00000000E+00  0.00000000E+00  0.00000000E+00  0.00000000E+00  0.00000000E+00
 -4.75077808E-02  0.00000000E+00  0.00000000E+00  0.00000000E+00  0.00000000E+00
  0.00000000E+00  1.42675515E+00 -1.25084615E-01 -3.59030489E+00 -7.07551631E+00
  0.00000000E+00  1.45647968E-02  3.56384706E-02  0.00000000E+00 -3.71662645E-01
  4.63573446E-01  1.25084615E-01  3.59030489E+00  7.07551631E+00  0.00000000E+00
  1.45647968E-02 -3.56384706E-02  0.00000000E+00 -3.71662645E-01 -4.63573446E-01
  0.00000000E+00  0.00000000E+00  0.00000000E+00  0.00000000E+00  0.00000000E+00
 -2.03061850E-01  0.00000000E+00  0.00000000E+00 -1.64273110E+00  0.00000000E+00
  0.00000000E+00 -2.84308561E+00  0.00000000E+00  0.00000000E+00  0.00000000E+00
  0.00000000E+00  0.00000000E+00  0.00000000E+00 -2.08559614E-02  0.00000000E+00
  0.00000000E+00  0.00000000E+00  0.00000000E+00  0.00000000E+00 -1.52126318E-01
  2.98249794E-02  2.75027572E+00  3.05653710E+00  0.00000000E+00  6.87708673E-04
 -6.83948473E-03  0.00000000E+00  1.05246038E-01 -8.65149706E-01 -2.98249794E-02
 -2.75027572E+00 -3.05653710E+00  0.00000000E+00  6.87708673E-04  6.83948473E-03
  0.00000000E+00  1.05246038E-01  8.65149706E-01  0.00000000E+00  0.00000000E+00
  0.00000000E+00  0.00000000E+00  0.00000000E+00 -2.03061850E-01  0.00000000E+00
  0.00000000E+00 -1.64273110E+00  0.00000000E+00  0.00000000E+00 -2.84308561E+00
  0.00000000E+00  0.00000000E+00  0.00000000E+00  0.00000000E+00  0.00000000E+00
  0.00000000E+00  2.08559614E-02  0.00000000E+00  0.00000000E+00  0.00000000E+00
  0.00000000E+00  0.00000000E+00  1.52126318E-01 -2.98249794E-02 -2.75027572E+00
 -3.05653710E+00  0.00000000E+00  6.87708673E-04 -6.83948473E-03  0.00000000E+00
  1.05246038E-01 -8.65149706E-01  2.98249794E-02  2.75027572E+00  3.05653710E+00
  0.00000000E+00  6.87708673E-04  6.83948473E-03  0.00000000E+00  1.05246038E-01
  8.65149706E-01 -3.35831019E-02  7.46881971E-02  8.47086462E+00  5.56389939E+00
  0.00000000E+00  0.00000000E+00 -5.12287969E-02  0.00000000E+00  0.00000000E+00
  2.17892322E+00  0.00000000E+00  0.00000000E+00  6.45134918E-01 -5.56038148E-02
  1.26871208E-02 -2.83468519E-03  0.00000000E+00  0.00000000E+00  0.00000000E+00
 -2.86241463E-01  2.00015342E+00  7.94922893E-01  0.00000000E+00  0.00000000E+00
  0.00000000E+00  9.97757722E-02 -7.70477562E+00 -1.00879661E+00  0.00000000E+00
  5.71059690E-03 -1.05334238E-02  0.00000000E+00  1.40913175E+00  1.21141226E+00
  9.97757722E-02 -7.70477562E+00 -1.00879661E+00  0.00000000E+00 -5.71059690E-03
 -1.05334238E-02  0.00000000E+00 -1.40913175E+00  1.21141226E+00 -3.35831019E-02
  7.46881971E-02  8.47086462E+00  5.56389939E+00  0.00000000E+00  0.00000000E+00
  5.12287969E-02  0.00000000E+00  0.00000000E+00 -2.17892322E+00  0.00000000E+00
  0.00000000E+00 -6.45134918E-01 -5.56038148E-02  1.26871208E-02 -2.83468519E-03
  0.00000000E+00  0.00000000E+00  0.00000000E+00 -2.86241463E-01  2.00015342E+00
  7.94922893E-01  0.00000000E+00  0.00000000E+00  0.00000000E+00  9.97757722E-02
 -7.70477562E+00 -1.00879661E+00  0.00000000E+00 -5.71059690E-03  1.05334238E-02
  0.00000000E+00 -1.40913175E+00 -1.21141226E+00  9.97757722E-02 -7.70477562E+00
 -1.00879661E+00  0.00000000E+00  5.71059690E-03  1.05334238E-02  0.00000000E+00
  1.40913175E+00 -1.21141226E+00  0.00000000E+00  0.00000000E+00  0.00000000E+00
  0.00000000E+00  3.15456323E-01  0.00000000E+00  0.00000000E+00  1.43735553E+00
  0.00000000E+00  0.00000000E+00  1.83794851E+00  0.00000000E+00  0.00000000E+00
  0.00000000E+00  0.00000000E+00  0.00000000E+00  0.00000000E+00 -5.53038899E-03
  0.00000000E+00  0.00000000E+00  0.00000000E+00  0.00000000E+00  0.00000000E+00
 -2.81387701E-01  0.00000000E+00  0.00000000E+00  0.00000000E+00  0.00000000E+00
  6.25805713E-03  0.00000000E+00  0.00000000E+00 -9.91980864E-01  0.00000000E+00
  0.00000000E+00  0.00000000E+00  0.00000000E+00  0.00000000E+00  6.25805713E-03
  0.00000000E+00  0.00000000E+00 -9.91980864E-01  0.00000000E+00  0.00000000E+00
  0.00000000E+00  0.00000000E+00  0.00000000E+00  0.00000000E+00 -3.15456323E-01
  0.00000000E+00  0.00000000E+00 -1.43735553E+00  0.00000000E+00  0.00000000E+00
 -1.83794851E+00  0.00000000E+00  0.00000000E+00  0.00000000E+00  0.00000000E+00
  0.00000000E+00  0.00000000E+00 -5.53038899E-03  0.00000000E+00  0.00000000E+00
  0.00000000E+00  0.00000000E+00  0.00000000E+00 -2.81387701E-01  0.00000000E+00
  0.00000000E+00  0.00000000E+00  0.00000000E+00 -6.25805713E-03  0.00000000E+00
  0.00000000E+00  9.91980864E-01  0.00000000E+00  0.00000000E+00  0.00000000E+00
  0.00000000E+00  0.00000000E+00 -6.25805713E-03  0.00000000E+00  0.00000000E+00
  9.91980864E-01  0.00000000E+00  0.00000000E+00  0.00000000E+00  0.00000000E+00
  0.00000000E+00  0.00000000E+00  2.14514676E-01  0.00000000E+00  0.00000000E+00
  1.13508832E+00  0.00000000E+00  0.00000000E+00  2.62315383E-01  0.00000000E+00
  0.00000000E+00  0.00000000E+00  0.00000000E+00  0.00000000E+00  0.00000000E+00
 -1.39366016E-03  0.00000000E+00  0.00000000E+00  0.00000000E+00  0.00000000E+00
  0.00000000E+00  1.06204974E+00  0.00000000E+00  0.00000000E+00  0.00000000E+00
  0.00000000E+00  9.75556785E-03  0.00000000E+00  0.00000000E+00 -8.48812539E-01
  0.00000000E+00  0.00000000E+00  0.00000000E+00  0.00000000E+00  0.00000000E+00
  9.75556785E-03  0.00000000E+00  0.00000000E+00 -8.48812539E-01  0.00000000E+00
  0.00000000E+00  0.00000000E+00  0.00000000E+00  0.00000000E+00  0.00000000E+00
  2.14514676E-01  0.00000000E+00  0.00000000E+00  1.13508832E+00  0.00000000E+00
  0.00000000E+00  2.62315383E-01  0.00000000E+00  0.00000000E+00  0.00000000E+00
  0.00000000E+00  0.00000000E+00  0.00000000E+00  1.39366016E-03  0.00000000E+00
  0.00000000E+00  0.00000000E+00  0.00000000E+00  0.00000000E+00 -1.06204974E+00
  0.00000000E+00  0.00000000E+00  0.00000000E+00  0.00000000E+00  9.75556785E-03
  0.00000000E+00  0.00000000E+00 -8.48812539E-01  0.00000000E+00  0.00000000E+00
  0.00000000E+00  0.00000000E+00  0.00000000E+00  9.75556785E-03  0.00000000E+00
  0.00000000E+00 -8.48812539E-01  0.00000000E+00  0.00000000E+00  0.00000000E+00
  0.00000000E+00  0.00000000E+00  0.00000000E+00  0.00000000E+00  3.59096050E-02
  0.00000000E+00  0.00000000E+00 -2.84693270E+00  0.00000000E+00  0.00000000E+00
 -1.12816776E+00  0.00000000E+00  0.00000000E+00  0.00000000E+00  0.00000000E+00
  0.00000000E+00  0.00000000E+00 -5.68908979E-02  0.00000000E+00  0.00000000E+00
  0.00000000E+00  0.00000000E+00  0.00000000E+00 -1.50932888E+00 -1.68078751E-01
  5.13290476E+00  8.42928629E-01  0.00000000E+00  5.94627357E-03 -1.33031511E-02
  0.00000000E+00 -1.43095414E+00  2.78680828E-01  1.68078751E-01 -5.13290476E+00
 -8.42928629E-01  0.00000000E+00  5.94627357E-03  1.33031511E-02  0.00000000E+00
 -1.43095414E+00 -2.78680828E-01  0.00000000E+00  0.00000000E+00  0.00000000E+00
  0.00000000E+00  0.00000000E+00  3.59096050E-02  0.00000000E+00  0.00000000E+00
 -2.84693270E+00  0.00000000E+00  0.00000000E+00 -1.12816776E+00  0.00000000E+00
  0.00000000E+00  0.00000000E+00  0.00000000E+00  0.00000000E+00  0.00000000E+00
  5.68908979E-02  0.00000000E+00  0.00000000E+00  0.00000000E+00  0.00000000E+00
  0.00000000E+00  1.50932888E+00  1.68078751E-01 -5.13290476E+00 -8.42928629E-01
  0.00000000E+00  5.94627357E-03 -1.33031511E-02  0.00000000E+00 -1.43095414E+00
  2.78680828E-01 -1.68078751E-01  5.13290476E+00  8.42928629E-01  0.00000000E+00
  5.94627357E-03  1.33031511E-02  0.00000000E+00 -1.43095414E+00 -2.78680828E-01
  7.88434218E-02  6.48066886E-03  8.86964096E+00 -8.55704302E-01  0.00000000E+00
  0.00000000E+00 -1.42576656E-01  0.00000000E+00  0.00000000E+00  1.27364898E+00
  0.00000000E+00  0.00000000E+00 -3.71121573E-01  8.91296091E-03  2.57552555E-02
  2.91732804E-03  0.00000000E+00  0.00000000E+00  0.00000000E+00  1.23917186E+00
  2.73879509E+00  2.78174896E-01  0.00000000E+00  0.00000000E+00  0.00000000E+00
  1.73699714E-01 -5.93559965E+00  4.06819835E-01  0.00000000E+00  1.40551600E-02
 -2.96981668E-04  0.00000000E+00  1.20765047E+00  1.95220096E+00  1.73699714E-01
 -5.93559965E+00  4.06819835E-01  0.00000000E+00 -1.40551600E-02 -2.96981668E-04
  0.00000000E+00 -1.20765047E+00  1.95220096E+00  7.88434218E-02  6.48066886E-03
  8.86964096E+00 -8.55704302E-01  0.00000000E+00  0.00000000E+00  1.42576656E-01
  0.00000000E+00  0.00000000E+00 -1.27364898E+00  0.00000000E+00  0.00000000E+00
  3.71121573E-01  8.91296091E-03  2.57552555E-02  2.91732804E-03  0.00000000E+00
  0.00000000E+00  0.00000000E+00  1.23917186E+00  2.73879509E+00  2.78174896E-01
  0.00000000E+00  0.00000000E+00  0.00000000E+00  1.73699714E-01 -5.93559965E+00
  4.06819835E-01  0.00000000E+00 -1.40551600E-02  2.96981668E-04  0.00000000E+00
 -1.20765047E+00 -1.95220096E+00  1.73699714E-01 -5.93559965E+00  4.06819835E-01
  0.00000000E+00  1.40551600E-02  2.96981668E-04  0.00000000E+00  1.20765047E+00
 -1.95220096E+00  0.00000000E+00  0.00000000E+00  0.00000000E+00  0.00000000E+00
  0.00000000E+00  1.19864363E-01  0.00000000E+00  0.00000000E+00  2.72311753E+00
  0.00000000E+00  0.00000000E+00  1.38269963E+00  0.00000000E+00  0.00000000E+00
  0.00000000E+00  0.00000000E+00  0.00000000E+00  0.00000000E+00  5.91094986E-02
  0.00000000E+00  0.00000000E+00  0.00000000E+00  0.00000000E+00  0.00000000E+00
 -2.37890563E+00 -1.33228461E-02  1.08097715E+00 -1.35779586E+00  0.00000000E+00
  5.88638689E-03  3.57955240E-02  0.00000000E+00 -1.21326016E+00  1.34138596E+00
  1.33228461E-02 -1.08097715E+00  1.35779586E+00  0.00000000E+00  5.88638689E-03
 -3.57955240E-02  0.00000000E+00 -1.21326016E+00 -1.34138596E+00  0.00000000E+00
  0.00000000E+00  0.00000000E+00  0.00000000E+00  0.00000000E+00 -1.19864363E-01
  0.00000000E+00  0.00000000E+00 -2.72311753E+00  0.00000000E+00  0.00000000E+00
 -1.38269963E+00  0.00000000E+00  0.00000000E+00  0.00000000E+00  0.00000000E+00
  0.00000000E+00  0.00000000E+00  5.91094986E-02  0.00000000E+00  0.00000000E+00
  0.00000000E+00  0.00000000E+00  0.00000000E+00 -2.37890563E+00 -1.33228461E-02
  1.08097715E+00 -1.35779586E+00  0.00000000E+00 -5.88638689E-03 -3.57955240E-02
  0.00000000E+00  1.21326016E+00 -1.34138596E+00  1.33228461E-02 -1.08097715E+00
  1.35779586E+00  0.00000000E+00 -5.88638689E-03  3.57955240E-02  0.00000000E+00
  1.21326016E+00  1.34138596E+00  1.44749643E-02  3.11349253E-03  2.13882222E+01
  1.65963869E+01  0.00000000E+00  0.00000000E+00  3.33438576E-01  0.00000000E+00
  0.00000000E+00  1.89738775E+00  0.00000000E+00  0.00000000E+00 -6.80610608E-01
 -4.27862063E-02 -2.20974347E-02 -2.19761813E-02  0.00000000E+00  0.00000000E+00
  0.00000000E+00  9.11037911E-01  3.52885797E+00  3.70933902E+00  0.00000000E+00
  0.00000000E+00  0.00000000E+00  8.29298814E-02 -1.30719690E+01 -1.67298339E+00
  0.00000000E+00 -2.96346243E-02 -4.20610569E-03  0.00000000E+00  3.26922290E+00
  1.18131975E+00  8.29298814E-02 -1.30719690E+01 -1.67298339E+00  0.00000000E+00
  2.96346243E-02 -4.20610569E-03  0.00000000E+00 -3.26922290E+00  1.18131975E+00
 -1.44749643E-02 -3.11349253E-03 -2.13882222E+01 -1.65963869E+01  0.00000000E+00
  0.00000000E+00  3.33438576E-01  0.00000000E+00  0.00000000E+00  1.89738775E+00
  0.00000000E+00  0.00000000E+00 -6.80610608E-01  4.27862063E-02  2.20974347E-02
  2.19761813E-02  0.00000000E+00  0.00000000E+00  0.00000000E+00 -9.11037911E-01
 -3.52885797E+00 -3.70933902E+00  0.00000000E+00  0.00000000E+00  0.00000000E+00
 -8.29298814E-02  1.30719690E+01  1.67298339E+00  0.00000000E+00 -2.96346243E-02
 -4.20610569E-03  0.00000000E+00  3.26922290E+00  1.18131975E+00 -8.29298814E-02
  1.30719690E+01  1.67298339E+00  0.00000000E+00  2.96346243E-02 -4.20610569E-03
  0.00000000E+00 -3.26922290E+00  1.18131975E+00 -7.05212456E-02  5.38959766E-02
  6.67488966E+00  2.40217554E+00  0.00000000E+00  0.00000000E+00  1.09839845E-01
  0.00000000E+00  0.00000000E+00  1.81570529E+00  0.00000000E+00  0.00000000E+00
  8.78476381E-01  1.24910981E-02 -5.85634724E-02 -1.88626415E-02  0.00000000E+00
  0.00000000E+00  0.00000000E+00  3.46659724E-01 -2.74026278E-01  7.38867054E-01
  0.00000000E+00  0.00000000E+00  0.00000000E+00 -6.74844909E-02 -3.84265155E+00
 -6.64412403E-01  0.00000000E+00 -2.00264700E-02 -1.60994311E-03  0.00000000E+00
  2.12605621E+00  4.86108056E-01 -6.74844909E-02 -3.84265155E+00 -6.64412403E-01
  0.00000000E+00  2.00264700E-02 -1.60994311E-03  0.00000000E+00 -2.12605621E+00
  4.86108056E-01 -7.05212456E-02  5.38959766E-02  6.67488966E+00  2.40217554E+00
  0.00000000E+00  0.00000000E+00 -1.09839845E-01  0.00000000E+00  0.00000000E+00
 -1.81570529E+00  0.00000000E+00  0.00000000E+00 -8.78476381E-01  1.24910981E-02
 -5.85634724E-02 -1.88626415E-02  0.00000000E+00  0.00000000E+00  0.00000000E+00
  3.46659724E-01 -2.74026278E-01  7.38867054E-01  0.00000000E+00  0.00000000E+00
  0.00000000E+00 -6.74844909E-02 -3.84265155E+00 -6.64412403E-01  0.00000000E+00
  2.00264700E-02  1.60994311E-03  0.00000000E+00 -2.12605621E+00 -4.86108056E-01
 -6.74844909E-02 -3.84265155E+00 -6.64412403E-01  0.00000000E+00 -2.00264700E-02
  1.60994311E-03  0.00000000E+00  2.12605621E+00 -4.86108056E-01  0.00000000E+00
  0.00000000E+00  0.00000000E+00  0.00000000E+00  0.00000000E+00 -1.85486220E-01
  0.00000000E+00  0.00000000E+00 -3.37934632E+00  0.00000000E+00  0.00000000E+00
 -8.38383161E-01  0.00000000E+00  0.00000000E+00  0.00000000E+00  0.00000000E+00
  0.00000000E+00  0.00000000E+00  4.18558085E-02  0.00000000E+00  0.00000000E+00
  0.00000000E+00  0.00000000E+00  0.00000000E+00  6.74441449E-02  7.05962983E-02
  5.86331350E+00  1.14877088E+00  0.00000000E+00  1.83361421E-02  6.74163096E-03
  0.00000000E+00 -2.60525591E+00 -1.41280948E+00 -7.05962983E-02 -5.86331350E+00
 -1.14877088E+00  0.00000000E+00  1.83361421E-02 -6.74163096E-03  0.00000000E+00
 -2.60525591E+00  1.41280948E+00  0.00000000E+00  0.00000000E+00  0.00000000E+00
  0.00000000E+00  0.00000000E+00 -1.85486220E-01  0.00000000E+00  0.00000000E+00
 -3.37934632E+00  0.00000000E+00  0.00000000E+00 -8.38383161E-01  0.00000000E+00
  0.00000000E+00  0.00000000E+00  0.00000000E+00  0.00000000E+00  0.00000000E+00
 -4.18558085E-02  0.00000000E+00  0.00000000E+00  0.00000000E+00  0.00000000E+00
  0.00000000E+00 -6.74441449E-02 -7.05962983E-02 -5.86331350E+00 -1.14877088E+00
  0.00000000E+00  1.83361421E-02  6.74163096E-03  0.00000000E+00 -2.60525591E+00
 -1.41280948E+00  7.05962983E-02  5.86331350E+00  1.14877088E+00  0.00000000E+00
  1.83361421E-02 -6.74163096E-03  0.00000000E+00 -2.60525591E+00  1.41280948E+00
 -1.27386683E-01  1.13580028E-02 -3.41516482E+00 -2.90383488E+00  0.00000000E+00
  0.00000000E+00  6.33849754E-02  0.00000000E+00  0.00000000E+00 -2.33460187E+00
  0.00000000E+00  0.00000000E+00  5.72598625E-01 -7.40700344E-03 -1.82676213E-02
  2.69478649E-02  0.00000000E+00  0.00000000E+00  0.00000000E+00 -1.12940049E+00
 -3.94311494E+00 -8.97651341E-01  0.00000000E+00  0.00000000E+00  0.00000000E+00
 -2.24817297E-01  5.35303837E+00 -4.96498742E-01  0.00000000E+00  9.85886314E-03
  3.02077810E-04  0.00000000E+00 -6.91903962E-02 -5.60135259E-01 -2.24817297E-01
  5.35303837E+00 -4.96498742E-01  0.00000000E+00 -9.85886314E-03  3.02077810E-04
  0.00000000E+00  6.91903962E-02 -5.60135259E-01  1.27386683E-01 -1.13580028E-02
  3.41516482E+00  2.90383488E+00  0.00000000E+00  0.00000000E+00  6.33849754E-02
  0.00000000E+00  0.00000000E+00 -2.33460187E+00  0.00000000E+00  0.00000000E+00
  5.72598625E-01  7.40700344E-03  1.82676213E-02 -2.69478649E-02  0.00000000E+00
  0.00000000E+00  0.00000000E+00  1.12940049E+00  3.94311494E+00  8.97651341E-01
  0.00000000E+00  0.00000000E+00  0.00000000E+00  2.24817297E-01 -5.35303837E+00
  4.96498742E-01  0.00000000E+00  9.85886314E-03  3.02077810E-04  0.00000000E+00
 -6.91903962E-02 -5.60135259E-01  2.24817297E-01 -5.35303837E+00  4.96498742E-01
  0.00000000E+00 -9.85886314E-03  3.02077810E-04  0.00000000E+00  6.91903962E-02
 -5.60135259E-01  0.00000000E+00  0.00000000E+00  0.00000000E+00  0.00000000E+00
  0.00000000E+00  0.00000000E+00  0.00000000E+00  0.00000000E+00  0.00000000E+00
  0.00000000E+00  0.00000000E+00  0.00000000E+00  0.00000000E+00  0.00000000E+00
  0.00000000E+00  0.00000000E+00 -3.62765500E-02  0.00000000E+00  0.00000000E+00
  0.00000000E+00  0.00000000E+00  0.00000000E+00 -1.34155277E+00  0.00000000E+00
  0.00000000E+00  0.00000000E+00  0.00000000E+00  0.00000000E+00 -1.41492778E-02
  0.00000000E+00  0.00000000E+00  1.41779311E+00  0.00000000E+00  0.00000000E+00
  0.00000000E+00  0.00000000E+00  0.00000000E+00  1.41492778E-02  0.00000000E+00
  0.00000000E+00 -1.41779311E+00  0.00000000E+00  0.00000000E+00  0.00000000E+00
  0.00000000E+00  0.00000000E+00  0.00000000E+00  0.00000000E+00  0.00000000E+00
  0.00000000E+00  0.00000000E+00  0.00000000E+00  0.00000000E+00  0.00000000E+00
  0.00000000E+00  0.00000000E+00  0.00000000E+00  0.00000000E+00  0.00000000E+00
 -3.62765500E-02  0.00000000E+00  0.00000000E+00  0.00000000E+00  0.00000000E+00
  0.00000000E+00 -1.34155277E+00  0.00000000E+00  0.00000000E+00  0.00000000E+00
  0.00000000E+00  0.00000000E+00  1.41492778E-02  0.00000000E+00  0.00000000E+00
 -1.41779311E+00  0.00000000E+00  0.00000000E+00  0.00000000E+00  0.00000000E+00
  0.00000000E+00 -1.41492778E-02  0.00000000E+00  0.00000000E+00  1.41779311E+00
  0.00000000E+00  0.00000000E+00 -7.23294626E-02  1.08435211E-01  2.44592874E+01
  3.03098834E+01  0.00000000E+00  0.00000000E+00 -3.45224893E-01  0.00000000E+00
  0.00000000E+00 -7.98911787E+00  0.00000000E+00  0.00000000E+00 -8.54352766E+00
 -1.13735939E-03 -1.26798707E-03 -3.57041117E-02  0.00000000E+00  0.00000000E+00
  0.00000000E+00  2.08045769E-01  3.64595244E+00  3.87863682E+00  0.00000000E+00
  0.00000000E+00  0.00000000E+00  5.26847082E-02 -8.27804950E+00  2.13875816E+00
  0.00000000E+00 -9.34764710E-03 -1.09700284E-02  0.00000000E+00  9.24883467E-01
  2.09824305E+00  5.26847082E-02 -8.27804950E+00  2.13875816E+00  0.00000000E+00
  9.34764710E-03 -1.09700284E-02  0.00000000E+00 -9.24883467E-01  2.09824305E+00
  7.23294626E-02 -1.08435211E-01 -2.44592874E+01 -3.03098834E+01  0.00000000E+00
  0.00000000E+00 -3.45224893E-01  0.00000000E+00  0.00000000E+00 -7.98911787E+00
  0.00000000E+00  0.00000000E+00 -8.54352766E+00  1.13735939E-03  1.26798707E-03
  3.57041117E-02  0.00000000E+00  0.00000000E+00  0.00000000E+00 -2.08045769E-01
 -3.64595244E+00 -3.87863682E+00  0.00000000E+00  0.00000000E+00  0.00000000E+00
 -5.26847082E-02  8.27804950E+00 -2.13875816E+00  0.00000000E+00 -9.34764710E-03
 -1.09700284E-02  0.00000000E+00  9.24883467E-01  2.09824305E+00 -5.26847082E-02
  8.27804950E+00 -2.13875816E+00  0.00000000E+00  9.34764710E-03 -1.09700284E-02
  0.00000000E+00 -9.24883467E-01  2.09824305E+00  0.00000000E+00  0.00000000E+00
  0.00000000E+00  0.00000000E+00  0.00000000E+00 -8.89118673E-02  0.00000000E+00
  0.00000000E+00 -7.66604644E+00  0.00000000E+00  0.00000000E+00 -2.65042936E+00
  0.00000000E+00  0.00000000E+00  0.00000000E+00  0.00000000E+00  0.00000000E+00
  0.00000000E+00 -4.82024543E-03  0.00000000E+00  0.00000000E+00  0.00000000E+00
  0.00000000E+00  0.00000000E+00 -2.69247524E-01 -4.06554597E-03  1.14937816E+01
  2.01399799E+00  0.00000000E+00  3.53685775E-03 -6.72333930E-03  0.00000000E+00
 -3.77207781E+00 -2.70450275E+00  4.06554597E-03 -1.14937816E+01 -2.01399799E+00
  0.00000000E+00  3.53685775E-03  6.72333930E-03  0.00000000E+00 -3.77207781E+00
  2.70450275E+00  0.00000000E+00  0.00000000E+00  0.00000000E+00  0.00000000E+00
  0.00000000E+00  8.89118673E-02  0.00000000E+00  0.00000000E+00  7.66604644E+00
  0.00000000E+00  0.00000000E+00  2.65042936E+00  0.00000000E+00  0.00000000E+00
  0.00000000E+00  0.00000000E+00  0.00000000E+00  0.00000000E+00 -4.82024543E-03
  0.00000000E+00  0.00000000E+00  0.00000000E+00  0.00000000E+00  0.00000000E+00
 -2.69247524E-01 -4.06554597E-03  1.14937816E+01  2.01399799E+00  0.00000000E+00
 -3.53685775E-03  6.72333930E-03  0.00000000E+00  3.77207781E+00  2.70450275E+00
  4.06554597E-03 -1.14937816E+01 -2.01399799E+00  0.00000000E+00 -3.53685775E-03
 -6.72333930E-03  0.00000000E+00  3.77207781E+00 -2.70450275E+00  0.00000000E+00
  0.00000000E+00  0.00000000E+00  0.00000000E+00 -1.58889779E-01  0.00000000E+00
  0.00000000E+00 -1.73151839E+00  0.00000000E+00  0.00000000E+00 -1.87766243E-02
  0.00000000E+00  0.00000000E+00  0.00000000E+00  0.00000000E+00  0.00000000E+00
  0.00000000E+00 -3.13898207E-02  0.00000000E+00  0.00000000E+00  0.00000000E+00
  0.00000000E+00  0.00000000E+00  3.05135392E+00  0.00000000E+00  0.00000000E+00
  0.00000000E+00  0.00000000E+00 -9.46805203E-03  0.00000000E+00  0.00000000E+00
 -1.22972363E+00  0.00000000E+00  0.00000000E+00  0.00000000E+00  0.00000000E+00
  0.00000000E+00 -9.46805203E-03  0.00000000E+00  0.00000000E+00 -1.22972363E+00
  0.00000000E+00  0.00000000E+00  0.00000000E+00  0.00000000E+00  0.00000000E+00
  0.00000000E+00  1.58889779E-01  0.00000000E+00  0.00000000E+00  1.73151839E+00
  0.00000000E+00  0.00000000E+00  1.87766243E-02  0.00000000E+00  0.00000000E+00
  0.00000000E+00  0.00000000E+00  0.00000000E+00  0.00000000E+00 -3.13898207E-02
  0.00000000E+00  0.00000000E+00  0.00000000E+00  0.00000000E+00  0.00000000E+00
  3.05135392E+00  0.00000000E+00  0.00000000E+00  0.00000000E+00  0.00000000E+00
  9.46805203E-03  0.00000000E+00  0.00000000E+00  1.22972363E+00  0.00000000E+00
  0.00000000E+00  0.00000000E+00  0.00000000E+00  0.00000000E+00  9.46805203E-03
  0.00000000E+00  0.00000000E+00  1.22972363E+00  0.00000000E+00  0.00000000E+00
  0.00000000E+00  0.00000000E+00  0.00000000E+00  0.00000000E+00 -6.49673167E-01
  0.00000000E+00  0.00000000E+00  1.72468323E+00  0.00000000E+00  0.00000000E+00
 -1.13207776E-01  0.00000000E+00  0.00000000E+00  0.00000000E+00  0.00000000E+00
  0.00000000E+00  0.00000000E+00  6.67160358E-02  0.00000000E+00  0.00000000E+00
  0.00000000E+00  0.00000000E+00  0.00000000E+00  3.74051193E-01  0.00000000E+00
  0.00000000E+00  0.00000000E+00  0.00000000E+00 -3.86412562E-02  0.00000000E+00
  0.00000000E+00 -7.25574538E-01  0.00000000E+00  0.00000000E+00  0.00000000E+00
  0.00000000E+00  0.00000000E+00 -3.86412562E-02  0.00000000E+00  0.00000000E+00
 -7.25574538E-01  0.00000000E+00  0.00000000E+00  0.00000000E+00  0.00000000E+00
  0.00000000E+00  0.00000000E+00 -6.49673167E-01  0.00000000E+00  0.00000000E+00
  1.72468323E+00  0.00000000E+00  0.00000000E+00 -1.13207776E-01  0.00000000E+00
  0.00000000E+00  0.00000000E+00  0.00000000E+00  0.00000000E+00  0.00000000E+00
 -6.67160358E-02  0.00000000E+00  0.00000000E+00  0.00000000E+00  0.00000000E+00
  0.00000000E+00 -3.74051193E-01  0.00000000E+00  0.00000000E+00  0.00000000E+00
  0.00000000E+00 -3.86412562E-02  0.00000000E+00  0.00000000E+00 -7.25574538E-01
  0.00000000E+00  0.00000000E+00  0.00000000E+00  0.00000000E+00  0.00000000E+00
 -3.86412562E-02  0.00000000E+00  0.00000000E+00 -7.25574538E-01  0.00000000E+00
  0.00000000E+00  4.07000968E-02  4.40122950E-02 -2.57947848E+00  2.36794077E+00
  0.00000000E+00  0.00000000E+00  6.70309686E-02  0.00000000E+00  0.00000000E+00
  1.43640496E+01  0.00000000E+00  0.00000000E+00  2.41532652E-01  1.47142040E-02
 -5.00791244E-02 -3.43955299E-02  0.00000000E+00  0.00000000E+00  0.00000000E+00
  2.13685675E+00  3.81458915E+00 -4.05133379E+00  0.00000000E+00  0.00000000E+00
  0.00000000E+00  9.75632851E-04 -1.15913075E+01 -3.85425563E-01  0.00000000E+00
 -2.44191659E-02 -1.29459574E-02  0.00000000E+00  2.48697080E+00  3.73425239E+00
  9.75632851E-04 -1.15913075E+01 -3.85425563E-01  0.00000000E+00  2.44191659E-02
 -1.29459574E-02  0.00000000E+00 -2.48697080E+00  3.73425239E+00 -4.07000968E-02
 -4.40122950E-02  2.57947848E+00 -2.36794077E+00  0.00000000E+00  0.00000000E+00
  6.70309686E-02  0.00000000E+00  0.00000000E+00  1.43640496E+01  0.00000000E+00
  0.00000000E+00  2.41532652E-01 -1.47142040E-02  5.00791244E-02  3.43955299E-02
  0.00000000E+00  0.00000000E+00  0.00000000E+00 -2.13685675E+00 -3.81458915E+00
  4.05133379E+00  0.00000000E+00  0.00000000E+00  0.00000000E+00 -9.75632851E-04
  1.15913075E+01  3.85425563E-01  0.00000000E+00 -2.44191659E-02 -1.29459574E-02
  0.00000000E+00  2.48697080E+00  3.73425239E+00 -9.75632851E-04  1.15913075E+01
  3.85425563E-01  0.00000000E+00  2.44191659E-02 -1.29459574E-02  0.00000000E+00
 -2.48697080E+00  3.73425239E+00  0.00000000E+00  0.00000000E+00  0.00000000E+00
  0.00000000E+00  0.00000000E+00  0.00000000E+00  0.00000000E+00  0.00000000E+00
  0.00000000E+00  0.00000000E+00  0.00000000E+00  0.00000000E+00  0.00000000E+00
  0.00000000E+00  0.00000000E+00  0.00000000E+00  3.20977017E-02  0.00000000E+00
  0.00000000E+00  0.00000000E+00  0.00000000E+00  0.00000000E+00  3.32948407E+00
  0.00000000E+00  0.00000000E+00  0.00000000E+00  0.00000000E+00  0.00000000E+00
  4.14722240E-02  0.00000000E+00  0.00000000E+00 -2.05629072E+00  0.00000000E+00
  0.00000000E+00  0.00000000E+00  0.00000000E+00  0.00000000E+00 -4.14722240E-02
  0.00000000E+00  0.00000000E+00  2.05629072E+00  0.00000000E+00  0.00000000E+00
  0.00000000E+00  0.00000000E+00  0.00000000E+00  0.00000000E+00  0.00000000E+00
  0.00000000E+00  0.00000000E+00  0.00000000E+00  0.00000000E+00  0.00000000E+00
  0.00000000E+00  0.00000000E+00  0.00000000E+00  0.00000000E+00  0.00000000E+00
  0.00000000E+00 -3.20977017E-02  0.00000000E+00  0.00000000E+00  0.00000000E+00
  0.00000000E+00  0.00000000E+00 -3.32948407E+00  0.00000000E+00  0.00000000E+00
  0.00000000E+00  0.00000000E+00  0.00000000E+00  4.14722240E-02  0.00000000E+00
  0.00000000E+00 -2.05629072E+00  0.00000000E+00  0.00000000E+00  0.00000000E+00
  0.00000000E+00  0.00000000E+00 -4.14722240E-02  0.00000000E+00  0.00000000E+00
  2.05629072E+00  0.00000000E+00  0.00000000E+00  0.00000000E+00  0.00000000E+00
  0.00000000E+00  0.00000000E+00  0.00000000E+00  3.97263970E-01  0.00000000E+00
  0.00000000E+00  2.29469327E+00  0.00000000E+00  0.00000000E+00 -7.60388771E+00
  0.00000000E+00  0.00000000E+00  0.00000000E+00  0.00000000E+00  0.00000000E+00
  0.00000000E+00 -3.16984232E-02  0.00000000E+00  0.00000000E+00  0.00000000E+00
  0.00000000E+00  0.00000000E+00 -6.13729764E+00 -2.11995404E-01  8.07139101E+00
  4.61582469E+00  0.00000000E+00 -2.39937561E-02 -1.09637386E-02  0.00000000E+00
 -1.50171795E+00  6.85113394E-01  2.11995404E-01 -8.07139101E+00 -4.61582469E+00
  0.00000000E+00 -2.39937561E-02  1.09637386E-02  0.00000000E+00 -1.50171795E+00
 -6.85113394E-01  0.00000000E+00  0.00000000E+00  0.00000000E+00  0.00000000E+00
  0.00000000E+00 -3.97263970E-01  0.00000000E+00  0.00000000E+00 -2.29469327E+00
  0.00000000E+00  0.00000000E+00  7.60388771E+00  0.00000000E+00  0.00000000E+00
  0.00000000E+00  0.00000000E+00  0.00000000E+00  0.00000000E+00 -3.16984232E-02
  0.00000000E+00  0.00000000E+00  0.00000000E+00  0.00000000E+00  0.00000000E+00
 -6.13729764E+00 -2.11995404E-01  8.07139101E+00  4.61582469E+00  0.00000000E+00
  2.39937561E-02  1.09637386E-02  0.00000000E+00  1.50171795E+00 -6.85113394E-01
  2.11995404E-01 -8.07139101E+00 -4.61582469E+00  0.00000000E+00  2.39937561E-02
 -1.09637386E-02  0.00000000E+00  1.50171795E+00  6.85113394E-01  7.00696359E-02
  8.57637672E-02  1.47926954E+01  2.74047506E+00  0.00000000E+00  0.00000000E+00
 -1.54634304E-01  0.00000000E+00  0.00000000E+00  4.92163398E+00  0.00000000E+00
  0.00000000E+00  1.31698197E+00  1.15863805E-02 -3.95947698E-02  2.08256789E-02
  0.00000000E+00  0.00000000E+00  0.00000000E+00  1.61682808E+00  2.34608982E+00
  7.58622670E+00  0.00000000E+00  0.00000000E+00  0.00000000E+00  6.40691696E-02
 -1.34449963E+01 -3.88753960E-01  0.00000000E+00  4.13689186E-04  5.48865907E-03
  0.00000000E+00  4.53976957E+00  5.43069019E-01  6.40691696E-02 -1.34449963E+01
 -3.88753960E-01  0.00000000E+00 -4.13689186E-04  5.48865907E-03  0.00000000E+00
 -4.53976957E+00  5.43069019E-01  7.00696359E-02  8.57637672E-02  1.47926954E+01
  2.74047506E+00  0.00000000E+00  0.00000000E+00  1.54634304E-01  0.00000000E+00
  0.00000000E+00 -4.92163398E+00  0.00000000E+00  0.00000000E+00 -1.31698197E+00
  1.15863805E-02 -3.95947698E-02  2.08256789E-02  0.00000000E+00  0.00000000E+00
  0.00000000E+00  1.61682808E+00  2.34608982E+00  7.58622670E+00  0.00000000E+00
  0.00000000E+00  0.00000000E+00  6.40691696E-02 -1.34449963E+01 -3.88753960E-01
  0.00000000E+00 -4.13689186E-04 -5.48865907E-03  0.00000000E+00 -4.53976957E+00
 -5.43069019E-01  6.40691696E-02 -1.34449963E+01 -3.88753960E-01  0.00000000E+00
  4.13689186E-04 -5.48865907E-03  0.00000000E+00  4.53976957E+00 -5.43069019E-01
 -1.86602482E-02  6.60803427E-03  4.47317484E+00  5.36128289E-01  0.00000000E+00
  0.00000000E+00  5.16924851E-01  0.00000000E+00  0.00000000E+00 -7.66119962E-01
  0.00000000E+00  0.00000000E+00 -6.58651934E-01  1.16004039E-01 -1.19140731E-01
 -9.03289403E-02  0.00000000E+00  0.00000000E+00  0.00000000E+00  1.59856261E-01
  1.80233294E+00  2.36549959E+00  0.00000000E+00  0.00000000E+00  0.00000000E+00
 -2.29071309E-01 -4.35690404E+00 -2.81085914E-02  0.00000000E+00 -1.03560877E-01
 -6.96886214E-02  0.00000000E+00  1.00623081E+00  1.39748629E+00 -2.29071309E-01
 -4.35690404E+00 -2.81085914E-02  0.00000000E+00  1.03560877E-01 -6.96886214E-02
  0.00000000E+00 -1.00623081E+00  1.39748629E+00 -1.86602482E-02  6.60803427E-03
  4.47317484E+00  5.36128289E-01  0.00000000E+00  0.00000000E+00 -5.16924851E-01
  0.00000000E+00  0.00000000E+00  7.66119962E-01  0.00000000E+00  0.00000000E+00
  6.58651934E-01  1.16004039E-01 -1.19140731E-01 -9.03289403E-02  0.00000000E+00
  0.00000000E+00  0.00000000E+00  1.59856261E-01  1.80233294E+00  2.36549959E+00
  0.00000000E+00  0.00000000E+00  0.00000000E+00 -2.29071309E-01 -4.35690404E+00
 -2.81085914E-02  0.00000000E+00  1.03560877E-01  6.96886214E-02  0.00000000E+00
 -1.00623081E+00 -1.39748629E+00 -2.29071309E-01 -4.35690404E+00 -2.81085914E-02
  0.00000000E+00 -1.03560877E-01  6.96886214E-02  0.00000000E+00  1.00623081E+00
 -1.39748629E+00  2.43361320E-02  9.90961156E-02  1.06207848E+02  6.96540502E+00
  0.00000000E+00  0.00000000E+00 -2.54376695E-01  0.00000000E+00  0.00000000E+00
 -3.07142443E+01  0.00000000E+00  0.00000000E+00  8.85033299E-01  3.02893469E-02
 -3.22784109E-02 -6.99019039E-03  0.00000000E+00  0.00000000E+00  0.00000000E+00
  6.34003264E+00  7.84735015E+00  2.37184096E+01  0.00000000E+00  0.00000000E+00
  0.00000000E+00 -1.38702650E-02 -2.58691865E+01 -1.10157756E+00  0.00000000E+00
 -1.15498347E-02  7.60644987E-03  0.00000000E+00  7.88156065E+00  2.53825558E+00
 -1.38702650E-02 -2.58691865E+01 -1.10157756E+00  0.00000000E+00  1.15498347E-02
  7.60644987E-03  0.00000000E+00 -7.88156065E+00  2.53825558E+00 -2.43361320E-02
 -9.90961156E-02 -1.06207848E+02 -6.96540502E+00  0.00000000E+00  0.00000000E+00
 -2.54376695E-01  0.00000000E+00  0.00000000E+00 -3.07142443E+01  0.00000000E+00
  0.00000000E+00  8.85033299E-01 -3.02893469E-02  3.22784109E-02  6.99019039E-03
  0.00000000E+00  0.00000000E+00  0.00000000E+00 -6.34003264E+00 -7.84735015E+00
 -2.37184096E+01  0.00000000E+00  0.00000000E+00  0.00000000E+00  1.38702650E-02
  2.58691865E+01  1.10157756E+00  0.00000000E+00 -1.15498347E-02  7.60644987E-03
  0.00000000E+00  7.88156065E+00  2.53825558E+00  1.38702650E-02  2.58691865E+01
  1.10157756E+00  0.00000000E+00  1.15498347E-02  7.60644987E-03  0.00000000E+00
 -7.88156065E+00  2.53825558E+00  0.00000000E+00  0.00000000E+00  0.00000000E+00
  0.00000000E+00 -6.67193888E-01  0.00000000E+00  0.00000000E+00  4.60011306E+00
  0.00000000E+00  0.00000000E+00  2.65248840E-01  0.00000000E+00  0.00000000E+00
  0.00000000E+00  0.00000000E+00  0.00000000E+00  0.00000000E+00 -5.57867709E-02
  0.00000000E+00  0.00000000E+00  0.00000000E+00  0.00000000E+00  0.00000000E+00
 -1.62258860E+00  0.00000000E+00  0.00000000E+00  0.00000000E+00  0.00000000E+00
 -3.37388052E-02  0.00000000E+00  0.00000000E+00 -5.56587053E-01  0.00000000E+00
  0.00000000E+00  0.00000000E+00  0.00000000E+00  0.00000000E+00 -3.37388052E-02
  0.00000000E+00  0.00000000E+00 -5.56587053E-01  0.00000000E+00  0.00000000E+00
  0.00000000E+00  0.00000000E+00  0.00000000E+00  0.00000000E+00  6.67193888E-01
  0.00000000E+00  0.00000000E+00 -4.60011306E+00  0.00000000E+00  0.00000000E+00
 -2.65248840E-01  0.00000000E+00  0.00000000E+00  0.00000000E+00  0.00000000E+00
  0.00000000E+00  0.00000000E+00 -5.57867709E-02  0.00000000E+00  0.00000000E+00
  0.00000000E+00  0.00000000E+00  0.00000000E+00 -1.62258860E+00  0.00000000E+00
  0.00000000E+00  0.00000000E+00  0.00000000E+00  3.37388052E-02  0.00000000E+00
  0.00000000E+00  5.56587053E-01  0.00000000E+00  0.00000000E+00  0.00000000E+00
  0.00000000E+00  0.00000000E+00  3.37388052E-02  0.00000000E+00  0.00000000E+00
  5.56587053E-01  0.00000000E+00  0.00000000E+00  0.00000000E+00  0.00000000E+00
  0.00000000E+00  0.00000000E+00  0.00000000E+00  6.58048570E-01  0.00000000E+00
  0.00000000E+00 -5.78999440E+00  0.00000000E+00  0.00000000E+00 -1.91014288E+00
  0.00000000E+00  0.00000000E+00  0.00000000E+00  0.00000000E+00  0.00000000E+00
  0.00000000E+00 -1.53033814E-01  0.00000000E+00  0.00000000E+00  0.00000000E+00
  0.00000000E+00  0.00000000E+00  2.22925378E-01 -3.66666471E-02  7.78617662E+00
  1.76827337E+00  0.00000000E+00 -1.63142885E-01 -4.39255772E-02  0.00000000E+00
 -1.75646852E+00 -1.91462671E+00  3.66666471E-02 -7.78617662E+00 -1.76827337E+00
  0.00000000E+00 -1.63142885E-01  4.39255772E-02  0.00000000E+00 -1.75646852E+00
  1.91462671E+00  0.00000000E+00  0.00000000E+00  0.00000000E+00  0.00000000E+00
  0.00000000E+00  6.58048570E-01  0.00000000E+00  0.00000000E+00 -5.78999440E+00
  0.00000000E+00  0.00000000E+00 -1.91014288E+00  0.00000000E+00  0.00000000E+00
  0.00000000E+00  0.00000000E+00  0.00000000E+00  0.00000000E+00  1.53033814E-01
  0.00000000E+00  0.00000000E+00  0.00000000E+00  0.00000000E+00  0.00000000E+00
 -2.22925378E-01  3.66666471E-02 -7.78617662E+00 -1.76827337E+00  0.00000000E+00
 -1.63142885E-01 -4.39255772E-02  0.00000000E+00 -1.75646852E+00 -1.91462671E+00
 -3.66666471E-02  7.78617662E+00  1.76827337E+00  0.00000000E+00 -1.63142885E-01
  4.39255772E-02  0.00000000E+00 -1.75646852E+00  1.91462671E+00  0.00000000E+00
  0.00000000E+00  0.00000000E+00  0.00000000E+00  0.00000000E+00 -5.70070390E-01
  0.00000000E+00  0.00000000E+00  1.26750268E+01  0.00000000E+00  0.00000000E+00
  1.52692051E+00  0.00000000E+00  0.00000000E+00  0.00000000E+00  0.00000000E+00
  0.00000000E+00  0.00000000E+00  1.49072704E-01  0.00000000E+00  0.00000000E+00
  0.00000000E+00  0.00000000E+00  0.00000000E+00 -7.50910280E+00  1.37711656E-01
 -1.57422236E+00 -1.30658990E+00  0.00000000E+00  1.86787061E-01  4.67670176E-02
  0.00000000E+00 -2.67044868E-01  2.54371645E+00 -1.37711656E-01  1.57422236E+00
  1.30658990E+00  0.00000000E+00  1.86787061E-01 -4.67670176E-02  0.00000000E+00
 -2.67044868E-01 -2.54371645E+00  0.00000000E+00  0.00000000E+00  0.00000000E+00
  0.00000000E+00  0.00000000E+00  5.70070390E-01  0.00000000E+00  0.00000000E+00
 -1.26750268E+01  0.00000000E+00  0.00000000E+00 -1.52692051E+00  0.00000000E+00
  0.00000000E+00  0.00000000E+00  0.00000000E+00  0.00000000E+00  0.00000000E+00
  1.49072704E-01  0.00000000E+00  0.00000000E+00  0.00000000E+00  0.00000000E+00
  0.00000000E+00 -7.50910280E+00  1.37711656E-01 -1.57422236E+00 -1.30658990E+00
  0.00000000E+00 -1.86787061E-01 -4.67670176E-02  0.00000000E+00  2.67044868E-01
 -2.54371645E+00 -1.37711656E-01  1.57422236E+00  1.30658990E+00  0.00000000E+00
 -1.86787061E-01  4.67670176E-02  0.00000000E+00  2.67044868E-01  2.54371645E+00
  2.30640767E-02 -1.35065961E-01  8.80834486E+01  9.75334795E+00  0.00000000E+00
  0.00000000E+00  6.97283911E-01  0.00000000E+00  0.00000000E+00 -4.22982517E+01
  0.00000000E+00  0.00000000E+00 -3.13625142E+00 -6.35644659E-02 -1.61916643E-01
  3.87833162E-01  0.00000000E+00  0.00000000E+00  0.00000000E+00  4.22624343E+00
  6.25119062E+00  1.93644760E+01  0.00000000E+00  0.00000000E+00  0.00000000E+00
 -1.20906239E-03 -1.10023773E+01  1.10660137E+00  0.00000000E+00 -3.79888951E-02
 -4.33233918E-02  0.00000000E+00  2.58162784E+00  1.95802675E+00 -1.20906239E-03
 -1.10023773E+01  1.10660137E+00  0.00000000E+00  3.79888951E-02 -4.33233918E-02
  0.00000000E+00 -2.58162784E+00  1.95802675E+00 -2.30640767E-02  1.35065961E-01
 -8.80834486E+01 -9.75334795E+00  0.00000000E+00  0.00000000E+00  6.97283911E-01
  0.00000000E+00  0.00000000E+00 -4.22982517E+01  0.00000000E+00  0.00000000E+00
 -3.13625142E+00  6.35644659E-02  1.61916643E-01 -3.87833162E-01  0.00000000E+00
  0.00000000E+00  0.00000000E+00 -4.22624343E+00 -6.25119062E+00 -1.93644760E+01
  0.00000000E+00  0.00000000E+00  0.00000000E+00  1.20906239E-03  1.10023773E+01
 -1.10660137E+00  0.00000000E+00 -3.79888951E-02 -4.33233918E-02  0.00000000E+00
  2.58162784E+00  1.95802675E+00  1.20906239E-03  1.10023773E+01 -1.10660137E+00
  0.00000000E+00  3.79888951E-02 -4.33233918E-02  0.00000000E+00 -2.58162784E+00
  1.95802675E+00  0.00000000E+00  0.00000000E+00  0.00000000E+00  0.00000000E+00
  1.38562346E-01  0.00000000E+00  0.00000000E+00 -3.93938127E-01  0.00000000E+00
  0.00000000E+00  7.28480022E-02  0.00000000E+00  0.00000000E+00  0.00000000E+00
  0.00000000E+00  0.00000000E+00  0.00000000E+00  6.29774643E-01  0.00000000E+00
  0.00000000E+00  0.00000000E+00  0.00000000E+00  0.00000000E+00 -6.10367683E-01
  0.00000000E+00  0.00000000E+00  0.00000000E+00  0.00000000E+00  1.65764068E-01
  0.00000000E+00  0.00000000E+00  4.09395465E-02  0.00000000E+00  0.00000000E+00
  0.00000000E+00  0.00000000E+00  0.00000000E+00  1.65764068E-01  0.00000000E+00
  0.00000000E+00  4.09395465E-02  0.00000000E+00  0.00000000E+00  0.00000000E+00
  0.00000000E+00  0.00000000E+00  0.00000000E+00  1.38562346E-01  0.00000000E+00
  0.00000000E+00 -3.93938127E-01  0.00000000E+00  0.00000000E+00  7.28480022E-02
  0.00000000E+00  0.00000000E+00  0.00000000E+00  0.00000000E+00  0.00000000E+00
  0.00000000E+00 -6.29774643E-01  0.00000000E+00  0.00000000E+00  0.00000000E+00
  0.00000000E+00  0.00000000E+00  6.10367683E-01  0.00000000E+00  0.00000000E+00
  0.00000000E+00  0.00000000E+00  1.65764068E-01  0.00000000E+00  0.00000000E+00
  4.09395465E-02  0.00000000E+00  0.00000000E+00  0.00000000E+00  0.00000000E+00
  0.00000000E+00  1.65764068E-01  0.00000000E+00  0.00000000E+00  4.09395465E-02
  0.00000000E+00  0.00000000E+00 -5.62762307E-03  1.51778229E-01  1.06752467E+01
  1.14353045E+00  0.00000000E+00  0.00000000E+00 -2.51118063E-01  0.00000000E+00
  0.00000000E+00  3.19741382E+00  0.00000000E+00  0.00000000E+00  1.32123555E-01
  5.20316413E-02 -3.82615001E-01  2.43051319E-01  0.00000000E+00  0.00000000E+00
  0.00000000E+00  4.72556526E-01  3.80055350E+00 -1.62688803E+00  0.00000000E+00
  0.00000000E+00  0.00000000E+00 -7.51097998E-01 -6.34537381E+00 -7.02147100E-02
  0.00000000E+00 -8.32352906E-02  4.82218064E-03  0.00000000E+00  8.28351551E-01
  1.83174986E+00 -7.51097998E-01 -6.34537381E+00 -7.02147100E-02  0.00000000E+00
  8.32352906E-02  4.82218064E-03  0.00000000E+00 -8.28351551E-01  1.83174986E+00
 -5.62762307E-03  1.51778229E-01  1.06752467E+01  1.14353045E+00  0.00000000E+00
  0.00000000E+00  2.51118063E-01  0.00000000E+00  0.00000000E+00 -3.19741382E+00
  0.00000000E+00  0.00000000E+00 -1.32123555E-01  5.20316413E-02 -3.82615001E-01
  2.43051319E-01  0.00000000E+00  0.00000000E+00  0.00000000E+00  4.72556526E-01
  3.80055350E+00 -1.62688803E+00  0.00000000E+00  0.00000000E+00  0.00000000E+00
 -7.51097998E-01 -6.34537381E+00 -7.02147100E-02  0.00000000E+00  8.32352906E-02
 -4.82218064E-03  0.00000000E+00 -8.28351551E-01 -1.83174986E+00 -7.51097998E-01
 -6.34537381E+00 -7.02147100E-02  0.00000000E+00 -8.32352906E-02 -4.82218064E-03
  0.00000000E+00  8.28351551E-01 -1.83174986E+00  0.00000000E+00  0.00000000E+00
  0.00000000E+00  0.00000000E+00  0.00000000E+00  1.69067593E-01  0.00000000E+00
  0.00000000E+00 -4.24764839E+00  0.00000000E+00  0.00000000E+00 -4.29685797E-01
  0.00000000E+00  0.00000000E+00  0.00000000E+00  0.00000000E+00  0.00000000E+00
  0.00000000E+00  5.18230580E-01  0.00000000E+00  0.00000000E+00  0.00000000E+00
  0.00000000E+00  0.00000000E+00 -2.82908724E+00  6.19960253E-01  4.86694289E+00
  1.68986829E-01  0.00000000E+00  4.10336578E-02 -2.48976025E-02  0.00000000E+00
 -1.20018382E+00  4.29049244E-01 -6.19960253E-01 -4.86694289E+00 -1.68986829E-01
  0.00000000E+00  4.10336578E-02  2.48976025E-02  0.00000000E+00 -1.20018382E+00
 -4.29049244E-01  0.00000000E+00  0.00000000E+00  0.00000000E+00  0.00000000E+00
  0.00000000E+00  1.69067593E-01  0.00000000E+00  0.00000000E+00 -4.24764839E+00
  0.00000000E+00  0.00000000E+00 -4.29685797E-01  0.00000000E+00  0.00000000E+00
  0.00000000E+00  0.00000000E+00  0.00000000E+00  0.00000000E+00 -5.18230580E-01
  0.00000000E+00  0.00000000E+00  0.00000000E+00  0.00000000E+00  0.00000000E+00
  2.82908724E+00 -6.19960253E-01 -4.86694289E+00 -1.68986829E-01  0.00000000E+00
  4.10336578E-02 -2.48976025E-02  0.00000000E+00 -1.20018382E+00  4.29049244E-01
  6.19960253E-01  4.86694289E+00  1.68986829E-01  0.00000000E+00  4.10336578E-02
  2.48976025E-02  0.00000000E+00 -1.20018382E+00 -4.29049244E-01  0.00000000E+00
  0.00000000E+00  0.00000000E+00  0.00000000E+00  0.00000000E+00  0.00000000E+00
  0.00000000E+00  0.00000000E+00  0.00000000E+00  0.00000000E+00  0.00000000E+00
  0.00000000E+00  0.00000000E+00  0.00000000E+00  0.00000000E+00  0.00000000E+00
 -5.85915093E-01  0.00000000E+00  0.00000000E+00  0.00000000E+00  0.00000000E+00
  0.00000000E+00  7.38797304E-01  0.00000000E+00  0.00000000E+00  0.00000000E+00
  0.00000000E+00  0.00000000E+00 -2.51210934E-01  0.00000000E+00  0.00000000E+00
 -3.43079998E-01  0.00000000E+00  0.00000000E+00  0.00000000E+00  0.00000000E+00
  0.00000000E+00  2.51210934E-01  0.00000000E+00  0.00000000E+00  3.43079998E-01
  0.00000000E+00  0.00000000E+00  0.00000000E+00  0.00000000E+00  0.00000000E+00
  0.00000000E+00  0.00000000E+00  0.00000000E+00  0.00000000E+00  0.00000000E+00
  0.00000000E+00  0.00000000E+00  0.00000000E+00  0.00000000E+00  0.00000000E+00
  0.00000000E+00  0.00000000E+00  0.00000000E+00 -5.85915093E-01  0.00000000E+00
  0.00000000E+00  0.00000000E+00  0.00000000E+00  0.00000000E+00  7.38797304E-01
  0.00000000E+00  0.00000000E+00  0.00000000E+00  0.00000000E+00  0.00000000E+00
  2.51210934E-01  0.00000000E+00  0.00000000E+00  3.43079998E-01  0.00000000E+00
  0.00000000E+00  0.00000000E+00  0.00000000E+00  0.00000000E+00 -2.51210934E-01
  0.00000000E+00  0.00000000E+00 -3.43079998E-01  0.00000000E+00  0.00000000E+00
 -9.13403861E-03  2.30341426E-01 -1.20587198E+01  1.47356706E+01  0.00000000E+00
  0.00000000E+00 -3.91302460E-02  0.00000000E+00  0.00000000E+00  1.55141014E+01
  0.00000000E+00  0.00000000E+00 -2.85162053E+00  4.07339099E-01 -5.88256303E-01
 -1.16701586E-01  0.00000000E+00  0.00000000E+00  0.00000000E+00 -8.33388545E-01
  6.48037039E+00 -4.48737317E+00  0.00000000E+00  0.00000000E+00  0.00000000E+00
 -7.73880798E-01 -8.83636732E+00  3.36316028E-01  0.00000000E+00 -1.29147831E-01
 -2.69371013E-02  0.00000000E+00  3.90507707E-01  1.78926513E+00 -7.73880798E-01
 -8.83636732E+00  3.36316028E-01  0.00000000E+00  1.29147831E-01 -2.69371013E-02
  0.00000000E+00 -3.90507707E-01  1.78926513E+00  9.13403861E-03 -2.30341426E-01
  1.20587198E+01 -1.47356706E+01  0.00000000E+00  0.00000000E+00 -3.91302460E-02
  0.00000000E+00  0.00000000E+00  1.55141014E+01  0.00000000E+00  0.00000000E+00
 -2.85162053E+00 -4.07339099E-01  5.88256303E-01  1.16701586E-01  0.00000000E+00
  0.00000000E+00  0.00000000E+00  8.33388545E-01 -6.48037039E+00  4.48737317E+00
  0.00000000E+00  0.00000000E+00  0.00000000E+00  7.73880798E-01  8.83636732E+00
 -3.36316028E-01  0.00000000E+00 -1.29147831E-01 -2.69371013E-02  0.00000000E+00
  3.90507707E-01  1.78926513E+00  7.73880798E-01  8.83636732E+00 -3.36316028E-01
  0.00000000E+00  1.29147831E-01 -2.69371013E-02  0.00000000E+00 -3.90507707E-01
  1.78926513E+00 -4.29543551E-02 -7.96591212E-01  2.96547705E+00  2.45488952E+00
  0.00000000E+00  0.00000000E+00 -1.81190287E-01  0.00000000E+00  0.00000000E+00
  1.09949951E+00  0.00000000E+00  0.00000000E+00  1.18291717E-01  7.12340555E-01
 -1.56757810E-01 -3.57249160E-01  0.00000000E+00  0.00000000E+00  0.00000000E+00
 -9.69988062E-01 -5.77126544E-03 -3.93718579E-01  0.00000000E+00  0.00000000E+00
  0.00000000E+00 -2.65039114E-02 -1.76603096E+00 -4.41256486E-01  0.00000000E+00
  1.35656322E-01 -6.06482067E-03  0.00000000E+00  2.04271397E-01  9.63928772E-02
 -2.65039114E-02 -1.76603096E+00 -4.41256486E-01  0.00000000E+00 -1.35656322E-01
 -6.06482067E-03  0.00000000E+00 -2.04271397E-01  9.63928772E-02 -4.29543551E-02
 -7.96591212E-01  2.96547705E+00  2.45488952E+00  0.00000000E+00  0.00000000E+00
  1.81190287E-01  0.00000000E+00  0.00000000E+00 -1.09949951E+00  0.00000000E+00
  0.00000000E+00 -1.18291717E-01  7.12340555E-01 -1.56757810E-01 -3.57249160E-01
  0.00000000E+00  0.00000000E+00  0.00000000E+00 -9.69988062E-01 -5.77126544E-03
 -3.93718579E-01  0.00000000E+00  0.00000000E+00  0.00000000E+00 -2.65039114E-02
 -1.76603096E+00 -4.41256486E-01  0.00000000E+00 -1.35656322E-01  6.06482067E-03
  0.00000000E+00 -2.04271397E-01 -9.63928772E-02 -2.65039114E-02 -1.76603096E+00
 -4.41256486E-01  0.00000000E+00  1.35656322E-01  6.06482067E-03  0.00000000E+00
  2.04271397E-01 -9.63928772E-02  0.00000000E+00  0.00000000E+00  0.00000000E+00
  0.00000000E+00  0.00000000E+00  0.00000000E+00  0.00000000E+00  0.00000000E+00
  0.00000000E+00  0.00000000E+00  0.00000000E+00  0.00000000E+00  0.00000000E+00
  0.00000000E+00  0.00000000E+00  0.00000000E+00 -6.46878111E-01  0.00000000E+00
  0.00000000E+00  0.00000000E+00  0.00000000E+00  0.00000000E+00  2.63218212E+00
  0.00000000E+00  0.00000000E+00  0.00000000E+00  0.00000000E+00  0.00000000E+00
 -3.30420162E-01  0.00000000E+00  0.00000000E+00 -1.13660477E+00  0.00000000E+00
  0.00000000E+00  0.00000000E+00  0.00000000E+00  0.00000000E+00  3.30420162E-01
  0.00000000E+00  0.00000000E+00  1.13660477E+00  0.00000000E+00  0.00000000E+00
  0.00000000E+00  0.00000000E+00  0.00000000E+00  0.00000000E+00  0.00000000E+00
  0.00000000E+00  0.00000000E+00  0.00000000E+00  0.00000000E+00  0.00000000E+00
  0.00000000E+00  0.00000000E+00  0.00000000E+00  0.00000000E+00  0.00000000E+00
  0.00000000E+00  6.46878111E-01  0.00000000E+00  0.00000000E+00  0.00000000E+00
  0.00000000E+00  0.00000000E+00 -2.63218212E+00  0.00000000E+00  0.00000000E+00
  0.00000000E+00  0.00000000E+00  0.00000000E+00 -3.30420162E-01  0.00000000E+00
  0.00000000E+00 -1.13660477E+00  0.00000000E+00  0.00000000E+00  0.00000000E+00
  0.00000000E+00  0.00000000E+00  3.30420162E-01  0.00000000E+00  0.00000000E+00
  1.13660477E+00  0.00000000E+00  0.00000000E+00  0.00000000E+00  0.00000000E+00
  0.00000000E+00  0.00000000E+00  0.00000000E+00  1.51119192E-01  0.00000000E+00
  0.00000000E+00 -4.51985571E+00  0.00000000E+00  0.00000000E+00 -5.82746989E+00
  0.00000000E+00  0.00000000E+00  0.00000000E+00  0.00000000E+00  0.00000000E+00
  0.00000000E+00  5.78434731E-01  0.00000000E+00  0.00000000E+00  0.00000000E+00
  0.00000000E+00  0.00000000E+00 -6.70297250E+00  9.04750055E-01  1.42795069E+01
  3.38986854E+00  0.00000000E+00  1.84228468E-02  1.01380604E-01  0.00000000E+00
 -3.39058193E+00 -9.69130878E-01 -9.04750055E-01 -1.42795069E+01 -3.38986854E+00
  0.00000000E+00  1.84228468E-02 -1.01380604E-01  0.00000000E+00 -3.39058193E+00
  9.69130878E-01  0.00000000E+00  0.00000000E+00  0.00000000E+00  0.00000000E+00
  0.00000000E+00 -1.51119192E-01  0.00000000E+00  0.00000000E+00  4.51985571E+00
  0.00000000E+00  0.00000000E+00  5.82746989E+00  0.00000000E+00  0.00000000E+00
  0.00000000E+00  0.00000000E+00  0.00000000E+00  0.00000000E+00  5.78434731E-01
  0.00000000E+00  0.00000000E+00  0.00000000E+00  0.00000000E+00  0.00000000E+00
 -6.70297250E+00  9.04750055E-01  1.42795069E+01  3.38986854E+00  0.00000000E+00
 -1.84228468E-02 -1.01380604E-01  0.00000000E+00  3.39058193E+00  9.69130878E-01
 -9.04750055E-01 -1.42795069E+01 -3.38986854E+00  0.00000000E+00 -1.84228468E-02
  1.01380604E-01  0.00000000E+00  3.39058193E+00 -9.69130878E-01  0.00000000E+00
  0.00000000E+00  0.00000000E+00  0.00000000E+00 -2.79169712E-01  0.00000000E+00
  0.00000000E+00  2.97699693E-01  0.00000000E+00  0.00000000E+00  6.01702429E-01
  0.00000000E+00  0.00000000E+00  0.00000000E+00  0.00000000E+00  0.00000000E+00
  0.00000000E+00  5.23228725E-01  0.00000000E+00  0.00000000E+00  0.00000000E+00
  0.00000000E+00  0.00000000E+00 -3.83261944E-01  0.00000000E+00  0.00000000E+00
  0.00000000E+00  0.00000000E+00  4.54458161E-01  0.00000000E+00  0.00000000E+00
 -2.38788169E-01  0.00000000E+00  0.00000000E+00  0.00000000E+00  0.00000000E+00
  0.00000000E+00  4.54458161E-01  0.00000000E+00  0.00000000E+00 -2.38788169E-01
  0.00000000E+00  0.00000000E+00  0.00000000E+00  0.00000000E+00  0.00000000E+00
  0.00000000E+00  2.79169712E-01  0.00000000E+00  0.00000000E+00 -2.97699693E-01
  0.00000000E+00  0.00000000E+00 -6.01702429E-01  0.00000000E+00  0.00000000E+00
  0.00000000E+00  0.00000000E+00  0.00000000E+00  0.00000000E+00  5.23228725E-01
  0.00000000E+00  0.00000000E+00  0.00000000E+00  0.00000000E+00  0.00000000E+00
 -3.83261944E-01  0.00000000E+00  0.00000000E+00  0.00000000E+00  0.00000000E+00
 -4.54458161E-01  0.00000000E+00  0.00000000E+00  2.38788169E-01  0.00000000E+00
  0.00000000E+00  0.00000000E+00  0.00000000E+00  0.00000000E+00 -4.54458161E-01
  0.00000000E+00  0.00000000E+00  2.38788169E-01  0.00000000E+00  0.00000000E+00
 -3.32320675E-02 -3.33297429E-01  8.01184457E+00  1.02992855E+00  0.00000000E+00
  0.00000000E+00 -2.21286502E-01  0.00000000E+00  0.00000000E+00  3.22986159E+00
  0.00000000E+00  0.00000000E+00  2.71837127E-01 -2.86297992E-01  6.58647527E-01
 -2.43434131E-01  0.00000000E+00  0.00000000E+00  0.00000000E+00  4.17050428E-01
  3.30283008E-01  1.11224175E+00  0.00000000E+00  0.00000000E+00  0.00000000E+00
 -6.67687950E-01 -4.48727807E+00 -1.81099306E-01  0.00000000E+00  1.13985274E-01
 -2.48975537E-01  0.00000000E+00  1.77130596E+00  3.91402893E-01 -6.67687950E-01
 -4.48727807E+00 -1.81099306E-01  0.00000000E+00 -1.13985274E-01 -2.48975537E-01
  0.00000000E+00 -1.77130596E+00  3.91402893E-01 -3.32320675E-02 -3.33297429E-01
  8.01184457E+00  1.02992855E+00  0.00000000E+00  0.00000000E+00  2.21286502E-01
  0.00000000E+00  0.00000000E+00 -3.22986159E+00  0.00000000E+00  0.00000000E+00
 -2.71837127E-01 -2.86297992E-01  6.58647527E-01 -2.43434131E-01  0.00000000E+00
  0.00000000E+00  0.00000000E+00  4.17050428E-01  3.30283008E-01  1.11224175E+00
  0.00000000E+00  0.00000000E+00  0.00000000E+00 -6.67687950E-01 -4.48727807E+00
 -1.81099306E-01  0.00000000E+00 -1.13985274E-01  2.48975537E-01  0.00000000E+00
 -1.77130596E+00 -3.91402893E-01 -6.67687950E-01 -4.48727807E+00 -1.81099306E-01
  0.00000000E+00  1.13985274E-01  2.48975537E-01  0.00000000E+00  1.77130596E+00
 -3.91402893E-01  0.00000000E+00  0.00000000E+00  0.00000000E+00  0.00000000E+00
  0.00000000E+00  1.80934942E-01  0.00000000E+00  0.00000000E+00 -3.53413775E+00
  0.00000000E+00  0.00000000E+00 -1.90902493E-01  0.00000000E+00  0.00000000E+00
  0.00000000E+00  0.00000000E+00  0.00000000E+00  0.00000000E+00 -2.79619773E-01
  0.00000000E+00  0.00000000E+00  0.00000000E+00  0.00000000E+00  0.00000000E+00
 -1.88230922E-01  4.52978652E-01  4.39763625E+00  1.36695395E-01  0.00000000E+00
  3.56754497E-01 -3.48779016E-01  0.00000000E+00 -1.58960223E+00 -7.31330671E-01
 -4.52978652E-01 -4.39763625E+00 -1.36695395E-01  0.00000000E+00  3.56754497E-01
  3.48779016E-01  0.00000000E+00 -1.58960223E+00  7.31330671E-01  0.00000000E+00
  0.00000000E+00  0.00000000E+00  0.00000000E+00  0.00000000E+00  1.80934942E-01
  0.00000000E+00  0.00000000E+00 -3.53413775E+00  0.00000000E+00  0.00000000E+00
 -1.90902493E-01  0.00000000E+00  0.00000000E+00  0.00000000E+00  0.00000000E+00
  0.00000000E+00  0.00000000E+00  2.79619773E-01  0.00000000E+00  0.00000000E+00
  0.00000000E+00  0.00000000E+00  0.00000000E+00  1.88230922E-01 -4.52978652E-01
 -4.39763625E+00 -1.36695395E-01  0.00000000E+00  3.56754497E-01 -3.48779016E-01
  0.00000000E+00 -1.58960223E+00 -7.31330671E-01  4.52978652E-01  4.39763625E+00
  1.36695395E-01  0.00000000E+00  3.56754497E-01  3.48779016E-01  0.00000000E+00
 -1.58960223E+00  7.31330671E-01  3.93738582E-02  1.04185621E+00 -6.29015734E-01
 -2.31557762E+00  0.00000000E+00  0.00000000E+00  1.43156177E-03  0.00000000E+00
  0.00000000E+00  1.27565625E+01  0.00000000E+00  0.00000000E+00  1.38630294E+00
 -5.89799404E-01  1.85587977E-01 -2.31841478E-01  0.00000000E+00  0.00000000E+00
  0.00000000E+00  2.13937627E+00  4.50036526E+00 -6.36219086E-01  0.00000000E+00
  0.00000000E+00  0.00000000E+00 -5.26540174E-01 -1.00930446E+01 -4.63238090E-01
  0.00000000E+00 -1.27283674E-01 -3.16327803E-01  0.00000000E+00  2.33800036E+00
  1.90467523E+00 -5.26540174E-01 -1.00930446E+01 -4.63238090E-01  0.00000000E+00
  1.27283674E-01 -3.16327803E-01  0.00000000E+00 -2.33800036E+00  1.90467523E+00
 -3.93738582E-02 -1.04185621E+00  6.29015734E-01  2.31557762E+00  0.00000000E+00
  0.00000000E+00  1.43156177E-03  0.00000000E+00  0.00000000E+00  1.27565625E+01
  0.00000000E+00  0.00000000E+00  1.38630294E+00  5.89799404E-01 -1.85587977E-01
  2.31841478E-01  0.00000000E+00  0.00000000E+00  0.00000000E+00 -2.13937627E+00
 -4.50036526E+00  6.36219086E-01  0.00000000E+00  0.00000000E+00  0.00000000E+00
  5.26540174E-01  1.00930446E+01  4.63238090E-01  0.00000000E+00 -1.27283674E-01
 -3.16327803E-01  0.00000000E+00  2.33800036E+00  1.90467523E+00  5.26540174E-01
  1.00930446E+01  4.63238090E-01  0.00000000E+00  1.27283674E-01 -3.16327803E-01
  0.00000000E+00 -2.33800036E+00  1.90467523E+00  0.00000000E+00  0.00000000E+00
  0.00000000E+00  0.00000000E+00 -2.90341754E-01  0.00000000E+00  0.00000000E+00
  3.38511454E-01  0.00000000E+00  0.00000000E+00  1.58237367E-01  0.00000000E+00
  0.00000000E+00  0.00000000E+00  0.00000000E+00  0.00000000E+00  0.00000000E+00
 -3.83604147E-01  0.00000000E+00  0.00000000E+00  0.00000000E+00  0.00000000E+00
  0.00000000E+00  2.05617150E-01  0.00000000E+00  0.00000000E+00  0.00000000E+00
  0.00000000E+00  5.97855340E-01  0.00000000E+00  0.00000000E+00 -4.19829947E-01
  0.00000000E+00  0.00000000E+00  0.00000000E+00  0.00000000E+00  0.00000000E+00
  5.97855340E-01  0.00000000E+00  0.00000000E+00 -4.19829947E-01  0.00000000E+00
  0.00000000E+00  0.00000000E+00  0.00000000E+00  0.00000000E+00  0.00000000E+00
 -2.90341754E-01  0.00000000E+00  0.00000000E+00  3.38511454E-01  0.00000000E+00
  0.00000000E+00  1.58237367E-01  0.00000000E+00  0.00000000E+00  0.00000000E+00
  0.00000000E+00  0.00000000E+00  0.00000000E+00  3.83604147E-01  0.00000000E+00
  0.00000000E+00  0.00000000E+00  0.00000000E+00  0.00000000E+00 -2.05617150E-01
  0.00000000E+00  0.00000000E+00  0.00000000E+00  0.00000000E+00  5.97855340E-01
  0.00000000E+00  0.00000000E+00 -4.19829947E-01  0.00000000E+00  0.00000000E+00
  0.00000000E+00  0.00000000E+00  0.00000000E+00  5.97855340E-01  0.00000000E+00
  0.00000000E+00 -4.19829947E-01  0.00000000E+00  0.00000000E+00  0.00000000E+00
  0.00000000E+00  0.00000000E+00  0.00000000E+00  0.00000000E+00 -4.40425653E-01
  0.00000000E+00  0.00000000E+00  1.10577129E+01  0.00000000E+00  0.00000000E+00
 -3.12674183E-01  0.00000000E+00  0.00000000E+00  0.00000000E+00  0.00000000E+00
  0.00000000E+00  0.00000000E+00  3.82832071E-01  0.00000000E+00  0.00000000E+00
  0.00000000E+00  0.00000000E+00  0.00000000E+00 -4.75127125E+00 -4.93920578E-01
 -3.66848223E+00  1.06272850E-01  0.00000000E+00 -3.81416128E-01  3.51844148E-01
  0.00000000E+00  1.16060559E+00  1.92581473E+00  4.93920578E-01  3.66848223E+00
 -1.06272850E-01  0.00000000E+00 -3.81416128E-01 -3.51844148E-01  0.00000000E+00
  1.16060559E+00 -1.92581473E+00  0.00000000E+00  0.00000000E+00  0.00000000E+00
  0.00000000E+00  0.00000000E+00  4.40425653E-01  0.00000000E+00  0.00000000E+00
 -1.10577129E+01  0.00000000E+00  0.00000000E+00  3.12674183E-01  0.00000000E+00
  0.00000000E+00  0.00000000E+00  0.00000000E+00  0.00000000E+00  0.00000000E+00
  3.82832071E-01  0.00000000E+00  0.00000000E+00  0.00000000E+00  0.00000000E+00
  0.00000000E+00 -4.75127125E+00 -4.93920578E-01 -3.66848223E+00  1.06272850E-01
  0.00000000E+00  3.81416128E-01 -3.51844148E-01  0.00000000E+00 -1.16060559E+00
 -1.92581473E+00  4.93920578E-01  3.66848223E+00 -1.06272850E-01  0.00000000E+00
  3.81416128E-01  3.51844148E-01  0.00000000E+00 -1.16060559E+00  1.92581473E+00
  0.00000000E+00  0.00000000E+00  0.00000000E+00  0.00000000E+00  0.00000000E+00
  0.00000000E+00  0.00000000E+00  0.00000000E+00  0.00000000E+00  0.00000000E+00
  0.00000000E+00  0.00000000E+00  0.00000000E+00  0.00000000E+00  0.00000000E+00
  0.00000000E+00  7.08076194E-01  0.00000000E+00  0.00000000E+00  0.00000000E+00
  0.00000000E+00  0.00000000E+00 -5.56656692E-01  0.00000000E+00  0.00000000E+00
  0.00000000E+00  0.00000000E+00  0.00000000E+00 -5.88776116E-01  0.00000000E+00
  0.00000000E+00  6.06638337E-01  0.00000000E+00  0.00000000E+00  0.00000000E+00
  0.00000000E+00  0.00000000E+00  5.88776116E-01  0.00000000E+00  0.00000000E+00
 -6.06638337E-01  0.00000000E+00  0.00000000E+00  0.00000000E+00  0.00000000E+00
  0.00000000E+00  0.00000000E+00  0.00000000E+00  0.00000000E+00  0.00000000E+00
  0.00000000E+00  0.00000000E+00  0.00000000E+00  0.00000000E+00  0.00000000E+00
  0.00000000E+00  0.00000000E+00  0.00000000E+00  0.00000000E+00  7.08076194E-01
  0.00000000E+00  0.00000000E+00  0.00000000E+00  0.00000000E+00  0.00000000E+00
 -5.56656692E-01  0.00000000E+00  0.00000000E+00  0.00000000E+00  0.00000000E+00
  0.00000000E+00  5.88776116E-01  0.00000000E+00  0.00000000E+00 -6.06638337E-01
  0.00000000E+00  0.00000000E+00  0.00000000E+00  0.00000000E+00  0.00000000E+00
 -5.88776116E-01  0.00000000E+00  0.00000000E+00  6.06638337E-01  0.00000000E+00
  0.00000000E+00  0.00000000E+00  0.00000000E+00  0.00000000E+00  0.00000000E+00
  0.00000000E+00  1.53568771E-01  0.00000000E+00  0.00000000E+00 -4.51451753E+00
  0.00000000E+00  0.00000000E+00 -6.32669964E-01  0.00000000E+00  0.00000000E+00
  0.00000000E+00  0.00000000E+00  0.00000000E+00  0.00000000E+00 -4.35327653E-01
  0.00000000E+00  0.00000000E+00  0.00000000E+00  0.00000000E+00  0.00000000E+00
 -1.50055539E+00  8.52289435E-01  5.09046251E+00  5.40793322E-01  0.00000000E+00
 -9.30800808E-03  4.36185841E-01  0.00000000E+00 -1.37662467E+00 -5.91641530E-01
 -8.52289435E-01 -5.09046251E+00 -5.40793322E-01  0.00000000E+00 -9.30800808E-03
 -4.36185841E-01  0.00000000E+00 -1.37662467E+00  5.91641530E-01  0.00000000E+00
  0.00000000E+00  0.00000000E+00  0.00000000E+00  0.00000000E+00  1.53568771E-01
  0.00000000E+00  0.00000000E+00 -4.51451753E+00  0.00000000E+00  0.00000000E+00
 -6.32669964E-01  0.00000000E+00  0.00000000E+00  0.00000000E+00  0.00000000E+00
  0.00000000E+00  0.00000000E+00  4.35327653E-01  0.00000000E+00  0.00000000E+00
  0.00000000E+00  0.00000000E+00  0.00000000E+00  1.50055539E+00 -8.52289435E-01
 -5.09046251E+00 -5.40793322E-01  0.00000000E+00 -9.30800808E-03  4.36185841E-01
  0.00000000E+00 -1.37662467E+00 -5.91641530E-01  8.52289435E-01  5.09046251E+00
  5.40793322E-01  0.00000000E+00 -9.30800808E-03 -4.36185841E-01  0.00000000E+00
 -1.37662467E+00  5.91641530E-01  1.60250094E-02  1.30580506E+00  3.67387033E+01
 -4.01084742E+00  0.00000000E+00  0.00000000E+00 -1.91042488E-01  0.00000000E+00
  0.00000000E+00 -2.06767568E+01  0.00000000E+00  0.00000000E+00  8.53575193E-01
 -4.56618739E-01 -3.32154221E-01  3.60856568E-01  0.00000000E+00  0.00000000E+00
  0.00000000E+00  2.58071317E+00  3.07406961E+00  9.13657840E+00  0.00000000E+00
  0.00000000E+00  0.00000000E+00  2.53750634E-01 -2.77091389E+00  3.03690540E-02
  0.00000000E+00 -2.10115233E-01  4.12192931E-01  0.00000000E+00  5.97413874E-01
  1.91908255E-01  2.53750634E-01 -2.77091389E+00  3.03690540E-02  0.00000000E+00
  2.10115233E-01  4.12192931E-01  0.00000000E+00 -5.97413874E-01  1.91908255E-01
 -1.60250094E-02 -1.30580506E+00 -3.67387033E+01  4.01084742E+00  0.00000000E+00
  0.00000000E+00 -1.91042488E-01  0.00000000E+00  0.00000000E+00 -2.06767568E+01
  0.00000000E+00  0.00000000E+00  8.53575193E-01  4.56618739E-01  3.32154221E-01
 -3.60856568E-01  0.00000000E+00  0.00000000E+00  0.00000000E+00 -2.58071317E+00
 -3.07406961E+00 -9.13657840E+00  0.00000000E+00  0.00000000E+00  0.00000000E+00
 -2.53750634E-01  2.77091389E+00 -3.03690540E-02  0.00000000E+00 -2.10115233E-01
  4.12192931E-01  0.00000000E+00  5.97413874E-01  1.91908255E-01 -2.53750634E-01
  2.77091389E+00 -3.03690540E-02  0.00000000E+00  2.10115233E-01  4.12192931E-01
  0.00000000E+00 -5.97413874E-01  1.91908255E-01 -6.71105240E-02 -1.71563501E+00
 -2.54934689E+00  5.92272353E-01  0.00000000E+00  0.00000000E+00  7.97275017E-02
  0.00000000E+00  0.00000000E+00 -1.11627451E+00  0.00000000E+00  0.00000000E+00
  4.85754861E-02 -8.58955804E-02  6.42740279E-01  2.10169324E-01  0.00000000E+00
  0.00000000E+00  0.00000000E+00 -1.14098461E+00 -1.80649272E+00 -3.04008865E+00
  0.00000000E+00  0.00000000E+00  0.00000000E+00 -3.03896856E-01  4.20769761E+00
 -2.22451556E-01  0.00000000E+00 -1.75055038E-01  3.96680870E-01  0.00000000E+00
 -1.05435388E+00 -4.70268353E-01 -3.03896856E-01  4.20769761E+00 -2.22451556E-01
  0.00000000E+00  1.75055038E-01  3.96680870E-01  0.00000000E+00  1.05435388E+00
 -4.70268353E-01 -6.71105240E-02 -1.71563501E+00 -2.54934689E+00  5.92272353E-01
  0.00000000E+00  0.00000000E+00 -7.97275017E-02  0.00000000E+00  0.00000000E+00
  1.11627451E+00  0.00000000E+00  0.00000000E+00 -4.85754861E-02 -8.58955804E-02
  6.42740279E-01  2.10169324E-01  0.00000000E+00  0.00000000E+00  0.00000000E+00
 -1.14098461E+00 -1.80649272E+00 -3.04008865E+00  0.00000000E+00  0.00000000E+00
  0.00000000E+00 -3.03896856E-01  4.20769761E+00 -2.22451556E-01  0.00000000E+00
  1.75055038E-01 -3.96680870E-01  0.00000000E+00  1.05435388E+00  4.70268353E-01
 -3.03896856E-01  4.20769761E+00 -2.22451556E-01  0.00000000E+00 -1.75055038E-01
 -3.96680870E-01  0.00000000E+00 -1.05435388E+00  4.70268353E-01  0.00000000E+00
  0.00000000E+00  0.00000000E+00  0.00000000E+00 -7.88410342E-02  0.00000000E+00
  0.00000000E+00  4.62495837E-01  0.00000000E+00  0.00000000E+00 -1.53640309E-01
  0.00000000E+00  0.00000000E+00  0.00000000E+00  0.00000000E+00  0.00000000E+00
  0.00000000E+00  1.09297100E+00  0.00000000E+00  0.00000000E+00  0.00000000E+00
  0.00000000E+00  0.00000000E+00 -1.08453275E+00  0.00000000E+00  0.00000000E+00
  0.00000000E+00  0.00000000E+00 -4.46163539E-01  0.00000000E+00  0.00000000E+00
  5.49347303E-01  0.00000000E+00  0.00000000E+00  0.00000000E+00  0.00000000E+00
  0.00000000E+00 -4.46163539E-01  0.00000000E+00  0.00000000E+00  5.49347303E-01
  0.00000000E+00  0.00000000E+00  0.00000000E+00  0.00000000E+00  0.00000000E+00
  0.00000000E+00  7.88410342E-02  0.00000000E+00  0.00000000E+00 -4.62495837E-01
  0.00000000E+00  0.00000000E+00  1.53640309E-01  0.00000000E+00  0.00000000E+00
  0.00000000E+00  0.00000000E+00  0.00000000E+00  0.00000000E+00  1.09297100E+00
  0.00000000E+00  0.00000000E+00  0.00000000E+00  0.00000000E+00  0.00000000E+00
 -1.08453275E+00  0.00000000E+00  0.00000000E+00  0.00000000E+00  0.00000000E+00
  4.46163539E-01  0.00000000E+00  0.00000000E+00 -5.49347303E-01  0.00000000E+00
  0.00000000E+00  0.00000000E+00  0.00000000E+00  0.00000000E+00  4.46163539E-01
  0.00000000E+00  0.00000000E+00 -5.49347303E-01  0.00000000E+00  0.00000000E+00
 -7.39918758E-02 -1.36625065E+00  1.34677935E+01  5.20875400E+00  0.00000000E+00
  0.00000000E+00 -8.51096893E-01  0.00000000E+00  0.00000000E+00 -9.96480193E+00
  0.00000000E+00  0.00000000E+00 -1.56287389E+00 -3.94210582E-01 -3.14543818E-02
  1.32329738E+00  0.00000000E+00  0.00000000E+00  0.00000000E+00 -8.02766211E-01
 -2.02839301E-01  8.21594444E-01  0.00000000E+00  0.00000000E+00  0.00000000E+00
 -2.77716986E-01  1.35411746E+00  2.99258451E-01  0.00000000E+00 -2.08230141E-01
 -1.82169528E-02  0.00000000E+00 -5.91937576E-01  4.87247074E-01 -2.77716986E-01
  1.35411746E+00  2.99258451E-01  0.00000000E+00  2.08230141E-01 -1.82169528E-02
  0.00000000E+00  5.91937576E-01  4.87247074E-01  7.39918758E-02  1.36625065E+00
 -1.34677935E+01 -5.20875400E+00  0.00000000E+00  0.00000000E+00 -8.51096893E-01
  0.00000000E+00  0.00000000E+00 -9.96480193E+00  0.00000000E+00  0.00000000E+00
 -1.56287389E+00  3.94210582E-01  3.14543818E-02 -1.32329738E+00  0.00000000E+00
  0.00000000E+00  0.00000000E+00  8.02766211E-01  2.02839301E-01 -8.21594444E-01
  0.00000000E+00  0.00000000E+00  0.00000000E+00  2.77716986E-01 -1.35411746E+00
 -2.99258451E-01  0.00000000E+00 -2.08230141E-01 -1.82169528E-02  0.00000000E+00
 -5.91937576E-01  4.87247074E-01  2.77716986E-01 -1.35411746E+00 -2.99258451E-01
  0.00000000E+00  2.08230141E-01 -1.82169528E-02  0.00000000E+00  5.91937576E-01
  4.87247074E-01  0.00000000E+00  0.00000000E+00  0.00000000E+00  0.00000000E+00
  0.00000000E+00  0.00000000E+00  0.00000000E+00  0.00000000E+00  0.00000000E+00
  0.00000000E+00  0.00000000E+00  0.00000000E+00  0.00000000E+00  0.00000000E+00
  0.00000000E+00  0.00000000E+00  8.47702733E-01  0.00000000E+00  0.00000000E+00
  0.00000000E+00  0.00000000E+00  0.00000000E+00 -2.88560872E-01  0.00000000E+00
  0.00000000E+00  0.00000000E+00  0.00000000E+00  0.00000000E+00 -6.15639334E-01
  0.00000000E+00  0.00000000E+00  3.54287304E-01  0.00000000E+00  0.00000000E+00
  0.00000000E+00  0.00000000E+00  0.00000000E+00  6.15639334E-01  0.00000000E+00
  0.00000000E+00 -3.54287304E-01  0.00000000E+00  0.00000000E+00  0.00000000E+00
  0.00000000E+00  0.00000000E+00  0.00000000E+00  0.00000000E+00  0.00000000E+00
  0.00000000E+00  0.00000000E+00  0.00000000E+00  0.00000000E+00  0.00000000E+00
  0.00000000E+00  0.00000000E+00  0.00000000E+00  0.00000000E+00  0.00000000E+00
 -8.47702733E-01  0.00000000E+00  0.00000000E+00  0.00000000E+00  0.00000000E+00
  0.00000000E+00  2.88560872E-01  0.00000000E+00  0.00000000E+00  0.00000000E+00
  0.00000000E+00  0.00000000E+00 -6.15639334E-01  0.00000000E+00  0.00000000E+00
  3.54287304E-01  0.00000000E+00  0.00000000E+00  0.00000000E+00  0.00000000E+00
  0.00000000E+00  6.15639334E-01  0.00000000E+00  0.00000000E+00 -3.54287304E-01
  0.00000000E+00  0.00000000E+00  0.00000000E+00  0.00000000E+00  0.00000000E+00
  0.00000000E+00  0.00000000E+00 -7.14121825E-01  0.00000000E+00  0.00000000E+00
 -5.77391342E+00  0.00000000E+00  0.00000000E+00  3.78018697E-01  0.00000000E+00
  0.00000000E+00  0.00000000E+00  0.00000000E+00  0.00000000E+00  0.00000000E+00
 -7.98887185E-02  0.00000000E+00  0.00000000E+00  0.00000000E+00  0.00000000E+00
  0.00000000E+00  5.77701947E+00  1.27848717E-01 -3.06668675E+00 -8.37712376E-02
  0.00000000E+00 -4.02494952E-01 -7.71418213E-01  0.00000000E+00  1.10386163E+00
 -6.84808536E-01 -1.27848717E-01  3.06668675E+00  8.37712376E-02  0.00000000E+00
 -4.02494952E-01  7.71418213E-01  0.00000000E+00  1.10386163E+00  6.84808536E-01
  0.00000000E+00  0.00000000E+00  0.00000000E+00  0.00000000E+00  0.00000000E+00
  7.14121825E-01  0.00000000E+00  0.00000000E+00  5.77391342E+00  0.00000000E+00
  0.00000000E+00 -3.78018697E-01  0.00000000E+00  0.00000000E+00  0.00000000E+00
  0.00000000E+00  0.00000000E+00  0.00000000E+00 -7.98887185E-02  0.00000000E+00
  0.00000000E+00  0.00000000E+00  0.00000000E+00  0.00000000E+00  5.77701947E+00
  1.27848717E-01 -3.06668675E+00 -8.37712376E-02  0.00000000E+00  4.02494952E-01
  7.71418213E-01  0.00000000E+00 -1.10386163E+00  6.84808536E-01 -1.27848717E-01
  3.06668675E+00  8.37712376E-02  0.00000000E+00  4.02494952E-01 -7.71418213E-01
  0.00000000E+00 -1.10386163E+00 -6.84808536E-01  5.09855096E-02  1.03892601E+00
  4.90816081E+00  3.81600757E-01  0.00000000E+00  0.00000000E+00 -7.24584807E-01
  0.00000000E+00  0.00000000E+00  1.85642321E+00  0.00000000E+00  0.00000000E+00
  3.25247770E-01  2.10288665E-01 -5.67273673E-02 -9.04737808E-01  0.00000000E+00
  0.00000000E+00  0.00000000E+00  8.60868958E-01  2.06304727E+00  1.92551745E+00
  0.00000000E+00  0.00000000E+00  0.00000000E+00  1.61353222E-01 -4.81823762E+00
 -1.30881041E-02  0.00000000E+00 -5.90773950E-01  1.53208783E-01  0.00000000E+00
  1.27006633E+00  6.03549893E-01  1.61353222E-01 -4.81823762E+00 -1.30881041E-02
  0.00000000E+00  5.90773950E-01  1.53208783E-01  0.00000000E+00 -1.27006633E+00
  6.03549893E-01  5.09855096E-02  1.03892601E+00  4.90816081E+00  3.81600757E-01
  0.00000000E+00  0.00000000E+00  7.24584807E-01  0.00000000E+00  0.00000000E+00
 -1.85642321E+00  0.00000000E+00  0.00000000E+00 -3.25247770E-01  2.10288665E-01
 -5.67273673E-02 -9.04737808E-01  0.00000000E+00  0.00000000E+00  0.00000000E+00
  8.60868958E-01  2.06304727E+00  1.92551745E+00  0.00000000E+00  0.00000000E+00
  0.00000000E+00  1.61353222E-01 -4.81823762E+00 -1.30881041E-02  0.00000000E+00
  5.90773950E-01 -1.53208783E-01  0.00000000E+00 -1.27006633E+00 -6.03549893E-01
  1.61353222E-01 -4.81823762E+00 -1.30881041E-02  0.00000000E+00 -5.90773950E-01
 -1.53208783E-01  0.00000000E+00  1.27006633E+00 -6.03549893E-01  3.06645601E-02
 -5.78163375E-01  1.05749701E+01  2.60053480E+00  0.00000000E+00  0.00000000E+00
  3.59200582E-01  0.00000000E+00  0.00000000E+00  9.18297936E-01  0.00000000E+00
  0.00000000E+00  2.10915177E-01  4.88824929E-01  5.45168364E-01 -1.17192261E+00
  0.00000000E+00  0.00000000E+00  0.00000000E+00  8.81323739E-01  3.38845072E+00
  2.63845440E+00  0.00000000E+00  0.00000000E+00  0.00000000E+00 -1.40324892E-01
 -6.31481553E+00 -3.72343427E-01  0.00000000E+00 -6.74530284E-01  2.24722270E-01
  0.00000000E+00  1.44716351E+00  5.71013977E-01 -1.40324892E-01 -6.31481553E+00
 -3.72343427E-01  0.00000000E+00  6.74530284E-01  2.24722270E-01  0.00000000E+00
 -1.44716351E+00  5.71013977E-01 -3.06645601E-02  5.78163375E-01 -1.05749701E+01
 -2.60053480E+00  0.00000000E+00  0.00000000E+00  3.59200582E-01  0.00000000E+00
  0.00000000E+00  9.18297936E-01  0.00000000E+00  0.00000000E+00  2.10915177E-01
 -4.88824929E-01 -5.45168364E-01  1.17192261E+00  0.00000000E+00  0.00000000E+00
  0.00000000E+00 -8.81323739E-01 -3.38845072E+00 -2.63845440E+00  0.00000000E+00
  0.00000000E+00  0.00000000E+00  1.40324892E-01  6.31481553E+00  3.72343427E-01
  0.00000000E+00 -6.74530284E-01  2.24722270E-01  0.00000000E+00  1.44716351E+00
  5.71013977E-01  1.40324892E-01  6.31481553E+00  3.72343427E-01  0.00000000E+00
  6.74530284E-01  2.24722270E-01  0.00000000E+00 -1.44716351E+00  5.71013977E-01
  5.53798233E-03 -1.03632432E+00  1.05333017E+00  9.21568424E-02  0.00000000E+00
  0.00000000E+00 -3.87056094E-01  0.00000000E+00  0.00000000E+00 -2.84236292E-01
  0.00000000E+00  0.00000000E+00 -2.21942866E-01  4.30583195E-01 -7.74645011E-01
  4.86081043E-01  0.00000000E+00  0.00000000E+00  0.00000000E+00  1.13447610E-01
  6.94516188E-01  7.41221621E-02  0.00000000E+00  0.00000000E+00  0.00000000E+00
  6.90206018E-01 -1.01091083E+00 -1.70210701E-02  0.00000000E+00 -5.86467576E-01
 -6.51039543E-01  0.00000000E+00  2.16423881E-01  6.01184725E-01  6.90206018E-01
 -1.01091083E+00 -1.70210701E-02  0.00000000E+00  5.86467576E-01 -6.51039543E-01
  0.00000000E+00 -2.16423881E-01  6.01184725E-01  5.53798233E-03 -1.03632432E+00
  1.05333017E+00  9.21568424E-02  0.00000000E+00  0.00000000E+00  3.87056094E-01
  0.00000000E+00  0.00000000E+00  2.84236292E-01  0.00000000E+00  0.00000000E+00
  2.21942866E-01  4.30583195E-01 -7.74645011E-01  4.86081043E-01  0.00000000E+00
  0.00000000E+00  0.00000000E+00  1.13447610E-01  6.94516188E-01  7.41221621E-02
  0.00000000E+00  0.00000000E+00  0.00000000E+00  6.90206018E-01 -1.01091083E+00
 -1.70210701E-02  0.00000000E+00  5.86467576E-01  6.51039543E-01  0.00000000E+00
 -2.16423881E-01 -6.01184725E-01  6.90206018E-01 -1.01091083E+00 -1.70210701E-02
  0.00000000E+00 -5.86467576E-01  6.51039543E-01  0.00000000E+00  2.16423881E-01
 -6.01184725E-01  0.00000000E+00  0.00000000E+00  0.00000000E+00  0.00000000E+00
  0.00000000E+00 -1.04133442E+00  0.00000000E+00  0.00000000E+00 -1.59047892E+00
  0.00000000E+00  0.00000000E+00 -4.11878245E-01  0.00000000E+00  0.00000000E+00
  0.00000000E+00  0.00000000E+00  0.00000000E+00  0.00000000E+00 -8.85162034E-01
  0.00000000E+00  0.00000000E+00  0.00000000E+00  0.00000000E+00  0.00000000E+00
  3.70207083E-01  8.61091169E-01  1.76093366E+00  3.34030153E-01  0.00000000E+00
 -7.63171422E-01 -4.44019774E-01  0.00000000E+00 -2.55882037E-01 -5.38316828E-01
 -8.61091169E-01 -1.76093366E+00 -3.34030153E-01  0.00000000E+00 -7.63171422E-01
  4.44019774E-01  0.00000000E+00 -2.55882037E-01  5.38316828E-01  0.00000000E+00
  0.00000000E+00  0.00000000E+00  0.00000000E+00  0.00000000E+00 -1.04133442E+00
  0.00000000E+00  0.00000000E+00 -1.59047892E+00  0.00000000E+00  0.00000000E+00
 -4.11878245E-01  0.00000000E+00  0.00000000E+00  0.00000000E+00  0.00000000E+00
  0.00000000E+00  0.00000000E+00  8.85162034E-01  0.00000000E+00  0.00000000E+00
  0.00000000E+00  0.00000000E+00  0.00000000E+00 -3.70207083E-01 -8.61091169E-01
 -1.76093366E+00 -3.34030153E-01  0.00000000E+00 -7.63171422E-01 -4.44019774E-01
  0.00000000E+00 -2.55882037E-01 -5.38316828E-01  8.61091169E-01  1.76093366E+00
  3.34030153E-01  0.00000000E+00 -7.63171422E-01  4.44019774E-01  0.00000000E+00
 -2.55882037E-01  5.38316828E-01  0.00000000E+00  0.00000000E+00  0.00000000E+00
  0.00000000E+00  0.00000000E+00 -5.39313458E-01  0.00000000E+00  0.00000000E+00
 -1.76361937E+00  0.00000000E+00  0.00000000E+00 -1.52234414E+00  0.00000000E+00
  0.00000000E+00  0.00000000E+00  0.00000000E+00  0.00000000E+00  0.00000000E+00
 -1.87837555E+00  0.00000000E+00  0.00000000E+00  0.00000000E+00  0.00000000E+00
  0.00000000E+00 -1.10431059E+00  1.28832208E+00  3.09059501E+00  9.38381099E-01
  0.00000000E+00 -8.09081592E-01  4.14946348E-02  0.00000000E+00 -5.42903141E-01
 -4.32949637E-01 -1.28832208E+00 -3.09059501E+00 -9.38381099E-01  0.00000000E+00
 -8.09081592E-01 -4.14946348E-02  0.00000000E+00 -5.42903141E-01  4.32949637E-01
  0.00000000E+00  0.00000000E+00  0.00000000E+00  0.00000000E+00  0.00000000E+00
  5.39313458E-01  0.00000000E+00  0.00000000E+00  1.76361937E+00  0.00000000E+00
  0.00000000E+00  1.52234414E+00  0.00000000E+00  0.00000000E+00  0.00000000E+00
  0.00000000E+00  0.00000000E+00  0.00000000E+00 -1.87837555E+00  0.00000000E+00
  0.00000000E+00  0.00000000E+00  0.00000000E+00  0.00000000E+00 -1.10431059E+00
  1.28832208E+00  3.09059501E+00  9.38381099E-01  0.00000000E+00  8.09081592E-01
 -4.14946348E-02  0.00000000E+00  5.42903141E-01  4.32949637E-01 -1.28832208E+00
 -3.09059501E+00 -9.38381099E-01  0.00000000E+00  8.09081592E-01  4.14946348E-02
  0.00000000E+00  5.42903141E-01 -4.32949637E-01  7.68350814E-02  6.09999159E-01
  1.26745454E+01  1.32282872E+00  0.00000000E+00  0.00000000E+00 -5.25339346E-01
  0.00000000E+00  0.00000000E+00 -2.83454586E-02  0.00000000E+00  0.00000000E+00
 -5.65076565E-02  6.56533518E-01 -1.64432793E+00 -1.12775171E-01  0.00000000E+00
  0.00000000E+00  0.00000000E+00  2.28425783E+00  4.30246060E+00  3.63763808E+00
  0.00000000E+00  0.00000000E+00  0.00000000E+00  1.21505711E+00 -7.89466131E+00
  2.18778534E-02  0.00000000E+00 -7.49954068E-01 -7.78089090E-01  0.00000000E+00
  1.75842635E+00  1.34335332E+00  1.21505711E+00 -7.89466131E+00  2.18778534E-02
  0.00000000E+00  7.49954068E-01 -7.78089090E-01  0.00000000E+00 -1.75842635E+00
  1.34335332E+00 -7.68350814E-02 -6.09999159E-01 -1.26745454E+01 -1.32282872E+00
  0.00000000E+00  0.00000000E+00 -5.25339346E-01  0.00000000E+00  0.00000000E+00
 -2.83454586E-02  0.00000000E+00  0.00000000E+00 -5.65076565E-02 -6.56533518E-01
  1.64432793E+00  1.12775171E-01  0.00000000E+00  0.00000000E+00  0.00000000E+00
 -2.28425783E+00 -4.30246060E+00 -3.63763808E+00  0.00000000E+00  0.00000000E+00
  0.00000000E+00 -1.21505711E+00  7.89466131E+00 -2.18778534E-02  0.00000000E+00
 -7.49954068E-01 -7.78089090E-01  0.00000000E+00  1.75842635E+00  1.34335332E+00
 -1.21505711E+00  7.89466131E+00 -2.18778534E-02  0.00000000E+00  7.49954068E-01
 -7.78089090E-01  0.00000000E+00 -1.75842635E+00  1.34335332E+00 -8.38838199E-01
 -2.55613097E+00  2.33861630E+00  1.99089604E+00  0.00000000E+00  0.00000000E+00
 -9.33420088E-02  0.00000000E+00  0.00000000E+00 -1.43838738E+00  0.00000000E+00
  0.00000000E+00 -8.72747999E-02 -1.75527259E+00 -1.97170441E+00 -1.38398704E+00
  0.00000000E+00  0.00000000E+00  0.00000000E+00 -2.56474016E+00 -3.47676260E+00
 -3.80201307E+00  0.00000000E+00  0.00000000E+00  0.00000000E+00  2.84556021E-01
  4.38770729E+00 -4.72738556E-01  0.00000000E+00 -1.95965193E-01 -1.59883478E-01
  0.00000000E+00 -1.02267759E+00 -5.33664490E-01  2.84556021E-01  4.38770729E+00
 -4.72738556E-01  0.00000000E+00  1.95965193E-01 -1.59883478E-01  0.00000000E+00
  1.02267759E+00 -5.33664490E-01 -8.38838199E-01 -2.55613097E+00  2.33861630E+00
  1.99089604E+00  0.00000000E+00  0.00000000E+00  9.33420088E-02  0.00000000E+00
  0.00000000E+00  1.43838738E+00  0.00000000E+00  0.00000000E+00  8.72747999E-02
 -1.75527259E+00 -1.97170441E+00 -1.38398704E+00  0.00000000E+00  0.00000000E+00
  0.00000000E+00 -2.56474016E+00 -3.47676260E+00 -3.80201307E+00  0.00000000E+00
  0.00000000E+00  0.00000000E+00  2.84556021E-01  4.38770729E+00 -4.72738556E-01
  0.00000000E+00  1.95965193E-01  1.59883478E-01  0.00000000E+00  1.02267759E+00
  5.33664490E-01  2.84556021E-01  4.38770729E+00 -4.72738556E-01  0.00000000E+00
 -1.95965193E-01  1.59883478E-01  0.00000000E+00 -1.02267759E+00  5.33664490E-01
 -8.90539964E-01 -2.91638652E+00  6.04165662E-01  8.95354404E+00  0.00000000E+00
  0.00000000E+00  1.78332644E-01  0.00000000E+00  0.00000000E+00 -3.02426075E+00
  0.00000000E+00  0.00000000E+00 -2.18824516E+00 -1.66421413E+00 -1.74628988E+00
 -2.19317831E+00  0.00000000E+00  0.00000000E+00  0.00000000E+00 -4.06288869E+00
 -5.31341613E+00 -4.03060535E+00  0.00000000E+00  0.00000000E+00  0.00000000E+00
  1.08266234E-01  6.16431885E+00  1.52887505E-01  0.00000000E+00 -2.00553010E-01
 -5.20889693E-02  0.00000000E+00 -1.33222259E+00 -7.40112389E-01  1.08266234E-01
  6.16431885E+00  1.52887505E-01  0.00000000E+00  2.00553010E-01 -5.20889693E-02
  0.00000000E+00  1.33222259E+00 -7.40112389E-01  8.90539964E-01  2.91638652E+00
 -6.04165662E-01 -8.95354404E+00  0.00000000E+00  0.00000000E+00  1.78332644E-01
  0.00000000E+00  0.00000000E+00 -3.02426075E+00  0.00000000E+00  0.00000000E+00
 -2.18824516E+00  1.66421413E+00  1.74628988E+00  2.19317831E+00  0.00000000E+00
  0.00000000E+00  0.00000000E+00  4.06288869E+00  5.31341613E+00  4.03060535E+00
  0.00000000E+00  0.00000000E+00  0.00000000E+00 -1.08266234E-01 -6.16431885E+00
 -1.52887505E-01  0.00000000E+00 -2.00553010E-01 -5.20889693E-02  0.00000000E+00
 -1.33222259E+00 -7.40112389E-01 -1.08266234E-01 -6.16431885E+00 -1.52887505E-01
  0.00000000E+00  2.00553010E-01 -5.20889693E-02  0.00000000E+00  1.33222259E+00
 -7.40112389E-01
Orthonormal basis                          R   N=        7396
  7.75443233E-03  4.29316596E-02  6.42058716E-02  6.65842225E-02  0.00000000E+00
  0.00000000E+00 -7.95459273E-03  0.00000000E+00  0.00000000E+00 -2.15871604E-02
  0.00000000E+00  0.00000000E+00 -2.06493571E-02  3.73677914E-02  3.92766106E-02
  4.22701980E-02  0.00000000E+00  0.00000000E+00  0.00000000E+00  4.30893422E-02
  4.48651331E-02  5.39377231E-02  0.00000000E+00  0.00000000E+00  0.00000000E+00
  2.47461900E-02  4.82208279E-02  5.27191139E-02  0.00000000E+00 -8.14802860E-03
 -8.02765001E-03  0.00000000E+00 -2.44934970E-02 -2.76050357E-02  2.47461900E-02
  4.82208279E-02  5.27191139E-02  0.00000000E+00  8.14802860E-03 -8.02765001E-03
  0.00000000E+00  2.44934970E-02 -2.76050357E-02  7.75443233E-03  4.29316596E-02
  6.42058716E-02  6.65842225E-02  0.00000000E+00  0.00000000E+00  7.95459273E-03
  0.00000000E+00  0.00000000E+00  2.15871604E-02  0.00000000E+00  0.00000000E+00
  2.06493571E-02  3.73677914E-02  3.92766106E-02  4.22701980E-02  0.00000000E+00
  0.00000000E+00  0.00000000E+00  4.30893422E-02  4.48651331E-02  5.39377231E-02
  0.00000000E+00  0.00000000E+00  0.00000000E+00  2.47461900E-02  4.82208279E-02
  5.27191139E-02  0.00000000E+00  8.14802860E-03  8.02765001E-03  0.00000000E+00
  2.44934970E-02  2.76050357E-02  2.47461900E-02  4.82208279E-02  5.27191139E-02
  0.00000000E+00 -8.14802860E-03  8.02765001E-03  0.00000000E+00 -2.44934970E-02
  2.76050357E-02 -2.30896154E-02 -8.65649350E-02 -4.36034754E-02  7.53069329E-02
  0.00000000E+00  0.00000000E+00  9.35849268E-02  0.00000000E+00  0.00000000E+00
  1.30334682E-01  0.00000000E+00  0.00000000E+00  2.38176168E-02 -5.14832734E-02
 -5.38573970E-02 -6.96465002E-02  0.00000000E+00  0.00000000E+00  0.00000000E+00
  3.29229960E-02  4.77853079E-02  5.11115789E-02  0.00000000E+00  0.00000000E+00
  0.00000000E+00  2.39949884E-02  4.33312660E-02  1.01742302E-01  0.00000000E+00
  2.39828612E-02  5.94768290E-02  0.00000000E+00  3.92996044E-02  1.16442385E-01
  2.39949884E-02  4.33312660E-02  1.01742302E-01  0.00000000E+00 -2.39828612E-02
  5.94768290E-02  0.00000000E+00 -3.92996044E-02  1.16442385E-01 -2.30896154E-02
 -8.65649350E-02 -4.36034754E-02  7.53069329E-02  0.00000000E+00  0.00000000E+00
 -9.35849268E-02  0.00000000E+00  0.00000000E+00 -1.30334682E-01  0.00000000E+00
  0.00000000E+00 -2.38176168E-02 -5.14832734E-02 -5.38573970E-02 -6.96465002E-02
  0.00000000E+00  0.00000000E+00  0.00000000E+00  3.29229960E-02  4.77853079E-02
  5.11115789E-02  0.00000000E+00  0.00000000E+00  0.00000000E+00  2.39949884E-02
  4.33312660E-02  1.01742302E-01  0.00000000E+00 -2.39828612E-02 -5.94768290E-02
  0.00000000E+00 -3.92996044E-02 -1.16442385E-01  2.39949884E-02  4.33312660E-02
  1.01742302E-01  0.00000000E+00  2.39828612E-02 -5.94768290E-02  0.00000000E+00
  3.92996044E-02 -1.16442385E-01 -2.23262650E-02 -7.03888641E-02 -3.11464060E-02
  3.58400802E-02  0.00000000E+00  0.00000000E+00 -6.89897940E-02  0.00000000E+00
  0.00000000E+00 -8.43831798E-02  0.00000000E+00  0.00000000E+00 -3.90771727E-02
 -4.06804210E-02  1.36000641E-02 -9.87110432E-02  0.00000000E+00  0.00000000E+00
  0.00000000E+00  2.64760481E-02  1.46564157E-01 -8.32073204E-02  0.00000000E+00
  0.00000000E+00  0.00000000E+00 -1.74655937E-02  1.16028279E-04  4.39626435E-02
  0.00000000E+00  1.01100389E-01 -5.09328298E-02  0.00000000E+00  1.32120202E-01
 -9.20312701E-02 -1.74655937E-02  1.16028279E-04  4.39626435E-02  0.00000000E+00
 -1.01100389E-01 -5.09328298E-02  0.00000000E+00 -1.32120202E-01 -9.20312701E-02
 -2.23262650E-02 -7.03888641E-02 -3.11464060E-02  3.58400802E-02  0.00000000E+00
  0.00000000E+00  6.89897940E-02  0.00000000E+00  0.00000000E+00  8.43831798E-02
  0.00000000E+00  0.00000000E+00  3.90771727E-02 -4.06804210E-02  1.36000641E-02
 -9.87110432E-02  0.00000000E+00  0.00000000E+00  0.00000000E+00  2.64760481E-02
  1.46564157E-01 -8.32073204E-02  0.00000000E+00  0.00000000E+00  0.00000000E+00
 -1.74655937E-02  1.16028279E-04  4.39626435E-02  0.00000000E+00 -1.01100389E-01
  5.09328298E-02  0.00000000E+00 -1.32120202E-01  9.20312701E-02 -1.74655937E-02
  1.16028279E-04  4.39626435E-02  0.00000000E+00  1.01100389E-01  5.09328298E-02
  0.00000000E+00  1.32120202E-01  9.20312701E-02 -1.54291720E-02 -5.05073162E-02
 -2.03656439E-02  5.85270850E-02  0.00000000E+00  0.00000000E+00 -1.23835441E-01
  0.00000000E+00  0.00000000E+00 -6.71863973E-02  0.00000000E+00  0.00000000E+00
 -1.86086620E-02  1.35073451E-01 -1.95421703E-01 -3.24090694E-02  0.00000000E+00
  0.00000000E+00  0.00000000E+00  2.86684581E-01 -1.57756121E-01 -3.55695642E-02
  0.00000000E+00  0.00000000E+00  0.00000000E+00 -1.54095033E-01 -4.41970797E-02
  7.25520945E-02  0.00000000E+00  6.52785493E-03  5.12934450E-02  0.00000000E+00
 -4.87865578E-02 -5.42350862E-03 -1.54095033E-01 -4.41970797E-02  7.25520945E-02
  0.00000000E+00 -6.52785493E-03  5.12934450E-02  0.00000000E+00  4.87865578E-02
 -5.42350862E-03 -1.54291720E-02 -5.05073162E-02 -2.03656439E-02  5.85270850E-02
  0.00000000E+00  0.00000000E+00  1.23835441E-01  0.00000000E+00  0.00000000E+00
  6.71863973E-02  0.00000000E+00  0.00000000E+00  1.86086620E-02  1.35073451E-01
 -1.95421703E-01 -3.24090694E-02  0.00000000E+00  0.00000000E+00  0.00000000E+00
  2.86684581E-01 -1.57756121E-01 -3.55695642E-02  0.00000000E+00  0.00000000E+00
  0.00000000E+00 -1.54095033E-01 -4.41970797E-02  7.25520945E-02  0.00000000E+00
 -6.52785493E-03 -5.12934450E-02  0.00000000E+00  4.87865578E-02  5.42350862E-03
 -1.54095033E-01 -4.41970797E-02  7.25520945E-02  0.00000000E+00  6.52785493E-03
 -5.12934450E-02  0.00000000E+00 -4.87865578E-02  5.42350862E-03 -1.85161882E-02
 -5.42016850E-02 -5.56091705E-04 -4.12875483E-03  0.00000000E+00  0.00000000E+00
  3.95243228E-01  0.00000000E+00  0.00000000E+00  1.57045736E-02  0.00000000E+00
  0.00000000E+00 -6.14097615E-02  8.69328936E-02  5.53789850E-02 -2.29862768E-01
  0.00000000E+00  0.00000000E+00  0.00000000E+00  1.78823740E-01  4.60809111E-03
 -6.16481551E-02  0.00000000E+00  0.00000000E+00  0.00000000E+00  9.44676970E-03
 -2.43212745E-02 -4.03547549E-02  0.00000000E+00 -1.09889462E-01 -1.18087522E-01
  0.00000000E+00 -4.23508371E-02 -9.18949155E-02  9.44676970E-03 -2.43212745E-02
 -4.03547549E-02  0.00000000E+00  1.09889462E-01 -1.18087522E-01  0.00000000E+00
  4.23508371E-02 -9.18949155E-02 -1.85161882E-02 -5.42016850E-02 -5.56091705E-04
 -4.12875483E-03  0.00000000E+00  0.00000000E+00 -3.95243228E-01  0.00000000E+00
  0.00000000E+00 -1.57045736E-02  0.00000000E+00  0.00000000E+00  6.14097615E-02
  8.69328936E-02  5.53789850E-02 -2.29862768E-01  0.00000000E+00  0.00000000E+00
  0.00000000E+00  1.78823740E-01  4.60809111E-03 -6.16481551E-02  0.00000000E+00
  0.00000000E+00  0.00000000E+00  9.44676970E-03 -2.43212745E-02 -4.03547549E-02
  0.00000000E+00  1.09889462E-01  1.18087522E-01  0.00000000E+00  4.23508371E-02
  9.18949155E-02  9.44676970E-03 -2.43212745E-02 -4.03547549E-02  0.00000000E+00
 -1.09889462E-01  1.18087522E-01  0.00000000E+00 -4.23508371E-02  9.18949155E-02
  5.59212723E-01  5.68198839E-02 -3.60888729E-02  5.61616683E-02  0.00000000E+00
  0.00000000E+00  2.88003638E-02  0.00000000E+00  0.00000000E+00 -3.18186355E-02
  0.00000000E+00  0.00000000E+00  2.98278347E-02 -1.53003419E-01 -5.35862330E-02
 -2.32858141E-03  0.00000000E+00  0.00000000E+00  0.00000000E+00 -9.31460650E-02
 -5.58889855E-02 -5.67667995E-02  0.00000000E+00  0.00000000E+00  0.00000000E+00
 -9.08648697E-02 -2.80855074E-02  1.49217714E-01  0.00000000E+00 -1.30267898E-01
 -9.38558421E-02  0.00000000E+00  5.49559075E-02  2.97296343E-05 -9.08648697E-02
 -2.80855074E-02  1.49217714E-01  0.00000000E+00  1.30267898E-01 -9.38558421E-02
  0.00000000E+00 -5.49559075E-02  2.97296343E-05  5.59212723E-01  5.68198839E-02
 -3.60888729E-02  5.61616683E-02  0.00000000E+00  0.00000000E+00 -2.88003638E-02
  0.00000000E+00  0.00000000E+00  3.18186355E-02  0.00000000E+00  0.00000000E+00
 -2.98278347E-02 -1.53003419E-01 -5.35862330E-02 -2.32858141E-03  0.00000000E+00
  0.00000000E+00  0.00000000E+00 -9.31460650E-02 -5.58889855E-02 -5.67667995E-02
  0.00000000E+00  0.00000000E+00  0.00000000E+00 -9.08648697E-02 -2.80855074E-02
  1.49217714E-01  0.00000000E+00  1.30267898E-01  9.38558421E-02  0.00000000E+00
 -5.49559075E-02 -2.97296343E-05 -9.08648697E-02 -2.80855074E-02  1.49217714E-01
  0.00000000E+00 -1.30267898E-01  9.38558421E-02  0.00000000E+00  5.49559075E-02
 -2.97296343E-05  4.12941576E-01 -9.74753802E-02  8.62071745E-02 -5.78710601E-02
  0.00000000E+00  0.00000000E+00  3.69363696E-02  0.00000000E+00  0.00000000E+00
  2.62503262E-02  0.00000000E+00  0.00000000E+00 -8.79008524E-02  1.18154108E-01
 -1.29337882E-01 -8.57840275E-02  0.00000000E+00  0.00000000E+00  0.00000000E+00
  1.22176550E-01  1.06041199E-01  7.12433824E-02  0.00000000E+00  0.00000000E+00
  0.00000000E+00  1.27839639E-01  6.31758505E-02 -2.13803302E-01  0.00000000E+00
  2.02441897E-01  1.87973934E-01  0.00000000E+00 -5.19683785E-02 -4.83036549E-02
  1.27839639E-01  6.31758505E-02 -2.13803302E-01  0.00000000E+00 -2.02441897E-01
  1.87973934E-01  0.00000000E+00  5.19683785E-02 -4.83036549E-02  4.12941576E-01
 -9.74753802E-02  8.62071745E-02 -5.78710601E-02  0.00000000E+00  0.00000000E+00
 -3.69363696E-02  0.00000000E+00  0.00000000E+00 -2.62503262E-02  0.00000000E+00
  0.00000000E+00  8.79008524E-02  1.18154108E-01 -1.29337882E-01 -8.57840275E-02
  0.00000000E+00  0.00000000E+00  0.00000000E+00  1.22176550E-01  1.06041199E-01
  7.12433824E-02  0.00000000E+00  0.00000000E+00  0.00000000E+00  1.27839639E-01
  6.31758505E-02 -2.13803302E-01  0.00000000E+00 -2.02441897E-01 -1.87973934E-01
  0.00000000E+00  5.19683785E-02  4.83036549E-02  1.27839639E-01  6.31758505E-02
 -2.13803302E-01  0.00000000E+00  2.02441897E-01 -1.87973934E-01  0.00000000E+00
 -5.19683785E-02  4.83036549E-02 -8.90825480E-02  4.82007463E-02 -1.97194310E-02
  8.81720133E-03  0.00000000E+00  0.00000000E+00  2.03386991E-01  0.00000000E+00
  0.00000000E+00 -3.38035921E-02  0.00000000E+00  0.00000000E+00 -1.48220905E-01
 -3.36596940E-02 -2.43234284E-01  2.78733793E-01  0.00000000E+00  0.00000000E+00
  0.00000000E+00 -5.46567577E-02  1.43019923E-01 -1.15657467E-01  0.00000000E+00
  0.00000000E+00  0.00000000E+00 -2.56389766E-02 -1.70491720E-03 -3.33446751E-03
  0.00000000E+00 -2.12711393E-01  2.98751377E-01  0.00000000E+00  1.73511515E-01
 -1.80198232E-01 -2.56389766E-02 -1.70491720E-03 -3.33446751E-03  0.00000000E+00
  2.12711393E-01  2.98751377E-01  0.00000000E+00 -1.73511515E-01 -1.80198232E-01
 -8.90825480E-02  4.82007463E-02 -1.97194310E-02  8.81720133E-03  0.00000000E+00
  0.00000000E+00 -2.03386991E-01  0.00000000E+00  0.00000000E+00  3.38035921E-02
  0.00000000E+00  0.00000000E+00  1.48220905E-01 -3.36596940E-02 -2.43234284E-01
  2.78733793E-01  0.00000000E+00  0.00000000E+00  0.00000000E+00 -5.46567577E-02
  1.43019923E-01 -1.15657467E-01  0.00000000E+00  0.00000000E+00  0.00000000E+00
 -2.56389766E-02 -1.70491720E-03 -3.33446751E-03  0.00000000E+00  2.12711393E-01
 -2.98751377E-01  0.00000000E+00 -1.73511515E-01  1.80198232E-01 -2.56389766E-02
 -1.70491720E-03 -3.33446751E-03  0.00000000E+00 -2.12711393E-01 -2.98751377E-01
  0.00000000E+00  1.73511515E-01  1.80198232E-01  3.09133108E-03  2.49491185E-01
  4.44012759E-02 -3.95466009E-02  0.00000000E+00  0.00000000E+00  1.70709380E-01
  0.00000000E+00  0.00000000E+00 -4.10562800E-02  0.00000000E+00  0.00000000E+00
  1.43094129E-01  7.12101353E-01 -2.31194714E-01 -1.08684585E-01  0.00000000E+00
  0.00000000E+00  0.00000000E+00 -4.11200862E-01 -3.64560285E-02 -2.55033032E-02
  0.00000000E+00  0.00000000E+00  0.00000000E+00 -4.37490228E-02  4.36423769E-02
  9.56499371E-02  0.00000000E+00  1.15048447E-01 -5.65248117E-02  0.00000000E+00
  1.57113754E-01  5.79004120E-02 -4.37490228E-02  4.36423769E-02  9.56499371E-02
  0.00000000E+00 -1.15048447E-01 -5.65248117E-02  0.00000000E+00 -1.57113754E-01
  5.79004120E-02  3.09133108E-03  2.49491185E-01  4.44012759E-02 -3.95466009E-02
  0.00000000E+00  0.00000000E+00 -1.70709380E-01  0.00000000E+00  0.00000000E+00
  4.10562800E-02  0.00000000E+00  0.00000000E+00 -1.43094129E-01  7.12101353E-01
 -2.31194714E-01 -1.08684585E-01  0.00000000E+00  0.00000000E+00  0.00000000E+00
 -4.11200862E-01 -3.64560285E-02 -2.55033032E-02  0.00000000E+00  0.00000000E+00
  0.00000000E+00 -4.37490228E-02  4.36423769E-02  9.56499371E-02  0.00000000E+00
 -1.15048447E-01  5.65248117E-02  0.00000000E+00 -1.57113754E-01 -5.79004120E-02
 -4.37490228E-02  4.36423769E-02  9.56499371E-02  0.00000000E+00  1.15048447E-01
  5.65248117E-02  0.00000000E+00  1.57113754E-01 -5.79004120E-02  4.29445966E-02
  9.82589319E-02 -8.44960317E-02 -2.51268438E-02  0.00000000E+00  0.00000000E+00
  8.87404661E-03  0.00000000E+00  0.00000000E+00 -1.73968779E-01  0.00000000E+00
  0.00000000E+00  4.43530605E-02  6.47670157E-02  3.66900663E-01 -1.38946951E-01
  0.00000000E+00  0.00000000E+00  0.00000000E+00  2.57856081E-02 -4.54606047E-01
 -4.14262930E-01  0.00000000E+00  0.00000000E+00  0.00000000E+00  4.56154827E-01
 -2.45984636E-01  3.10847434E-01  0.00000000E+00  8.26834008E-02  3.01099673E-01
  0.00000000E+00 -1.13461443E-02 -8.05490433E-02  4.56154827E-01 -2.45984636E-01
  3.10847434E-01  0.00000000E+00 -8.26834008E-02  3.01099673E-01  0.00000000E+00
  1.13461443E-02 -8.05490433E-02  4.29445966E-02  9.82589319E-02 -8.44960317E-02
 -2.51268438E-02  0.00000000E+00  0.00000000E+00 -8.87404661E-03  0.00000000E+00
  0.00000000E+00  1.73968779E-01  0.00000000E+00  0.00000000E+00 -4.43530605E-02
  6.47670157E-02  3.66900663E-01 -1.38946951E-01  0.00000000E+00  0.00000000E+00
  0.00000000E+00  2.57856081E-02 -4.54606047E-01 -4.14262930E-01  0.00000000E+00
  0.00000000E+00  0.00000000E+00  4.56154827E-01 -2.45984636E-01  3.10847434E-01
  0.00000000E+00 -8.26834008E-02 -3.01099673E-01  0.00000000E+00  1.13461443E-02
  8.05490433E-02  4.56154827E-01 -2.45984636E-01  3.10847434E-01  0.00000000E+00
  8.26834008E-02 -3.01099673E-01  0.00000000E+00 -1.13461443E-02  8.05490433E-02
 -6.21261728E-02  2.41156564E-01 -4.65528937E-02  2.36899928E-02  0.00000000E+00
  0.00000000E+00  4.23071134E-01  0.00000000E+00  0.00000000E+00  1.31224638E-01
  0.00000000E+00  0.00000000E+00 -8.91041869E-02 -2.95386789E-01 -4.79742892E-01
  6.17767458E-01  0.00000000E+00  0.00000000E+00  0.00000000E+00  1.45617317E-01
 -2.08215856E-01 -1.59130359E-01  0.00000000E+00  0.00000000E+00  0.00000000E+00
  1.45217770E-01 -8.99087512E-02  7.39755266E-02  0.00000000E+00  4.50612709E-01
 -3.22633634E-01  0.00000000E+00 -7.08546092E-02 -6.68747059E-02  1.45217770E-01
 -8.99087512E-02  7.39755266E-02  0.00000000E+00 -4.50612709E-01 -3.22633634E-01
  0.00000000E+00  7.08546092E-02 -6.68747059E-02 -6.21261728E-02  2.41156564E-01
 -4.65528937E-02  2.36899928E-02  0.00000000E+00  0.00000000E+00 -4.23071134E-01
  0.00000000E+00  0.00000000E+00 -1.31224638E-01  0.00000000E+00  0.00000000E+00
  8.91041869E-02 -2.95386789E-01 -4.79742892E-01  6.17767458E-01  0.00000000E+00
  0.00000000E+00  0.00000000E+00  1.45617317E-01 -2.08215856E-01 -1.59130359E-01
  0.00000000E+00  0.00000000E+00  0.00000000E+00  1.45217770E-01 -8.99087512E-02
  7.39755266E-02  0.00000000E+00 -4.50612709E-01  3.22633634E-01  0.00000000E+00
  7.08546092E-02  6.68747059E-02  1.45217770E-01 -8.99087512E-02  7.39755266E-02
  0.00000000E+00  4.50612709E-01  3.22633634E-01  0.00000000E+00 -7.08546092E-02
  6.68747059E-02  3.76458637E-02  6.25161598E-01 -1.92984560E-02  1.30925543E-01
  0.00000000E+00  0.00000000E+00 -3.47267878E-01  0.00000000E+00  0.00000000E+00
  1.92624188E-01  0.00000000E+00  0.00000000E+00 -5.30061644E-01  8.28351251E-02
 -4.71002850E-02 -7.52383228E-02  0.00000000E+00  0.00000000E+00  0.00000000E+00
  5.53546722E-01 -2.95884530E-01 -2.31538351E-01  0.00000000E+00  0.00000000E+00
  0.00000000E+00  3.27732606E-01  2.10121049E-01 -3.21417058E-01  0.00000000E+00
 -2.41081881E-01 -2.07343768E-01  0.00000000E+00  5.88677811E-01  3.86304245E-01
  3.27732606E-01  2.10121049E-01 -3.21417058E-01  0.00000000E+00  2.41081881E-01
 -2.07343768E-01  0.00000000E+00 -5.88677811E-01  3.86304245E-01  3.76458637E-02
  6.25161598E-01 -1.92984560E-02  1.30925543E-01  0.00000000E+00  0.00000000E+00
  3.47267878E-01  0.00000000E+00  0.00000000E+00 -1.92624188E-01  0.00000000E+00
  0.00000000E+00  5.30061644E-01  8.28351251E-02 -4.71002850E-02 -7.52383228E-02
  0.00000000E+00  0.00000000E+00  0.00000000E+00  5.53546722E-01 -2.95884530E-01
 -2.31538351E-01  0.00000000E+00  0.00000000E+00  0.00000000E+00  3.27732606E-01
  2.10121049E-01 -3.21417058E-01  0.00000000E+00  2.41081881E-01  2.07343768E-01
  0.00000000E+00 -5.88677811E-01 -3.86304245E-01  3.27732606E-01  2.10121049E-01
 -3.21417058E-01  0.00000000E+00 -2.41081881E-01  2.07343768E-01  0.00000000E+00
  5.88677811E-01 -3.86304245E-01 -1.70374744E-01  1.29109697E+00  2.60923488E-01
  8.58462250E-02  0.00000000E+00  0.00000000E+00  3.85915974E-01  0.00000000E+00
  0.00000000E+00 -5.73428361E-01  0.00000000E+00  0.00000000E+00  2.13832458E-01
 -7.66053691E-01 -3.39792674E-03 -7.45235553E-01  0.00000000E+00  0.00000000E+00
  0.00000000E+00  5.03594184E-02 -2.43453327E-02  1.57996577E-01  0.00000000E+00
  0.00000000E+00  0.00000000E+00 -3.84518386E-01  1.12303077E-01 -9.60033150E-02
  0.00000000E+00  2.82423971E-01  3.73478383E-01  0.00000000E+00 -6.63423517E-02
  9.30620307E-02 -3.84518386E-01  1.12303077E-01 -9.60033150E-02  0.00000000E+00
 -2.82423971E-01  3.73478383E-01  0.00000000E+00  6.63423517E-02  9.30620307E-02
 -1.70374744E-01  1.29109697E+00  2.60923488E-01  8.58462250E-02  0.00000000E+00
  0.00000000E+00 -3.85915974E-01  0.00000000E+00  0.00000000E+00  5.73428361E-01
  0.00000000E+00  0.00000000E+00 -2.13832458E-01 -7.66053691E-01 -3.39792674E-03
 -7.45235553E-01  0.00000000E+00  0.00000000E+00  0.00000000E+00  5.03594184E-02
 -2.43453327E-02  1.57996577E-01  0.00000000E+00  0.00000000E+00  0.00000000E+00
 -3.84518386E-01  1.12303077E-01 -9.60033150E-02  0.00000000E+00 -2.82423971E-01
 -3.73478383E-01  0.00000000E+00  6.63423517E-02 -9.30620307E-02 -3.84518386E-01
  1.12303077E-01 -9.60033150E-02  0.00000000E+00  2.82423971E-01 -3.73478383E-01
  0.00000000E+00 -6.63423517E-02 -9.30620307E-02  1.56485945E-01 -4.38641795E-01
  2.02971905E-01 -1.38203798E-01  0.00000000E+00  0.00000000E+00  5.48404117E-01
  0.00000000E+00  0.00000000E+00 -8.86585370E-01  0.00000000E+00  0.00000000E+00
  1.02215821E+00  1.28499378E-01  6.08743769E-01  7.89421702E-01  0.00000000E+00
  0.00000000E+00  0.00000000E+00  6.02630598E-01 -7.02476434E-02 -1.10554213E-01
  0.00000000E+00  0.00000000E+00  0.00000000E+00 -1.46948925E-01  1.66596773E-01
 -1.94734039E-01  0.00000000E+00  8.63995157E-02  4.82407396E-02  0.00000000E+00
  4.58262305E-01  4.06517499E-01 -1.46948925E-01  1.66596773E-01 -1.94734039E-01
  0.00000000E+00 -8.63995157E-02  4.82407396E-02  0.00000000E+00 -4.58262305E-01
  4.06517499E-01  1.56485945E-01 -4.38641795E-01  2.02971905E-01 -1.38203798E-01
  0.00000000E+00  0.00000000E+00 -5.48404117E-01  0.00000000E+00  0.00000000E+00
  8.86585370E-01  0.00000000E+00  0.00000000E+00 -1.02215821E+00  1.28499378E-01
  6.08743769E-01  7.89421702E-01  0.00000000E+00  0.00000000E+00  0.00000000E+00
  6.02630598E-01 -7.02476434E-02 -1.10554213E-01  0.00000000E+00  0.00000000E+00
  0.00000000E+00 -1.46948925E-01  1.66596773E-01 -1.94734039E-01  0.00000000E+00
 -8.63995157E-02 -4.82407396E-02  0.00000000E+00 -4.58262305E-01 -4.06517499E-01
 -1.46948925E-01  1.66596773E-01 -1.94734039E-01  0.00000000E+00  8.63995157E-02
 -4.82407396E-02  0.00000000E+00  4.58262305E-01 -4.06517499E-01 -1.27510352E-01
  2.23235566E-01  3.18774940E-02 -2.26135103E-01  0.00000000E+00  0.00000000E+00
 -4.57128442E-01  0.00000000E+00  0.00000000E+00 -1.14378912E-01  0.00000000E+00
  0.00000000E+00  1.55701227E+00 -1.98751993E-01 -1.09478815E+00 -3.70770929E-01
  0.00000000E+00  0.00000000E+00  0.00000000E+00  3.55387426E-01  5.57322334E-01
 -1.43504214E-01  0.00000000E+00  0.00000000E+00  0.00000000E+00  6.92026698E-01
  3.73142235E-02 -1.99160381E-02  0.00000000E+00 -4.32197678E-01 -2.02032006E-01
  0.00000000E+00 -1.36395286E-01 -2.04048494E-01  6.92026698E-01  3.73142235E-02
 -1.99160381E-02  0.00000000E+00  4.32197678E-01 -2.02032006E-01  0.00000000E+00
  1.36395286E-01 -2.04048494E-01 -1.27510352E-01  2.23235566E-01  3.18774940E-02
 -2.26135103E-01  0.00000000E+00  0.00000000E+00  4.57128442E-01  0.00000000E+00
  0.00000000E+00  1.14378912E-01  0.00000000E+00  0.00000000E+00 -1.55701227E+00
 -1.98751993E-01 -1.09478815E+00 -3.70770929E-01  0.00000000E+00  0.00000000E+00
  0.00000000E+00  3.55387426E-01  5.57322334E-01 -1.43504214E-01  0.00000000E+00
  0.00000000E+00  0.00000000E+00  6.92026698E-01  3.73142235E-02 -1.99160381E-02
  0.00000000E+00  4.32197678E-01  2.02032006E-01  0.00000000E+00  1.36395286E-01
  2.04048494E-01  6.92026698E-01  3.73142235E-02 -1.99160381E-02  0.00000000E+00
 -4.32197678E-01  2.02032006E-01  0.00000000E+00 -1.36395286E-01  2.04048494E-01
  2.61245668E-01  9.32280607E-01 -6.37147875E-02 -1.87185926E-01  0.00000000E+00
  0.00000000E+00 -2.35252430E-01  0.00000000E+00  0.00000000E+00  2.74426910E+00
  0.00000000E+00  0.00000000E+00  1.35824134E+00  3.22082045E-01  1.21136629E+00
  3.27419638E-01  0.00000000E+00  0.00000000E+00  0.00000000E+00  7.10110139E-01
  1.86140797E-01 -1.19419826E+00  0.00000000E+00  0.00000000E+00  0.00000000E+00
 -7.64709559E-01  3.15284238E-01 -5.64333241E-02  0.00000000E+00  2.98529111E-01
  2.95483501E-01  0.00000000E+00  1.39297355E-01 -7.56264679E-01 -7.64709559E-01
  3.15284238E-01 -5.64333241E-02  0.00000000E+00 -2.98529111E-01  2.95483501E-01
  0.00000000E+00 -1.39297355E-01 -7.56264679E-01  2.61245668E-01  9.32280607E-01
 -6.37147875E-02 -1.87185926E-01  0.00000000E+00  0.00000000E+00  2.35252430E-01
  0.00000000E+00  0.00000000E+00 -2.74426910E+00  0.00000000E+00  0.00000000E+00
 -1.35824134E+00  3.22082045E-01  1.21136629E+00  3.27419638E-01  0.00000000E+00
  0.00000000E+00  0.00000000E+00  7.10110139E-01  1.86140797E-01 -1.19419826E+00
  0.00000000E+00  0.00000000E+00  0.00000000E+00 -7.64709559E-01  3.15284238E-01
 -5.64333241E-02  0.00000000E+00 -2.98529111E-01 -2.95483501E-01  0.00000000E+00
 -1.39297355E-01  7.56264679E-01 -7.64709559E-01  3.15284238E-01 -5.64333241E-02
  0.00000000E+00  2.98529111E-01 -2.95483501E-01  0.00000000E+00  1.39297355E-01
  7.56264679E-01  3.02486902E-01  9.03351470E-01 -2.07687669E+00  2.76988688E+00
  0.00000000E+00  0.00000000E+00  1.39167645E-02  0.00000000E+00  0.00000000E+00
 -6.17723663E-01  0.00000000E+00  0.00000000E+00 -7.92497369E-02  8.93352277E-01
  3.99642756E-01  6.21120425E-01  0.00000000E+00  0.00000000E+00  0.00000000E+00
 -1.39945035E-02  2.65295957E+00 -2.04037151E+00  0.00000000E+00  0.00000000E+00
  0.00000000E+00 -6.94813520E-02 -1.09775929E+00 -6.93402856E-01  0.00000000E+00
 -1.91770370E-02  9.21087802E-02  0.00000000E+00 -1.21124140E+00  1.20492995E+00
 -6.94813520E-02 -1.09775929E+00 -6.93402856E-01  0.00000000E+00  1.91770370E-02
  9.21087802E-02  0.00000000E+00  1.21124140E+00  1.20492995E+00  3.02486902E-01
  9.03351470E-01 -2.07687669E+00  2.76988688E+00  0.00000000E+00  0.00000000E+00
 -1.39167645E-02  0.00000000E+00  0.00000000E+00  6.17723663E-01  0.00000000E+00
  0.00000000E+00  7.92497369E-02  8.93352277E-01  3.99642756E-01  6.21120425E-01
  0.00000000E+00  0.00000000E+00  0.00000000E+00 -1.39945035E-02  2.65295957E+00
 -2.04037151E+00  0.00000000E+00  0.00000000E+00  0.00000000E+00 -6.94813520E-02
 -1.09775929E+00 -6.93402856E-01  0.00000000E+00  1.91770370E-02 -9.21087802E-02
  0.00000000E+00  1.21124140E+00 -1.20492995E+00 -6.94813520E-02 -1.09775929E+00
 -6.93402856E-01  0.00000000E+00 -1.91770370E-02 -9.21087802E-02  0.00000000E+00
 -1.21124140E+00 -1.20492995E+00 -6.88496902E-02 -3.46382745E-01 -2.11881977E+00
  4.78688806E+00  0.00000000E+00  0.00000000E+00  1.67329555E-01  0.00000000E+00
  0.00000000E+00  2.91156569E-01  0.00000000E+00  0.00000000E+00  1.79318288E+00
 -6.03748260E-02  1.31110763E-01 -2.04320085E-01  0.00000000E+00  0.00000000E+00
  0.00000000E+00 -7.18710391E-01 -2.63889783E+00  2.95033118E+00  0.00000000E+00
  0.00000000E+00  0.00000000E+00  3.28362543E-01 -3.59944707E-01 -1.38878374E+00
  0.00000000E+00  1.34216984E-01  5.86699487E-02  0.00000000E+00  1.03898347E+00
 -1.67088535E+00  3.28362543E-01 -3.59944707E-01 -1.38878374E+00  0.00000000E+00
 -1.34216984E-01  5.86699487E-02  0.00000000E+00 -1.03898347E+00 -1.67088535E+00
 -6.88496902E-02 -3.46382745E-01 -2.11881977E+00  4.78688806E+00  0.00000000E+00
  0.00000000E+00 -1.67329555E-01  0.00000000E+00  0.00000000E+00 -2.91156569E-01
  0.00000000E+00  0.00000000E+00 -1.79318288E+00 -6.03748260E-02  1.31110763E-01
 -2.04320085E-01  0.00000000E+00  0.00000000E+00  0.00000000E+00 -7.18710391E-01
 -2.63889783E+00  2.95033118E+00  0.00000000E+00  0.00000000E+00  0.00000000E+00
  3.28362543E-01 -3.59944707E-01 -1.38878374E+00  0.00000000E+00 -1.34216984E-01
 -5.86699487E-02  0.00000000E+00 -1.03898347E+00  1.67088535E+00  3.28362543E-01
 -3.59944707E-01 -1.38878374E+00  0.00000000E+00  1.34216984E-01 -5.86699487E-02
  0.00000000E+00  1.03898347E+00  1.67088535E+00  7.08313731E-01  2.78187487E+00
 -5.77322880E+00 -4.43935197E+00  0.00000000E+00  0.00000000E+00  1.35487502E-01
  0.00000000E+00  0.00000000E+00 -3.52011681E-02  0.00000000E+00  0.00000000E+00
 -2.92075493E-01  1.26975285E+00  1.33291362E+00  9.17010153E-01  0.00000000E+00
  0.00000000E+00  0.00000000E+00  2.67956213E+00  2.35243825E+00  5.82464542E+00
  0.00000000E+00  0.00000000E+00  0.00000000E+00  1.86749102E-01 -2.36419687E+00
  1.06084585E+00  0.00000000E+00  1.10348741E-01  6.46385374E-02  0.00000000E+00
  8.68799512E-01 -2.57248013E-01  1.86749102E-01 -2.36419687E+00  1.06084585E+00
  0.00000000E+00 -1.10348741E-01  6.46385374E-02  0.00000000E+00 -8.68799512E-01
 -2.57248013E-01  7.08313731E-01  2.78187487E+00 -5.77322880E+00 -4.43935197E+00
  0.00000000E+00  0.00000000E+00 -1.35487502E-01  0.00000000E+00  0.00000000E+00
  3.52011681E-02  0.00000000E+00  0.00000000E+00  2.92075493E-01  1.26975285E+00
  1.33291362E+00  9.17010153E-01  0.00000000E+00  0.00000000E+00  0.00000000E+00
  2.67956213E+00  2.35243825E+00  5.82464542E+00  0.00000000E+00  0.00000000E+00
  0.00000000E+00  1.86749102E-01 -2.36419687E+00  1.06084585E+00  0.00000000E+00
 -1.10348741E-01 -6.46385374E-02  0.00000000E+00 -8.68799512E-01  2.57248013E-01
  1.86749102E-01 -2.36419687E+00  1.06084585E+00  0.00000000E+00  1.10348741E-01
 -6.46385374E-02  0.00000000E+00  8.68799512E-01  2.57248013E-01 -1.40727351E-01
 -7.39490854E-01 -2.50774452E+01 -5.29349029E+00  0.00000000E+00  0.00000000E+00
  3.52207589E-01  0.00000000E+00  0.00000000E+00 -7.45692843E+00  0.00000000E+00
  0.00000000E+00 -1.53220032E+00 -3.09168933E-01 -4.10632781E-02  8.85715244E-02
  0.00000000E+00  0.00000000E+00  0.00000000E+00 -2.31323548E+00 -5.93706498E+00
 -6.93824866E+00  0.00000000E+00  0.00000000E+00  0.00000000E+00  2.89609745E-01
  2.09545746E+01  8.14989218E-01  0.00000000E+00  1.08124505E-01  1.20807039E-01
  0.00000000E+00 -5.83838996E+00 -2.75033250E+00  2.89609745E-01  2.09545746E+01
  8.14989218E-01  0.00000000E+00 -1.08124505E-01  1.20807039E-01  0.00000000E+00
  5.83838996E+00 -2.75033250E+00 -1.40727351E-01 -7.39490854E-01 -2.50774452E+01
 -5.29349029E+00  0.00000000E+00  0.00000000E+00 -3.52207589E-01  0.00000000E+00
  0.00000000E+00  7.45692843E+00  0.00000000E+00  0.00000000E+00  1.53220032E+00
 -3.09168933E-01 -4.10632781E-02  8.85715244E-02  0.00000000E+00  0.00000000E+00
  0.00000000E+00 -2.31323548E+00 -5.93706498E+00 -6.93824866E+00  0.00000000E+00
  0.00000000E+00  0.00000000E+00  2.89609745E-01  2.09545746E+01  8.14989218E-01
  0.00000000E+00 -1.08124505E-01 -1.20807039E-01  0.00000000E+00  5.83838996E+00
  2.75033250E+00  2.89609745E-01  2.09545746E+01  8.14989218E-01  0.00000000E+00
  1.08124505E-01 -1.20807039E-01  0.00000000E+00 -5.83838996E+00  2.75033250E+00
  0.00000000E+00  0.00000000E+00  0.00000000E+00  0.00000000E+00  0.00000000E+00
  0.00000000E+00  0.00000000E+00  0.00000000E+00  0.00000000E+00  0.00000000E+00
  0.00000000E+00  0.00000000E+00  0.00000000E+00  0.00000000E+00  0.00000000E+00
  0.00000000E+00  1.86808012E-01  0.00000000E+00  0.00000000E+00  0.00000000E+00
  0.00000000E+00  0.00000000E+00  2.73373753E-01  0.00000000E+00  0.00000000E+00
  0.00000000E+00  0.00000000E+00  0.00000000E+00  1.13592113E-01  0.00000000E+00
  0.00000000E+00  1.18860749E-01  0.00000000E+00  0.00000000E+00  0.00000000E+00
  0.00000000E+00  0.00000000E+00 -1.13592113E-01  0.00000000E+00  0.00000000E+00
 -1.18860749E-01  0.00000000E+00  0.00000000E+00  0.00000000E+00  0.00000000E+00
  0.00000000E+00  0.00000000E+00  0.00000000E+00  0.00000000E+00  0.00000000E+00
  0.00000000E+00  0.00000000E+00  0.00000000E+00  0.00000000E+00  0.00000000E+00
  0.00000000E+00  0.00000000E+00  0.00000000E+00  0.00000000E+00  1.86808012E-01
  0.00000000E+00  0.00000000E+00  0.00000000E+00  0.00000000E+00  0.00000000E+00
  2.73373753E-01  0.00000000E+00  0.00000000E+00  0.00000000E+00  0.00000000E+00
  0.00000000E+00 -1.13592113E-01  0.00000000E+00  0.00000000E+00 -1.18860749E-01
  0.00000000E+00  0.00000000E+00  0.00000000E+00  0.00000000E+00  0.00000000E+00
  1.13592113E-01  0.00000000E+00  0.00000000E+00  1.18860749E-01  0.00000000E+00
  0.00000000E+00  0.00000000E+00  0.00000000E+00  0.00000000E+00  0.00000000E+00
  0.00000000E+00  0.00000000E+00  0.00000000E+00  0.00000000E+00  0.00000000E+00
  0.00000000E+00  0.00000000E+00  0.00000000E+00  0.00000000E+00  0.00000000E+00
  0.00000000E+00  0.00000000E+00  4.69031916E-01  0.00000000E+00  0.00000000E+00
  0.00000000E+00  0.00000000E+00  0.00000000E+00 -3.62731674E-01  0.00000000E+00
  0.00000000E+00  0.00000000E+00  0.00000000E+00  0.00000000E+00  2.71978066E-01
  0.00000000E+00  0.00000000E+00 -2.11368041E-01  0.00000000E+00  0.00000000E+00
  0.00000000E+00  0.00000000E+00  0.00000000E+00 -2.71978066E-01  0.00000000E+00
  0.00000000E+00  2.11368041E-01  0.00000000E+00  0.00000000E+00  0.00000000E+00
  0.00000000E+00  0.00000000E+00  0.00000000E+00  0.00000000E+00  0.00000000E+00
  0.00000000E+00  0.00000000E+00  0.00000000E+00  0.00000000E+00  0.00000000E+00
  0.00000000E+00  0.00000000E+00  0.00000000E+00  0.00000000E+00  0.00000000E+00
  4.69031916E-01  0.00000000E+00  0.00000000E+00  0.00000000E+00  0.00000000E+00
  0.00000000E+00 -3.62731674E-01  0.00000000E+00  0.00000000E+00  0.00000000E+00
  0.00000000E+00  0.00000000E+00 -2.71978066E-01  0.00000000E+00  0.00000000E+00
  2.11368041E-01  0.00000000E+00  0.00000000E+00  0.00000000E+00  0.00000000E+00
  0.00000000E+00  2.71978066E-01  0.00000000E+00  0.00000000E+00 -2.11368041E-01
  0.00000000E+00  0.00000000E+00  0.00000000E+00  0.00000000E+00  0.00000000E+00
  0.00000000E+00  0.00000000E+00  0.00000000E+00  0.00000000E+00  0.00000000E+00
  0.00000000E+00  0.00000000E+00  0.00000000E+00  0.00000000E+00  0.00000000E+00
  0.00000000E+00  0.00000000E+00  0.00000000E+00 -6.19991097E-01  0.00000000E+00
  0.00000000E+00  0.00000000E+00  0.00000000E+00  0.00000000E+00 -1.07599495E-01
  0.00000000E+00  0.00000000E+00  0.00000000E+00  0.00000000E+00  0.00000000E+00
  5.38035973E-01  0.00000000E+00  0.00000000E+00  9.67556383E-02  0.00000000E+00
  0.00000000E+00  0.00000000E+00  0.00000000E+00  0.00000000E+00 -5.38035973E-01
  0.00000000E+00  0.00000000E+00 -9.67556383E-02  0.00000000E+00  0.00000000E+00
  0.00000000E+00  0.00000000E+00  0.00000000E+00  0.00000000E+00  0.00000000E+00
  0.00000000E+00  0.00000000E+00  0.00000000E+00  0.00000000E+00  0.00000000E+00
  0.00000000E+00  0.00000000E+00  0.00000000E+00  0.00000000E+00  0.00000000E+00
  0.00000000E+00 -6.19991097E-01  0.00000000E+00  0.00000000E+00  0.00000000E+00
  0.00000000E+00  0.00000000E+00 -1.07599495E-01  0.00000000E+00  0.00000000E+00
  0.00000000E+00  0.00000000E+00  0.00000000E+00 -5.38035973E-01  0.00000000E+00
  0.00000000E+00 -9.67556383E-02  0.00000000E+00  0.00000000E+00  0.00000000E+00
  0.00000000E+00  0.00000000E+00  5.38035973E-01  0.00000000E+00  0.00000000E+00
  9.67556383E-02  0.00000000E+00  0.00000000E+00  0.00000000E+00  0.00000000E+00
  0.00000000E+00  0.00000000E+00  0.00000000E+00  0.00000000E+00  0.00000000E+00
  0.00000000E+00  0.00000000E+00  0.00000000E+00  0.00000000E+00  0.00000000E+00
  0.00000000E+00  0.00000000E+00  0.00000000E+00  0.00000000E+00  4.58347691E-01
  0.00000000E+00  0.00000000E+00  0.00000000E+00  0.00000000E+00  0.00000000E+00
 -1.56699889E+00  0.00000000E+00  0.00000000E+00  0.00000000E+00  0.00000000E+00
  0.00000000E+00 -1.83413337E-01  0.00000000E+00  0.00000000E+00  1.61711064E+00
  0.00000000E+00  0.00000000E+00  0.00000000E+00  0.00000000E+00  0.00000000E+00
  1.83413337E-01  0.00000000E+00  0.00000000E+00 -1.61711064E+00  0.00000000E+00
  0.00000000E+00  0.00000000E+00  0.00000000E+00  0.00000000E+00  0.00000000E+00
  0.00000000E+00  0.00000000E+00  0.00000000E+00  0.00000000E+00  0.00000000E+00
  0.00000000E+00  0.00000000E+00  0.00000000E+00  0.00000000E+00  0.00000000E+00
  0.00000000E+00  0.00000000E+00  4.58347691E-01  0.00000000E+00  0.00000000E+00
  0.00000000E+00  0.00000000E+00  0.00000000E+00 -1.56699889E+00  0.00000000E+00
  0.00000000E+00  0.00000000E+00  0.00000000E+00  0.00000000E+00  1.83413337E-01
  0.00000000E+00  0.00000000E+00 -1.61711064E+00  0.00000000E+00  0.00000000E+00
  0.00000000E+00  0.00000000E+00  0.00000000E+00 -1.83413337E-01  0.00000000E+00
  0.00000000E+00  1.61711064E+00  0.00000000E+00  0.00000000E+00  0.00000000E+00
  0.00000000E+00  0.00000000E+00  0.00000000E+00  1.15581933E-01  0.00000000E+00
  0.00000000E+00  1.31375768E-01  0.00000000E+00  0.00000000E+00  4.11978756E-02
  0.00000000E+00  0.00000000E+00  0.00000000E+00  0.00000000E+00  0.00000000E+00
  0.00000000E+00  1.00645579E-01  0.00000000E+00  0.00000000E+00  0.00000000E+00
  0.00000000E+00  0.00000000E+00  2.10008938E-01  0.00000000E+00  0.00000000E+00
  0.00000000E+00  0.00000000E+00  1.08866794E-01  0.00000000E+00  0.00000000E+00
  1.51733239E-01  0.00000000E+00  0.00000000E+00  0.00000000E+00  0.00000000E+00
  0.00000000E+00  1.08866794E-01  0.00000000E+00  0.00000000E+00  1.51733239E-01
  0.00000000E+00  0.00000000E+00  0.00000000E+00  0.00000000E+00  0.00000000E+00
  0.00000000E+00 -1.15581933E-01  0.00000000E+00  0.00000000E+00 -1.31375768E-01
  0.00000000E+00  0.00000000E+00 -4.11978756E-02  0.00000000E+00  0.00000000E+00
  0.00000000E+00  0.00000000E+00  0.00000000E+00  0.00000000E+00  1.00645579E-01
  0.00000000E+00  0.00000000E+00  0.00000000E+00  0.00000000E+00  0.00000000E+00
  2.10008938E-01  0.00000000E+00  0.00000000E+00  0.00000000E+00  0.00000000E+00
 -1.08866794E-01  0.00000000E+00  0.00000000E+00 -1.51733239E-01  0.00000000E+00
  0.00000000E+00  0.00000000E+00  0.00000000E+00  0.00000000E+00 -1.08866794E-01
  0.00000000E+00  0.00000000E+00 -1.51733239E-01  0.00000000E+00  0.00000000E+00
  0.00000000E+00  0.00000000E+00  0.00000000E+00  0.00000000E+00  5.11110713E-01
  0.00000000E+00  0.00000000E+00 -9.43363774E-02  0.00000000E+00  0.00000000E+00
 -1.38188404E-01  0.00000000E+00  0.00000000E+00  0.00000000E+00  0.00000000E+00
  0.00000000E+00  0.00000000E+00  2.33852545E-01  0.00000000E+00  0.00000000E+00
  0.00000000E+00  0.00000000E+00  0.00000000E+00 -2.39257573E-01  0.00000000E+00
  0.00000000E+00  0.00000000E+00  0.00000000E+00  2.53454858E-01  0.00000000E+00
  0.00000000E+00 -2.28902426E-01  0.00000000E+00  0.00000000E+00  0.00000000E+00
  0.00000000E+00  0.00000000E+00  2.53454858E-01  0.00000000E+00  0.00000000E+00
 -2.28902426E-01  0.00000000E+00  0.00000000E+00  0.00000000E+00  0.00000000E+00
  0.00000000E+00  0.00000000E+00 -5.11110713E-01  0.00000000E+00  0.00000000E+00
  9.43363774E-02  0.00000000E+00  0.00000000E+00  1.38188404E-01  0.00000000E+00
  0.00000000E+00  0.00000000E+00  0.00000000E+00  0.00000000E+00  0.00000000E+00
  2.33852545E-01  0.00000000E+00  0.00000000E+00  0.00000000E+00  0.00000000E+00
  0.00000000E+00 -2.39257573E-01  0.00000000E+00  0.00000000E+00  0.00000000E+00
  0.00000000E+00 -2.53454858E-01  0.00000000E+00  0.00000000E+00  2.28902426E-01
  0.00000000E+00  0.00000000E+00  0.00000000E+00  0.00000000E+00  0.00000000E+00
 -2.53454858E-01  0.00000000E+00  0.00000000E+00  2.28902426E-01  0.00000000E+00
  0.00000000E+00  0.00000000E+00  0.00000000E+00  0.00000000E+00  0.00000000E+00
 -5.92014139E-01  0.00000000E+00  0.00000000E+00 -9.58396256E-02  0.00000000E+00
  0.00000000E+00 -3.39021742E-02  0.00000000E+00  0.00000000E+00  0.00000000E+00
  0.00000000E+00  0.00000000E+00  0.00000000E+00  8.53248038E-02  0.00000000E+00
  0.00000000E+00  0.00000000E+00  0.00000000E+00  0.00000000E+00 -1.00510303E-01
  0.00000000E+00  0.00000000E+00  0.00000000E+00  0.00000000E+00  4.64548196E-01
  0.00000000E+00  0.00000000E+00 -2.04747746E-02  0.00000000E+00  0.00000000E+00
  0.00000000E+00  0.00000000E+00  0.00000000E+00  4.64548196E-01  0.00000000E+00
  0.00000000E+00 -2.04747746E-02  0.00000000E+00  0.00000000E+00  0.00000000E+00
  0.00000000E+00  0.00000000E+00  0.00000000E+00  5.92014139E-01  0.00000000E+00
  0.00000000E+00  9.58396256E-02  0.00000000E+00  0.00000000E+00  3.39021742E-02
  0.00000000E+00  0.00000000E+00  0.00000000E+00  0.00000000E+00  0.00000000E+00
  0.00000000E+00  8.53248038E-02  0.00000000E+00  0.00000000E+00  0.00000000E+00
  0.00000000E+00  0.00000000E+00 -1.00510303E-01  0.00000000E+00  0.00000000E+00
  0.00000000E+00  0.00000000E+00 -4.64548196E-01  0.00000000E+00  0.00000000E+00
  2.04747746E-02  0.00000000E+00  0.00000000E+00  0.00000000E+00  0.00000000E+00
  0.00000000E+00 -4.64548196E-01  0.00000000E+00  0.00000000E+00  2.04747746E-02
  0.00000000E+00  0.00000000E+00  0.00000000E+00  0.00000000E+00  0.00000000E+00
  0.00000000E+00 -2.82160168E-01  0.00000000E+00  0.00000000E+00 -5.57399276E-03
  0.00000000E+00  0.00000000E+00 -4.65445241E-02  0.00000000E+00  0.00000000E+00
  0.00000000E+00  0.00000000E+00  0.00000000E+00  0.00000000E+00  1.07123115E+00
  0.00000000E+00  0.00000000E+00  0.00000000E+00  0.00000000E+00  0.00000000E+00
  9.20022934E-02  0.00000000E+00  0.00000000E+00  0.00000000E+00  0.00000000E+00
 -2.75131987E-01  0.00000000E+00  0.00000000E+00 -1.05342994E-01  0.00000000E+00
  0.00000000E+00  0.00000000E+00  0.00000000E+00  0.00000000E+00 -2.75131987E-01
  0.00000000E+00  0.00000000E+00 -1.05342994E-01  0.00000000E+00  0.00000000E+00
  0.00000000E+00  0.00000000E+00  0.00000000E+00  0.00000000E+00  2.82160168E-01
  0.00000000E+00  0.00000000E+00  5.57399276E-03  0.00000000E+00  0.00000000E+00
  4.65445241E-02  0.00000000E+00  0.00000000E+00  0.00000000E+00  0.00000000E+00
  0.00000000E+00  0.00000000E+00  1.07123115E+00  0.00000000E+00  0.00000000E+00
  0.00000000E+00  0.00000000E+00  0.00000000E+00  9.20022934E-02  0.00000000E+00
  0.00000000E+00  0.00000000E+00  0.00000000E+00  2.75131987E-01  0.00000000E+00
  0.00000000E+00  1.05342994E-01  0.00000000E+00  0.00000000E+00  0.00000000E+00
  0.00000000E+00  0.00000000E+00  2.75131987E-01  0.00000000E+00  0.00000000E+00
  1.05342994E-01  0.00000000E+00  0.00000000E+00  0.00000000E+00  0.00000000E+00
  0.00000000E+00  0.00000000E+00  2.30589504E-01  0.00000000E+00  0.00000000E+00
 -8.40428734E-01  0.00000000E+00  0.00000000E+00  2.02094356E+00  0.00000000E+00
  0.00000000E+00  0.00000000E+00  0.00000000E+00  0.00000000E+00  0.00000000E+00
  3.30852456E-01  0.00000000E+00  0.00000000E+00  0.00000000E+00  0.00000000E+00
  0.00000000E+00 -8.88135185E-01  0.00000000E+00  0.00000000E+00  0.00000000E+00
  0.00000000E+00  2.89274617E-02  0.00000000E+00  0.00000000E+00  4.85788150E-01
  0.00000000E+00  0.00000000E+00  0.00000000E+00  0.00000000E+00  0.00000000E+00
  2.89274617E-02  0.00000000E+00  0.00000000E+00  4.85788150E-01  0.00000000E+00
  0.00000000E+00  0.00000000E+00  0.00000000E+00  0.00000000E+00  0.00000000E+00
 -2.30589504E-01  0.00000000E+00  0.00000000E+00  8.40428734E-01  0.00000000E+00
  0.00000000E+00 -2.02094356E+00  0.00000000E+00  0.00000000E+00  0.00000000E+00
  0.00000000E+00  0.00000000E+00  0.00000000E+00  3.30852456E-01  0.00000000E+00
  0.00000000E+00  0.00000000E+00  0.00000000E+00  0.00000000E+00 -8.88135185E-01
  0.00000000E+00  0.00000000E+00  0.00000000E+00  0.00000000E+00 -2.89274617E-02
  0.00000000E+00  0.00000000E+00 -4.85788150E-01  0.00000000E+00  0.00000000E+00
  0.00000000E+00  0.00000000E+00  0.00000000E+00 -2.89274617E-02  0.00000000E+00
  0.00000000E+00 -4.85788150E-01  0.00000000E+00  0.00000000E+00  0.00000000E+00
  0.00000000E+00  0.00000000E+00  0.00000000E+00  1.35811375E-01  0.00000000E+00
  0.00000000E+00 -7.29521015E-01  0.00000000E+00  0.00000000E+00 -1.89753943E+00
  0.00000000E+00  0.00000000E+00  0.00000000E+00  0.00000000E+00  0.00000000E+00
  0.00000000E+00  3.23929664E-01  0.00000000E+00  0.00000000E+00  0.00000000E+00
  0.00000000E+00  0.00000000E+00 -1.63971349E+00  0.00000000E+00  0.00000000E+00
  0.00000000E+00  0.00000000E+00 -1.90783635E-01  0.00000000E+00  0.00000000E+00
  1.68588981E+00  0.00000000E+00  0.00000000E+00  0.00000000E+00  0.00000000E+00
  0.00000000E+00 -1.90783635E-01  0.00000000E+00  0.00000000E+00  1.68588981E+00
  0.00000000E+00  0.00000000E+00  0.00000000E+00  0.00000000E+00  0.00000000E+00
  0.00000000E+00 -1.35811375E-01  0.00000000E+00  0.00000000E+00  7.29521015E-01
  0.00000000E+00  0.00000000E+00  1.89753943E+00  0.00000000E+00  0.00000000E+00
  0.00000000E+00  0.00000000E+00  0.00000000E+00  0.00000000E+00  3.23929664E-01
  0.00000000E+00  0.00000000E+00  0.00000000E+00  0.00000000E+00  0.00000000E+00
 -1.63971349E+00  0.00000000E+00  0.00000000E+00  0.00000000E+00  0.00000000E+00
  1.90783635E-01  0.00000000E+00  0.00000000E+00 -1.68588981E+00  0.00000000E+00
  0.00000000E+00  0.00000000E+00  0.00000000E+00  0.00000000E+00  1.90783635E-01
  0.00000000E+00  0.00000000E+00 -1.68588981E+00  0.00000000E+00  0.00000000E+00
  0.00000000E+00  0.00000000E+00  0.00000000E+00  0.00000000E+00 -3.79939886E-01
  0.00000000E+00  0.00000000E+00  5.05351452E+00  0.00000000E+00  0.00000000E+00
  7.48107678E-01  0.00000000E+00  0.00000000E+00  0.00000000E+00  0.00000000E+00
  0.00000000E+00  0.00000000E+00  1.98485318E-01  0.00000000E+00  0.00000000E+00
  0.00000000E+00  0.00000000E+00  0.00000000E+00 -3.12254891E+00  0.00000000E+00
  0.00000000E+00  0.00000000E+00  0.00000000E+00 -5.01341519E-02  0.00000000E+00
  0.00000000E+00 -1.35540836E-02  0.00000000E+00  0.00000000E+00  0.00000000E+00
  0.00000000E+00  0.00000000E+00 -5.01341519E-02  0.00000000E+00  0.00000000E+00
 -1.35540836E-02  0.00000000E+00  0.00000000E+00  0.00000000E+00  0.00000000E+00
  0.00000000E+00  0.00000000E+00  3.79939886E-01  0.00000000E+00  0.00000000E+00
 -5.05351452E+00  0.00000000E+00  0.00000000E+00 -7.48107678E-01  0.00000000E+00
  0.00000000E+00  0.00000000E+00  0.00000000E+00  0.00000000E+00  0.00000000E+00
  1.98485318E-01  0.00000000E+00  0.00000000E+00  0.00000000E+00  0.00000000E+00
  0.00000000E+00 -3.12254891E+00  0.00000000E+00  0.00000000E+00  0.00000000E+00
  0.00000000E+00  5.01341519E-02  0.00000000E+00  0.00000000E+00  1.35540836E-02
  0.00000000E+00  0.00000000E+00  0.00000000E+00  0.00000000E+00  0.00000000E+00
  5.01341519E-02  0.00000000E+00  0.00000000E+00  1.35540836E-02  0.00000000E+00
  0.00000000E+00  0.00000000E+00  0.00000000E+00  0.00000000E+00  0.00000000E+00
  0.00000000E+00  1.08996936E-01  0.00000000E+00  0.00000000E+00  1.29642888E-01
  0.00000000E+00  0.00000000E+00  4.31512608E-02  0.00000000E+00  0.00000000E+00
  0.00000000E+00  0.00000000E+00  0.00000000E+00  0.00000000E+00  9.89775814E-02
  0.00000000E+00  0.00000000E+00  0.00000000E+00  0.00000000E+00  0.00000000E+00
  2.08990312E-01  1.33070582E-01  8.64565705E-02  1.31474806E-02  0.00000000E+00
  7.11525434E-03  4.79372957E-03  0.00000000E+00  8.28248748E-02  4.27380556E-02
 -1.33070582E-01 -8.64565705E-02 -1.31474806E-02  0.00000000E+00  7.11525434E-03
 -4.79372957E-03  0.00000000E+00  8.28248748E-02 -4.27380556E-02  0.00000000E+00
  0.00000000E+00  0.00000000E+00  0.00000000E+00  0.00000000E+00 -1.08996936E-01
  0.00000000E+00  0.00000000E+00 -1.29642888E-01  0.00000000E+00  0.00000000E+00
 -4.31512608E-02  0.00000000E+00  0.00000000E+00  0.00000000E+00  0.00000000E+00
  0.00000000E+00  0.00000000E+00  9.89775814E-02  0.00000000E+00  0.00000000E+00
  0.00000000E+00  0.00000000E+00  0.00000000E+00  2.08990312E-01  1.33070582E-01
  8.64565705E-02  1.31474806E-02  0.00000000E+00 -7.11525434E-03 -4.79372957E-03
  0.00000000E+00 -8.28248748E-02 -4.27380556E-02 -1.33070582E-01 -8.64565705E-02
 -1.31474806E-02  0.00000000E+00 -7.11525434E-03  4.79372957E-03  0.00000000E+00
 -8.28248748E-02  4.27380556E-02  0.00000000E+00  0.00000000E+00  0.00000000E+00
  0.00000000E+00  0.00000000E+00 -3.09425518E-01  0.00000000E+00  0.00000000E+00
  6.44924926E-03  0.00000000E+00  0.00000000E+00  4.98005102E-02  0.00000000E+00
  0.00000000E+00  0.00000000E+00  0.00000000E+00  0.00000000E+00  0.00000000E+00
 -1.23736929E-01  0.00000000E+00  0.00000000E+00  0.00000000E+00  0.00000000E+00
  0.00000000E+00  6.95771395E-02 -3.28338866E-02  5.45296484E-02  1.69626918E-02
  0.00000000E+00  2.22090957E-01  1.83898703E-01  0.00000000E+00  9.36550389E-02
  8.04156079E-02  3.28338866E-02 -5.45296484E-02 -1.69626918E-02  0.00000000E+00
  2.22090957E-01 -1.83898703E-01  0.00000000E+00  9.36550389E-02 -8.04156079E-02
  0.00000000E+00  0.00000000E+00  0.00000000E+00  0.00000000E+00  0.00000000E+00
  3.09425518E-01  0.00000000E+00  0.00000000E+00 -6.44924926E-03  0.00000000E+00
  0.00000000E+00 -4.98005102E-02  0.00000000E+00  0.00000000E+00  0.00000000E+00
  0.00000000E+00  0.00000000E+00  0.00000000E+00 -1.23736929E-01  0.00000000E+00
  0.00000000E+00  0.00000000E+00  0.00000000E+00  0.00000000E+00  6.95771395E-02
 -3.28338866E-02  5.45296484E-02  1.69626918E-02  0.00000000E+00 -2.22090957E-01
 -1.83898703E-01  0.00000000E+00 -9.36550389E-02 -8.04156079E-02  3.28338866E-02
 -5.45296484E-02 -1.69626918E-02  0.00000000E+00 -2.22090957E-01  1.83898703E-01
  0.00000000E+00 -9.36550389E-02  8.04156079E-02  0.00000000E+00  0.00000000E+00
  0.00000000E+00  0.00000000E+00  0.00000000E+00 -7.18542590E-02  0.00000000E+00
  0.00000000E+00 -5.31672939E-02  0.00000000E+00  0.00000000E+00 -1.39028472E-02
  0.00000000E+00  0.00000000E+00  0.00000000E+00  0.00000000E+00  0.00000000E+00
  0.00000000E+00  2.32391747E-01  0.00000000E+00  0.00000000E+00  0.00000000E+00
  0.00000000E+00  0.00000000E+00  3.88364117E-03  7.12158839E-03 -2.48329634E-02
 -4.23755679E-03  0.00000000E+00 -2.53072802E-01  3.38912542E-01  0.00000000E+00
 -7.19817110E-02  7.36718788E-02 -7.12158839E-03  2.48329634E-02  4.23755679E-03
  0.00000000E+00 -2.53072802E-01 -3.38912542E-01  0.00000000E+00 -7.19817110E-02
 -7.36718788E-02  0.00000000E+00  0.00000000E+00  0.00000000E+00  0.00000000E+00
  0.00000000E+00  7.18542590E-02  0.00000000E+00  0.00000000E+00  5.31672939E-02
  0.00000000E+00  0.00000000E+00  1.39028472E-02  0.00000000E+00  0.00000000E+00
  0.00000000E+00  0.00000000E+00  0.00000000E+00  0.00000000E+00  2.32391747E-01
  0.00000000E+00  0.00000000E+00  0.00000000E+00  0.00000000E+00  0.00000000E+00
  3.88364117E-03  7.12158839E-03 -2.48329634E-02 -4.23755679E-03  0.00000000E+00
  2.53072802E-01 -3.38912542E-01  0.00000000E+00  7.19817110E-02 -7.36718788E-02
 -7.12158839E-03  2.48329634E-02  4.23755679E-03  0.00000000E+00  2.53072802E-01
  3.38912542E-01  0.00000000E+00  7.19817110E-02  7.36718788E-02  0.00000000E+00
  0.00000000E+00  0.00000000E+00  0.00000000E+00  0.00000000E+00 -1.28574572E-01
  0.00000000E+00  0.00000000E+00  7.25821567E-03  0.00000000E+00  0.00000000E+00
 -2.76054503E-01  0.00000000E+00  0.00000000E+00  0.00000000E+00  0.00000000E+00
  0.00000000E+00  0.00000000E+00  3.13237407E-01  0.00000000E+00  0.00000000E+00
  0.00000000E+00  0.00000000E+00  0.00000000E+00 -1.04866084E-01  3.98261105E-01
 -1.56983761E-01 -1.07691414E-01  0.00000000E+00  2.92263931E-01  7.52253090E-02
  0.00000000E+00 -2.55001947E-01 -2.66258957E-01 -3.98261105E-01  1.56983761E-01
  1.07691414E-01  0.00000000E+00  2.92263931E-01 -7.52253090E-02  0.00000000E+00
 -2.55001947E-01  2.66258957E-01  0.00000000E+00  0.00000000E+00  0.00000000E+00
  0.00000000E+00  0.00000000E+00  1.28574572E-01  0.00000000E+00  0.00000000E+00
 -7.25821567E-03  0.00000000E+00  0.00000000E+00  2.76054503E-01  0.00000000E+00
  0.00000000E+00  0.00000000E+00  0.00000000E+00  0.00000000E+00  0.00000000E+00
  3.13237407E-01  0.00000000E+00  0.00000000E+00  0.00000000E+00  0.00000000E+00
  0.00000000E+00 -1.04866084E-01  3.98261105E-01 -1.56983761E-01 -1.07691414E-01
  0.00000000E+00 -2.92263931E-01 -7.52253090E-02  0.00000000E+00  2.55001947E-01
  2.66258957E-01 -3.98261105E-01  1.56983761E-01  1.07691414E-01  0.00000000E+00
 -2.92263931E-01  7.52253090E-02  0.00000000E+00  2.55001947E-01 -2.66258957E-01
  0.00000000E+00  0.00000000E+00  0.00000000E+00  0.00000000E+00  0.00000000E+00
  8.85203140E-01  0.00000000E+00  0.00000000E+00 -2.00569446E-02  0.00000000E+00
  0.00000000E+00 -1.34573408E-01  0.00000000E+00  0.00000000E+00  0.00000000E+00
  0.00000000E+00  0.00000000E+00  0.00000000E+00 -6.34208377E-01  0.00000000E+00
  0.00000000E+00  0.00000000E+00  0.00000000E+00  0.00000000E+00  1.51868163E-02
  5.79109662E-03 -6.39917744E-02 -5.45817346E-02  0.00000000E+00  1.94968006E-01
  4.05283775E-01  0.00000000E+00 -1.62796168E-01  3.26095749E-02 -5.79109662E-03
  6.39917744E-02  5.45817346E-02  0.00000000E+00  1.94968006E-01 -4.05283775E-01
  0.00000000E+00 -1.62796168E-01 -3.26095749E-02  0.00000000E+00  0.00000000E+00
  0.00000000E+00  0.00000000E+00  0.00000000E+00 -8.85203140E-01  0.00000000E+00
  0.00000000E+00  2.00569446E-02  0.00000000E+00  0.00000000E+00  1.34573408E-01
  0.00000000E+00  0.00000000E+00  0.00000000E+00  0.00000000E+00  0.00000000E+00
  0.00000000E+00 -6.34208377E-01  0.00000000E+00  0.00000000E+00  0.00000000E+00
  0.00000000E+00  0.00000000E+00  1.51868163E-02  5.79109662E-03 -6.39917744E-02
 -5.45817346E-02  0.00000000E+00 -1.94968006E-01 -4.05283775E-01  0.00000000E+00
  1.62796168E-01 -3.26095749E-02 -5.79109662E-03  6.39917744E-02  5.45817346E-02
  0.00000000E+00 -1.94968006E-01  4.05283775E-01  0.00000000E+00  1.62796168E-01
  3.26095749E-02  0.00000000E+00  0.00000000E+00  0.00000000E+00  0.00000000E+00
  0.00000000E+00 -2.69384374E-01  0.00000000E+00  0.00000000E+00 -4.05570380E-02
  0.00000000E+00  0.00000000E+00 -1.57562904E-01  0.00000000E+00  0.00000000E+00
  0.00000000E+00  0.00000000E+00  0.00000000E+00  0.00000000E+00 -1.84968136E-01
  0.00000000E+00  0.00000000E+00  0.00000000E+00  0.00000000E+00  0.00000000E+00
  5.12608349E-01  1.07801805E-01 -6.27101723E-02 -6.35918904E-02  0.00000000E+00
  3.30630055E-02 -3.29941216E-01  0.00000000E+00 -8.32188583E-01  9.00441605E-01
 -1.07801805E-01  6.27101723E-02  6.35918904E-02  0.00000000E+00  3.30630055E-02
  3.29941216E-01  0.00000000E+00 -8.32188583E-01 -9.00441605E-01  0.00000000E+00
  0.00000000E+00  0.00000000E+00  0.00000000E+00  0.00000000E+00  2.69384374E-01
  0.00000000E+00  0.00000000E+00  4.05570380E-02  0.00000000E+00  0.00000000E+00
  1.57562904E-01  0.00000000E+00  0.00000000E+00  0.00000000E+00  0.00000000E+00
  0.00000000E+00  0.00000000E+00 -1.84968136E-01  0.00000000E+00  0.00000000E+00
  0.00000000E+00  0.00000000E+00  0.00000000E+00  5.12608349E-01  1.07801805E-01
 -6.27101723E-02 -6.35918904E-02  0.00000000E+00 -3.30630055E-02  3.29941216E-01
  0.00000000E+00  8.32188583E-01 -9.00441605E-01 -1.07801805E-01  6.27101723E-02
  6.35918904E-02  0.00000000E+00 -3.30630055E-02 -3.29941216E-01  0.00000000E+00
  8.32188583E-01  9.00441605E-01  0.00000000E+00  0.00000000E+00  0.00000000E+00
  0.00000000E+00  0.00000000E+00 -5.08959883E-01  0.00000000E+00  0.00000000E+00
  8.27090073E-01  0.00000000E+00  0.00000000E+00 -6.46207626E-01  0.00000000E+00
  0.00000000E+00  0.00000000E+00  0.00000000E+00  0.00000000E+00  0.00000000E+00
 -6.84115356E-01  0.00000000E+00  0.00000000E+00  0.00000000E+00  0.00000000E+00
  0.00000000E+00  9.02532351E-01 -2.46834255E-01  1.55268135E-01 -3.43035334E-01
  0.00000000E+00 -3.82597884E-01  3.72854159E-02  0.00000000E+00 -2.36497098E-01
 -6.15930072E-01  2.46834255E-01 -1.55268135E-01  3.43035334E-01  0.00000000E+00
 -3.82597884E-01 -3.72854159E-02  0.00000000E+00 -2.36497098E-01  6.15930072E-01
  0.00000000E+00  0.00000000E+00  0.00000000E+00  0.00000000E+00  0.00000000E+00
  5.08959883E-01  0.00000000E+00  0.00000000E+00 -8.27090073E-01  0.00000000E+00
  0.00000000E+00  6.46207626E-01  0.00000000E+00  0.00000000E+00  0.00000000E+00
  0.00000000E+00  0.00000000E+00  0.00000000E+00 -6.84115356E-01  0.00000000E+00
  0.00000000E+00  0.00000000E+00  0.00000000E+00  0.00000000E+00  9.02532351E-01
 -2.46834255E-01  1.55268135E-01 -3.43035334E-01  0.00000000E+00  3.82597884E-01
 -3.72854159E-02  0.00000000E+00  2.36497098E-01  6.15930072E-01  2.46834255E-01
 -1.55268135E-01  3.43035334E-01  0.00000000E+00  3.82597884E-01  3.72854159E-02
  0.00000000E+00  2.36497098E-01 -6.15930072E-01  0.00000000E+00  0.00000000E+00
  0.00000000E+00  0.00000000E+00  0.00000000E+00 -5.98311277E-01  0.00000000E+00
  0.00000000E+00 -1.71746157E-02  0.00000000E+00  0.00000000E+00  1.16679834E+00
  0.00000000E+00  0.00000000E+00  0.00000000E+00  0.00000000E+00  0.00000000E+00
  0.00000000E+00 -1.45514970E+00  0.00000000E+00  0.00000000E+00  0.00000000E+00
  0.00000000E+00  0.00000000E+00 -3.70627209E-01  1.12295158E+00 -1.07758962E-01
  6.86129870E-01  0.00000000E+00 -5.95970839E-01  1.17629574E-02  0.00000000E+00
 -1.75194405E-01 -2.60971428E-01 -1.12295158E+00  1.07758962E-01 -6.86129870E-01
  0.00000000E+00 -5.95970839E-01 -1.17629574E-02  0.00000000E+00 -1.75194405E-01
  2.60971428E-01  0.00000000E+00  0.00000000E+00  0.00000000E+00  0.00000000E+00
  0.00000000E+00  5.98311277E-01  0.00000000E+00  0.00000000E+00  1.71746157E-02
  0.00000000E+00  0.00000000E+00 -1.16679834E+00  0.00000000E+00  0.00000000E+00
  0.00000000E+00  0.00000000E+00  0.00000000E+00  0.00000000E+00 -1.45514970E+00
  0.00000000E+00  0.00000000E+00  0.00000000E+00  0.00000000E+00  0.00000000E+00
 -3.70627209E-01  1.12295158E+00 -1.07758962E-01  6.86129870E-01  0.00000000E+00
  5.95970839E-01 -1.17629574E-02  0.00000000E+00  1.75194405E-01  2.60971428E-01
 -1.12295158E+00  1.07758962E-01 -6.86129870E-01  0.00000000E+00  5.95970839E-01
  1.17629574E-02  0.00000000E+00  1.75194405E-01 -2.60971428E-01  0.00000000E+00
  0.00000000E+00  0.00000000E+00  0.00000000E+00  0.00000000E+00  2.96218083E-01
  0.00000000E+00  0.00000000E+00  7.09007194E-01  0.00000000E+00  0.00000000E+00
  1.64630186E+00  0.00000000E+00  0.00000000E+00  0.00000000E+00  0.00000000E+00
  0.00000000E+00  0.00000000E+00  8.16100015E-01  0.00000000E+00  0.00000000E+00
  0.00000000E+00  0.00000000E+00  0.00000000E+00  6.23570660E-01 -8.18144158E-01
  1.36560775E-02  1.02340864E+00  0.00000000E+00  4.83779328E-01  1.48515668E-01
  0.00000000E+00 -1.03578135E+00 -6.38795979E-01  8.18144158E-01 -1.36560775E-02
 -1.02340864E+00  0.00000000E+00  4.83779328E-01 -1.48515668E-01  0.00000000E+00
 -1.03578135E+00  6.38795979E-01  0.00000000E+00  0.00000000E+00  0.00000000E+00
  0.00000000E+00  0.00000000E+00 -2.96218083E-01  0.00000000E+00  0.00000000E+00
 -7.09007194E-01  0.00000000E+00  0.00000000E+00 -1.64630186E+00  0.00000000E+00
  0.00000000E+00  0.00000000E+00  0.00000000E+00  0.00000000E+00  0.00000000E+00
  8.16100015E-01  0.00000000E+00  0.00000000E+00  0.00000000E+00  0.00000000E+00
  0.00000000E+00  6.23570660E-01 -8.18144158E-01  1.36560775E-02  1.02340864E+00
  0.00000000E+00 -4.83779328E-01 -1.48515668E-01  0.00000000E+00  1.03578135E+00
  6.38795979E-01  8.18144158E-01 -1.36560775E-02 -1.02340864E+00  0.00000000E+00
 -4.83779328E-01  1.48515668E-01  0.00000000E+00  1.03578135E+00 -6.38795979E-01
  0.00000000E+00  0.00000000E+00  0.00000000E+00  0.00000000E+00  0.00000000E+00
 -1.19739168E-01  0.00000000E+00  0.00000000E+00 -1.57717121E+00  0.00000000E+00
  0.00000000E+00 -8.00289100E+00  0.00000000E+00  0.00000000E+00  0.00000000E+00
  0.00000000E+00  0.00000000E+00  0.00000000E+00 -1.46715193E-01  0.00000000E+00
  0.00000000E+00  0.00000000E+00  0.00000000E+00  0.00000000E+00  4.57198214E+00
 -2.89882587E-01 -5.18576657E+00  7.99905195E+00  0.00000000E+00 -1.40352925E-01
 -2.15022033E-01  0.00000000E+00  2.25749915E+00  1.81142605E-01  2.89882587E-01
  5.18576657E+00 -7.99905195E+00  0.00000000E+00 -1.40352925E-01  2.15022033E-01
  0.00000000E+00  2.25749915E+00 -1.81142605E-01  0.00000000E+00  0.00000000E+00
  0.00000000E+00  0.00000000E+00  0.00000000E+00  1.19739168E-01  0.00000000E+00
  0.00000000E+00  1.57717121E+00  0.00000000E+00  0.00000000E+00  8.00289100E+00
  0.00000000E+00  0.00000000E+00  0.00000000E+00  0.00000000E+00  0.00000000E+00
  0.00000000E+00 -1.46715193E-01  0.00000000E+00  0.00000000E+00  0.00000000E+00
  0.00000000E+00  0.00000000E+00  4.57198214E+00 -2.89882587E-01 -5.18576657E+00
  7.99905195E+00  0.00000000E+00  1.40352925E-01  2.15022033E-01  0.00000000E+00
 -2.25749915E+00 -1.81142605E-01  2.89882587E-01  5.18576657E+00 -7.99905195E+00
  0.00000000E+00  1.40352925E-01 -2.15022033E-01  0.00000000E+00 -2.25749915E+00
  1.81142605E-01  0.00000000E+00  0.00000000E+00  0.00000000E+00  0.00000000E+00
  0.00000000E+00 -1.63309274E-01  0.00000000E+00  0.00000000E+00  1.80114970E+01
  0.00000000E+00  0.00000000E+00 -4.36049742E+00  0.00000000E+00  0.00000000E+00
  0.00000000E+00  0.00000000E+00  0.00000000E+00  0.00000000E+00  3.99161415E-01
  0.00000000E+00  0.00000000E+00  0.00000000E+00  0.00000000E+00  0.00000000E+00
 -1.20192805E+01 -2.27666710E-01 -4.70772511E-02  2.92053782E+00  0.00000000E+00
  6.44981204E-02  4.83446956E-01  0.00000000E+00 -3.43610894E-03  3.86372838E+00
  2.27666710E-01  4.70772511E-02 -2.92053782E+00  0.00000000E+00  6.44981204E-02
 -4.83446956E-01  0.00000000E+00 -3.43610894E-03 -3.86372838E+00  0.00000000E+00
  0.00000000E+00  0.00000000E+00  0.00000000E+00  0.00000000E+00  1.63309274E-01
  0.00000000E+00  0.00000000E+00 -1.80114970E+01  0.00000000E+00  0.00000000E+00
  4.36049742E+00  0.00000000E+00  0.00000000E+00  0.00000000E+00  0.00000000E+00
  0.00000000E+00  0.00000000E+00  3.99161415E-01  0.00000000E+00  0.00000000E+00
  0.00000000E+00  0.00000000E+00  0.00000000E+00 -1.20192805E+01 -2.27666710E-01
 -4.70772511E-02  2.92053782E+00  0.00000000E+00 -6.44981204E-02 -4.83446956E-01
  0.00000000E+00  3.43610894E-03 -3.86372838E+00  2.27666710E-01  4.70772511E-02
 -2.92053782E+00  0.00000000E+00 -6.44981204E-02  4.83446956E-01  0.00000000E+00
  3.43610894E-03  3.86372838E+00  0.00000000E+00  0.00000000E+00  0.00000000E+00
  0.00000000E+00  0.00000000E+00  2.96628344E-01  0.00000000E+00  0.00000000E+00
 -9.12848917E+00  0.00000000E+00  0.00000000E+00 -1.29575437E+01  0.00000000E+00
  0.00000000E+00  0.00000000E+00  0.00000000E+00  0.00000000E+00  0.00000000E+00
  9.49408187E-03  0.00000000E+00  0.00000000E+00  0.00000000E+00  0.00000000E+00
  0.00000000E+00 -6.09537439E+00  7.56550131E-01  2.06176804E+01  9.23461664E+00
  0.00000000E+00 -3.43099364E-02  7.17915807E-02  0.00000000E+00 -5.05650117E+00
 -2.20707092E+00 -7.56550131E-01 -2.06176804E+01 -9.23461664E+00  0.00000000E+00
 -3.43099364E-02 -7.17915807E-02  0.00000000E+00 -5.05650117E+00  2.20707092E+00
  0.00000000E+00  0.00000000E+00  0.00000000E+00  0.00000000E+00  0.00000000E+00
 -2.96628344E-01  0.00000000E+00  0.00000000E+00  9.12848917E+00  0.00000000E+00
  0.00000000E+00  1.29575437E+01  0.00000000E+00  0.00000000E+00  0.00000000E+00
  0.00000000E+00  0.00000000E+00  0.00000000E+00  9.49408187E-03  0.00000000E+00
  0.00000000E+00  0.00000000E+00  0.00000000E+00  0.00000000E+00 -6.09537439E+00
  7.56550131E-01  2.06176804E+01  9.23461664E+00  0.00000000E+00  3.43099364E-02
 -7.17915807E-02  0.00000000E+00  5.05650117E+00  2.20707092E+00 -7.56550131E-01
 -2.06176804E+01 -9.23461664E+00  0.00000000E+00  3.43099364E-02  7.17915807E-02
  0.00000000E+00  5.05650117E+00 -2.20707092E+00  0.00000000E+00  0.00000000E+00
  0.00000000E+00  0.00000000E+00  0.00000000E+00  0.00000000E+00  0.00000000E+00
  0.00000000E+00  0.00000000E+00  0.00000000E+00  0.00000000E+00  0.00000000E+00
  0.00000000E+00  0.00000000E+00  0.00000000E+00  0.00000000E+00  2.87634461E-01
  0.00000000E+00  0.00000000E+00  0.00000000E+00  0.00000000E+00  0.00000000E+00
  1.94384820E-01  0.00000000E+00  0.00000000E+00  0.00000000E+00  0.00000000E+00
  0.00000000E+00  2.46607497E-01  0.00000000E+00  0.00000000E+00  1.28697347E-01
  0.00000000E+00  0.00000000E+00  0.00000000E+00  0.00000000E+00  0.00000000E+00
 -2.46607497E-01  0.00000000E+00  0.00000000E+00 -1.28697347E-01  0.00000000E+00
  0.00000000E+00  0.00000000E+00  0.00000000E+00  0.00000000E+00  0.00000000E+00
  0.00000000E+00  0.00000000E+00  0.00000000E+00  0.00000000E+00  0.00000000E+00
  0.00000000E+00  0.00000000E+00  0.00000000E+00  0.00000000E+00  0.00000000E+00
  0.00000000E+00  0.00000000E+00 -2.87634461E-01  0.00000000E+00  0.00000000E+00
  0.00000000E+00  0.00000000E+00  0.00000000E+00 -1.94384820E-01  0.00000000E+00
  0.00000000E+00  0.00000000E+00  0.00000000E+00  0.00000000E+00  2.46607497E-01
  0.00000000E+00  0.00000000E+00  1.28697347E-01  0.00000000E+00  0.00000000E+00
  0.00000000E+00  0.00000000E+00  0.00000000E+00 -2.46607497E-01  0.00000000E+00
  0.00000000E+00 -1.28697347E-01  0.00000000E+00  0.00000000E+00  0.00000000E+00
  0.00000000E+00  0.00000000E+00  0.00000000E+00  0.00000000E+00  0.00000000E+00
  0.00000000E+00  0.00000000E+00  0.00000000E+00  0.00000000E+00  0.00000000E+00
  0.00000000E+00  0.00000000E+00  0.00000000E+00  0.00000000E+00  0.00000000E+00
 -6.00347483E-01  0.00000000E+00  0.00000000E+00  0.00000000E+00  0.00000000E+00
  0.00000000E+00  4.74749904E-01  0.00000000E+00  0.00000000E+00  0.00000000E+00
  0.00000000E+00  0.00000000E+00 -7.19573088E-02  0.00000000E+00  0.00000000E+00
  4.50230234E-01  0.00000000E+00  0.00000000E+00  0.00000000E+00  0.00000000E+00
  0.00000000E+00  7.19573088E-02  0.00000000E+00  0.00000000E+00 -4.50230234E-01
  0.00000000E+00  0.00000000E+00  0.00000000E+00  0.00000000E+00  0.00000000E+00
  0.00000000E+00  0.00000000E+00  0.00000000E+00  0.00000000E+00  0.00000000E+00
  0.00000000E+00  0.00000000E+00  0.00000000E+00  0.00000000E+00  0.00000000E+00
  0.00000000E+00  0.00000000E+00  0.00000000E+00  6.00347483E-01  0.00000000E+00
  0.00000000E+00  0.00000000E+00  0.00000000E+00  0.00000000E+00 -4.74749904E-01
  0.00000000E+00  0.00000000E+00  0.00000000E+00  0.00000000E+00  0.00000000E+00
 -7.19573088E-02  0.00000000E+00  0.00000000E+00  4.50230234E-01  0.00000000E+00
  0.00000000E+00  0.00000000E+00  0.00000000E+00  0.00000000E+00  7.19573088E-02
  0.00000000E+00  0.00000000E+00 -4.50230234E-01  0.00000000E+00  0.00000000E+00
  0.00000000E+00  0.00000000E+00  0.00000000E+00  0.00000000E+00  0.00000000E+00
  0.00000000E+00  0.00000000E+00  0.00000000E+00  0.00000000E+00  0.00000000E+00
  0.00000000E+00  0.00000000E+00  0.00000000E+00  0.00000000E+00  0.00000000E+00
  0.00000000E+00 -7.12093677E-01  0.00000000E+00  0.00000000E+00  0.00000000E+00
  0.00000000E+00  0.00000000E+00 -3.01105155E-01  0.00000000E+00  0.00000000E+00
  0.00000000E+00  0.00000000E+00  0.00000000E+00  6.45064801E-01  0.00000000E+00
  0.00000000E+00 -2.12913010E-01  0.00000000E+00  0.00000000E+00  0.00000000E+00
  0.00000000E+00  0.00000000E+00 -6.45064801E-01  0.00000000E+00  0.00000000E+00
  2.12913010E-01  0.00000000E+00  0.00000000E+00  0.00000000E+00  0.00000000E+00
  0.00000000E+00  0.00000000E+00  0.00000000E+00  0.00000000E+00  0.00000000E+00
  0.00000000E+00  0.00000000E+00  0.00000000E+00  0.00000000E+00  0.00000000E+00
  0.00000000E+00  0.00000000E+00  0.00000000E+00  0.00000000E+00  7.12093677E-01
  0.00000000E+00  0.00000000E+00  0.00000000E+00  0.00000000E+00  0.00000000E+00
  3.01105155E-01  0.00000000E+00  0.00000000E+00  0.00000000E+00  0.00000000E+00
  0.00000000E+00  6.45064801E-01  0.00000000E+00  0.00000000E+00 -2.12913010E-01
  0.00000000E+00  0.00000000E+00  0.00000000E+00  0.00000000E+00  0.00000000E+00
 -6.45064801E-01  0.00000000E+00  0.00000000E+00  2.12913010E-01  0.00000000E+00
  0.00000000E+00  0.00000000E+00  0.00000000E+00  0.00000000E+00  0.00000000E+00
  0.00000000E+00  0.00000000E+00  0.00000000E+00  0.00000000E+00  0.00000000E+00
  0.00000000E+00  0.00000000E+00  0.00000000E+00  0.00000000E+00  0.00000000E+00
  0.00000000E+00  0.00000000E+00 -4.37467125E-01  0.00000000E+00  0.00000000E+00
  0.00000000E+00  0.00000000E+00  0.00000000E+00  4.24669713E+00  0.00000000E+00
  0.00000000E+00  0.00000000E+00  0.00000000E+00  0.00000000E+00 -9.03647537E-02
  0.00000000E+00  0.00000000E+00 -2.54509358E+00  0.00000000E+00  0.00000000E+00
  0.00000000E+00  0.00000000E+00  0.00000000E+00  9.03647537E-02  0.00000000E+00
  0.00000000E+00  2.54509358E+00  0.00000000E+00  0.00000000E+00  0.00000000E+00
  0.00000000E+00  0.00000000E+00  0.00000000E+00  0.00000000E+00  0.00000000E+00
  0.00000000E+00  0.00000000E+00  0.00000000E+00  0.00000000E+00  0.00000000E+00
  0.00000000E+00  0.00000000E+00  0.00000000E+00  0.00000000E+00  0.00000000E+00
  4.37467125E-01  0.00000000E+00  0.00000000E+00  0.00000000E+00  0.00000000E+00
  0.00000000E+00 -4.24669713E+00  0.00000000E+00  0.00000000E+00  0.00000000E+00
  0.00000000E+00  0.00000000E+00 -9.03647537E-02  0.00000000E+00  0.00000000E+00
 -2.54509358E+00  0.00000000E+00  0.00000000E+00  0.00000000E+00  0.00000000E+00
  0.00000000E+00  9.03647537E-02  0.00000000E+00  0.00000000E+00  2.54509358E+00
  0.00000000E+00  0.00000000E+00  1.40616974E-02  6.50250541E-02  6.68073702E-02
  3.50661047E-02  0.00000000E+00  0.00000000E+00  4.45585159E-02  0.00000000E+00
  0.00000000E+00  1.07403137E-01  0.00000000E+00  0.00000000E+00  1.10396755E-01
  5.39920595E-02  5.88268568E-02  4.40575145E-02  0.00000000E+00  0.00000000E+00
  0.00000000E+00  3.83367076E-02  3.97939031E-02 -4.75978134E-03  0.00000000E+00
  0.00000000E+00  0.00000000E+00  6.01039407E-02  7.59684570E-02  3.65067164E-02
  0.00000000E+00 -2.83412732E-02  2.58910997E-03  0.00000000E+00 -4.80546190E-02
  3.89376092E-02  6.01039407E-02  7.59684570E-02  3.65067164E-02  0.00000000E+00
  2.83412732E-02  2.58910997E-03  0.00000000E+00  4.80546190E-02  3.89376092E-02
 -1.40616974E-02 -6.50250541E-02 -6.68073702E-02 -3.50661047E-02  0.00000000E+00
  0.00000000E+00  4.45585159E-02  0.00000000E+00  0.00000000E+00  1.07403137E-01
  0.00000000E+00  0.00000000E+00  1.10396755E-01 -5.39920595E-02 -5.88268568E-02
 -4.40575145E-02  0.00000000E+00  0.00000000E+00  0.00000000E+00 -3.83367076E-02
 -3.97939031E-02  4.75978134E-03  0.00000000E+00  0.00000000E+00  0.00000000E+00
 -6.01039407E-02 -7.59684570E-02 -3.65067164E-02  0.00000000E+00 -2.83412732E-02
  2.58910997E-03  0.00000000E+00 -4.80546190E-02  3.89376092E-02 -6.01039407E-02
 -7.59684570E-02 -3.65067164E-02  0.00000000E+00  2.83412732E-02  2.58910997E-03
  0.00000000E+00  4.80546190E-02  3.89376092E-02 -5.11495855E-02 -1.36332113E-01
 -3.88325997E-02  4.18446729E-02  0.00000000E+00  0.00000000E+00 -4.09252763E-02
  0.00000000E+00  0.00000000E+00 -1.15428734E-03  0.00000000E+00  0.00000000E+00
  1.57720030E-01 -9.69562559E-02 -1.14568464E-01  1.46463599E-03  0.00000000E+00
  0.00000000E+00  0.00000000E+00  1.22874069E-02  3.48865968E-02  1.57652393E-01
  0.00000000E+00  0.00000000E+00  0.00000000E+00 -2.27176799E-02  3.44692258E-02
  6.35466370E-02  0.00000000E+00  8.10999742E-02  1.04242221E-01  0.00000000E+00
  5.94868216E-02  1.11414484E-01 -2.27176799E-02  3.44692258E-02  6.35466370E-02
  0.00000000E+00 -8.10999742E-02  1.04242221E-01  0.00000000E+00 -5.94868216E-02
  1.11414484E-01  5.11495855E-02  1.36332113E-01  3.88325997E-02 -4.18446729E-02
  0.00000000E+00  0.00000000E+00 -4.09252763E-02  0.00000000E+00  0.00000000E+00
 -1.15428734E-03  0.00000000E+00  0.00000000E+00  1.57720030E-01  9.69562559E-02
  1.14568464E-01 -1.46463599E-03  0.00000000E+00  0.00000000E+00  0.00000000E+00
 -1.22874069E-02 -3.48865968E-02 -1.57652393E-01  0.00000000E+00  0.00000000E+00
  0.00000000E+00  2.27176799E-02 -3.44692258E-02 -6.35466370E-02  0.00000000E+00
  8.10999742E-02  1.04242221E-01  0.00000000E+00  5.94868216E-02  1.11414484E-01
  2.27176799E-02 -3.44692258E-02 -6.35466370E-02  0.00000000E+00 -8.10999742E-02
  1.04242221E-01  0.00000000E+00 -5.94868216E-02  1.11414484E-01 -5.86292579E-04
 -2.89015774E-03  9.46938476E-03  2.15691442E-02  0.00000000E+00  0.00000000E+00
 -1.30790149E-01  0.00000000E+00  0.00000000E+00 -2.52619311E-02  0.00000000E+00
  0.00000000E+00  7.39478259E-02  1.35448971E-02  1.37564244E-01 -1.49929631E-01
  0.00000000E+00  0.00000000E+00  0.00000000E+00  2.47903618E-02  1.46192931E-01
 -1.16633457E-01  0.00000000E+00  0.00000000E+00  0.00000000E+00  6.70830238E-02
  4.67043379E-02  3.23790759E-02  0.00000000E+00  1.85723271E-01 -1.35841828E-01
  0.00000000E+00  1.36617956E-01 -4.51997732E-02  6.70830238E-02  4.67043379E-02
  3.23790759E-02  0.00000000E+00 -1.85723271E-01 -1.35841828E-01  0.00000000E+00
 -1.36617956E-01 -4.51997732E-02  5.86292579E-04  2.89015774E-03 -9.46938476E-03
 -2.15691442E-02  0.00000000E+00  0.00000000E+00 -1.30790149E-01  0.00000000E+00
  0.00000000E+00 -2.52619311E-02  0.00000000E+00  0.00000000E+00  7.39478259E-02
 -1.35448971E-02 -1.37564244E-01  1.49929631E-01  0.00000000E+00  0.00000000E+00
  0.00000000E+00 -2.47903618E-02 -1.46192931E-01  1.16633457E-01  0.00000000E+00
  0.00000000E+00  0.00000000E+00 -6.70830238E-02 -4.67043379E-02 -3.23790759E-02
  0.00000000E+00  1.85723271E-01 -1.35841828E-01  0.00000000E+00  1.36617956E-01
 -4.51997732E-02 -6.70830238E-02 -4.67043379E-02 -3.23790759E-02  0.00000000E+00
 -1.85723271E-01 -1.35841828E-01  0.00000000E+00 -1.36617956E-01 -4.51997732E-02
  3.84772077E-01  5.07012418E-02 -1.30073259E-02  4.88801664E-02  0.00000000E+00
  0.00000000E+00 -1.53139341E-01  0.00000000E+00  0.00000000E+00 -3.64916984E-02
  0.00000000E+00  0.00000000E+00  2.06662626E-01  1.39951643E-01 -1.31817237E-01
 -1.89622256E-01  0.00000000E+00  0.00000000E+00  0.00000000E+00  1.21909764E-01
 -1.12412762E-01 -2.14977272E-02  0.00000000E+00  0.00000000E+00  0.00000000E+00
 -2.17204841E-01 -2.31532866E-02  9.51243224E-02  0.00000000E+00 -6.09767820E-02
 -9.24305416E-02  0.00000000E+00 -4.97940817E-02  1.98305098E-02 -2.17204841E-01
 -2.31532866E-02  9.51243224E-02  0.00000000E+00  6.09767820E-02 -9.24305416E-02
  0.00000000E+00  4.97940817E-02  1.98305098E-02 -3.84772077E-01 -5.07012418E-02
  1.30073259E-02 -4.88801664E-02  0.00000000E+00  0.00000000E+00 -1.53139341E-01
  0.00000000E+00  0.00000000E+00 -3.64916984E-02  0.00000000E+00  0.00000000E+00
  2.06662626E-01 -1.39951643E-01  1.31817237E-01  1.89622256E-01  0.00000000E+00
  0.00000000E+00  0.00000000E+00 -1.21909764E-01  1.12412762E-01  2.14977272E-02
  0.00000000E+00  0.00000000E+00  0.00000000E+00  2.17204841E-01  2.31532866E-02
 -9.51243224E-02  0.00000000E+00 -6.09767820E-02 -9.24305416E-02  0.00000000E+00
 -4.97940817E-02  1.98305098E-02  2.17204841E-01  2.31532866E-02 -9.51243224E-02
  0.00000000E+00  6.09767820E-02 -9.24305416E-02  0.00000000E+00  4.97940817E-02
  1.98305098E-02  5.73124157E-01 -2.16845569E-02  1.21924972E-02 -2.79840314E-02
  0.00000000E+00  0.00000000E+00  8.09464463E-02  0.00000000E+00  0.00000000E+00
  2.73256081E-02  0.00000000E+00  0.00000000E+00 -1.16808407E-01 -2.40927265E-01
  1.84429269E-02  4.64284104E-02  0.00000000E+00  0.00000000E+00  0.00000000E+00
 -1.51326826E-01  8.11689004E-02  1.82192627E-02  0.00000000E+00  0.00000000E+00
  0.00000000E+00  1.55576451E-01  2.58044754E-02 -5.33659459E-02  0.00000000E+00
  4.08028462E-02  9.93816689E-02  0.00000000E+00  5.65537177E-02  1.17469170E-02
  1.55576451E-01  2.58044754E-02 -5.33659459E-02  0.00000000E+00 -4.08028462E-02
  9.93816689E-02  0.00000000E+00 -5.65537177E-02  1.17469170E-02 -5.73124157E-01
  2.16845569E-02 -1.21924972E-02  2.79840314E-02  0.00000000E+00  0.00000000E+00
  8.09464463E-02  0.00000000E+00  0.00000000E+00  2.73256081E-02  0.00000000E+00
  0.00000000E+00 -1.16808407E-01  2.40927265E-01 -1.84429269E-02 -4.64284104E-02
  0.00000000E+00  0.00000000E+00  0.00000000E+00  1.51326826E-01 -8.11689004E-02
 -1.82192627E-02  0.00000000E+00  0.00000000E+00  0.00000000E+00 -1.55576451E-01
 -2.58044754E-02  5.33659459E-02  0.00000000E+00  4.08028462E-02  9.93816689E-02
  0.00000000E+00  5.65537177E-02  1.17469170E-02 -1.55576451E-01 -2.58044754E-02
  5.33659459E-02  0.00000000E+00 -4.08028462E-02  9.93816689E-02  0.00000000E+00
 -5.65537177E-02  1.17469170E-02  4.38951371E-02  1.23656895E-03  8.55761231E-02
 -3.36084025E-02  0.00000000E+00  0.00000000E+00 -1.54108890E-01  0.00000000E+00
  0.00000000E+00  1.04791730E-01  0.00000000E+00  0.00000000E+00 -1.85825722E-01
  4.02840162E-01 -2.11906289E-01 -6.44149263E-02  0.00000000E+00  0.00000000E+00
  0.00000000E+00  1.61397616E-01  3.93801318E-02 -1.16001243E-01  0.00000000E+00
  0.00000000E+00  0.00000000E+00  3.23824747E-02  5.11128396E-02 -1.02834337E-01
  0.00000000E+00  2.09514605E-01  2.88472083E-01  0.00000000E+00 -7.56774647E-02
 -6.29779404E-02  3.23824747E-02  5.11128396E-02 -1.02834337E-01  0.00000000E+00
 -2.09514605E-01  2.88472083E-01  0.00000000E+00  7.56774647E-02 -6.29779404E-02
 -4.38951371E-02 -1.23656895E-03 -8.55761231E-02  3.36084025E-02  0.00000000E+00
  0.00000000E+00 -1.54108890E-01  0.00000000E+00  0.00000000E+00  1.04791730E-01
  0.00000000E+00  0.00000000E+00 -1.85825722E-01 -4.02840162E-01  2.11906289E-01
  6.44149263E-02  0.00000000E+00  0.00000000E+00  0.00000000E+00 -1.61397616E-01
 -3.93801318E-02  1.16001243E-01  0.00000000E+00  0.00000000E+00  0.00000000E+00
 -3.23824747E-02 -5.11128396E-02  1.02834337E-01  0.00000000E+00  2.09514605E-01
  2.88472083E-01  0.00000000E+00 -7.56774647E-02 -6.29779404E-02 -3.23824747E-02
 -5.11128396E-02  1.02834337E-01  0.00000000E+00 -2.09514605E-01  2.88472083E-01
  0.00000000E+00  7.56774647E-02 -6.29779404E-02  1.96341095E-02  3.20377324E-02
 -1.13612605E-02  3.68172279E-02  0.00000000E+00  0.00000000E+00  4.75368201E-01
  0.00000000E+00  0.00000000E+00 -1.18254690E-01  0.00000000E+00  0.00000000E+00
  1.59069563E-01  1.45005170E-01 -2.92887566E-01  2.10634269E-01  0.00000000E+00
  0.00000000E+00  0.00000000E+00  8.12652573E-02  1.51367782E-01 -3.13067114E-01
  0.00000000E+00  0.00000000E+00  0.00000000E+00 -7.56556050E-02  2.88518192E-02
  1.05433566E-01  0.00000000E+00 -9.15294454E-02  7.94115207E-02  0.00000000E+00
  3.49718213E-01 -1.85129412E-01 -7.56556050E-02  2.88518192E-02  1.05433566E-01
  0.00000000E+00  9.15294454E-02  7.94115207E-02  0.00000000E+00 -3.49718213E-01
 -1.85129412E-01 -1.96341095E-02 -3.20377324E-02  1.13612605E-02 -3.68172279E-02
  0.00000000E+00  0.00000000E+00  4.75368201E-01  0.00000000E+00  0.00000000E+00
 -1.18254690E-01  0.00000000E+00  0.00000000E+00  1.59069563E-01 -1.45005170E-01
  2.92887566E-01 -2.10634269E-01  0.00000000E+00  0.00000000E+00  0.00000000E+00
 -8.12652573E-02 -1.51367782E-01  3.13067114E-01  0.00000000E+00  0.00000000E+00
  0.00000000E+00  7.56556050E-02 -2.88518192E-02 -1.05433566E-01  0.00000000E+00
 -9.15294454E-02  7.94115207E-02  0.00000000E+00  3.49718213E-01 -1.85129412E-01
  7.56556050E-02 -2.88518192E-02 -1.05433566E-01  0.00000000E+00  9.15294454E-02
  7.94115207E-02  0.00000000E+00 -3.49718213E-01 -1.85129412E-01 -9.21833259E-02
  3.94807412E-01 -4.29384482E-02  2.42343968E-03  0.00000000E+00  0.00000000E+00
 -4.70100039E-01  0.00000000E+00  0.00000000E+00 -1.26321644E-01  0.00000000E+00
  0.00000000E+00  8.09826042E-02  6.39320106E-02  2.13297518E-01 -2.26583134E-01
  0.00000000E+00  0.00000000E+00  0.00000000E+00 -3.44325306E-01  1.54035640E-02
 -1.05208581E-01  0.00000000E+00  0.00000000E+00  0.00000000E+00  6.46392421E-02
 -2.06183629E-02  7.89800691E-02  0.00000000E+00 -3.21813586E-01  3.51966931E-01
  0.00000000E+00  2.48717446E-01  4.47845009E-02  6.46392421E-02 -2.06183629E-02
  7.89800691E-02  0.00000000E+00  3.21813586E-01  3.51966931E-01  0.00000000E+00
 -2.48717446E-01  4.47845009E-02  9.21833259E-02 -3.94807412E-01  4.29384482E-02
 -2.42343968E-03  0.00000000E+00  0.00000000E+00 -4.70100039E-01  0.00000000E+00
  0.00000000E+00 -1.26321644E-01  0.00000000E+00  0.00000000E+00  8.09826042E-02
 -6.39320106E-02 -2.13297518E-01  2.26583134E-01  0.00000000E+00  0.00000000E+00
  0.00000000E+00  3.44325306E-01 -1.54035640E-02  1.05208581E-01  0.00000000E+00
  0.00000000E+00  0.00000000E+00 -6.46392421E-02  2.06183629E-02 -7.89800691E-02
  0.00000000E+00 -3.21813586E-01  3.51966931E-01  0.00000000E+00  2.48717446E-01
  4.47845009E-02 -6.46392421E-02  2.06183629E-02 -7.89800691E-02  0.00000000E+00
  3.21813586E-01  3.51966931E-01  0.00000000E+00 -2.48717446E-01  4.47845009E-02
  8.50246498E-04 -4.62081517E-01  2.37386677E-02  4.77071741E-02  0.00000000E+00
  0.00000000E+00 -3.45129807E-01  0.00000000E+00  0.00000000E+00 -1.70440827E-02
  0.00000000E+00  0.00000000E+00  1.24853363E-01 -5.02830971E-01  2.29760583E-01
  5.91423962E-02  0.00000000E+00  0.00000000E+00  0.00000000E+00  7.58835665E-01
  5.36914007E-02 -2.77836096E-01  0.00000000E+00  0.00000000E+00  0.00000000E+00
  9.05707321E-02 -2.87911840E-02  5.55727745E-02  0.00000000E+00 -2.43965660E-01
  2.06749595E-01  0.00000000E+00 -1.12255044E-01 -3.54153583E-01  9.05707321E-02
 -2.87911840E-02  5.55727745E-02  0.00000000E+00  2.43965660E-01  2.06749595E-01
  0.00000000E+00  1.12255044E-01 -3.54153583E-01 -8.50246498E-04  4.62081517E-01
 -2.37386677E-02 -4.77071741E-02  0.00000000E+00  0.00000000E+00 -3.45129807E-01
  0.00000000E+00  0.00000000E+00 -1.70440827E-02  0.00000000E+00  0.00000000E+00
  1.24853363E-01  5.02830971E-01 -2.29760583E-01 -5.91423962E-02  0.00000000E+00
  0.00000000E+00  0.00000000E+00 -7.58835665E-01 -5.36914007E-02  2.77836096E-01
  0.00000000E+00  0.00000000E+00  0.00000000E+00 -9.05707321E-02  2.87911840E-02
 -5.55727745E-02  0.00000000E+00 -2.43965660E-01  2.06749595E-01  0.00000000E+00
 -1.12255044E-01 -3.54153583E-01 -9.05707321E-02  2.87911840E-02 -5.55727745E-02
  0.00000000E+00  2.43965660E-01  2.06749595E-01  0.00000000E+00  1.12255044E-01
 -3.54153583E-01  1.68206550E-04 -8.55572165E-02  1.60393224E-01 -2.27528220E-02
  0.00000000E+00  0.00000000E+00 -2.40749527E-01  0.00000000E+00  0.00000000E+00
  3.50297046E-01  0.00000000E+00  0.00000000E+00 -4.71734743E-01 -6.66554470E-02
 -7.71360360E-02  1.34860280E-02  0.00000000E+00  0.00000000E+00  0.00000000E+00
  3.01549238E-01  4.73570561E-01  1.69408233E-01  0.00000000E+00  0.00000000E+00
  0.00000000E+00 -3.47799742E-01  4.38460661E-01 -3.94926617E-01  0.00000000E+00
 -3.22989657E-01 -1.74153533E-01  0.00000000E+00  3.37320020E-01  2.28664241E-01
 -3.47799742E-01  4.38460661E-01 -3.94926617E-01  0.00000000E+00  3.22989657E-01
 -1.74153533E-01  0.00000000E+00 -3.37320020E-01  2.28664241E-01 -1.68206550E-04
  8.55572165E-02 -1.60393224E-01  2.27528220E-02  0.00000000E+00  0.00000000E+00
 -2.40749527E-01  0.00000000E+00  0.00000000E+00  3.50297046E-01  0.00000000E+00
  0.00000000E+00 -4.71734743E-01  6.66554470E-02  7.71360360E-02 -1.34860280E-02
  0.00000000E+00  0.00000000E+00  0.00000000E+00 -3.01549238E-01 -4.73570561E-01
 -1.69408233E-01  0.00000000E+00  0.00000000E+00  0.00000000E+00  3.47799742E-01
 -4.38460661E-01  3.94926617E-01  0.00000000E+00 -3.22989657E-01 -1.74153533E-01
  0.00000000E+00  3.37320020E-01  2.28664241E-01  3.47799742E-01 -4.38460661E-01
  3.94926617E-01  0.00000000E+00  3.22989657E-01 -1.74153533E-01  0.00000000E+00
 -3.37320020E-01  2.28664241E-01 -2.16577488E-01  1.23155492E+00  1.68872423E-01
  3.27224114E-02  0.00000000E+00  0.00000000E+00 -1.98067283E-01  0.00000000E+00
  0.00000000E+00  2.03956406E-01  0.00000000E+00  0.00000000E+00  3.91844410E-02
 -1.00713504E+00 -6.60994631E-01  9.91846233E-02  0.00000000E+00  0.00000000E+00
  0.00000000E+00  1.27335969E-01  3.72804225E-02 -1.99771273E-01  0.00000000E+00
  0.00000000E+00  0.00000000E+00 -1.91373485E-01  9.45404562E-02 -1.39203744E-02
  0.00000000E+00  3.01600560E-01  4.45556591E-03  0.00000000E+00 -1.63272784E-01
 -1.83098207E-01 -1.91373485E-01  9.45404562E-02 -1.39203744E-02  0.00000000E+00
 -3.01600560E-01  4.45556591E-03  0.00000000E+00  1.63272784E-01 -1.83098207E-01
  2.16577488E-01 -1.23155492E+00 -1.68872423E-01 -3.27224114E-02  0.00000000E+00
  0.00000000E+00 -1.98067283E-01  0.00000000E+00  0.00000000E+00  2.03956406E-01
  0.00000000E+00  0.00000000E+00  3.91844410E-02  1.00713504E+00  6.60994631E-01
 -9.91846233E-02  0.00000000E+00  0.00000000E+00  0.00000000E+00 -1.27335969E-01
 -3.72804225E-02  1.99771273E-01  0.00000000E+00  0.00000000E+00  0.00000000E+00
  1.91373485E-01 -9.45404562E-02  1.39203744E-02  0.00000000E+00  3.01600560E-01
  4.45556591E-03  0.00000000E+00 -1.63272784E-01 -1.83098207E-01  1.91373485E-01
 -9.45404562E-02  1.39203744E-02  0.00000000E+00 -3.01600560E-01  4.45556591E-03
  0.00000000E+00  1.63272784E-01 -1.83098207E-01  1.17168882E-01 -2.81529465E-01
  9.83933103E-02 -2.18461117E-02  0.00000000E+00  0.00000000E+00 -1.08827783E+00
  0.00000000E+00  0.00000000E+00  1.56624363E-01  0.00000000E+00  0.00000000E+00
  1.04386344E-01  2.85206069E-01 -3.95727065E-01  1.47284146E+00  0.00000000E+00
  0.00000000E+00  0.00000000E+00 -6.19435111E-01  7.06240129E-02 -5.56946383E-03
  0.00000000E+00  0.00000000E+00  0.00000000E+00  4.98934585E-02 -5.08182856E-03
  1.87733671E-01  0.00000000E+00 -8.83904894E-03 -3.07688614E-01  0.00000000E+00
  1.95245416E-02 -2.70498275E-01  4.98934585E-02 -5.08182856E-03  1.87733671E-01
  0.00000000E+00  8.83904894E-03 -3.07688614E-01  0.00000000E+00 -1.95245416E-02
 -2.70498275E-01 -1.17168882E-01  2.81529465E-01 -9.83933103E-02  2.18461117E-02
  0.00000000E+00  0.00000000E+00 -1.08827783E+00  0.00000000E+00  0.00000000E+00
  1.56624363E-01  0.00000000E+00  0.00000000E+00  1.04386344E-01 -2.85206069E-01
  3.95727065E-01 -1.47284146E+00  0.00000000E+00  0.00000000E+00  0.00000000E+00
  6.19435111E-01 -7.06240129E-02  5.56946383E-03  0.00000000E+00  0.00000000E+00
  0.00000000E+00 -4.98934585E-02  5.08182856E-03 -1.87733671E-01  0.00000000E+00
 -8.83904894E-03 -3.07688614E-01  0.00000000E+00  1.95245416E-02 -2.70498275E-01
 -4.98934585E-02  5.08182856E-03 -1.87733671E-01  0.00000000E+00  8.83904894E-03
 -3.07688614E-01  0.00000000E+00 -1.95245416E-02 -2.70498275E-01 -1.36590219E-01
  8.12066528E-02 -2.57341964E-01  4.87245916E-02  0.00000000E+00  0.00000000E+00
 -3.43044164E-01  0.00000000E+00  0.00000000E+00 -3.36082061E-01  0.00000000E+00
  0.00000000E+00 -3.18994829E-02  1.36754328E-01 -1.77083513E+00 -5.93163469E-01
  0.00000000E+00  0.00000000E+00  0.00000000E+00  6.38020798E-01 -3.52456565E-01
  1.56641246E-01  0.00000000E+00  0.00000000E+00  0.00000000E+00  1.46547893E+00
 -1.00994755E-01 -1.96648741E-01  0.00000000E+00 -5.64371423E-01 -6.13173436E-01
  0.00000000E+00  1.96234820E-01  3.06222277E-01  1.46547893E+00 -1.00994755E-01
 -1.96648741E-01  0.00000000E+00  5.64371423E-01 -6.13173436E-01  0.00000000E+00
 -1.96234820E-01  3.06222277E-01  1.36590219E-01 -8.12066528E-02  2.57341964E-01
 -4.87245916E-02  0.00000000E+00  0.00000000E+00 -3.43044164E-01  0.00000000E+00
  0.00000000E+00 -3.36082061E-01  0.00000000E+00  0.00000000E+00 -3.18994829E-02
 -1.36754328E-01  1.77083513E+00  5.93163469E-01  0.00000000E+00  0.00000000E+00
  0.00000000E+00 -6.38020798E-01  3.52456565E-01 -1.56641246E-01  0.00000000E+00
  0.00000000E+00  0.00000000E+00 -1.46547893E+00  1.00994755E-01  1.96648741E-01
  0.00000000E+00 -5.64371423E-01 -6.13173436E-01  0.00000000E+00  1.96234820E-01
  3.06222277E-01 -1.46547893E+00  1.00994755E-01  1.96648741E-01  0.00000000E+00
  5.64371423E-01 -6.13173436E-01  0.00000000E+00 -1.96234820E-01  3.06222277E-01
  2.75644923E-01  7.51188690E-01 -3.28810895E-01  1.08613037E-01  0.00000000E+00
  0.00000000E+00 -2.38616911E-01  0.00000000E+00  0.00000000E+00 -8.06681871E-01
  0.00000000E+00  0.00000000E+00 -6.91587626E-02  8.61306532E-02  9.38068334E-01
  1.59205848E+00  0.00000000E+00  0.00000000E+00  0.00000000E+00  1.50024133E+00
 -1.61292283E+00 -7.78494016E-01  0.00000000E+00  0.00000000E+00  0.00000000E+00
  2.94279894E-02 -2.39661467E-01 -4.53449179E-01  0.00000000E+00  4.73526077E-01
  6.79428270E-02  0.00000000E+00  6.48602597E-01  1.26024282E+00  2.94279894E-02
 -2.39661467E-01 -4.53449179E-01  0.00000000E+00 -4.73526077E-01  6.79428270E-02
  0.00000000E+00 -6.48602597E-01  1.26024282E+00 -2.75644923E-01 -7.51188690E-01
  3.28810895E-01 -1.08613037E-01  0.00000000E+00  0.00000000E+00 -2.38616911E-01
  0.00000000E+00  0.00000000E+00 -8.06681871E-01  0.00000000E+00  0.00000000E+00
 -6.91587626E-02 -8.61306532E-02 -9.38068334E-01 -1.59205848E+00  0.00000000E+00
  0.00000000E+00  0.00000000E+00 -1.50024133E+00  1.61292283E+00  7.78494016E-01
  0.00000000E+00  0.00000000E+00  0.00000000E+00 -2.94279894E-02  2.39661467E-01
  4.53449179E-01  0.00000000E+00  4.73526077E-01  6.79428270E-02  0.00000000E+00
  6.48602597E-01  1.26024282E+00 -2.94279894E-02  2.39661467E-01  4.53449179E-01
  0.00000000E+00 -4.73526077E-01  6.79428270E-02  0.00000000E+00 -6.48602597E-01
  1.26024282E+00  3.89965890E-01  1.48379284E+00 -7.50928097E-01  7.46330877E-01
  0.00000000E+00  0.00000000E+00  1.15611761E-01  0.00000000E+00  0.00000000E+00
  6.44695943E-01  0.00000000E+00  0.00000000E+00  5.19516988E-01  8.41957433E-01
  9.97991571E-01  3.26213913E-01  0.00000000E+00  0.00000000E+00  0.00000000E+00
  1.24239506E+00 -1.54849781E+00  4.47887667E+00  0.00000000E+00  0.00000000E+00
  0.00000000E+00  2.74478642E-01  1.43343583E-01 -6.11725774E-01  0.00000000E+00
  2.20531379E-01  6.94134284E-02  0.00000000E+00  1.20828286E+00 -2.24447528E+00
  2.74478642E-01  1.43343583E-01 -6.11725774E-01  0.00000000E+00 -2.20531379E-01
  6.94134284E-02  0.00000000E+00 -1.20828286E+00 -2.24447528E+00 -3.89965890E-01
 -1.48379284E+00  7.50928097E-01 -7.46330877E-01  0.00000000E+00  0.00000000E+00
  1.15611761E-01  0.00000000E+00  0.00000000E+00  6.44695943E-01  0.00000000E+00
  0.00000000E+00  5.19516988E-01 -8.41957433E-01 -9.97991571E-01 -3.26213913E-01
  0.00000000E+00  0.00000000E+00  0.00000000E+00 -1.24239506E+00  1.54849781E+00
 -4.47887667E+00  0.00000000E+00  0.00000000E+00  0.00000000E+00 -2.74478642E-01
 -1.43343583E-01  6.11725774E-01  0.00000000E+00  2.20531379E-01  6.94134284E-02
  0.00000000E+00  1.20828286E+00 -2.24447528E+00 -2.74478642E-01 -1.43343583E-01
  6.11725774E-01  0.00000000E+00 -2.20531379E-01  6.94134284E-02  0.00000000E+00
 -1.20828286E+00 -2.24447528E+00 -1.63654350E-01 -4.97829957E-01  1.33717879E+00
 -1.35294135E+00  0.00000000E+00  0.00000000E+00  7.24731485E-02  0.00000000E+00
  0.00000000E+00  2.48095675E+00  0.00000000E+00  0.00000000E+00 -2.95917646E+00
 -4.35107629E-01 -7.48957385E-02 -6.73881619E-01  0.00000000E+00  0.00000000E+00
  0.00000000E+00  3.80021097E-01 -2.91777329E+00 -7.94797380E-02  0.00000000E+00
  0.00000000E+00  0.00000000E+00  8.58051844E-02  5.20866751E-01  3.09839520E+00
  0.00000000E+00  9.66798151E-02 -1.28306435E-01  0.00000000E+00  1.11433135E+00
  7.81737417E-02  8.58051844E-02  5.20866751E-01  3.09839520E+00  0.00000000E+00
 -9.66798151E-02 -1.28306435E-01  0.00000000E+00 -1.11433135E+00  7.81737417E-02
  1.63654350E-01  4.97829957E-01 -1.33717879E+00  1.35294135E+00  0.00000000E+00
  0.00000000E+00  7.24731485E-02  0.00000000E+00  0.00000000E+00  2.48095675E+00
  0.00000000E+00  0.00000000E+00 -2.95917646E+00  4.35107629E-01  7.48957385E-02
  6.73881619E-01  0.00000000E+00  0.00000000E+00  0.00000000E+00 -3.80021097E-01
  2.91777329E+00  7.94797380E-02  0.00000000E+00  0.00000000E+00  0.00000000E+00
 -8.58051844E-02 -5.20866751E-01 -3.09839520E+00  0.00000000E+00  9.66798151E-02
 -1.28306435E-01  0.00000000E+00  1.11433135E+00  7.81737417E-02 -8.58051844E-02
 -5.20866751E-01 -3.09839520E+00  0.00000000E+00 -9.66798151E-02 -1.28306435E-01
  0.00000000E+00 -1.11433135E+00  7.81737417E-02  6.26469778E-01  2.49851444E+00
 -2.57035103E+00 -1.45776735E+00  0.00000000E+00  0.00000000E+00 -8.45363423E-02
  0.00000000E+00  0.00000000E+00 -3.05782213E+00  0.00000000E+00  0.00000000E+00
 -3.37077718E+00  1.12689414E+00  6.31920977E-01  1.47674888E+00  0.00000000E+00
  0.00000000E+00  0.00000000E+00  3.00682550E+00  5.59011755E+00  2.71978514E+00
  0.00000000E+00  0.00000000E+00  0.00000000E+00  1.45604196E-01 -1.02897108E+00
  3.31251074E+00  0.00000000E+00 -9.03832357E-02 -5.22320316E-02  0.00000000E+00
 -1.01238063E+00  8.06920270E-01  1.45604196E-01 -1.02897108E+00  3.31251074E+00
  0.00000000E+00  9.03832357E-02 -5.22320316E-02  0.00000000E+00  1.01238063E+00
  8.06920270E-01 -6.26469778E-01 -2.49851444E+00  2.57035103E+00  1.45776735E+00
  0.00000000E+00  0.00000000E+00 -8.45363423E-02  0.00000000E+00  0.00000000E+00
 -3.05782213E+00  0.00000000E+00  0.00000000E+00 -3.37077718E+00 -1.12689414E+00
 -6.31920977E-01 -1.47674888E+00  0.00000000E+00  0.00000000E+00  0.00000000E+00
 -3.00682550E+00 -5.59011755E+00 -2.71978514E+00  0.00000000E+00  0.00000000E+00
  0.00000000E+00 -1.45604196E-01  1.02897108E+00 -3.31251074E+00  0.00000000E+00
 -9.03832357E-02 -5.22320316E-02  0.00000000E+00 -1.01238063E+00  8.06920270E-01
 -1.45604196E-01  1.02897108E+00 -3.31251074E+00  0.00000000E+00  9.03832357E-02
 -5.22320316E-02  0.00000000E+00  1.01238063E+00  8.06920270E-01 -3.67158941E-01
 -1.67874745E+00 -1.80232624E+00  2.12296001E+01  0.00000000E+00  0.00000000E+00
  5.89731676E-02  0.00000000E+00  0.00000000E+00 -2.19006313E+01  0.00000000E+00
  0.00000000E+00 -9.90183819E+00 -6.71741839E-01 -3.23789736E-01  3.66098428E-02
  0.00000000E+00  0.00000000E+00  0.00000000E+00 -4.50534982E+00 -8.02785315E+00
 -7.33137757E-01  0.00000000E+00  0.00000000E+00  0.00000000E+00  1.18223539E-01
  1.93179028E+01  3.95750152E+00  0.00000000E+00  2.04691218E-01  2.53676606E-01
  0.00000000E+00 -4.92863924E+00 -2.90564377E+00  1.18223539E-01  1.93179028E+01
  3.95750152E+00  0.00000000E+00 -2.04691218E-01  2.53676606E-01  0.00000000E+00
  4.92863924E+00 -2.90564377E+00  3.67158941E-01  1.67874745E+00  1.80232624E+00
 -2.12296001E+01  0.00000000E+00  0.00000000E+00  5.89731676E-02  0.00000000E+00
  0.00000000E+00 -2.19006313E+01  0.00000000E+00  0.00000000E+00 -9.90183819E+00
  6.71741839E-01  3.23789736E-01 -3.66098428E-02  0.00000000E+00  0.00000000E+00
  0.00000000E+00  4.50534982E+00  8.02785315E+00  7.33137757E-01  0.00000000E+00
  0.00000000E+00  0.00000000E+00 -1.18223539E-01 -1.93179028E+01 -3.95750152E+00
  0.00000000E+00  2.04691218E-01  2.53676606E-01  0.00000000E+00 -4.92863924E+00
 -2.90564377E+00 -1.18223539E-01 -1.93179028E+01 -3.95750152E+00  0.00000000E+00
 -2.04691218E-01  2.53676606E-01  0.00000000E+00  4.92863924E+00 -2.90564377E+00
 -3.03497205E-02 -1.01563162E-01 -6.28202417E+00  4.96908598E+01  0.00000000E+00
  0.00000000E+00 -5.86627531E-02  0.00000000E+00  0.00000000E+00  2.09137248E+01
  0.00000000E+00  0.00000000E+00 -1.26850908E+01  2.15361479E-01 -3.22037842E-01
 -4.70876522E-01  0.00000000E+00  0.00000000E+00  0.00000000E+00 -1.19905240E-01
  6.71516664E+00 -4.54392149E+00  0.00000000E+00  0.00000000E+00  0.00000000E+00
 -3.27025957E-01 -1.71194342E+01  2.73707929E+00  0.00000000E+00 -1.65868245E-01
 -1.85393476E-01  0.00000000E+00  2.50395476E+00  3.30811127E+00 -3.27025957E-01
 -1.71194342E+01  2.73707929E+00  0.00000000E+00  1.65868245E-01 -1.85393476E-01
  0.00000000E+00 -2.50395476E+00  3.30811127E+00  3.03497205E-02  1.01563162E-01
  6.28202417E+00 -4.96908598E+01  0.00000000E+00  0.00000000E+00 -5.86627531E-02
  0.00000000E+00  0.00000000E+00  2.09137248E+01  0.00000000E+00  0.00000000E+00
 -1.26850908E+01 -2.15361479E-01  3.22037842E-01  4.70876522E-01  0.00000000E+00
  0.00000000E+00  0.00000000E+00  1.19905240E-01 -6.71516664E+00  4.54392149E+00
  0.00000000E+00  0.00000000E+00  0.00000000E+00  3.27025957E-01  1.71194342E+01
 -2.73707929E+00  0.00000000E+00 -1.65868245E-01 -1.85393476E-01  0.00000000E+00
  2.50395476E+00  3.30811127E+00  3.27025957E-01  1.71194342E+01 -2.73707929E+00
  0.00000000E+00  1.65868245E-01 -1.85393476E-01  0.00000000E+00 -2.50395476E+00
  3.30811127E+00  3.46640639E-02  2.17388097E-01  1.48496703E+02  2.05581498E+01
  0.00000000E+00  0.00000000E+00  7.80711303E-02  0.00000000E+00  0.00000000E+00
 -5.49715478E+01  0.00000000E+00  0.00000000E+00 -3.50071341E+00 -8.55986747E-02
 -2.70906611E-01  3.47397262E-01  0.00000000E+00  0.00000000E+00  0.00000000E+00
  8.08206849E+00  1.16059841E+01  3.28018259E+01  0.00000000E+00  0.00000000E+00
  0.00000000E+00  2.00368316E-01 -2.98685723E+01  2.29307007E-01  0.00000000E+00
 -2.15960397E-01  2.58600383E-02  0.00000000E+00  8.11652829E+00  3.66762873E+00
  2.00368316E-01 -2.98685723E+01  2.29307007E-01  0.00000000E+00  2.15960397E-01
  2.58600383E-02  0.00000000E+00 -8.11652829E+00  3.66762873E+00 -3.46640639E-02
 -2.17388097E-01 -1.48496703E+02 -2.05581498E+01  0.00000000E+00  0.00000000E+00
  7.80711303E-02  0.00000000E+00  0.00000000E+00 -5.49715478E+01  0.00000000E+00
  0.00000000E+00 -3.50071341E+00  8.55986747E-02  2.70906611E-01 -3.47397262E-01
  0.00000000E+00  0.00000000E+00  0.00000000E+00 -8.08206849E+00 -1.16059841E+01
 -3.28018259E+01  0.00000000E+00  0.00000000E+00  0.00000000E+00 -2.00368316E-01
  2.98685723E+01 -2.29307007E-01  0.00000000E+00 -2.15960397E-01  2.58600383E-02
  0.00000000E+00  8.11652829E+00  3.66762873E+00 -2.00368316E-01  2.98685723E+01
 -2.29307007E-01  0.00000000E+00  2.15960397E-01  2.58600383E-02  0.00000000E+00
 -8.11652829E+00  3.66762873E+00  0.00000000E+00  0.00000000E+00  0.00000000E+00
  0.00000000E+00  0.00000000E+00  7.75240064E-02  0.00000000E+00  0.00000000E+00
  1.58834607E-01  0.00000000E+00  0.00000000E+00  1.46459723E-01  0.00000000E+00
  0.00000000E+00  0.00000000E+00  0.00000000E+00  0.00000000E+00  0.00000000E+00
 -3.05726070E-02  0.00000000E+00  0.00000000E+00  0.00000000E+00  0.00000000E+00
  0.00000000E+00 -6.53404791E-02  5.62512088E-02  7.00295866E-02  3.39983136E-02
  0.00000000E+00  1.32457185E-02 -3.07748437E-02  0.00000000E+00  7.10713694E-02
 -5.07833662E-02 -5.62512088E-02 -7.00295866E-02 -3.39983136E-02  0.00000000E+00
  1.32457185E-02  3.07748437E-02  0.00000000E+00  7.10713694E-02  5.07833662E-02
  0.00000000E+00  0.00000000E+00  0.00000000E+00  0.00000000E+00  0.00000000E+00
  7.75240064E-02  0.00000000E+00  0.00000000E+00  1.58834607E-01  0.00000000E+00
  0.00000000E+00  1.46459723E-01  0.00000000E+00  0.00000000E+00  0.00000000E+00
  0.00000000E+00  0.00000000E+00  0.00000000E+00  3.05726070E-02  0.00000000E+00
  0.00000000E+00  0.00000000E+00  0.00000000E+00  0.00000000E+00  6.53404791E-02
 -5.62512088E-02 -7.00295866E-02 -3.39983136E-02  0.00000000E+00  1.32457185E-02
 -3.07748437E-02  0.00000000E+00  7.10713694E-02 -5.07833662E-02  5.62512088E-02
  7.00295866E-02  3.39983136E-02  0.00000000E+00  1.32457185E-02  3.07748437E-02
  0.00000000E+00  7.10713694E-02  5.07833662E-02  0.00000000E+00  0.00000000E+00
  0.00000000E+00  0.00000000E+00  0.00000000E+00 -9.08584061E-02  0.00000000E+00
  0.00000000E+00 -9.98326891E-03  0.00000000E+00  0.00000000E+00  1.31165178E-01
  0.00000000E+00  0.00000000E+00  0.00000000E+00  0.00000000E+00  0.00000000E+00
  0.00000000E+00  2.15527022E-01  0.00000000E+00  0.00000000E+00  0.00000000E+00
  0.00000000E+00  0.00000000E+00  2.02687407E-01  6.49763238E-02  4.91513460E-02
  3.78765586E-02  0.00000000E+00  1.65892923E-02  1.13908345E-01  0.00000000E+00
  6.54972506E-02  1.00978759E-01 -6.49763238E-02 -4.91513460E-02 -3.78765586E-02
  0.00000000E+00  1.65892923E-02 -1.13908345E-01  0.00000000E+00  6.54972506E-02
 -1.00978759E-01  0.00000000E+00  0.00000000E+00  0.00000000E+00  0.00000000E+00
  0.00000000E+00 -9.08584061E-02  0.00000000E+00  0.00000000E+00 -9.98326891E-03
  0.00000000E+00  0.00000000E+00  1.31165178E-01  0.00000000E+00  0.00000000E+00
  0.00000000E+00  0.00000000E+00  0.00000000E+00  0.00000000E+00 -2.15527022E-01
  0.00000000E+00  0.00000000E+00  0.00000000E+00  0.00000000E+00  0.00000000E+00
 -2.02687407E-01 -6.49763238E-02 -4.91513460E-02 -3.78765586E-02  0.00000000E+00
  1.65892923E-02  1.13908345E-01  0.00000000E+00  6.54972506E-02  1.00978759E-01
  6.49763238E-02  4.91513460E-02  3.78765586E-02  0.00000000E+00  1.65892923E-02
 -1.13908345E-01  0.00000000E+00  6.54972506E-02 -1.00978759E-01  0.00000000E+00
  0.00000000E+00  0.00000000E+00  0.00000000E+00  0.00000000E+00 -2.62146440E-01
  0.00000000E+00  0.00000000E+00 -8.32583219E-02  0.00000000E+00  0.00000000E+00
  1.68213131E-01  0.00000000E+00  0.00000000E+00  0.00000000E+00  0.00000000E+00
  0.00000000E+00  0.00000000E+00 -2.46930464E-01  0.00000000E+00  0.00000000E+00
  0.00000000E+00  0.00000000E+00  0.00000000E+00 -2.66699023E-02 -1.45551184E-01
  4.86502203E-03  5.11748446E-02  0.00000000E+00  1.89294564E-01  4.17097684E-02
  0.00000000E+00  7.09586920E-02  6.90588356E-03  1.45551184E-01 -4.86502203E-03
 -5.11748446E-02  0.00000000E+00  1.89294564E-01 -4.17097684E-02  0.00000000E+00
  7.09586920E-02 -6.90588356E-03  0.00000000E+00  0.00000000E+00  0.00000000E+00
  0.00000000E+00  0.00000000E+00 -2.62146440E-01  0.00000000E+00  0.00000000E+00
 -8.32583219E-02  0.00000000E+00  0.00000000E+00  1.68213131E-01  0.00000000E+00
  0.00000000E+00  0.00000000E+00  0.00000000E+00  0.00000000E+00  0.00000000E+00
  2.46930464E-01  0.00000000E+00  0.00000000E+00  0.00000000E+00  0.00000000E+00
  0.00000000E+00  2.66699023E-02  1.45551184E-01 -4.86502203E-03 -5.11748446E-02
  0.00000000E+00  1.89294564E-01  4.17097684E-02  0.00000000E+00  7.09586920E-02
  6.90588356E-03 -1.45551184E-01  4.86502203E-03  5.11748446E-02  0.00000000E+00
  1.89294564E-01 -4.17097684E-02  0.00000000E+00  7.09586920E-02 -6.90588356E-03
  0.00000000E+00  0.00000000E+00  0.00000000E+00  0.00000000E+00  0.00000000E+00
  9.64155390E-04  0.00000000E+00  0.00000000E+00  1.81889024E-01  0.00000000E+00
  0.00000000E+00 -3.59850864E-01  0.00000000E+00  0.00000000E+00  0.00000000E+00
  0.00000000E+00  0.00000000E+00  0.00000000E+00 -1.13309617E-01  0.00000000E+00
  0.00000000E+00  0.00000000E+00  0.00000000E+00  0.00000000E+00  8.82314047E-02
  2.31067174E-01  4.95002353E-02 -1.25471843E-01  0.00000000E+00  3.28773891E-01
  7.16384099E-02  0.00000000E+00 -5.46629481E-03  1.85172777E-02 -2.31067174E-01
 -4.95002353E-02  1.25471843E-01  0.00000000E+00  3.28773891E-01 -7.16384099E-02
  0.00000000E+00 -5.46629481E-03 -1.85172777E-02  0.00000000E+00  0.00000000E+00
  0.00000000E+00  0.00000000E+00  0.00000000E+00  9.64155390E-04  0.00000000E+00
  0.00000000E+00  1.81889024E-01  0.00000000E+00  0.00000000E+00 -3.59850864E-01
  0.00000000E+00  0.00000000E+00  0.00000000E+00  0.00000000E+00  0.00000000E+00
  0.00000000E+00  1.13309617E-01  0.00000000E+00  0.00000000E+00  0.00000000E+00
  0.00000000E+00  0.00000000E+00 -8.82314047E-02 -2.31067174E-01 -4.95002353E-02
  1.25471843E-01  0.00000000E+00  3.28773891E-01  7.16384099E-02  0.00000000E+00
 -5.46629481E-03  1.85172777E-02  2.31067174E-01  4.95002353E-02 -1.25471843E-01
  0.00000000E+00  3.28773891E-01 -7.16384099E-02  0.00000000E+00 -5.46629481E-03
 -1.85172777E-02  0.00000000E+00  0.00000000E+00  0.00000000E+00  0.00000000E+00
  0.00000000E+00 -3.37794284E-01  0.00000000E+00  0.00000000E+00 -7.77361506E-03
  0.00000000E+00  0.00000000E+00 -4.27432937E-02  0.00000000E+00  0.00000000E+00
  0.00000000E+00  0.00000000E+00  0.00000000E+00  0.00000000E+00  4.62751187E-01
  0.00000000E+00  0.00000000E+00  0.00000000E+00  0.00000000E+00  0.00000000E+00
 -1.92949495E-01  9.41990296E-03 -3.20127066E-02 -2.34265841E-02  0.00000000E+00
  1.31901905E-01 -2.10616667E-01  0.00000000E+00  2.12768926E-02 -2.04367875E-01
 -9.41990296E-03  3.20127066E-02  2.34265841E-02  0.00000000E+00  1.31901905E-01
  2.10616667E-01  0.00000000E+00  2.12768926E-02  2.04367875E-01  0.00000000E+00
  0.00000000E+00  0.00000000E+00  0.00000000E+00  0.00000000E+00 -3.37794284E-01
  0.00000000E+00  0.00000000E+00 -7.77361506E-03  0.00000000E+00  0.00000000E+00
 -4.27432937E-02  0.00000000E+00  0.00000000E+00  0.00000000E+00  0.00000000E+00
  0.00000000E+00  0.00000000E+00 -4.62751187E-01  0.00000000E+00  0.00000000E+00
  0.00000000E+00  0.00000000E+00  0.00000000E+00  1.92949495E-01 -9.41990296E-03
  3.20127066E-02  2.34265841E-02  0.00000000E+00  1.31901905E-01 -2.10616667E-01
  0.00000000E+00  2.12768926E-02 -2.04367875E-01  9.41990296E-03 -3.20127066E-02
 -2.34265841E-02  0.00000000E+00  1.31901905E-01  2.10616667E-01  0.00000000E+00
  2.12768926E-02  2.04367875E-01  0.00000000E+00  0.00000000E+00  0.00000000E+00
  0.00000000E+00  0.00000000E+00 -2.43235277E-01  0.00000000E+00  0.00000000E+00
  2.00988978E-01  0.00000000E+00  0.00000000E+00 -9.72260647E-02  0.00000000E+00
  0.00000000E+00  0.00000000E+00  0.00000000E+00  0.00000000E+00  0.00000000E+00
  2.09309343E-02  0.00000000E+00  0.00000000E+00  0.00000000E+00  0.00000000E+00
  0.00000000E+00 -2.92999185E-01 -1.50948451E-02  1.53828219E-02 -5.75414331E-02
  0.00000000E+00 -1.72332592E-01  4.88529195E-01  0.00000000E+00 -2.89098258E-02
 -2.44836863E-01  1.50948451E-02 -1.53828219E-02  5.75414331E-02  0.00000000E+00
 -1.72332592E-01 -4.88529195E-01  0.00000000E+00 -2.89098258E-02  2.44836863E-01
  0.00000000E+00  0.00000000E+00  0.00000000E+00  0.00000000E+00  0.00000000E+00
 -2.43235277E-01  0.00000000E+00  0.00000000E+00  2.00988978E-01  0.00000000E+00
  0.00000000E+00 -9.72260647E-02  0.00000000E+00  0.00000000E+00  0.00000000E+00
  0.00000000E+00  0.00000000E+00  0.00000000E+00 -2.09309343E-02  0.00000000E+00
  0.00000000E+00  0.00000000E+00  0.00000000E+00  0.00000000E+00  2.92999185E-01
  1.50948451E-02 -1.53828219E-02  5.75414331E-02  0.00000000E+00 -1.72332592E-01
  4.88529195E-01  0.00000000E+00 -2.89098258E-02 -2.44836863E-01 -1.50948451E-02
  1.53828219E-02 -5.75414331E-02  0.00000000E+00 -1.72332592E-01 -4.88529195E-01
  0.00000000E+00 -2.89098258E-02  2.44836863E-01  0.00000000E+00  0.00000000E+00
  0.00000000E+00  0.00000000E+00  0.00000000E+00 -4.72612747E-01  0.00000000E+00
  0.00000000E+00  5.75859464E-01  0.00000000E+00  0.00000000E+00 -4.88788487E-01
  0.00000000E+00  0.00000000E+00  0.00000000E+00  0.00000000E+00  0.00000000E+00
  0.00000000E+00 -8.22570692E-02  0.00000000E+00  0.00000000E+00  0.00000000E+00
  0.00000000E+00  0.00000000E+00  1.72806741E-01 -3.65517672E-01  3.98451937E-01
 -2.92514361E-01  0.00000000E+00 -3.34950515E-01 -2.43103777E-01  0.00000000E+00
  3.76244267E-01  2.83838586E-01  3.65517672E-01 -3.98451937E-01  2.92514361E-01
  0.00000000E+00 -3.34950515E-01  2.43103777E-01  0.00000000E+00  3.76244267E-01
 -2.83838586E-01  0.00000000E+00  0.00000000E+00  0.00000000E+00  0.00000000E+00
  0.00000000E+00 -4.72612747E-01  0.00000000E+00  0.00000000E+00  5.75859464E-01
  0.00000000E+00  0.00000000E+00 -4.88788487E-01  0.00000000E+00  0.00000000E+00
  0.00000000E+00  0.00000000E+00  0.00000000E+00  0.00000000E+00  8.22570692E-02
  0.00000000E+00  0.00000000E+00  0.00000000E+00  0.00000000E+00  0.00000000E+00
 -1.72806741E-01  3.65517672E-01 -3.98451937E-01  2.92514361E-01  0.00000000E+00
 -3.34950515E-01 -2.43103777E-01  0.00000000E+00  3.76244267E-01  2.83838586E-01
 -3.65517672E-01  3.98451937E-01 -2.92514361E-01  0.00000000E+00 -3.34950515E-01
  2.43103777E-01  0.00000000E+00  3.76244267E-01 -2.83838586E-01  0.00000000E+00
  0.00000000E+00  0.00000000E+00  0.00000000E+00  0.00000000E+00  9.05830127E-01
  0.00000000E+00  0.00000000E+00 -5.57605170E-01  0.00000000E+00  0.00000000E+00
 -2.99873570E-01  0.00000000E+00  0.00000000E+00  0.00000000E+00  0.00000000E+00
  0.00000000E+00  0.00000000E+00  3.64810186E-01  0.00000000E+00  0.00000000E+00
  0.00000000E+00  0.00000000E+00  0.00000000E+00  9.69675996E-03 -4.46347666E-01
  1.74930629E-02 -2.35550244E-01  0.00000000E+00  2.48397400E-01  2.46808222E-01
  0.00000000E+00  8.13096607E-01 -3.03900125E-01  4.46347666E-01 -1.74930629E-02
  2.35550244E-01  0.00000000E+00  2.48397400E-01 -2.46808222E-01  0.00000000E+00
  8.13096607E-01  3.03900125E-01  0.00000000E+00  0.00000000E+00  0.00000000E+00
  0.00000000E+00  0.00000000E+00  9.05830127E-01  0.00000000E+00  0.00000000E+00
 -5.57605170E-01  0.00000000E+00  0.00000000E+00 -2.99873570E-01  0.00000000E+00
  0.00000000E+00  0.00000000E+00  0.00000000E+00  0.00000000E+00  0.00000000E+00
 -3.64810186E-01  0.00000000E+00  0.00000000E+00  0.00000000E+00  0.00000000E+00
  0.00000000E+00 -9.69675996E-03  4.46347666E-01 -1.74930629E-02  2.35550244E-01
  0.00000000E+00  2.48397400E-01  2.46808222E-01  0.00000000E+00  8.13096607E-01
 -3.03900125E-01 -4.46347666E-01  1.74930629E-02 -2.35550244E-01  0.00000000E+00
  2.48397400E-01 -2.46808222E-01  0.00000000E+00  8.13096607E-01  3.03900125E-01
  0.00000000E+00  0.00000000E+00  0.00000000E+00  0.00000000E+00  0.00000000E+00
 -6.88335657E-01  0.00000000E+00  0.00000000E+00 -1.02286394E+00  0.00000000E+00
  0.00000000E+00 -1.60162736E-01  0.00000000E+00  0.00000000E+00  0.00000000E+00
  0.00000000E+00  0.00000000E+00  0.00000000E+00 -7.41977297E-01  0.00000000E+00
  0.00000000E+00  0.00000000E+00  0.00000000E+00  0.00000000E+00  2.61022393E-02
  1.00991547E+00 -2.22507869E-01 -8.58306607E-02  0.00000000E+00 -5.74014643E-01
 -1.95683432E-01  0.00000000E+00  8.50188042E-01 -2.36338865E-01 -1.00991547E+00
  2.22507869E-01  8.58306607E-02  0.00000000E+00 -5.74014643E-01  1.95683432E-01
  0.00000000E+00  8.50188042E-01  2.36338865E-01  0.00000000E+00  0.00000000E+00
  0.00000000E+00  0.00000000E+00  0.00000000E+00 -6.88335657E-01  0.00000000E+00
  0.00000000E+00 -1.02286394E+00  0.00000000E+00  0.00000000E+00 -1.60162736E-01
  0.00000000E+00  0.00000000E+00  0.00000000E+00  0.00000000E+00  0.00000000E+00
  0.00000000E+00  7.41977297E-01  0.00000000E+00  0.00000000E+00  0.00000000E+00
  0.00000000E+00  0.00000000E+00 -2.61022393E-02 -1.00991547E+00  2.22507869E-01
  8.58306607E-02  0.00000000E+00 -5.74014643E-01 -1.95683432E-01  0.00000000E+00
  8.50188042E-01 -2.36338865E-01  1.00991547E+00 -2.22507869E-01 -8.58306607E-02
  0.00000000E+00 -5.74014643E-01  1.95683432E-01  0.00000000E+00  8.50188042E-01
  2.36338865E-01  0.00000000E+00  0.00000000E+00  0.00000000E+00  0.00000000E+00
  0.00000000E+00 -1.52720360E-01  0.00000000E+00  0.00000000E+00  3.24424646E-01
  0.00000000E+00  0.00000000E+00  3.57405555E-01  0.00000000E+00  0.00000000E+00
  0.00000000E+00  0.00000000E+00  0.00000000E+00  0.00000000E+00 -5.07223538E-01
  0.00000000E+00  0.00000000E+00  0.00000000E+00  0.00000000E+00  0.00000000E+00
  2.82236493E+00 -2.81978205E-01  6.70868637E-02 -3.63463238E-01  0.00000000E+00
 -1.72048843E-01 -2.20847519E-01  0.00000000E+00 -4.30875216E-01 -1.73406708E+00
  2.81978205E-01 -6.70868637E-02  3.63463238E-01  0.00000000E+00 -1.72048843E-01
  2.20847519E-01  0.00000000E+00 -4.30875216E-01  1.73406708E+00  0.00000000E+00
  0.00000000E+00  0.00000000E+00  0.00000000E+00  0.00000000E+00 -1.52720360E-01
  0.00000000E+00  0.00000000E+00  3.24424646E-01  0.00000000E+00  0.00000000E+00
  3.57405555E-01  0.00000000E+00  0.00000000E+00  0.00000000E+00  0.00000000E+00
  0.00000000E+00  0.00000000E+00  5.07223538E-01  0.00000000E+00  0.00000000E+00
  0.00000000E+00  0.00000000E+00  0.00000000E+00 -2.82236493E+00  2.81978205E-01
 -6.70868637E-02  3.63463238E-01  0.00000000E+00 -1.72048843E-01 -2.20847519E-01
  0.00000000E+00 -4.30875216E-01 -1.73406708E+00 -2.81978205E-01  6.70868637E-02
 -3.63463238E-01  0.00000000E+00 -1.72048843E-01  2.20847519E-01  0.00000000E+00
 -4.30875216E-01  1.73406708E+00  0.00000000E+00  0.00000000E+00  0.00000000E+00
  0.00000000E+00  0.00000000E+00 -9.42644648E-02  0.00000000E+00  0.00000000E+00
  1.19150588E+00  0.00000000E+00  0.00000000E+00 -3.11053933E+00  0.00000000E+00
  0.00000000E+00  0.00000000E+00  0.00000000E+00  0.00000000E+00  0.00000000E+00
 -3.57473184E-02  0.00000000E+00  0.00000000E+00  0.00000000E+00  0.00000000E+00
  0.00000000E+00  9.55892496E-01 -3.48139125E-01 -6.48957823E-01  4.38820641E+00
  0.00000000E+00 -1.05676134E-01 -5.40149275E-03  0.00000000E+00  8.29092654E-01
 -5.04919386E-01  3.48139125E-01  6.48957823E-01 -4.38820641E+00  0.00000000E+00
 -1.05676134E-01  5.40149275E-03  0.00000000E+00  8.29092654E-01  5.04919386E-01
  0.00000000E+00  0.00000000E+00  0.00000000E+00  0.00000000E+00  0.00000000E+00
 -9.42644648E-02  0.00000000E+00  0.00000000E+00  1.19150588E+00  0.00000000E+00
  0.00000000E+00 -3.11053933E+00  0.00000000E+00  0.00000000E+00  0.00000000E+00
  0.00000000E+00  0.00000000E+00  0.00000000E+00  3.57473184E-02  0.00000000E+00
  0.00000000E+00  0.00000000E+00  0.00000000E+00  0.00000000E+00 -9.55892496E-01
  3.48139125E-01  6.48957823E-01 -4.38820641E+00  0.00000000E+00 -1.05676134E-01
 -5.40149275E-03  0.00000000E+00  8.29092654E-01 -5.04919386E-01 -3.48139125E-01
 -6.48957823E-01  4.38820641E+00  0.00000000E+00 -1.05676134E-01  5.40149275E-03
  0.00000000E+00  8.29092654E-01  5.04919386E-01  0.00000000E+00  0.00000000E+00
  0.00000000E+00  0.00000000E+00  0.00000000E+00  2.98193344E-01  0.00000000E+00
  0.00000000E+00 -1.03024105E+01  0.00000000E+00  0.00000000E+00 -3.14918308E+00
  0.00000000E+00  0.00000000E+00  0.00000000E+00  0.00000000E+00  0.00000000E+00
  0.00000000E+00 -2.70203339E-01  0.00000000E+00  0.00000000E+00  0.00000000E+00
  0.00000000E+00  0.00000000E+00 -1.92898441E+00  7.44615581E-01  1.42039818E+01
  3.15762296E+00  0.00000000E+00 -5.85692263E-02 -3.90366344E-02  0.00000000E+00
 -3.93569471E+00 -2.07638533E+00 -7.44615581E-01 -1.42039818E+01 -3.15762296E+00
  0.00000000E+00 -5.85692263E-02  3.90366344E-02  0.00000000E+00 -3.93569471E+00
  2.07638533E+00  0.00000000E+00  0.00000000E+00  0.00000000E+00  0.00000000E+00
  0.00000000E+00  2.98193344E-01  0.00000000E+00  0.00000000E+00 -1.03024105E+01
  0.00000000E+00  0.00000000E+00 -3.14918308E+00  0.00000000E+00  0.00000000E+00
  0.00000000E+00  0.00000000E+00  0.00000000E+00  0.00000000E+00  2.70203339E-01
  0.00000000E+00  0.00000000E+00  0.00000000E+00  0.00000000E+00  0.00000000E+00
  1.92898441E+00 -7.44615581E-01 -1.42039818E+01 -3.15762296E+00  0.00000000E+00
 -5.85692263E-02 -3.90366344E-02  0.00000000E+00 -3.93569471E+00 -2.07638533E+00
  7.44615581E-01  1.42039818E+01  3.15762296E+00  0.00000000E+00 -5.85692263E-02
  3.90366344E-02  0.00000000E+00 -3.93569471E+00  2.07638533E+00  0.00000000E+00
  0.00000000E+00  0.00000000E+00  0.00000000E+00  8.54719002E-02  0.00000000E+00
  0.00000000E+00  1.73158654E-01  0.00000000E+00  0.00000000E+00  1.56574500E-01
  0.00000000E+00  0.00000000E+00  0.00000000E+00  0.00000000E+00  0.00000000E+00
  0.00000000E+00 -2.34789034E-02  0.00000000E+00  0.00000000E+00  0.00000000E+00
  0.00000000E+00  0.00000000E+00 -5.49393727E-02  0.00000000E+00  0.00000000E+00
  0.00000000E+00  0.00000000E+00  4.71760101E-02  0.00000000E+00  0.00000000E+00
  1.25859363E-01  0.00000000E+00  0.00000000E+00  0.00000000E+00  0.00000000E+00
  0.00000000E+00  4.71760101E-02  0.00000000E+00  0.00000000E+00  1.25859363E-01
  0.00000000E+00  0.00000000E+00  0.00000000E+00  0.00000000E+00  0.00000000E+00
  0.00000000E+00  8.54719002E-02  0.00000000E+00  0.00000000E+00  1.73158654E-01
  0.00000000E+00  0.00000000E+00  1.56574500E-01  0.00000000E+00  0.00000000E+00
  0.00000000E+00  0.00000000E+00  0.00000000E+00  0.00000000E+00  2.34789034E-02
  0.00000000E+00  0.00000000E+00  0.00000000E+00  0.00000000E+00  0.00000000E+00
  5.49393727E-02  0.00000000E+00  0.00000000E+00  0.00000000E+00  0.00000000E+00
  4.71760101E-02  0.00000000E+00  0.00000000E+00  1.25859363E-01  0.00000000E+00
  0.00000000E+00  0.00000000E+00  0.00000000E+00  0.00000000E+00  4.71760101E-02
  0.00000000E+00  0.00000000E+00  1.25859363E-01  0.00000000E+00  0.00000000E+00
  0.00000000E+00  0.00000000E+00  0.00000000E+00  0.00000000E+00 -1.09702807E-01
  0.00000000E+00  0.00000000E+00 -4.18548987E-02  0.00000000E+00  0.00000000E+00
  8.64301819E-02  0.00000000E+00  0.00000000E+00  0.00000000E+00  0.00000000E+00
  0.00000000E+00  0.00000000E+00  3.62804887E-01  0.00000000E+00  0.00000000E+00
  0.00000000E+00  0.00000000E+00  0.00000000E+00  2.47806878E-01  0.00000000E+00
  0.00000000E+00  0.00000000E+00  0.00000000E+00  9.53853566E-02  0.00000000E+00
  0.00000000E+00  6.44532780E-02  0.00000000E+00  0.00000000E+00  0.00000000E+00
  0.00000000E+00  0.00000000E+00  9.53853566E-02  0.00000000E+00  0.00000000E+00
  6.44532780E-02  0.00000000E+00  0.00000000E+00  0.00000000E+00  0.00000000E+00
  0.00000000E+00  0.00000000E+00 -1.09702807E-01  0.00000000E+00  0.00000000E+00
 -4.18548987E-02  0.00000000E+00  0.00000000E+00  8.64301819E-02  0.00000000E+00
  0.00000000E+00  0.00000000E+00  0.00000000E+00  0.00000000E+00  0.00000000E+00
 -3.62804887E-01  0.00000000E+00  0.00000000E+00  0.00000000E+00  0.00000000E+00
  0.00000000E+00 -2.47806878E-01  0.00000000E+00  0.00000000E+00  0.00000000E+00
  0.00000000E+00  9.53853566E-02  0.00000000E+00  0.00000000E+00  6.44532780E-02
  0.00000000E+00  0.00000000E+00  0.00000000E+00  0.00000000E+00  0.00000000E+00
  9.53853566E-02  0.00000000E+00  0.00000000E+00  6.44532780E-02  0.00000000E+00
  0.00000000E+00  0.00000000E+00  0.00000000E+00  0.00000000E+00  0.00000000E+00
 -3.39802704E-01  0.00000000E+00  0.00000000E+00 -8.74669370E-02  0.00000000E+00
  0.00000000E+00  3.95586432E-01  0.00000000E+00  0.00000000E+00  0.00000000E+00
  0.00000000E+00  0.00000000E+00  0.00000000E+00 -1.12865272E-01  0.00000000E+00
  0.00000000E+00  0.00000000E+00  0.00000000E+00  0.00000000E+00  3.44174013E-02
  0.00000000E+00  0.00000000E+00  0.00000000E+00  0.00000000E+00 -2.33279708E-01
  0.00000000E+00  0.00000000E+00  1.39116448E-02  0.00000000E+00  0.00000000E+00
  0.00000000E+00  0.00000000E+00  0.00000000E+00 -2.33279708E-01  0.00000000E+00
  0.00000000E+00  1.39116448E-02  0.00000000E+00  0.00000000E+00  0.00000000E+00
  0.00000000E+00  0.00000000E+00  0.00000000E+00 -3.39802704E-01  0.00000000E+00
  0.00000000E+00 -8.74669370E-02  0.00000000E+00  0.00000000E+00  3.95586432E-01
  0.00000000E+00  0.00000000E+00  0.00000000E+00  0.00000000E+00  0.00000000E+00
  0.00000000E+00  1.12865272E-01  0.00000000E+00  0.00000000E+00  0.00000000E+00
  0.00000000E+00  0.00000000E+00 -3.44174013E-02  0.00000000E+00  0.00000000E+00
  0.00000000E+00  0.00000000E+00 -2.33279708E-01  0.00000000E+00  0.00000000E+00
  1.39116448E-02  0.00000000E+00  0.00000000E+00  0.00000000E+00  0.00000000E+00
  0.00000000E+00 -2.33279708E-01  0.00000000E+00  0.00000000E+00  1.39116448E-02
  0.00000000E+00  0.00000000E+00  0.00000000E+00  0.00000000E+00  0.00000000E+00
  0.00000000E+00  2.78076024E-01  0.00000000E+00  0.00000000E+00  1.59957172E-01
  0.00000000E+00  0.00000000E+00  3.82457635E-02  0.00000000E+00  0.00000000E+00
  0.00000000E+00  0.00000000E+00  0.00000000E+00  0.00000000E+00  5.87457617E-01
  0.00000000E+00  0.00000000E+00  0.00000000E+00  0.00000000E+00  0.00000000E+00
 -3.74107781E-01  0.00000000E+00  0.00000000E+00  0.00000000E+00  0.00000000E+00
 -3.76591185E-01  0.00000000E+00  0.00000000E+00 -1.13945489E-01  0.00000000E+00
  0.00000000E+00  0.00000000E+00  0.00000000E+00  0.00000000E+00 -3.76591185E-01
  0.00000000E+00  0.00000000E+00 -1.13945489E-01  0.00000000E+00  0.00000000E+00
  0.00000000E+00  0.00000000E+00  0.00000000E+00  0.00000000E+00  2.78076024E-01
  0.00000000E+00  0.00000000E+00  1.59957172E-01  0.00000000E+00  0.00000000E+00
  3.82457635E-02  0.00000000E+00  0.00000000E+00  0.00000000E+00  0.00000000E+00
  0.00000000E+00  0.00000000E+00 -5.87457617E-01  0.00000000E+00  0.00000000E+00
  0.00000000E+00  0.00000000E+00  0.00000000E+00  3.74107781E-01  0.00000000E+00
  0.00000000E+00  0.00000000E+00  0.00000000E+00 -3.76591185E-01  0.00000000E+00
  0.00000000E+00 -1.13945489E-01  0.00000000E+00  0.00000000E+00  0.00000000E+00
  0.00000000E+00  0.00000000E+00 -3.76591185E-01  0.00000000E+00  0.00000000E+00
 -1.13945489E-01  0.00000000E+00  0.00000000E+00  0.00000000E+00  0.00000000E+00
  0.00000000E+00  0.00000000E+00  6.59720799E-01  0.00000000E+00  0.00000000E+00
 -2.06045250E-01  0.00000000E+00  0.00000000E+00  1.88309190E-01  0.00000000E+00
  0.00000000E+00  0.00000000E+00  0.00000000E+00  0.00000000E+00  0.00000000E+00
 -1.58623218E-01  0.00000000E+00  0.00000000E+00  0.00000000E+00  0.00000000E+00
  0.00000000E+00  5.84611310E-01  0.00000000E+00  0.00000000E+00  0.00000000E+00
  0.00000000E+00 -2.01359027E-01  0.00000000E+00  0.00000000E+00 -1.11274157E-02
  0.00000000E+00  0.00000000E+00  0.00000000E+00  0.00000000E+00  0.00000000E+00
 -2.01359027E-01  0.00000000E+00  0.00000000E+00 -1.11274157E-02  0.00000000E+00
  0.00000000E+00  0.00000000E+00  0.00000000E+00  0.00000000E+00  0.00000000E+00
  6.59720799E-01  0.00000000E+00  0.00000000E+00 -2.06045250E-01  0.00000000E+00
  0.00000000E+00  1.88309190E-01  0.00000000E+00  0.00000000E+00  0.00000000E+00
  0.00000000E+00  0.00000000E+00  0.00000000E+00  1.58623218E-01  0.00000000E+00
  0.00000000E+00  0.00000000E+00  0.00000000E+00  0.00000000E+00 -5.84611310E-01
  0.00000000E+00  0.00000000E+00  0.00000000E+00  0.00000000E+00 -2.01359027E-01
  0.00000000E+00  0.00000000E+00 -1.11274157E-02  0.00000000E+00  0.00000000E+00
  0.00000000E+00  0.00000000E+00  0.00000000E+00 -2.01359027E-01  0.00000000E+00
  0.00000000E+00 -1.11274157E-02  0.00000000E+00  0.00000000E+00  0.00000000E+00
  0.00000000E+00  0.00000000E+00  0.00000000E+00  2.24120430E-01  0.00000000E+00
  0.00000000E+00 -3.90402530E-01  0.00000000E+00  0.00000000E+00  6.01532774E-01
  0.00000000E+00  0.00000000E+00  0.00000000E+00  0.00000000E+00  0.00000000E+00
  0.00000000E+00  5.72739343E-02  0.00000000E+00  0.00000000E+00  0.00000000E+00
  0.00000000E+00  0.00000000E+00 -3.36463412E-01  0.00000000E+00  0.00000000E+00
  0.00000000E+00  0.00000000E+00  3.58402978E-01  0.00000000E+00  0.00000000E+00
 -3.84141148E-01  0.00000000E+00  0.00000000E+00  0.00000000E+00  0.00000000E+00
  0.00000000E+00  3.58402978E-01  0.00000000E+00  0.00000000E+00 -3.84141148E-01
  0.00000000E+00  0.00000000E+00  0.00000000E+00  0.00000000E+00  0.00000000E+00
  0.00000000E+00  2.24120430E-01  0.00000000E+00  0.00000000E+00 -3.90402530E-01
  0.00000000E+00  0.00000000E+00  6.01532774E-01  0.00000000E+00  0.00000000E+00
  0.00000000E+00  0.00000000E+00  0.00000000E+00  0.00000000E+00 -5.72739343E-02
  0.00000000E+00  0.00000000E+00  0.00000000E+00  0.00000000E+00  0.00000000E+00
  3.36463412E-01  0.00000000E+00  0.00000000E+00  0.00000000E+00  0.00000000E+00
  3.58402978E-01  0.00000000E+00  0.00000000E+00 -3.84141148E-01  0.00000000E+00
  0.00000000E+00  0.00000000E+00  0.00000000E+00  0.00000000E+00  3.58402978E-01
  0.00000000E+00  0.00000000E+00 -3.84141148E-01  0.00000000E+00  0.00000000E+00
  0.00000000E+00  0.00000000E+00  0.00000000E+00  0.00000000E+00 -3.35957818E-01
  0.00000000E+00  0.00000000E+00  2.13697037E+00  0.00000000E+00  0.00000000E+00
  2.56419376E-01  0.00000000E+00  0.00000000E+00  0.00000000E+00  0.00000000E+00
  0.00000000E+00  0.00000000E+00 -1.85179020E-01  0.00000000E+00  0.00000000E+00
  0.00000000E+00  0.00000000E+00  0.00000000E+00  1.01764388E+00  0.00000000E+00
  0.00000000E+00  0.00000000E+00  0.00000000E+00  1.00925517E-01  0.00000000E+00
  0.00000000E+00 -1.34845076E+00  0.00000000E+00  0.00000000E+00  0.00000000E+00
  0.00000000E+00  0.00000000E+00  1.00925517E-01  0.00000000E+00  0.00000000E+00
 -1.34845076E+00  0.00000000E+00  0.00000000E+00  0.00000000E+00  0.00000000E+00
  0.00000000E+00  0.00000000E+00 -3.35957818E-01  0.00000000E+00  0.00000000E+00
  2.13697037E+00  0.00000000E+00  0.00000000E+00  2.56419376E-01  0.00000000E+00
  0.00000000E+00  0.00000000E+00  0.00000000E+00  0.00000000E+00  0.00000000E+00
  1.85179020E-01  0.00000000E+00  0.00000000E+00  0.00000000E+00  0.00000000E+00
  0.00000000E+00 -1.01764388E+00  0.00000000E+00  0.00000000E+00  0.00000000E+00
  0.00000000E+00  1.00925517E-01  0.00000000E+00  0.00000000E+00 -1.34845076E+00
  0.00000000E+00  0.00000000E+00  0.00000000E+00  0.00000000E+00  0.00000000E+00
  1.00925517E-01  0.00000000E+00  0.00000000E+00 -1.34845076E+00  0.00000000E+00
  0.00000000E+00
Total SCF Density                          R   N=        3741
  2.06105453E+00 -1.02953652E-01  3.12785191E-01 -1.15089779E-01  2.81756689E-01
  5.03565025E-01  5.87068331E-02 -1.30943930E-01 -2.25071165E-01  1.20814651E-01
 -9.09333447E-20  1.73658425E-19  3.56299214E-19 -1.63483779E-18  1.98756158E-01
 -9.09333447E-20  1.73658425E-19  3.56299214E-19 -1.63483779E-18  1.54074396E-33
  4.86326691E-01 -5.94021687E-03  1.13442292E-02  2.32752310E-02 -1.06795709E-01
  4.08149693E-18 -3.20657228E-19  4.65379771E-01  1.39920741E-18 -2.63781677E-18
 -4.13356229E-18  1.77051343E-18  1.07256213E-01  2.40741243E-35 -1.40336568E-18
  5.78794406E-02  1.39920741E-18 -2.63781677E-18 -4.13356229E-18  1.77051343E-18
  2.40741243E-35  2.08974323E-02 -8.13781284E-20  1.50463277E-36  9.07266974E-04
  9.14031642E-02 -1.72315268E-01 -2.70024780E-01  1.15658714E-01 -1.40336568E-18
 -8.13781284E-20  1.55814096E-02  1.40512067E-18  2.27725555E-18  1.49668889E-01
 -1.55618969E-19  3.96791303E-19  7.64277721E-19 -3.92085161E-19  4.92065128E-04
 -3.85185989E-34  2.75997821E-19  2.65536639E-04 -2.40741243E-35 -3.94637657E-19
  1.21821680E-06 -1.55618969E-19  3.96791303E-19  7.64277721E-19 -3.92085161E-19
 -3.85185989E-34 -9.46887573E-02  1.73303394E-18 -2.40741243E-35 -4.39695367E-03
 -3.23263859E-19  9.62964972E-35  3.00104250E-02 -1.01658025E-02  2.59203750E-02
  4.99264096E-02 -2.56129464E-02  2.75997821E-19  1.73303394E-18  1.85216111E-02
 -3.94637657E-19 -3.23263859E-19 -2.55141515E-02  8.48171298E-20 -3.74566358E-19
  5.54189361E-03 -9.79091355E-03 -8.72792916E-03 -4.69146601E-03  1.54431887E-03
 -3.57242854E-19  5.03219649E-20  3.28728022E-03 -1.67775273E-19  5.21618579E-20
  3.40747114E-03 -5.15346010E-21 -4.14444263E-21 -2.70735538E-04  3.84839734E-04
 -1.00614968E-02 -8.26035786E-03 -5.89022605E-03 -2.05259280E-03  3.51118208E-19
  8.48715556E-19  2.29367820E-02  7.76613236E-20  1.02624983E-19  5.07322266E-03
  4.33143627E-21 -2.18879047E-19  2.82950890E-04  4.98560778E-04  1.46094083E-03
 -1.18377898E-02 -3.91337929E-03 -1.62998979E-02  1.19287011E-02  3.74281915E-20
 -8.67733975E-19 -2.41791594E-02  3.18766411E-19  7.38656206E-20  6.45601851E-03
 -3.73134798E-20  1.84887986E-19 -2.50341550E-03 -1.38521266E-04 -1.05269467E-03
  1.98082199E-03 -2.77984043E-35 -2.77984043E-35 -2.77984043E-35  0.00000000E+00
 -2.35307658E-19  2.87287963E-19  5.55968086E-35 -1.26980762E-19  1.44127755E-20
  2.77984043E-35 -5.82556506E-22 -1.28870633E-19  0.00000000E+00  1.73740027E-36
  3.47480054E-36 -3.47480054E-36  1.57483317E-35 -3.61811044E-20  8.51032062E-20
 -2.05193590E-19  1.83556978E-19 -1.53714627E-02  8.33952129E-35 -2.50196105E-19
 -8.29501284E-03  8.68700134E-37  1.80867659E-19 -3.80554789E-05 -2.77984043E-35
 -3.88828616E-20  2.22693070E-20 -2.74203853E-20  5.94168069E-21  1.81982935E-20
  1.18880275E-03 -3.13982057E-20  7.68382972E-20 -1.84004003E-19  2.47136902E-19
  8.33952129E-35  1.87670739E-02 -1.12012131E-18  8.68700134E-37  9.41513945E-04
  1.00298751E-20 -2.77984043E-35 -8.41846858E-03  7.96181125E-20 -1.12612240E-20
  2.67719528E-20 -1.75824014E-20  4.11094248E-20  8.02470810E-36  2.68547142E-03
  1.09149877E-02 -1.35487273E-02 -2.39797572E-03  2.71617483E-04 -1.64572623E-20
  8.97222173E-20  5.86110003E-03 -5.28383844E-21  5.20145568E-20  3.39784870E-03
  1.70075198E-21  1.96362293E-21  1.28273584E-04  5.00939263E-04  6.63959972E-04
 -6.76855799E-04  2.17175034E-36 -1.26072645E-20 -2.37006001E-20  1.07342789E-03
  5.35017757E-02 -9.35746365E-02 -1.05060342E-01  6.19360828E-02 -1.08552379E-18
 -4.25509705E-18 -7.09117954E-02  8.78220433E-19  7.37792539E-19  5.73697124E-02
 -1.87853625E-19  5.78504811E-19 -1.22715300E-02  1.72911051E-03 -1.10014608E-03
  5.43254469E-03 -6.94960107E-36  6.54628431E-20 -6.82704734E-20  2.47988538E-03
  3.94429566E-02 -8.90498010E-03  2.96818001E-02  6.53567691E-02 -4.28993141E-02
  1.17960785E-18  4.24300164E-18  7.01216628E-02 -4.02434542E-19 -3.19305043E-19
 -3.00320345E-02  1.36633258E-19 -6.29988049E-19  8.90838973E-03  1.31050513E-04
  2.77098163E-03 -5.75221718E-03  6.94960107E-36 -1.12205874E-19  3.30857474E-20
  1.08968225E-03 -2.16363959E-02  1.84743828E-02  2.22387234E-34 -2.22387234E-34
 -2.22387234E-34  2.22387234E-34 -6.13027511E-20 -1.82995398E-18 -2.22387234E-34
 -3.30812439E-20 -8.10760825E-20  2.22387234E-34 -1.51768611E-22  4.42457249E-19
 -2.77984043E-35  6.94960107E-36 -3.47480054E-36  2.77984043E-35 -4.23289904E-35
  4.74105036E-21 -1.06084633E-19  6.94960107E-36  1.11193617E-34 -5.55968086E-35
  4.15877813E-34 -3.50342785E-19  7.64153781E-19  1.19765008E-18 -7.63100350E-19
 -4.00459961E-03 -4.44774469E-34  1.19718878E-18 -2.16103085E-03 -1.38992021E-35
 -5.57833863E-19 -9.91427808E-06  1.11193617E-34  1.55351331E-19  1.67349262E-21
  3.72442500E-20 -9.79251169E-20  4.74105036E-21  3.09708913E-04 -1.60494162E-35
  2.42665275E-21 -4.26285514E-19  3.05157045E-19  1.23514650E-21  8.06858926E-05
 -1.10311767E-18  2.17871208E-18  3.01233614E-18 -1.85309710E-18 -4.44774469E-34
 -1.19541666E-01  4.32289720E-18 -1.47679023E-35 -5.29629164E-03 -1.46385939E-18
  8.33952129E-35  2.89035010E-02 -6.80756086E-20 -2.82477144E-20 -1.15316938E-19
 -1.39607171E-20 -1.06084633E-19 -2.40741243E-35 -6.92997414E-03 -2.45735836E-20
 -2.27983936E-19 -1.42661902E-19  4.91712027E-19  1.28395330E-34  3.21210672E-02
 -8.57203228E-02  1.68986155E-01  1.56416399E-01 -1.10922085E-01  2.91918018E-18
  3.31751361E-01  1.90695321E-01 -1.29086716E-18  1.44411118E-02 -8.43258424E-02
  3.19451982E-19 -7.11444826E-02  2.08681871E-02 -3.11795368E-03  4.93936736E-03
 -1.14001978E-02  2.37261727E-19 -1.46399050E-19  1.54991122E-02 -4.94248945E-03
 -7.75798955E-02  4.32328345E-02 -1.29708989E-18  8.51559261E-19 -8.47323418E-02
  3.95003125E-01 -9.56735156E-02  1.57950160E-01  1.44578362E-01 -9.69273560E-02
  2.27814445E-18  3.70877815E-01  1.48819689E-01 -1.22507613E-18  1.66461106E-02
 -8.00280461E-02  2.80154864E-19 -9.72336266E-02  1.83011046E-02 -3.05591854E-03
  3.24231987E-03 -8.98715431E-03  3.76769901E-19 -1.04842030E-19  2.46124777E-02
 -5.11283812E-03 -6.83477550E-02  3.58890870E-02 -1.58181804E-18  7.24760442E-19
 -1.03332196E-01  4.09926316E-01  4.61668339E-01  1.29621265E-03 -3.18280734E-03
 -8.25595126E-03  3.24134514E-03  2.35824335E-20  6.57794184E-02  1.54052147E-03
  6.64813753E-20  3.03119465E-03  4.34289301E-03 -1.17883682E-20 -2.00252002E-02
 -7.70074653E-04  3.61452309E-05  1.48774721E-04  2.19138263E-04  8.43406190E-20
  3.23463131E-21  5.50954734E-03 -5.06882542E-05  1.11976991E-03 -8.55977421E-04
 -3.01246173E-19 -1.42344958E-20 -1.96788934E-02  4.79202165E-02  6.47143644E-02
  1.35551963E-02  8.60003997E-20 -1.71937261E-19 -1.60993878E-19  6.19439831E-20
  6.33929634E-03 -2.07093200E-19 -4.22342666E-20  3.42092002E-03 -8.94158453E-21
  4.91850311E-20  1.56943398E-05  4.18309416E-20 -1.29906430E-20 -8.00189125E-21
  7.38375566E-21  1.21661884E-20 -7.50510068E-21 -4.90270382E-04 -8.61297995E-21
  4.69425046E-21  4.34550117E-20 -4.95117005E-21 -1.95524159E-21 -1.27726074E-04
  5.16386537E-20 -2.11174289E-19 -2.29789459E-19 -2.68165757E-20  2.02190858E-04
  9.46321731E-03 -1.87208799E-02 -1.74595711E-02  1.06966004E-02 -2.02062909E-19
 -9.47213880E-03 -1.31997509E-02  1.51204881E-19 -3.97217661E-04  9.87745242E-03
 -3.13686932E-20  1.49863038E-03 -2.04915855E-03  4.02662871E-04 -1.52203198E-04
  8.70555196E-04 -3.41761424E-21  8.27058357E-21 -2.23255505E-04  6.42076065E-04
  7.47010935E-03 -3.66459128E-03  3.30690253E-20 -7.61257459E-20  2.16023267E-03
 -2.13957325E-02 -1.98500734E-02 -9.14776167E-04  1.26893398E-20  1.65781584E-03
  5.61797245E-03 -1.12317943E-02 -1.05169183E-02  4.04648806E-03 -4.22342666E-20
 -1.35283545E-02  3.58034468E-03  4.91850311E-20 -5.84108628E-04  6.63393008E-03
 -1.29906430E-20  2.73260448E-03 -8.32918863E-04  3.26450006E-04  4.82343524E-04
 -5.44174700E-05 -8.61297995E-21  7.72790437E-22 -5.62642548E-04  5.27879760E-04
  2.83869679E-03 -5.44663022E-04  5.16386537E-20 -1.70032970E-20  3.37329285E-03
 -1.37949514E-02 -1.50109866E-02 -1.75179167E-03  9.42000262E-21  8.28930584E-04
  8.17552128E-04  2.72292829E-19 -4.78780026E-19 -4.40862460E-19  3.31451884E-19
 -3.04856091E-03 -3.10824861E-19 -5.80663164E-19 -1.64511682E-03 -1.48466273E-20
  2.58193886E-19 -7.54739140E-06  1.13085092E-19 -6.17839406E-20  1.42893517E-20
 -1.85130211E-20  3.01192303E-20  3.60919499E-21  2.35770509E-04 -3.36332880E-20
  1.47447846E-20  2.32406341E-19 -1.36282400E-19  9.40273614E-22  6.14233338E-05
  1.01965230E-19 -7.44232862E-19 -7.82644920E-19 -7.23042018E-20 -9.72333701E-05
  4.97367596E-20  2.26315953E-20  4.67594249E-05  1.39331602E-02 -1.98954935E-02
 -8.59339920E-03  5.92826658E-03 -1.19793804E-19 -8.14775504E-02 -7.82552516E-03
  9.67046335E-20 -3.65066589E-03  6.31722606E-03 -1.40447251E-20  2.11392152E-02
 -9.17471068E-04  5.67261705E-04  1.53668660E-04  9.61226984E-05 -8.13737837E-20
 -8.32797273E-21 -5.31573896E-03  1.16262203E-03  6.34692869E-03 -1.52346071E-03
  3.45855314E-19 -4.74798807E-20  2.25929836E-02 -7.22918258E-02 -8.60148208E-02
 -1.43417527E-02  4.52051948E-20  2.81519555E-03  2.95302743E-03  1.16553147E-19
  1.78262260E-02  1.77875175E-02 -3.12762848E-02 -2.87993214E-02  2.16520802E-02
 -5.80663164E-19 -2.03046208E-02 -4.09803574E-02  2.58193886E-19 -9.69855296E-04
  1.52213878E-02 -6.17839406E-20  7.38727885E-03 -4.04358068E-03  5.25084790E-04
 -1.20936232E-03  2.37590393E-03 -3.36332880E-20  2.91063543E-20 -2.19709311E-03
  8.56814091E-04  1.51819343E-02 -8.79625361E-03  1.01965230E-19 -1.71570350E-19
  6.66087432E-03 -4.86169800E-02 -5.11262461E-02 -4.72326890E-03  2.26315953E-20
  3.24905171E-03  1.38117463E-03  1.28432490E-19  7.61382934E-03  8.43660633E-03
 -8.57203228E-02  1.68986155E-01  1.56416399E-01 -1.10922085E-01  2.91918018E-18
 -3.31751361E-01  1.90695321E-01 -1.29086716E-18 -1.44411118E-02 -8.43258424E-02
  3.19451982E-19  7.11444826E-02  2.08681871E-02 -3.11795368E-03  4.93936736E-03
 -1.14001978E-02 -2.37261727E-19 -1.46399050E-19 -1.54991122E-02 -4.94248945E-03
 -7.75798955E-02  4.32328345E-02  1.29708989E-18  8.51559261E-19  8.47323418E-02
 -6.50277374E-02 -1.24397140E-01 -4.99951495E-02  7.30749812E-20 -8.86403337E-03
  4.77362004E-03 -2.60657198E-19  4.48416324E-02 -1.70274204E-02  3.95003125E-01
 -9.56735156E-02  1.57950160E-01  1.44578362E-01 -9.69273560E-02  2.27814445E-18
 -3.70877815E-01  1.48819689E-01 -1.22507613E-18 -1.66461106E-02 -8.00280461E-02
  2.80154864E-19  9.72336266E-02  1.83011046E-02 -3.05591854E-03  3.24231987E-03
 -8.98715431E-03 -3.76769901E-19 -1.04842030E-19 -2.46124777E-02 -5.11283812E-03
 -6.83477550E-02  3.58890870E-02  1.58181804E-18  7.24760442E-19  1.03332196E-01
 -1.24397140E-01 -2.12198513E-01 -6.68227179E-02  9.26002645E-20 -6.89735878E-03
  6.04910834E-03 -8.12757657E-20  6.10665061E-02 -5.30933593E-03  4.09926316E-01
  4.61668339E-01  1.29621265E-03 -3.18280734E-03 -8.25595126E-03  3.24134514E-03
  2.35824335E-20 -6.57794184E-02  1.54052147E-03  6.64813753E-20 -3.03119465E-03
  4.34289301E-03 -1.17883682E-20  2.00252002E-02 -7.70074653E-04  3.61452309E-05
  1.48774721E-04  2.19138263E-04 -8.43406190E-20  3.23463131E-21 -5.50954734E-03
 -5.06882542E-05  1.11976991E-03 -8.55977421E-04  3.01246173E-19 -1.42344958E-20
  1.96788934E-02 -4.99951495E-02 -6.68227179E-02 -1.32412863E-02  3.10879674E-20
  1.21652994E-03  2.03082015E-03  7.73406691E-20  1.42786814E-02  5.05227591E-03
  4.79202165E-02  6.47143644E-02  1.35551963E-02  8.60003997E-20 -1.71937261E-19
 -1.60993878E-19  6.19439831E-20  6.33929634E-03  2.07093200E-19 -4.22342666E-20
  3.42092002E-03  8.94158453E-21  4.91850311E-20  1.56943398E-05 -4.18309416E-20
 -1.29906430E-20 -8.00189125E-21  7.38375566E-21  1.21661884E-20 -7.50510068E-21
 -4.90270382E-04  8.61297995E-21  4.69425046E-21  4.34550117E-20 -4.95117005E-21
 -1.95524159E-21 -1.27726074E-04 -5.16386537E-20  7.30749812E-20  9.26002645E-20
  3.10879674E-20  2.02190858E-04  4.71241842E-21 -2.12731515E-21 -9.72333701E-05
 -2.55622100E-20  4.44321734E-21 -2.11174289E-19 -2.29789459E-19 -2.68165757E-20
  2.02190858E-04 -9.46321731E-03  1.87208799E-02  1.74595711E-02 -1.06966004E-02
  2.02062909E-19 -9.47213880E-03  1.31997509E-02 -1.51204881E-19 -3.97217661E-04
 -9.87745242E-03  3.13686932E-20  1.49863038E-03  2.04915855E-03 -4.02662871E-04
  1.52203198E-04 -8.70555196E-04 -3.41761424E-21 -8.27058357E-21 -2.23255505E-04
 -6.42076065E-04 -7.47010935E-03  3.66459128E-03  3.30690253E-20  7.61257459E-20
  2.16023267E-03  8.86403337E-03  6.89735878E-03 -1.21652994E-03 -4.71241842E-21
 -1.26819968E-03 -3.07838532E-04 -4.07682758E-20  4.36165160E-05 -2.66318588E-03
  2.13957325E-02  1.98500734E-02  9.14776167E-04 -1.26893398E-20  1.65781584E-03
  5.61797245E-03 -1.12317943E-02 -1.05169183E-02  4.04648806E-03 -4.22342666E-20
  1.35283545E-02  3.58034468E-03  4.91850311E-20  5.84108628E-04  6.63393008E-03
 -1.29906430E-20 -2.73260448E-03 -8.32918863E-04  3.26450006E-04  4.82343524E-04
 -5.44174700E-05  8.61297995E-21  7.72790437E-22  5.62642548E-04  5.27879760E-04
  2.83869679E-03 -5.44663022E-04 -5.16386537E-20 -1.70032970E-20 -3.37329285E-03
  4.77362004E-03  6.04910834E-03  2.03082015E-03 -2.12731515E-21  3.07838532E-04
  6.32240864E-05  4.44321734E-21 -1.66985028E-03  1.93019614E-04 -1.37949514E-02
 -1.50109866E-02 -1.75179167E-03  9.42000262E-21 -8.28930584E-04  8.17552128E-04
  2.72292829E-19 -4.78780026E-19 -4.40862460E-19  3.31451884E-19 -3.04856091E-03
  3.10824861E-19 -5.80663164E-19 -1.64511682E-03  1.48466273E-20  2.58193886E-19
 -7.54739140E-06 -1.13085092E-19 -6.17839406E-20  1.42893517E-20 -1.85130211E-20
  3.01192303E-20  3.60919499E-21  2.35770509E-04  3.36332880E-20  1.47447846E-20
  2.32406341E-19 -1.36282400E-19  9.40273614E-22  6.14233338E-05 -1.01965230E-19
 -2.60657198E-19 -8.12757657E-20  7.73406691E-20 -9.72333701E-05  4.07682758E-20
  4.44321734E-21  4.67594249E-05 -3.55140659E-20  7.12864153E-20 -7.44232862E-19
 -7.82644920E-19 -7.23042018E-20 -9.72333701E-05 -4.97367596E-20  2.26315953E-20
  4.67594249E-05 -1.39331602E-02  1.98954935E-02  8.59339920E-03 -5.92826658E-03
  1.19793804E-19 -8.14775504E-02  7.82552516E-03 -9.67046335E-20 -3.65066589E-03
 -6.31722606E-03  1.40447251E-20  2.11392152E-02  9.17471068E-04 -5.67261705E-04
 -1.53668660E-04 -9.61226984E-05 -8.13737837E-20  8.32797273E-21 -5.31573896E-03
 -1.16262203E-03 -6.34692869E-03  1.52346071E-03  3.45855314E-19  4.74798807E-20
  2.25929836E-02 -4.48416324E-02 -6.10665061E-02 -1.42786814E-02  2.55622100E-20
  4.36165160E-05  1.66985028E-03  3.55140659E-20  1.42835726E-02  2.31995484E-03
  7.22918258E-02  8.60148208E-02  1.43417527E-02 -4.52051948E-20  2.81519555E-03
 -2.95302743E-03 -1.16553147E-19  1.78262260E-02  1.77875175E-02 -3.12762848E-02
 -2.87993214E-02  2.16520802E-02 -5.80663164E-19  2.03046208E-02 -4.09803574E-02
  2.58193886E-19  9.69855296E-04  1.52213878E-02 -6.17839406E-20 -7.38727885E-03
 -4.04358068E-03  5.25084790E-04 -1.20936232E-03  2.37590393E-03  3.36332880E-20
  2.91063543E-20  2.19709311E-03  8.56814091E-04  1.51819343E-02 -8.79625361E-03
 -1.01965230E-19 -1.71570350E-19 -6.66087432E-03 -1.70274204E-02 -5.30933593E-03
  5.05227591E-03  4.44321734E-21  2.66318588E-03  1.93019614E-04  7.12864153E-20
 -2.31995484E-03  4.70354147E-03 -4.86169800E-02 -5.11262461E-02 -4.72326890E-03
  2.26315953E-20 -3.24905171E-03  1.38117463E-03  1.28432490E-19 -7.61382934E-03
  8.43660633E-03  1.68578279E-02 -2.92552157E-02  9.61124062E-02 -5.32826384E-02
  1.25776453E-18  1.25776453E-18  8.21634144E-02 -5.89340195E-19 -5.89340195E-19
 -3.84986231E-02  1.85169775E-19  1.85169775E-19  1.20962077E-02  2.80794544E-03
  5.63141769E-03 -1.12320482E-02  2.77984043E-35 -2.48174492E-19 -2.98082905E-19
  5.44892202E-03 -1.52975407E-02  2.76138882E-02 -5.55968086E-35  3.91793572E-19
  7.58513316E-19  1.61339036E-02  1.31449006E-02 -1.42378987E-03  2.81354655E-20
 -5.37150408E-04  1.83794809E-03 -7.30590577E-20  4.92138103E-03 -4.77257984E-03
  1.61339036E-02  1.31449006E-02 -1.42378987E-03  2.81354655E-20  5.37150408E-04
  1.83794809E-03 -7.30590577E-20 -4.92138103E-03 -4.77257984E-03  2.06105453E+00
 -2.92552157E-02  4.85109544E-02 -2.08349493E-01  1.19084533E-01 -2.48310489E-18
 -2.48310489E-18 -1.62208721E-01  1.21812304E-18  1.21812304E-18  7.95738358E-02
 -4.30221391E-19 -4.30221391E-19 -2.81041941E-02 -5.44945975E-03 -1.01318883E-02
  2.00967285E-02 -2.77984043E-35  4.51560912E-19  5.34328707E-19 -1.40680076E-02
  2.75744958E-02 -5.62106200E-02  0.00000000E+00 -7.44923521E-19 -1.48100699E-18
 -3.73817657E-02 -2.33948824E-02  4.33472490E-03 -4.08275338E-20  1.69773522E-03
 -2.66705691E-03  1.31005940E-19 -1.01889561E-02  8.55795746E-03 -3.73817657E-02
 -2.33948824E-02  4.33472490E-03 -4.08275338E-20 -1.69773522E-03 -2.66705691E-03
  1.31005940E-19  1.01889561E-02  8.55795746E-03 -1.02953652E-01  3.12785191E-01
  9.61124062E-02 -2.08349493E-01 -4.08099310E-01  2.40172182E-01 -4.59314886E-18
 -4.59314886E-18 -3.00047253E-01  3.05105058E-18  3.05105058E-18  1.99309749E-01
 -7.73504270E-19 -7.73504270E-19 -5.05291335E-02  8.90920006E-04 -9.91975716E-03
  2.79588255E-02  0.00000000E+00  4.78459172E-19  6.69551447E-19 -3.15436530E-03
  1.20904620E-01 -9.43966204E-02  4.44774469E-34 -1.61282128E-18 -3.80571940E-18
 -2.27932028E-01 -1.93877689E-01  5.70855056E-03  8.29383866E-20  2.05660800E-02
  5.41794658E-03  6.96463659E-19  9.63992128E-03  4.54964589E-02 -2.27932028E-01
 -1.93877689E-01  5.70855056E-03  8.29383866E-20 -2.05660800E-02  5.41794658E-03
  6.96463659E-19 -9.63992128E-03  4.54964589E-02 -1.15089779E-01  2.81756689E-01
  5.03565025E-01 -5.32826384E-02  1.19084533E-01  2.40172182E-01 -1.16618640E-01
  8.91405963E-19  8.91405963E-19  5.82310566E-02 -1.89664388E-18 -1.89664388E-18
 -1.23898180E-01  3.92647860E-19  3.92647860E-19  2.56497047E-02 -1.27520235E-03
  3.48982580E-05 -1.06346445E-02  0.00000000E+00 -1.65439876E-19 -1.88597547E-19
  6.45722760E-04 -5.34137469E-02  3.86254922E-02 -2.22387234E-34  6.71340050E-19
  1.62690897E-18  8.52468106E-02  7.58587119E-02 -3.88397600E-03 -6.25431362E-20
 -8.71127896E-03 -4.08562771E-03 -2.49124549E-19 -3.38671516E-03 -1.62740506E-02
  8.52468106E-02  7.58587119E-02 -3.88397600E-03 -6.25431362E-20  8.71127896E-03
 -4.08562771E-03 -2.49124549E-19  3.38671516E-03 -1.62740506E-02  5.87068331E-02
 -1.30943930E-01 -2.25071165E-01  1.20814651E-01 -1.25776453E-18  2.48310489E-18
  4.59314886E-18 -8.91405963E-19  1.98756158E-01  2.40741243E-35 -8.40998661E-18
  1.07256213E-01 -1.95602260E-34 -4.43058177E-18  4.92065128E-04  3.85185989E-34
  2.54210331E-19 -4.86786735E-19 -3.27746987E-19  5.38519525E-19 -2.35307658E-19
 -1.53714627E-02 -1.02072266E-34 -1.92366576E-19 -1.42911633E-19 -9.99935113E-20
 -6.13027511E-20 -4.00459961E-03  1.11193617E-34 -8.31245410E-19 -4.37578436E-19
 -9.93438882E-20  6.33929634E-03 -4.49991636E-21 -2.38370438E-19 -3.04856091E-03
  2.03197699E-20  2.70103150E-19 -8.31245410E-19 -4.37578436E-19 -9.93438882E-20
  6.33929634E-03  4.49991636E-21 -2.38370438E-19 -3.04856091E-03 -2.03197699E-20
  2.70103150E-19  9.09333447E-20 -1.73658425E-19 -3.56299214E-19  1.63483779E-18
  1.98756158E-01 -1.25776453E-18  2.48310489E-18  4.59314886E-18 -8.91405963E-19
  2.40741243E-35  1.53231828E-02 -5.60197904E-18 -3.00926554E-36 -1.46782198E-03
 -2.76622500E-18  2.88889492E-34  7.20053575E-02 -8.40521227E-19 -7.92219157E-20
 -1.13052879E-18  9.33736509E-19 -4.63486290E-19 -1.11193617E-34 -3.02772221E-02
 -8.61870967E-20  7.24106447E-19 -1.07319107E-18  5.00573122E-19  1.11193617E-34
  3.26999179E-02 -3.19958228E-02 -1.50435464E-01 -4.46908406E-02  3.25472444E-21
 -2.53763866E-03  2.12614735E-04  3.30781332E-19  3.16113652E-02  2.16082764E-02
  3.19958228E-02  1.50435464E-01  4.46908406E-02 -3.25472444E-21 -2.53763866E-03
 -2.12614735E-04 -3.30781332E-19  3.16113652E-02 -2.16082764E-02  9.09333447E-20
 -1.73658425E-19 -3.56299214E-19  1.63483779E-18  1.54074396E-33  4.86326691E-01
 -8.21634144E-02  1.62208721E-01  3.00047253E-01 -5.82310566E-02 -8.40998661E-18
 -5.60197904E-18 -3.50625859E-01 -4.43058177E-18 -2.76622500E-18 -1.82171352E-01
  2.54210331E-19 -8.40521227E-19  1.70983442E-02 -5.17516827E-03 -2.14100580E-02
  8.55461059E-03 -5.55968086E-35  4.77998716E-19  9.93149382E-19 -5.63016842E-03
 -9.33569636E-03 -1.34682419E-02 -2.77984043E-35 -7.72450255E-20 -5.73621046E-19
 -5.43010710E-02 -2.85847927E-02 -6.48963527E-03 -2.38370438E-19 -2.93956845E-04
 -9.23224238E-03  2.70103150E-19  1.32738810E-03  1.45959159E-02 -5.43010710E-02
 -2.85847927E-02 -6.48963527E-03 -2.38370438E-19  2.93956845E-04 -9.23224238E-03
  2.70103150E-19 -1.32738810E-03  1.45959159E-02  5.94021687E-03 -1.13442292E-02
 -2.32752310E-02  1.06795709E-01  4.08149693E-18 -3.20657228E-19  4.65379771E-01
  5.89340195E-19 -1.21812304E-18 -3.05105058E-18  1.89664388E-18  1.07256213E-01
 -1.95602260E-34 -4.43058177E-18  5.78794406E-02 -1.88079096E-37  5.24987217E-19
  2.65536639E-04  1.20370622E-35 -4.04994544E-19 -2.30362157E-19 -1.11814641E-19
  4.68136527E-19 -1.26980762E-19 -8.29501284E-03 -1.73740027E-36 -1.14357505E-19
  9.05228724E-19 -7.41867970E-19 -3.30812439E-20 -2.16103085E-03  3.47480054E-36
 -1.74017411E-18 -1.44715638E-18  4.34859151E-20  3.42092002E-03  1.48659842E-19
 -2.83271988E-20 -1.64511682E-03  4.77656116E-20  3.78549686E-19 -1.74017411E-18
 -1.44715638E-18  4.34859151E-20  3.42092002E-03 -1.48659842E-19 -2.83271988E-20
 -1.64511682E-03 -4.77656116E-20  3.78549686E-19 -1.39920741E-18  2.63781677E-18
  4.13356229E-18 -1.77051343E-18  1.07256213E-01  2.40741243E-35 -1.40336568E-18
  5.78794406E-02  5.89340195E-19 -1.21812304E-18 -3.05105058E-18  1.89664388E-18
 -3.00926554E-36 -1.46782198E-03 -2.76622500E-18 -1.88079096E-37 -1.54730637E-04
  1.41337924E-18  1.20370622E-35  3.51839346E-03 -4.54789553E-19 -1.04250264E-20
 -1.48598527E-19  2.84983282E-19 -2.12371863E-20 -1.73740027E-36 -1.38731829E-03
 -5.70591098E-20  9.56475393E-19 -8.50413035E-19  2.95872785E-20  3.47480054E-36
  1.93278771E-03 -2.83115507E-03 -8.10806604E-03 -2.21440415E-03  1.04663157E-21
 -6.79380352E-05  6.83711629E-05  1.56195697E-20  1.71927789E-03  1.02034773E-03
  2.83115507E-03  8.10806604E-03  2.21440415E-03 -1.04663157E-21 -6.79380352E-05
 -6.83711629E-05 -1.56195697E-20  1.71927789E-03 -1.02034773E-03 -1.39920741E-18
  2.63781677E-18  4.13356229E-18 -1.77051343E-18  2.40741243E-35  2.08974323E-02
 -8.13781284E-20  1.50463277E-36  9.07266974E-04  3.84986231E-02 -7.95738358E-02
 -1.99309749E-01  1.23898180E-01 -4.43058177E-18 -2.76622500E-18 -1.82171352E-01
  5.24987217E-19  1.41337924E-18  9.21742082E-02 -4.04994544E-19 -4.54789553E-19
 -2.61907147E-02 -6.81014407E-04 -7.30428669E-03  1.62136150E-02 -2.77984043E-35
  4.25614522E-19  4.36945590E-19 -3.72738392E-03  5.91340278E-02 -5.22055088E-02
  2.22387234E-34 -8.23830403E-19 -1.99765320E-18 -1.13676799E-01 -9.45354288E-02
  2.84071555E-03 -2.83271988E-20  9.71119784E-03  1.57044696E-03  3.78549686E-19
  3.12028654E-03  2.30836253E-02 -1.13676799E-01 -9.45354288E-02  2.84071555E-03
 -2.83271988E-20 -9.71119784E-03  1.57044696E-03  3.78549686E-19 -3.12028654E-03
  2.30836253E-02 -9.14031642E-02  1.72315268E-01  2.70024780E-01 -1.15658714E-01
 -1.40336568E-18 -8.13781284E-20  1.55814096E-02  1.40512067E-18  2.27725555E-18
  1.49668889E-01 -1.85169775E-19  4.30221391E-19  7.73504270E-19 -3.92647860E-19
  4.92065128E-04  3.85185989E-34  2.54210331E-19  2.65536639E-04  1.20370622E-35
 -4.04994544E-19  1.21821680E-06 -9.62964972E-35  8.46003349E-20 -6.38852997E-21
  2.35112721E-21 -3.54076098E-20 -5.82556506E-22 -3.80554789E-05  2.77984043E-35
 -9.06905117E-22 -1.93173250E-19  1.33365954E-19 -1.51768611E-22 -9.91427808E-06
 -5.55968086E-35  3.28761982E-19  2.90512141E-19 -1.17707403E-20  1.56943398E-05
 -3.27631845E-20 -1.43678677E-20 -7.54739140E-06 -1.66738652E-20 -6.32645659E-20
  3.28761982E-19  2.90512141E-19 -1.17707403E-20  1.56943398E-05  3.27631845E-20
 -1.43678677E-20 -7.54739140E-06  1.66738652E-20 -6.32645659E-20  1.55618969E-19
 -3.96791303E-19 -7.64277721E-19  3.92085161E-19  4.92065128E-04 -3.85185989E-34
  2.75997821E-19  2.65536639E-04 -2.40741243E-35 -3.94637657E-19  1.21821680E-06
 -1.85169775E-19  4.30221391E-19  7.73504270E-19 -3.92647860E-19  2.88889492E-34
  7.20053575E-02 -8.40521227E-19  1.20370622E-35  3.51839346E-03 -4.54789553E-19
 -9.62964972E-35 -2.89847363E-02  5.28319790E-19 -5.37951251E-21  2.39361317E-19
 -2.73426817E-19  1.36837897E-19  2.77984043E-35  8.93892978E-03 -6.44034171E-22
 -8.55415684E-19  7.95345517E-19 -3.82345847E-19 -5.55968086E-35 -2.49767262E-02
  5.75902587E-02  8.72657541E-02  1.90716255E-02 -3.26138564E-20 -9.55577157E-04
 -2.13049878E-03 -1.13987476E-19 -1.88843863E-02 -7.44622702E-03 -5.75902587E-02
 -8.72657541E-02 -1.90716255E-02  3.26138564E-20 -9.55577157E-04  2.13049878E-03
  1.13987476E-19 -1.88843863E-02  7.44622702E-03  1.55618969E-19 -3.96791303E-19
 -7.64277721E-19  3.92085161E-19 -3.85185989E-34 -9.46887573E-02  1.73303394E-18
 -2.40741243E-35 -4.39695367E-03 -3.23263859E-19  9.62964972E-35  3.00104250E-02
 -1.20962077E-02  2.81041941E-02  5.05291335E-02 -2.56497047E-02  2.54210331E-19
 -8.40521227E-19  1.70983442E-02 -4.04994544E-19 -4.54789553E-19 -2.61907147E-02
  8.46003349E-20  5.28319790E-19  5.52773149E-03 -3.51416425E-04  1.53587285E-04
 -2.37891462E-03  1.73740027E-36 -3.52560166E-20 -1.81603044E-19 -4.20715048E-05
 -1.26190344E-02  8.69495326E-03 -2.77984043E-35  1.54589637E-19  7.59097305E-19
  2.14763625E-02  1.89776932E-02 -7.68923108E-04 -1.43678677E-20 -2.14025363E-03
 -9.22886003E-04 -6.32645659E-20 -1.08921954E-03 -4.14030246E-03  2.14763625E-02
  1.89776932E-02 -7.68923108E-04 -1.43678677E-20  2.14025363E-03 -9.22886003E-04
 -6.32645659E-20  1.08921954E-03 -4.14030246E-03  1.01658025E-02 -2.59203750E-02
 -4.99264096E-02  2.56129464E-02  2.75997821E-19  1.73303394E-18  1.85216111E-02
 -3.94637657E-19 -3.23263859E-19 -2.55141515E-02  8.48171298E-20 -3.74566358E-19
  5.54189361E-03  2.80794544E-03 -5.44945975E-03  8.90920006E-04 -1.27520235E-03
  4.86786735E-19  7.92219157E-20  5.17516827E-03  2.30362157E-19  1.04250264E-20
  6.81014407E-04  6.38852997E-21  5.37951251E-21  3.51416425E-04  2.53932940E-04
  4.20471982E-04 -4.85136473E-04  1.30305020E-36 -4.45843476E-20 -1.60077651E-20
  5.44848539E-04  4.60000314E-04  1.11268322E-03  1.52022523E-36  1.82545000E-21
  1.15369889E-20 -8.53690984E-04 -1.19518031E-03 -5.29499195E-05  1.65122990E-20
  1.78113770E-04  2.29492015E-04 -4.60741333E-21  4.88948467E-04  1.07387420E-04
 -8.53690984E-04 -1.19518031E-03 -5.29499195E-05  1.65122990E-20 -1.78113770E-04
  2.29492015E-04 -4.60741333E-21 -4.88948467E-04  1.07387420E-04 -9.79091355E-03
 -8.72792916E-03 -4.69146601E-03  1.54431887E-03  3.57242854E-19 -5.03219649E-20
 -3.28728022E-03  1.67775273E-19 -5.21618579E-20 -3.40747114E-03  5.15346010E-21
  4.14444263E-21  2.70735538E-04  3.84839734E-04  5.63141769E-03 -1.01318883E-02
 -9.91975716E-03  3.48982580E-05  3.27746987E-19  1.13052879E-18  2.14100580E-02
  1.11814641E-19  1.48598527E-19  7.30428669E-03 -2.35112721E-21 -2.39361317E-19
 -1.53587285E-04  4.20471982E-04  1.33395207E-03 -9.37398656E-04  3.47480054E-36
 -2.40020663E-20  2.40523094E-20  7.02346570E-04  2.03025789E-05  2.06850557E-03
  0.00000000E+00  2.41485735E-20 -2.00370591E-19  3.14577366E-03  1.52140858E-03
  2.06687086E-04  8.47194514E-21  2.46798927E-05  5.53429455E-04 -1.28804517E-20
  2.69675231E-04 -8.41414959E-04  3.14577366E-03  1.52140858E-03  2.06687086E-04
  8.47194514E-21 -2.46798927E-05  5.53429455E-04 -1.28804517E-20 -2.69675231E-04
 -8.41414959E-04 -1.00614968E-02 -8.26035786E-03 -5.89022605E-03 -2.05259280E-03
 -3.51118208E-19 -8.48715556E-19 -2.29367820E-02 -7.76613236E-20 -1.02624983E-19
 -5.07322266E-03 -4.33143627E-21  2.18879047E-19 -2.82950890E-04  4.98560778E-04
  1.46094083E-03 -1.12320482E-02  2.00967285E-02  2.79588255E-02 -1.06346445E-02
 -5.38519525E-19 -9.33736509E-19 -8.55461059E-03 -4.68136527E-19 -2.84983282E-19
 -1.62136150E-02  3.54076098E-20  2.73426817E-19  2.37891462E-03 -4.85136473E-04
 -9.37398656E-04 -2.26912644E-04 -3.47480054E-36  3.60847989E-20 -5.16425505E-20
 -6.09433143E-04 -5.44788328E-03  2.00602810E-03 -2.77984043E-35  5.44432974E-20
  3.68332379E-19  7.18909448E-03  7.27842927E-03 -4.61602184E-04 -2.56670952E-20
 -9.69000163E-04 -8.27528691E-04 -1.21465405E-20 -7.62996769E-04 -1.20183874E-03
  7.18909448E-03  7.27842927E-03 -4.61602184E-04 -2.56670952E-20  9.69000163E-04
 -8.27528691E-04 -1.21465405E-20  7.62996769E-04 -1.20183874E-03 -1.18377898E-02
 -3.91337929E-03 -1.62998979E-02  1.19287011E-02 -3.74281915E-20  8.67733975E-19
  2.41791594E-02 -3.18766411E-19 -7.38656206E-20 -6.45601851E-03  3.73134798E-20
 -1.84887986E-19  2.50341550E-03 -1.38521266E-04 -1.05269467E-03  1.98082199E-03
  2.77984043E-35 -2.77984043E-35  0.00000000E+00  0.00000000E+00  2.35307658E-19
  4.63486290E-19  5.55968086E-35  1.26980762E-19  2.12371863E-20  2.77984043E-35
  5.82556506E-22 -1.36837897E-19 -1.73740027E-36  1.73740027E-36  3.47480054E-36
 -3.47480054E-36  9.77891869E-36 -1.81982935E-20  3.70666272E-20  1.73740027E-36
  0.00000000E+00  6.94960107E-36 -2.32786621E-35 -4.74105036E-21 -1.36586725E-19
  3.42547160E-19  4.54197556E-19  9.17477216E-20  7.50510068E-21 -7.63590036E-21
 -1.32899692E-20 -3.60919499E-21 -9.88886659E-20 -3.31753950E-20 -3.42547160E-19
 -4.54197556E-19 -9.17477216E-20  7.50510068E-21 -7.63590036E-21  1.32899692E-20
 -3.60919499E-21 -9.88886659E-20  3.31753950E-20 -2.77984043E-35 -2.77984043E-35
 -2.77984043E-35  0.00000000E+00  2.35307658E-19 -2.87287963E-19 -5.55968086E-35
  1.26980762E-19 -1.44127755E-20 -2.77984043E-35  5.82556506E-22  1.28870633E-19
  0.00000000E+00  1.73740027E-36  3.47480054E-36 -3.47480054E-36  1.57483317E-35
 -2.48174492E-19  4.51560912E-19  4.78459172E-19 -1.65439876E-19  1.53714627E-02
  1.11193617E-34 -4.77998716E-19  8.29501284E-03  1.73740027E-36 -4.25614522E-19
  3.80554789E-05 -2.77984043E-35  3.52560166E-20 -4.45843476E-20 -2.40020663E-20
  3.60847989E-20 -1.81982935E-20 -1.18880275E-03  4.01235405E-36 -2.86151163E-20
 -1.04429251E-19  2.40027311E-20 -4.74105036E-21 -3.09708913E-04 -3.20988324E-35
  1.42166319E-19  1.49781675E-19 -7.22344122E-21  4.90270382E-04 -2.02766772E-20
 -2.61892671E-20 -2.35770509E-04 -2.21297020E-20 -1.95330191E-20  1.42166319E-19
  1.49781675E-19 -7.22344122E-21  4.90270382E-04  2.02766772E-20 -2.61892671E-20
 -2.35770509E-04  2.21297020E-20 -1.95330191E-20 -3.61811044E-20  8.51032062E-20
 -2.05193590E-19  1.83556978E-19  1.53714627E-02 -8.33952129E-35  2.50196105E-19
  8.29501284E-03 -8.68700134E-37 -1.80867659E-19  3.80554789E-05  2.77984043E-35
  3.88828616E-20  2.22693070E-20 -2.74203853E-20  5.94168069E-21  1.81982935E-20
  1.18880275E-03 -2.98082905E-19  5.34328707E-19  6.69551447E-19 -1.88597547E-19
  1.02072266E-34  3.02772221E-02 -9.93149382E-19  1.73740027E-36  1.38731829E-03
 -4.36945590E-19 -2.77984043E-35 -8.93892978E-03  1.81603044E-19 -1.60077651E-20
  2.40523094E-20 -5.16425505E-20  3.70666272E-20  4.01235405E-36  2.42137585E-03
 -2.31873514E-20 -3.33232190E-19  2.35470780E-19 -1.36586725E-19 -3.20988324E-35
 -8.92252201E-03  2.23768787E-02  2.96704360E-02  5.99341601E-03 -1.32899692E-20
 -4.98814866E-04 -8.68166672E-04 -3.31753950E-20 -6.45989789E-03 -2.16718127E-03
 -2.23768787E-02 -2.96704360E-02 -5.99341601E-03  1.32899692E-20 -4.98814866E-04
  8.68166672E-04  3.31753950E-20 -6.45989789E-03  2.16718127E-03 -3.13982057E-20
  7.68382972E-20 -1.84004003E-19  2.47136902E-19 -8.33952129E-35 -1.87670739E-02
  1.12012131E-18 -8.68700134E-37 -9.41513945E-04 -1.00298751E-20  2.77984043E-35
  8.41846858E-03 -7.96181125E-20 -1.12612240E-20  2.67719528E-20 -1.75824014E-20
  4.11094248E-20  8.02470810E-36  2.68547142E-03  5.44892202E-03 -1.40680076E-02
 -3.15436530E-03  6.45722760E-04  1.92366576E-19  8.61870967E-20  5.63016842E-03
  1.14357505E-19  5.70591098E-20  3.72738392E-03  9.06905117E-22  6.44034171E-22
  4.20715048E-05  5.44848539E-04  7.02346570E-04 -6.09433143E-04  2.60610040E-36
 -2.86151163E-20 -2.31873514E-20  1.05685048E-03  2.62085207E-03  9.55750816E-04
  1.04244016E-35 -3.92639981E-21 -2.94327526E-20 -5.22514745E-03 -5.30767053E-03
 -3.76458085E-05  1.16659636E-20  6.70257560E-04  5.40850524E-04  1.21997198E-20
  1.16421333E-03  9.03334514E-04 -5.22514745E-03 -5.30767053E-03 -3.76458085E-05
  1.16659636E-20 -6.70257560E-04  5.40850524E-04  1.21997198E-20 -1.16421333E-03
  9.03334514E-04  1.09149877E-02 -1.35487273E-02 -2.39797572E-03  2.71617483E-04
  1.64572623E-20 -8.97222173E-20 -5.86110003E-03  5.28383844E-21 -5.20145568E-20
 -3.39784870E-03 -1.70075198E-21 -1.96362293E-21 -1.28273584E-04  5.00939263E-04
  6.63959972E-04 -6.76855799E-04  2.17175034E-36 -1.26072645E-20 -2.37006001E-20
  1.07342789E-03 -1.52975407E-02  2.75744958E-02  1.20904620E-01 -5.34137469E-02
  1.42911633E-19 -7.24106447E-19  9.33569636E-03 -9.05228724E-19 -9.56475393E-19
 -5.91340278E-02  1.93173250E-19  8.55415684E-19  1.26190344E-02  4.60000314E-04
  2.03025789E-05 -5.44788328E-03  0.00000000E+00 -1.04429251E-19 -3.33232190E-19
  2.62085207E-03 -1.67003140E-02  1.79560057E-02 -5.55968086E-35  2.71068070E-19
  1.06566357E-18  1.77902842E-02  1.57926250E-02 -2.33722205E-03 -1.70171599E-20
 -1.96474230E-03 -1.11164525E-03 -5.01661316E-20  1.78814676E-03 -3.27710041E-03
  1.77902842E-02  1.57926250E-02 -2.33722205E-03 -1.70171599E-20  1.96474230E-03
 -1.11164525E-03 -5.01661316E-20 -1.78814676E-03 -3.27710041E-03  5.35017757E-02
 -9.35746365E-02 -1.05060342E-01  6.19360828E-02  1.08552379E-18  4.25509705E-18
  7.09117954E-02 -8.78220433E-19 -7.37792539E-19 -5.73697124E-02  1.87853625E-19
 -5.78504811E-19  1.22715300E-02  1.72911051E-03 -1.10014608E-03  5.43254469E-03
 -6.94960107E-36  6.54628431E-20 -6.82704734E-20  2.47988538E-03  3.94429566E-02
  2.76138882E-02 -5.62106200E-02 -9.43966204E-02  3.86254922E-02  9.99935113E-20
  1.07319107E-18  1.34682419E-02  7.41867970E-19  8.50413035E-19  5.22055088E-02
 -1.33365954E-19 -7.95345517E-19 -8.69495326E-03  1.11268322E-03  2.06850557E-03
  2.00602810E-03  6.94960107E-36  2.40027311E-20  2.35470780E-19  9.55750816E-04
  1.79560057E-02 -9.51975331E-03  5.55968086E-35 -1.83028335E-19 -9.38738155E-19
 -2.41144214E-02 -2.34119976E-02  1.59118640E-03  3.10202473E-20  2.99845277E-03
  2.24762438E-03  6.62513804E-20  1.67043564E-03  4.22148027E-03 -2.41144214E-02
 -2.34119976E-02  1.59118640E-03  3.10202473E-20 -2.99845277E-03  2.24762438E-03
  6.62513804E-20 -1.67043564E-03  4.22148027E-03 -8.90498010E-03  2.96818001E-02
  6.53567691E-02 -4.28993141E-02 -1.17960785E-18 -4.24300164E-18 -7.01216628E-02
  4.02434542E-19  3.19305043E-19  3.00320345E-02 -1.36633258E-19  6.29988049E-19
 -8.90838973E-03  1.31050513E-04  2.77098163E-03 -5.75221718E-03  6.94960107E-36
 -1.12205874E-19  3.30857474E-20  1.08968225E-03 -2.16363959E-02  1.84743828E-02
 -5.55968086E-35  0.00000000E+00  4.44774469E-34 -2.22387234E-34  6.13027511E-20
 -5.00573122E-19  2.77984043E-35  3.30812439E-20 -2.95872785E-20 -2.22387234E-34
  1.51768611E-22  3.82345847E-19  2.77984043E-35  1.73740027E-36  0.00000000E+00
 -2.77984043E-35 -2.32786621E-35 -4.74105036E-21 -1.36586725E-19  1.38992021E-35
 -5.55968086E-35  5.55968086E-35 -1.76935194E-34 -1.23514650E-21  2.61579891E-19
 -5.02732521E-19 -9.97641991E-19 -2.45361077E-19  1.95524159E-21  1.24290700E-21
  1.63517127E-20 -9.40273614E-22  2.13709059E-19  1.05419940E-19  5.02732521E-19
  9.97641991E-19  2.45361077E-19  1.95524159E-21  1.24290700E-21 -1.63517127E-20
 -9.40273614E-22  2.13709059E-19 -1.05419940E-19  2.22387234E-34 -2.22387234E-34
 -2.22387234E-34  2.22387234E-34  6.13027511E-20  1.82995398E-18  2.22387234E-34
  3.30812439E-20  8.10760825E-20 -2.22387234E-34  1.51768611E-22 -4.42457249E-19
  2.77984043E-35  6.94960107E-36 -3.47480054E-36  2.77984043E-35 -4.23289904E-35
  4.74105036E-21 -1.06084633E-19  6.94960107E-36  1.11193617E-34 -5.55968086E-35
  4.15877813E-34  3.91793572E-19 -7.44923521E-19 -1.61282128E-18  6.71340050E-19
  4.00459961E-03 -1.11193617E-34  7.72450255E-20  2.16103085E-03 -3.47480054E-36
  8.23830403E-19  9.91427808E-06  5.55968086E-35 -1.54589637E-19  1.82545000E-21
  2.41485735E-20  5.44432974E-20 -4.74105036E-21 -3.09708913E-04 -3.20988324E-35
 -3.92639981E-21  2.71068070E-19 -1.83028335E-19 -1.23514650E-21 -8.06858926E-05
  3.20988324E-35 -3.33891604E-19 -3.20016684E-19  2.87916518E-20  1.27726074E-04
  4.11537699E-20  2.82141266E-20 -6.14233338E-05  8.94811422E-21  5.95926608E-20
 -3.33891604E-19 -3.20016684E-19  2.87916518E-20  1.27726074E-04 -4.11537699E-20
  2.82141266E-20 -6.14233338E-05 -8.94811422E-21  5.95926608E-20 -3.50342785E-19
  7.64153781E-19  1.19765008E-18 -7.63100350E-19  4.00459961E-03  4.44774469E-34
 -1.19718878E-18  2.16103085E-03  1.38992021E-35  5.57833863E-19  9.91427808E-06
 -1.11193617E-34 -1.55351331E-19  1.67349262E-21  3.72442500E-20 -9.79251169E-20
  4.74105036E-21  3.09708913E-04 -1.60494162E-35  2.42665275E-21 -4.26285514E-19
  3.05157045E-19  1.23514650E-21  8.06858926E-05  7.58513316E-19 -1.48100699E-18
 -3.80571940E-18  1.62690897E-18 -1.11193617E-34 -3.26999179E-02  5.73621046E-19
 -3.47480054E-36 -1.93278771E-03  1.99765320E-18  5.55968086E-35  2.49767262E-02
 -7.59097305E-19  1.15369889E-20 -2.00370591E-19  3.68332379E-19 -1.36586725E-19
 -3.20988324E-35 -8.92252201E-03 -2.94327526E-20  1.06566357E-18 -9.38738155E-19
  2.61579891E-19  4.81482486E-35  1.70876953E-02 -3.28409805E-02 -6.51709206E-02
 -1.60282019E-02  1.63517127E-20  8.11928468E-05  1.06817494E-03  1.05419940E-19
  1.39605352E-02  6.88655311E-03  3.28409805E-02  6.51709206E-02  1.60282019E-02
 -1.63517127E-20  8.11928468E-05 -1.06817494E-03 -1.05419940E-19  1.39605352E-02
 -6.88655311E-03 -1.10311767E-18  2.17871208E-18  3.01233614E-18 -1.85309710E-18
  4.44774469E-34  1.19541666E-01 -4.32289720E-18  1.47679023E-35  5.29629164E-03
  1.46385939E-18 -8.33952129E-35 -2.89035010E-02  6.80756086E-20 -2.82477144E-20
 -1.15316938E-19 -1.39607171E-20 -1.06084633E-19 -2.40741243E-35 -6.92997414E-03
 -2.45735836E-20 -2.27983936E-19 -1.42661902E-19  4.91712027E-19  1.28395330E-34
  3.21210672E-02  1.61339036E-02 -3.73817657E-02 -2.27932028E-01  8.52468106E-02
  8.31245410E-19  3.19958228E-02  5.43010710E-02  1.74017411E-18  2.83115507E-03
  1.13676799E-01 -3.28761982E-19 -5.75902587E-02 -2.14763625E-02 -8.53690984E-04
  3.14577366E-03  7.18909448E-03  3.42547160E-19  1.42166319E-19  2.23768787E-02
 -5.22514745E-03  1.77902842E-02 -2.41144214E-02 -5.02732521E-19 -3.33891604E-19
 -3.28409805E-02  5.37677146E-02  1.35318415E-01  4.12029457E-02  1.34752820E-20
  1.81945968E-03  8.80272220E-04 -2.76146721E-19 -3.47770887E-02 -1.80392728E-02
 -4.80316908E-02 -1.35559083E-01 -3.15099104E-02  5.41215328E-20  1.47038586E-06
  3.53548683E-03  2.31278496E-19 -2.27623540E-02  1.51082579E-02 -8.57203228E-02
  1.68986155E-01  1.56416399E-01 -1.10922085E-01 -2.91918018E-18 -3.31751361E-01
 -1.90695321E-01  1.29086716E-18 -1.44411118E-02  8.43258424E-02 -3.19451982E-19
  7.11444826E-02 -2.08681871E-02 -3.11795368E-03  4.93936736E-03 -1.14001978E-02
  2.37261727E-19 -1.46399050E-19  1.54991122E-02 -4.94248945E-03 -7.75798955E-02
  4.32328345E-02 -1.29708989E-18  8.51559261E-19 -8.47323418E-02  3.95003125E-01
  1.31449006E-02 -2.33948824E-02 -1.93877689E-01  7.58587119E-02  4.37578436E-19
  1.50435464E-01  2.85847927E-02  1.44715638E-18  8.10806604E-03  9.45354288E-02
 -2.90512141E-19 -8.72657541E-02 -1.89776932E-02 -1.19518031E-03  1.52140858E-03
  7.27842927E-03  4.54197556E-19  1.49781675E-19  2.96704360E-02 -5.30767053E-03
  1.57926250E-02 -2.34119976E-02 -9.97641991E-19 -3.20016684E-19 -6.51709206E-02
  1.35318415E-01  2.38682805E-01  6.06237928E-02 -4.96350967E-20 -4.37356654E-04
 -3.24241058E-03 -3.67933548E-19 -5.72597873E-02 -2.40352434E-02 -1.35559083E-01
 -2.41444019E-01 -5.23791845E-02  9.36072365E-20 -1.96033249E-03  6.11488874E-03
  3.50974737E-19 -4.59956772E-02  2.29274098E-02 -9.56735156E-02  1.57950160E-01
  1.44578362E-01 -9.69273560E-02 -2.27814445E-18 -3.70877815E-01 -1.48819689E-01
  1.22507613E-18 -1.66461106E-02  8.00280461E-02 -2.80154864E-19  9.72336266E-02
 -1.83011046E-02 -3.05591854E-03  3.24231987E-03 -8.98715431E-03  3.76769901E-19
 -1.04842030E-19  2.46124777E-02 -5.11283812E-03 -6.83477550E-02  3.58890870E-02
 -1.58181804E-18  7.24760442E-19 -1.03332196E-01  4.09926316E-01  4.61668339E-01
 -1.42378987E-03  4.33472490E-03  5.70855056E-03 -3.88397600E-03  9.93438882E-20
  4.46908406E-02  6.48963527E-03 -4.34859151E-20  2.21440415E-03 -2.84071555E-03
  1.17707403E-20 -1.90716255E-02  7.68923108E-04 -5.29499195E-05  2.06687086E-04
 -4.61602184E-04  9.17477216E-20 -7.22344122E-21  5.99341601E-03 -3.76458085E-05
 -2.33722205E-03  1.59118640E-03 -2.45361077E-19  2.87916518E-20 -1.60282019E-02
  4.12029457E-02  6.06237928E-02  1.24546299E-02 -2.19836295E-20 -9.92057757E-04
 -1.43607966E-03 -9.05431013E-20 -1.25235106E-02 -5.91472423E-03 -3.15099104E-02
 -5.23791845E-02 -1.25687909E-02  1.87828108E-20 -1.29503743E-04  1.22698632E-03
  6.07796474E-20 -1.19043303E-02  3.97042788E-03  1.29621265E-03 -3.18280734E-03
 -8.25595126E-03  3.24134514E-03 -2.35824335E-20 -6.57794184E-02 -1.54052147E-03
 -6.64813753E-20 -3.03119465E-03 -4.34289301E-03  1.17883682E-20  2.00252002E-02
  7.70074653E-04  3.61452309E-05  1.48774721E-04  2.19138263E-04  8.43406190E-20
  3.23463131E-21  5.50954734E-03 -5.06882542E-05  1.11976991E-03 -8.55977421E-04
 -3.01246173E-19 -1.42344958E-20 -1.96788934E-02  4.79202165E-02  6.47143644E-02
  1.35551963E-02 -2.81354655E-20  4.08275338E-20 -8.29383866E-20  6.25431362E-20
  6.33929634E-03  3.25472444E-21 -2.38370438E-19  3.42092002E-03  1.04663157E-21
 -2.83271988E-20  1.56943398E-05 -3.26138564E-20 -1.43678677E-20 -1.65122990E-20
 -8.47194514E-21  2.56670952E-20 -7.50510068E-21 -4.90270382E-04  1.32899692E-20
 -1.16659636E-20  1.70171599E-20 -3.10202473E-20 -1.95524159E-21 -1.27726074E-04
 -1.63517127E-20 -1.34752820E-20  4.96350967E-20  2.19836295E-20  2.02190858E-04
  2.36592513E-21 -5.93592494E-21 -9.72333701E-05 -2.00608581E-20 -3.01596643E-22
 -5.41215328E-20 -9.36072365E-20 -1.87828108E-20  2.02190858E-04 -5.82833206E-22
 -5.20993985E-21 -9.72333701E-05 -1.01816798E-20  1.89462261E-20 -8.60003997E-20
  1.71937261E-19  1.60993878E-19 -6.19439831E-20  6.33929634E-03 -2.07093200E-19
 -4.22342666E-20  3.42092002E-03 -8.94158453E-21  4.91850311E-20  1.56943398E-05
  4.18309416E-20 -1.29906430E-20  8.00189125E-21 -7.38375566E-21 -1.21661884E-20
  7.50510068E-21  4.90270382E-04  8.61297995E-21 -4.69425046E-21 -4.34550117E-20
  4.95117005E-21  1.95524159E-21  1.27726074E-04 -5.16386537E-20  2.11174289E-19
  2.29789459E-19  2.68165757E-20  2.02190858E-04  5.37150408E-04 -1.69773522E-03
 -2.05660800E-02  8.71127896E-03 -4.49991636E-21 -2.53763866E-03 -2.93956845E-04
  1.48659842E-19 -6.79380352E-05  9.71119784E-03 -3.27631845E-20 -9.55577157E-04
 -2.14025363E-03 -1.78113770E-04 -2.46798927E-05  9.69000163E-04  7.63590036E-21
  2.02766772E-20  4.98814866E-04 -6.70257560E-04  1.96474230E-03 -2.99845277E-03
 -1.24290700E-21 -4.11537699E-20 -8.11928468E-05 -1.81945968E-03  4.37356654E-04
  9.92057757E-04  2.36592513E-21  2.16471360E-04  1.54553958E-04 -2.72761805E-21
 -8.57998787E-04 -1.78181533E-04  1.47038586E-06 -1.96033249E-03 -1.29503743E-04
  5.82833206E-22 -3.10459976E-05  3.80735544E-05  7.19640385E-21  3.86835230E-04
  4.70104775E-04 -9.46321731E-03  1.87208799E-02  1.74595711E-02 -1.06966004E-02
 -2.02062909E-19 -9.47213880E-03 -1.31997509E-02  1.51204881E-19 -3.97217661E-04
  9.87745242E-03 -3.13686932E-20  1.49863038E-03 -2.04915855E-03 -4.02662871E-04
  1.52203198E-04 -8.70555196E-04  3.41761424E-21 -8.27058357E-21  2.23255505E-04
 -6.42076065E-04 -7.47010935E-03  3.66459128E-03 -3.30690253E-20  7.61257459E-20
 -2.16023267E-03  2.13957325E-02  1.98500734E-02  9.14776167E-04  1.26893398E-20
  1.65781584E-03 -1.83794809E-03  2.66705691E-03 -5.41794658E-03  4.08562771E-03
 -2.38370438E-19  2.12614735E-04 -9.23224238E-03 -2.83271988E-20  6.83711629E-05
  1.57044696E-03 -1.43678677E-20 -2.13049878E-03 -9.22886003E-04 -2.29492015E-04
 -5.53429455E-04  8.27528691E-04  1.32899692E-20  2.61892671E-20  8.68166672E-04
 -5.40850524E-04  1.11164525E-03 -2.24762438E-03 -1.63517127E-20 -2.82141266E-20
 -1.06817494E-03 -8.80272220E-04  3.24241058E-03  1.43607966E-03 -5.93592494E-21
  1.54553958E-04 -1.85573186E-04 -3.01596643E-22 -1.31047470E-03 -1.16935158E-04
 -3.53548683E-03 -6.11488874E-03 -1.22698632E-03 -5.20993985E-21 -3.80735544E-05
 -1.38148241E-04  1.89462261E-20 -6.65117799E-04  1.14042804E-03 -5.61797245E-03
  1.12317943E-02  1.05169183E-02 -4.04648806E-03 -4.22342666E-20 -1.35283545E-02
  3.58034468E-03  4.91850311E-20 -5.84108628E-04  6.63393008E-03 -1.29906430E-20
  2.73260448E-03 -8.32918863E-04 -3.26450006E-04 -4.82343524E-04  5.44174700E-05
  8.61297995E-21 -7.72790437E-22  5.62642548E-04 -5.27879760E-04 -2.83869679E-03
  5.44663022E-04 -5.16386537E-20  1.70032970E-20 -3.37329285E-03  1.37949514E-02
  1.50109866E-02  1.75179167E-03  9.42000262E-21  8.28930584E-04  8.17552128E-04
  7.30590577E-20 -1.31005940E-19 -6.96463659E-19  2.49124549E-19 -3.04856091E-03
  3.30781332E-19  2.70103150E-19 -1.64511682E-03  1.56195697E-20  3.78549686E-19
 -7.54739140E-06 -1.13987476E-19 -6.32645659E-20  4.60741333E-21  1.28804517E-20
  1.21465405E-20  3.60919499E-21  2.35770509E-04  3.31753950E-20 -1.21997198E-20
  5.01661316E-20 -6.62513804E-20  9.40273614E-22  6.14233338E-05 -1.05419940E-19
  2.76146721E-19  3.67933548E-19  9.05431013E-20 -9.72333701E-05 -2.72761805E-21
 -3.01596643E-22  4.67594249E-05 -9.55938887E-20 -3.69067572E-20 -2.31278496E-19
 -3.50974737E-19 -6.07796474E-20 -9.72333701E-05 -7.19640385E-21  1.89462261E-20
  4.67594249E-05 -6.04408445E-20  2.01355938E-20 -2.72292829E-19  4.78780026E-19
  4.40862460E-19 -3.31451884E-19 -3.04856091E-03 -3.10824861E-19 -5.80663164E-19
 -1.64511682E-03 -1.48466273E-20  2.58193886E-19 -7.54739140E-06  1.13085092E-19
 -6.17839406E-20 -1.42893517E-20  1.85130211E-20 -3.01192303E-20 -3.60919499E-21
 -2.35770509E-04  3.36332880E-20 -1.47447846E-20 -2.32406341E-19  1.36282400E-19
 -9.40273614E-22 -6.14233338E-05 -1.01965230E-19  7.44232862E-19  7.82644920E-19
  7.23042018E-20 -9.72333701E-05  4.97367596E-20  2.26315953E-20  4.67594249E-05
 -4.92138103E-03  1.01889561E-02 -9.63992128E-03  3.38671516E-03  2.03197699E-20
  3.16113652E-02  1.32738810E-03  4.77656116E-20  1.71927789E-03  3.12028654E-03
 -1.66738652E-20 -1.88843863E-02 -1.08921954E-03 -4.88948467E-04 -2.69675231E-04
  7.62996769E-04  9.88886659E-20  2.21297020E-20  6.45989789E-03 -1.16421333E-03
 -1.78814676E-03 -1.67043564E-03 -2.13709059E-19 -8.94811422E-21 -1.39605352E-02
  3.47770887E-02  5.72597873E-02  1.25235106E-02 -2.00608581E-20 -8.57998787E-04
 -1.31047470E-03 -9.55938887E-20 -1.24931543E-02 -6.24466671E-03 -2.27623540E-02
 -4.59956772E-02 -1.19043303E-02  1.01816798E-20  3.86835230E-04  6.65117799E-04
  6.04408445E-20 -9.70281178E-03  3.94829559E-03 -1.39331602E-02  1.98954935E-02
  8.59339920E-03 -5.92826658E-03 -1.19793804E-19 -8.14775504E-02 -7.82552516E-03
  9.67046335E-20 -3.65066589E-03  6.31722606E-03 -1.40447251E-20  2.11392152E-02
 -9.17471068E-04 -5.67261705E-04 -1.53668660E-04 -9.61226984E-05  8.13737837E-20
  8.32797273E-21  5.31573896E-03 -1.16262203E-03 -6.34692869E-03  1.52346071E-03
 -3.45855314E-19  4.74798807E-20 -2.25929836E-02  7.22918258E-02  8.60148208E-02
  1.43417527E-02  4.52051948E-20  2.81519555E-03  2.95302743E-03  1.16553147E-19
  1.78262260E-02  4.77257984E-03 -8.55795746E-03 -4.54964589E-02  1.62740506E-02
  2.70103150E-19  2.16082764E-02  1.45959159E-02  3.78549686E-19  1.02034773E-03
  2.30836253E-02 -6.32645659E-20 -7.44622702E-03 -4.14030246E-03 -1.07387420E-04
  8.41414959E-04  1.20183874E-03  3.31753950E-20  1.95330191E-20  2.16718127E-03
 -9.03334514E-04  3.27710041E-03 -4.22148027E-03 -1.05419940E-19 -5.95926608E-20
 -6.88655311E-03  1.80392728E-02  2.40352434E-02  5.91472423E-03 -3.01596643E-22
 -1.78181533E-04 -1.16935158E-04 -3.69067572E-20 -6.24466671E-03 -2.36417292E-03
 -1.51082579E-02 -2.29274098E-02 -3.97042788E-03  1.89462261E-20 -4.70104775E-04
  1.14042804E-03  2.01355938E-20 -3.94829559E-03  1.36211623E-03 -1.77875175E-02
  3.12762848E-02  2.87993214E-02 -2.16520802E-02 -5.80663164E-19 -2.03046208E-02
 -4.09803574E-02  2.58193886E-19 -9.69855296E-04  1.52213878E-02 -6.17839406E-20
  7.38727885E-03 -4.04358068E-03 -5.25084790E-04  1.20936232E-03 -2.37590393E-03
  3.36332880E-20 -2.91063543E-20  2.19709311E-03 -8.56814091E-04 -1.51819343E-02
  8.79625361E-03 -1.01965230E-19  1.71570350E-19 -6.66087432E-03  4.86169800E-02
  5.11262461E-02  4.72326890E-03  2.26315953E-20  3.24905171E-03  1.38117463E-03
  1.28432490E-19  7.61382934E-03  8.43660633E-03  1.61339036E-02 -3.73817657E-02
 -2.27932028E-01  8.52468106E-02  8.31245410E-19 -3.19958228E-02  5.43010710E-02
  1.74017411E-18 -2.83115507E-03  1.13676799E-01 -3.28761982E-19  5.75902587E-02
 -2.14763625E-02 -8.53690984E-04  3.14577366E-03  7.18909448E-03 -3.42547160E-19
  1.42166319E-19 -2.23768787E-02 -5.22514745E-03  1.77902842E-02 -2.41144214E-02
  5.02732521E-19 -3.33891604E-19  3.28409805E-02 -4.80316908E-02 -1.35559083E-01
 -3.15099104E-02  5.41215328E-20 -1.47038586E-06  3.53548683E-03  2.31278496E-19
  2.27623540E-02  1.51082579E-02  5.37677146E-02  1.35318415E-01  4.12029457E-02
  1.34752820E-20 -1.81945968E-03  8.80272220E-04 -2.76146721E-19  3.47770887E-02
 -1.80392728E-02 -8.57203228E-02  1.68986155E-01  1.56416399E-01 -1.10922085E-01
 -2.91918018E-18  3.31751361E-01 -1.90695321E-01  1.29086716E-18  1.44411118E-02
  8.43258424E-02 -3.19451982E-19 -7.11444826E-02 -2.08681871E-02 -3.11795368E-03
  4.93936736E-03 -1.14001978E-02 -2.37261727E-19 -1.46399050E-19 -1.54991122E-02
 -4.94248945E-03 -7.75798955E-02  4.32328345E-02  1.29708989E-18  8.51559261E-19
  8.47323418E-02 -6.50277374E-02 -1.24397140E-01 -4.99951495E-02 -7.30749812E-20
  8.86403337E-03 -4.77362004E-03  2.60657198E-19 -4.48416324E-02  1.70274204E-02
  3.95003125E-01  1.31449006E-02 -2.33948824E-02 -1.93877689E-01  7.58587119E-02
  4.37578436E-19 -1.50435464E-01  2.85847927E-02  1.44715638E-18 -8.10806604E-03
  9.45354288E-02 -2.90512141E-19  8.72657541E-02 -1.89776932E-02 -1.19518031E-03
  1.52140858E-03  7.27842927E-03 -4.54197556E-19  1.49781675E-19 -2.96704360E-02
 -5.30767053E-03  1.57926250E-02 -2.34119976E-02  9.97641991E-19 -3.20016684E-19
  6.51709206E-02 -1.35559083E-01 -2.41444019E-01 -5.23791845E-02  9.36072365E-20
  1.96033249E-03  6.11488874E-03  3.50974737E-19  4.59956772E-02  2.29274098E-02
  1.35318415E-01  2.38682805E-01  6.06237928E-02 -4.96350967E-20  4.37356654E-04
 -3.24241058E-03 -3.67933548E-19  5.72597873E-02 -2.40352434E-02 -9.56735156E-02
  1.57950160E-01  1.44578362E-01 -9.69273560E-02 -2.27814445E-18  3.70877815E-01
 -1.48819689E-01  1.22507613E-18  1.66461106E-02  8.00280461E-02 -2.80154864E-19
 -9.72336266E-02 -1.83011046E-02 -3.05591854E-03  3.24231987E-03 -8.98715431E-03
 -3.76769901E-19 -1.04842030E-19 -2.46124777E-02 -5.11283812E-03 -6.83477550E-02
  3.58890870E-02  1.58181804E-18  7.24760442E-19  1.03332196E-01 -1.24397140E-01
 -2.12198513E-01 -6.68227179E-02 -9.26002645E-20  6.89735878E-03 -6.04910834E-03
  8.12757657E-20 -6.10665061E-02  5.30933593E-03  4.09926316E-01  4.61668339E-01
 -1.42378987E-03  4.33472490E-03  5.70855056E-03 -3.88397600E-03  9.93438882E-20
 -4.46908406E-02  6.48963527E-03 -4.34859151E-20 -2.21440415E-03 -2.84071555E-03
  1.17707403E-20  1.90716255E-02  7.68923108E-04 -5.29499195E-05  2.06687086E-04
 -4.61602184E-04 -9.17477216E-20 -7.22344122E-21 -5.99341601E-03 -3.76458085E-05
 -2.33722205E-03  1.59118640E-03  2.45361077E-19  2.87916518E-20  1.60282019E-02
 -3.15099104E-02 -5.23791845E-02 -1.25687909E-02  1.87828108E-20  1.29503743E-04
  1.22698632E-03  6.07796474E-20  1.19043303E-02  3.97042788E-03  4.12029457E-02
  6.06237928E-02  1.24546299E-02 -2.19836295E-20  9.92057757E-04 -1.43607966E-03
 -9.05431013E-20  1.25235106E-02 -5.91472423E-03  1.29621265E-03 -3.18280734E-03
 -8.25595126E-03  3.24134514E-03 -2.35824335E-20  6.57794184E-02 -1.54052147E-03
 -6.64813753E-20  3.03119465E-03 -4.34289301E-03  1.17883682E-20 -2.00252002E-02
  7.70074653E-04  3.61452309E-05  1.48774721E-04  2.19138263E-04 -8.43406190E-20
  3.23463131E-21 -5.50954734E-03 -5.06882542E-05  1.11976991E-03 -8.55977421E-04
  3.01246173E-19 -1.42344958E-20  1.96788934E-02 -4.99951495E-02 -6.68227179E-02
 -1.32412863E-02 -3.10879674E-20 -1.21652994E-03 -2.03082015E-03 -7.73406691E-20
 -1.42786814E-02 -5.05227591E-03  4.79202165E-02  6.47143644E-02  1.35551963E-02
 -2.81354655E-20  4.08275338E-20 -8.29383866E-20  6.25431362E-20  6.33929634E-03
 -3.25472444E-21 -2.38370438E-19  3.42092002E-03 -1.04663157E-21 -2.83271988E-20
  1.56943398E-05  3.26138564E-20 -1.43678677E-20 -1.65122990E-20 -8.47194514E-21
  2.56670952E-20 -7.50510068E-21 -4.90270382E-04 -1.32899692E-20 -1.16659636E-20
  1.70171599E-20 -3.10202473E-20 -1.95524159E-21 -1.27726074E-04  1.63517127E-20
 -5.41215328E-20 -9.36072365E-20 -1.87828108E-20  2.02190858E-04  5.82833206E-22
 -5.20993985E-21 -9.72333701E-05  1.01816798E-20  1.89462261E-20 -1.34752820E-20
  4.96350967E-20  2.19836295E-20  2.02190858E-04 -2.36592513E-21 -5.93592494E-21
 -9.72333701E-05  2.00608581E-20 -3.01596643E-22 -8.60003997E-20  1.71937261E-19
  1.60993878E-19 -6.19439831E-20  6.33929634E-03  2.07093200E-19 -4.22342666E-20
  3.42092002E-03  8.94158453E-21  4.91850311E-20  1.56943398E-05 -4.18309416E-20
 -1.29906430E-20  8.00189125E-21 -7.38375566E-21 -1.21661884E-20  7.50510068E-21
  4.90270382E-04 -8.61297995E-21 -4.69425046E-21 -4.34550117E-20  4.95117005E-21
  1.95524159E-21  1.27726074E-04  5.16386537E-20 -7.30749812E-20 -9.26002645E-20
 -3.10879674E-20  2.02190858E-04  4.71241842E-21 -2.12731515E-21 -9.72333701E-05
 -2.55622100E-20  4.44321734E-21  2.11174289E-19  2.29789459E-19  2.68165757E-20
  2.02190858E-04 -5.37150408E-04  1.69773522E-03  2.05660800E-02 -8.71127896E-03
  4.49991636E-21 -2.53763866E-03  2.93956845E-04 -1.48659842E-19 -6.79380352E-05
 -9.71119784E-03  3.27631845E-20 -9.55577157E-04  2.14025363E-03  1.78113770E-04
  2.46798927E-05 -9.69000163E-04  7.63590036E-21 -2.02766772E-20  4.98814866E-04
  6.70257560E-04 -1.96474230E-03  2.99845277E-03 -1.24290700E-21  4.11537699E-20
 -8.11928468E-05 -1.47038586E-06  1.96033249E-03  1.29503743E-04 -5.82833206E-22
 -3.10459976E-05 -3.80735544E-05 -7.19640385E-21  3.86835230E-04 -4.70104775E-04
  1.81945968E-03 -4.37356654E-04 -9.92057757E-04 -2.36592513E-21  2.16471360E-04
 -1.54553958E-04  2.72761805E-21 -8.57998787E-04  1.78181533E-04  9.46321731E-03
 -1.87208799E-02 -1.74595711E-02  1.06966004E-02  2.02062909E-19 -9.47213880E-03
  1.31997509E-02 -1.51204881E-19 -3.97217661E-04 -9.87745242E-03  3.13686932E-20
  1.49863038E-03  2.04915855E-03  4.02662871E-04 -1.52203198E-04  8.70555196E-04
  3.41761424E-21  8.27058357E-21  2.23255505E-04  6.42076065E-04  7.47010935E-03
 -3.66459128E-03 -3.30690253E-20 -7.61257459E-20 -2.16023267E-03 -8.86403337E-03
 -6.89735878E-03  1.21652994E-03 -4.71241842E-21 -1.26819968E-03 -3.07838532E-04
 -4.07682758E-20  4.36165160E-05 -2.66318588E-03 -2.13957325E-02 -1.98500734E-02
 -9.14776167E-04 -1.26893398E-20  1.65781584E-03 -1.83794809E-03  2.66705691E-03
 -5.41794658E-03  4.08562771E-03 -2.38370438E-19 -2.12614735E-04 -9.23224238E-03
 -2.83271988E-20 -6.83711629E-05  1.57044696E-03 -1.43678677E-20  2.13049878E-03
 -9.22886003E-04 -2.29492015E-04 -5.53429455E-04  8.27528691E-04 -1.32899692E-20
  2.61892671E-20 -8.68166672E-04 -5.40850524E-04  1.11164525E-03 -2.24762438E-03
  1.63517127E-20 -2.82141266E-20  1.06817494E-03 -3.53548683E-03 -6.11488874E-03
 -1.22698632E-03 -5.20993985E-21  3.80735544E-05 -1.38148241E-04  1.89462261E-20
  6.65117799E-04  1.14042804E-03 -8.80272220E-04  3.24241058E-03  1.43607966E-03
 -5.93592494E-21 -1.54553958E-04 -1.85573186E-04 -3.01596643E-22  1.31047470E-03
 -1.16935158E-04 -5.61797245E-03  1.12317943E-02  1.05169183E-02 -4.04648806E-03
 -4.22342666E-20  1.35283545E-02  3.58034468E-03  4.91850311E-20  5.84108628E-04
  6.63393008E-03 -1.29906430E-20 -2.73260448E-03 -8.32918863E-04 -3.26450006E-04
 -4.82343524E-04  5.44174700E-05 -8.61297995E-21 -7.72790437E-22 -5.62642548E-04
 -5.27879760E-04 -2.83869679E-03  5.44663022E-04  5.16386537E-20  1.70032970E-20
  3.37329285E-03 -4.77362004E-03 -6.04910834E-03 -2.03082015E-03 -2.12731515E-21
  3.07838532E-04  6.32240864E-05  4.44321734E-21 -1.66985028E-03  1.93019614E-04
  1.37949514E-02  1.50109866E-02  1.75179167E-03  9.42000262E-21 -8.28930584E-04
  8.17552128E-04  7.30590577E-20 -1.31005940E-19 -6.96463659E-19  2.49124549E-19
 -3.04856091E-03 -3.30781332E-19  2.70103150E-19 -1.64511682E-03 -1.56195697E-20
  3.78549686E-19 -7.54739140E-06  1.13987476E-19 -6.32645659E-20  4.60741333E-21
  1.28804517E-20  1.21465405E-20  3.60919499E-21  2.35770509E-04 -3.31753950E-20
 -1.21997198E-20  5.01661316E-20 -6.62513804E-20  9.40273614E-22  6.14233338E-05
  1.05419940E-19 -2.31278496E-19 -3.50974737E-19 -6.07796474E-20 -9.72333701E-05
  7.19640385E-21  1.89462261E-20  4.67594249E-05  6.04408445E-20  2.01355938E-20
  2.76146721E-19  3.67933548E-19  9.05431013E-20 -9.72333701E-05  2.72761805E-21
 -3.01596643E-22  4.67594249E-05  9.55938887E-20 -3.69067572E-20 -2.72292829E-19
  4.78780026E-19  4.40862460E-19 -3.31451884E-19 -3.04856091E-03  3.10824861E-19
 -5.80663164E-19 -1.64511682E-03  1.48466273E-20  2.58193886E-19 -7.54739140E-06
 -1.13085092E-19 -6.17839406E-20 -1.42893517E-20  1.85130211E-20 -3.01192303E-20
 -3.60919499E-21 -2.35770509E-04 -3.36332880E-20 -1.47447846E-20 -2.32406341E-19
  1.36282400E-19 -9.40273614E-22 -6.14233338E-05  1.01965230E-19  2.60657198E-19
  8.12757657E-20 -7.73406691E-20 -9.72333701E-05  4.07682758E-20  4.44321734E-21
  4.67594249E-05 -3.55140659E-20  7.12864153E-20  7.44232862E-19  7.82644920E-19
  7.23042018E-20 -9.72333701E-05 -4.97367596E-20  2.26315953E-20  4.67594249E-05
  4.92138103E-03 -1.01889561E-02  9.63992128E-03 -3.38671516E-03 -2.03197699E-20
  3.16113652E-02 -1.32738810E-03 -4.77656116E-20  1.71927789E-03 -3.12028654E-03
  1.66738652E-20 -1.88843863E-02  1.08921954E-03  4.88948467E-04  2.69675231E-04
 -7.62996769E-04  9.88886659E-20 -2.21297020E-20  6.45989789E-03  1.16421333E-03
  1.78814676E-03  1.67043564E-03 -2.13709059E-19  8.94811422E-21 -1.39605352E-02
  2.27623540E-02  4.59956772E-02  1.19043303E-02 -1.01816798E-20  3.86835230E-04
 -6.65117799E-04 -6.04408445E-20 -9.70281178E-03 -3.94829559E-03 -3.47770887E-02
 -5.72597873E-02 -1.25235106E-02  2.00608581E-20 -8.57998787E-04  1.31047470E-03
  9.55938887E-20 -1.24931543E-02  6.24466671E-03  1.39331602E-02 -1.98954935E-02
 -8.59339920E-03  5.92826658E-03  1.19793804E-19 -8.14775504E-02  7.82552516E-03
 -9.67046335E-20 -3.65066589E-03 -6.31722606E-03  1.40447251E-20  2.11392152E-02
  9.17471068E-04  5.67261705E-04  1.53668660E-04  9.61226984E-05  8.13737837E-20
 -8.32797273E-21  5.31573896E-03  1.16262203E-03  6.34692869E-03 -1.52346071E-03
 -3.45855314E-19 -4.74798807E-20 -2.25929836E-02  4.48416324E-02  6.10665061E-02
  1.42786814E-02  2.55622100E-20  4.36165160E-05  1.66985028E-03  3.55140659E-20
  1.42835726E-02  2.31995484E-03 -7.22918258E-02 -8.60148208E-02 -1.43417527E-02
 -4.52051948E-20  2.81519555E-03 -2.95302743E-03 -1.16553147E-19  1.78262260E-02
  4.77257984E-03 -8.55795746E-03 -4.54964589E-02  1.62740506E-02  2.70103150E-19
 -2.16082764E-02  1.45959159E-02  3.78549686E-19 -1.02034773E-03  2.30836253E-02
 -6.32645659E-20  7.44622702E-03 -4.14030246E-03 -1.07387420E-04  8.41414959E-04
  1.20183874E-03 -3.31753950E-20  1.95330191E-20 -2.16718127E-03 -9.03334514E-04
  3.27710041E-03 -4.22148027E-03  1.05419940E-19 -5.95926608E-20  6.88655311E-03
 -1.51082579E-02 -2.29274098E-02 -3.97042788E-03  1.89462261E-20  4.70104775E-04
  1.14042804E-03  2.01355938E-20  3.94829559E-03  1.36211623E-03  1.80392728E-02
  2.40352434E-02  5.91472423E-03 -3.01596643E-22  1.78181533E-04 -1.16935158E-04
 -3.69067572E-20  6.24466671E-03 -2.36417292E-03 -1.77875175E-02  3.12762848E-02
  2.87993214E-02 -2.16520802E-02 -5.80663164E-19  2.03046208E-02 -4.09803574E-02
  2.58193886E-19  9.69855296E-04  1.52213878E-02 -6.17839406E-20 -7.38727885E-03
 -4.04358068E-03 -5.25084790E-04  1.20936232E-03 -2.37590393E-03 -3.36332880E-20
 -2.91063543E-20 -2.19709311E-03 -8.56814091E-04 -1.51819343E-02  8.79625361E-03
  1.01965230E-19  1.71570350E-19  6.66087432E-03  1.70274204E-02  5.30933593E-03
 -5.05227591E-03  4.44321734E-21  2.66318588E-03  1.93019614E-04  7.12864153E-20
 -2.31995484E-03  4.70354147E-03  4.86169800E-02  5.11262461E-02  4.72326890E-03
  2.26315953E-20 -3.24905171E-03  1.38117463E-03  1.28432490E-19 -7.61382934E-03
  8.43660633E-03
Spin SCF Density                           R   N=        3741
 -2.22044605E-16  1.38777878E-17 -2.77555756E-17  1.38777878E-17 -2.77555756E-17
 -5.55111512E-17 -6.93889390E-18  1.38777878E-17  2.77555756E-17 -1.38777878E-17
  1.20370622E-35 -2.40741243E-35 -4.81482486E-35  1.92592994E-34  1.98756158E-01
  1.20370622E-35 -2.40741243E-35 -4.81482486E-35  1.92592994E-34 -1.71056941E-49
 -5.55111512E-17  8.67361738E-19 -8.67361738E-19 -1.73472348E-18  1.38777878E-17
 -3.04257616E-18  2.40741243E-35 -5.55111512E-17 -1.92592994E-34  3.85185989E-34
  3.85185989E-34 -1.92592994E-34  1.07256213E-01 -2.40741243E-35 -1.64188722E-18
  5.78794406E-02 -1.92592994E-34  3.85185989E-34  3.85185989E-34 -1.92592994E-34
 -2.40741243E-35 -1.73472348E-18  1.20370622E-35 -1.50463277E-36 -1.08420217E-19
 -6.93889390E-18  1.38777878E-17  2.77555756E-17 -1.38777878E-17 -1.64188722E-18
  1.20370622E-35 -1.73472348E-18 -8.86023396E-19 -1.92592994E-34 -1.38777878E-17
  1.20370622E-35 -4.81482486E-35 -9.62964972E-35  4.81482486E-35  4.92065128E-04
  4.27642354E-50 -7.53257481E-21  2.65536639E-04  2.67276471E-51 -4.06485744E-21
  1.21821680E-06  1.20370622E-35 -4.81482486E-35 -9.62964972E-35  4.81482486E-35
  4.27642354E-50  1.38777878E-17 -1.92592994E-34  2.67276471E-51  4.33680869E-19
  2.40741243E-35 -1.06910588E-50 -3.46944695E-18  8.67361738E-19 -3.46944695E-18
 -6.93889390E-18  3.46944695E-18 -7.53257481E-21 -1.92592994E-34 -1.73472348E-18
 -4.06485744E-21  2.40741243E-35  3.46944695E-18 -1.86485663E-23  4.81482486E-35
 -4.33680869E-19  8.67361738E-19  8.67361738E-19  4.33680869E-19 -2.16840434E-19
 -4.07564819E-19 -6.01853108E-36 -4.33680869E-19 -2.19937131E-19 -6.01853108E-36
 -4.33680869E-19 -1.00901747E-21  3.76158192E-37  2.71050543E-20 -5.42101086E-20
  8.67361738E-19  8.67361738E-19  8.67361738E-19  2.16840434E-19  0.00000000E+00
 -9.62964972E-35 -1.73472348E-18  2.40741243E-35 -1.20370622E-35 -4.33680869E-19
 -3.76158192E-37  2.40741243E-35 -2.71050543E-20 -5.42101086E-20 -1.08420217E-19
  1.73472348E-18  4.33680869E-19  1.73472348E-18 -1.73472348E-18  4.07564819E-19
  9.62964972E-35  3.46944695E-18  2.19937131E-19 -6.01853108E-36 -8.67361738E-19
  1.00901747E-21 -2.40741243E-35  2.16840434E-19  1.35525272E-20  1.08420217E-19
 -2.16840434E-19  2.67276471E-51  2.67276471E-51  2.67276471E-51  0.00000000E+00
 -2.35307658E-19  0.00000000E+00 -5.34552942E-51 -1.26980762E-19  1.35416949E-35
 -2.67276471E-51 -5.82556506E-22  1.20370622E-35  0.00000000E+00 -1.67047794E-52
 -3.34095589E-52  3.34095589E-52  2.22864819E-36  3.00926554E-36 -1.20370622E-35
  2.40741243E-35 -2.40741243E-35 -1.53714627E-02  2.77984043E-35  2.35307658E-19
 -8.29501284E-03 -8.68700134E-37  1.26980762E-19 -3.80554789E-05  2.67276471E-51
  5.82556506E-22  3.15203689E-20  3.00926554E-36 -3.15203689E-20  1.81982935E-20
  1.18880275E-03  3.00926554E-36 -6.01853108E-36  2.40741243E-35 -2.40741243E-35
  2.77984043E-35 -1.73472348E-18  9.62964972E-35 -8.68700134E-37 -1.08420217E-19
 -7.52316385E-37  2.67276471E-51  8.67361738E-19 -6.01853108E-36  1.50463277E-36
 -3.00926554E-36  1.50463277E-36 -6.01853108E-36 -6.68191178E-52 -2.16840434E-19
 -8.67361738E-19  1.73472348E-18  2.16840434E-19 -2.71050543E-20 -1.06179480E-19
 -1.20370622E-35 -8.67361738E-19 -5.72983952E-20 -6.01853108E-36 -4.33680869E-19
 -2.62870946E-22 -1.88079096E-37 -1.35525272E-20 -5.42101086E-20 -5.42101086E-20
  5.42101086E-20 -1.67047794E-52  8.21174011E-21  3.00926554E-36 -1.08420217E-19
 -6.93889390E-18  6.93889390E-18  1.38777878E-17 -6.93889390E-18  9.62964972E-35
  3.85185989E-34  6.93889390E-18 -9.62964972E-35 -9.62964972E-35 -6.93889390E-18
  2.40741243E-35 -4.81482486E-35  1.73472348E-18 -2.16840434E-19  1.08420217E-19
 -4.33680869E-19  6.68191178E-52 -6.01853108E-36  6.01853108E-36 -2.16840434E-19
 -3.46944695E-18  8.67361738E-19 -3.46944695E-18 -6.93889390E-18  3.46944695E-18
  1.06179480E-19 -3.85185989E-34 -6.93889390E-18  5.72983952E-20  2.40741243E-35
  3.46944695E-18  2.62870946E-22  4.81482486E-35 -8.67361738E-19 -1.35525272E-20
 -2.16840434E-19  4.33680869E-19 -6.68191178E-52 -8.21174011E-21 -3.00926554E-36
 -1.08420217E-19  1.73472348E-18 -1.73472348E-18 -2.13821177E-50  2.13821177E-50
  2.13821177E-50 -2.13821177E-50 -6.13027511E-20  1.92592994E-34  2.13821177E-50
 -3.30812439E-20  6.01853108E-36 -2.13821177E-50 -1.51768611E-22 -4.81482486E-35
  2.67276471E-51 -6.68191178E-52  3.34095589E-52 -2.67276471E-51  5.80611215E-37
  4.74105036E-21  1.20370622E-35 -6.68191178E-52 -1.06910588E-50  5.34552942E-51
  1.51261821E-37  4.81482486E-35 -9.62964972E-35 -9.62964972E-35  9.62964972E-35
 -4.00459961E-03  4.27642354E-50  6.13027511E-20 -2.16103085E-03  1.33638236E-51
  3.30812439E-20 -9.91427808E-06 -1.06910588E-50  1.51768611E-22  8.21174011E-21
 -3.00926554E-36 -8.21174011E-21  4.74105036E-21  3.09708913E-04  1.33638236E-51
  2.13933649E-21  4.81482486E-35 -2.13933649E-21  1.23514650E-21  8.06858926E-05
  9.62964972E-35 -1.92592994E-34 -3.85185989E-34  1.92592994E-34  4.27642354E-50
  1.38777878E-17 -3.85185989E-34 -8.68700134E-37  4.33680869E-19  1.92592994E-34
 -2.77984043E-35 -3.46944695E-18  6.01853108E-36  3.00926554E-36  1.20370622E-35
  1.50463277E-36  1.20370622E-35 -8.02470810E-36  8.67361738E-19  3.00926554E-36
  2.40741243E-35  1.20370622E-35 -4.81482486E-35 -1.06910588E-50 -3.46944695E-18
  6.93889390E-18 -1.38777878E-17 -1.38777878E-17  1.38777878E-17 -3.85185989E-34
 -2.77555756E-17 -2.77555756E-17  9.62964972E-35 -1.73472348E-18  6.93889390E-18
 -2.40741243E-35  6.93889390E-18 -1.73472348E-18  4.33680869E-19 -4.33680869E-19
  8.67361738E-19 -2.40741243E-35  1.20370622E-35 -1.73472348E-18  4.33680869E-19
  6.93889390E-18 -3.46944695E-18  9.62964972E-35 -9.62964972E-35  6.93889390E-18
 -5.55111512E-17  1.38777878E-17 -1.38777878E-17 -1.38777878E-17  1.38777878E-17
 -1.92592994E-34 -2.77555756E-17 -1.38777878E-17  9.62964972E-35 -1.73472348E-18
  6.93889390E-18 -2.40741243E-35  1.38777878E-17 -1.73472348E-18  4.33680869E-19
 -4.33680869E-19  8.67361738E-19 -4.81482486E-35  1.20370622E-35 -3.46944695E-18
  4.33680869E-19  6.93889390E-18 -3.46944695E-18  1.92592994E-34 -9.62964972E-35
  1.38777878E-17 -5.55111512E-17 -5.55111512E-17 -1.08420217E-19  4.33680869E-19
  8.67361738E-19 -4.33680869E-19 -3.00926554E-36 -6.93889390E-18 -2.16840434E-19
 -6.01853108E-36 -4.33680869E-19 -4.33680869E-19  1.50463277E-36  1.73472348E-18
  1.08420217E-19 -3.38813179E-21 -1.35525272E-20 -2.71050543E-20 -1.20370622E-35
 -3.76158192E-37 -4.33680869E-19  6.77626358E-21 -1.08420217E-19  1.08420217E-19
  2.40741243E-35  1.50463277E-36  1.73472348E-18 -6.93889390E-18 -6.93889390E-18
 -1.73472348E-18 -1.20370622E-35  2.40741243E-35  1.20370622E-35 -6.01853108E-36
  6.33929634E-03  0.00000000E+00 -9.70424872E-20  3.42092002E-03 -7.52316385E-37
 -5.23677344E-20  1.56943398E-05 -6.01853108E-36 -2.40250287E-22 -1.29992157E-20
  1.50463277E-36  1.29992157E-20 -7.50510068E-21 -4.90270382E-04  0.00000000E+00
 -3.38657777E-21 -6.01853108E-36  3.38657777E-21 -1.95524159E-21 -1.27726074E-04
  0.00000000E+00  2.40741243E-35  2.40741243E-35  3.00926554E-36  2.02190858E-04
 -8.67361738E-19  1.73472348E-18  1.73472348E-18 -8.67361738E-19  4.81482486E-35
  8.67361738E-19  1.73472348E-18 -1.20370622E-35  5.42101086E-20 -8.67361738E-19
  3.00926554E-36 -2.16840434E-19  2.16840434E-19 -5.42101086E-20  1.35525272E-20
 -1.08420217E-19  2.25694915E-36 -3.00926554E-36  2.71050543E-20 -5.42101086E-20
 -8.67361738E-19  4.33680869E-19 -3.00926554E-36  0.00000000E+00 -2.16840434E-19
  1.73472348E-18  1.73472348E-18  1.08420217E-19 -3.00926554E-36 -2.16840434E-19
 -4.33680869E-19  8.67361738E-19  8.67361738E-19 -4.33680869E-19 -9.70424872E-20
  1.73472348E-18 -4.33680869E-19 -5.23677344E-20  5.42101086E-20 -8.67361738E-19
 -2.40250287E-22 -2.16840434E-19  1.08420217E-19 -2.71050543E-20 -5.42101086E-20
  6.77626358E-21  7.52316385E-37  7.50510068E-21  5.42101086E-20 -5.42101086E-20
 -2.16840434E-19  5.42101086E-20 -6.01853108E-36  1.95524159E-21 -4.33680869E-19
  1.73472348E-18  1.73472348E-18  2.16840434E-19 -3.09515484E-21 -1.08420217E-19
 -1.08420217E-19 -2.40741243E-35  4.81482486E-35  4.81482486E-35 -4.81482486E-35
 -3.04856091E-03  2.40741243E-35  4.66676296E-20 -1.64511682E-03  1.50463277E-36
  2.51835881E-20 -7.54739140E-06 -3.61111865E-35  1.15536109E-22  6.25130909E-21
  1.50463277E-36 -6.25130909E-21  3.60919499E-21  2.35770509E-04  3.00926554E-36
  1.62860167E-21 -2.40741243E-35 -1.62860167E-21  9.40273614E-22  6.14233338E-05
 -3.61111865E-35  9.62964972E-35  9.62964972E-35  6.01853108E-36 -9.72333701E-05
 -6.01853108E-36  1.48845669E-21  4.67594249E-05 -1.73472348E-18  1.73472348E-18
  8.67361738E-19 -8.67361738E-19  1.20370622E-35  6.93889390E-18  8.67361738E-19
 -1.20370622E-35  4.33680869E-19 -8.67361738E-19  1.50463277E-36 -1.73472348E-18
  1.08420217E-19 -5.42101086E-20 -1.35525272E-20 -1.35525272E-20  6.01853108E-36
  7.52316385E-37  4.33680869E-19 -1.08420217E-19 -8.67361738E-19  2.16840434E-19
 -4.81482486E-35  6.01853108E-36 -1.73472348E-18  6.93889390E-18  6.93889390E-18
  1.73472348E-18 -9.02779661E-36 -2.16840434E-19 -4.33680869E-19 -1.20370622E-35
 -1.73472348E-18 -1.73472348E-18  3.46944695E-18  3.46944695E-18 -1.73472348E-18
  4.66676296E-20  1.73472348E-18  3.46944695E-18  2.51835881E-20  1.08420217E-19
 -1.73472348E-18  1.15536109E-22 -8.67361738E-19  4.33680869E-19 -5.42101086E-20
  1.08420217E-19 -2.16840434E-19  3.00926554E-36 -3.60919499E-21  2.16840434E-19
 -1.08420217E-19 -1.73472348E-18  8.67361738E-19 -1.20370622E-35 -9.40273614E-22
 -8.67361738E-19  6.93889390E-18  6.93889390E-18  4.33680869E-19  1.48845669E-21
 -4.33680869E-19 -1.08420217E-19 -7.15797251E-22 -8.67361738E-19 -8.67361738E-19
  6.93889390E-18 -1.38777878E-17 -1.38777878E-17  1.38777878E-17 -3.85185989E-34
  2.77555756E-17 -2.77555756E-17  9.62964972E-35  1.73472348E-18  6.93889390E-18
 -2.40741243E-35 -6.93889390E-18 -1.73472348E-18  4.33680869E-19 -4.33680869E-19
  8.67361738E-19  2.40741243E-35  1.20370622E-35  1.73472348E-18  4.33680869E-19
  6.93889390E-18 -3.46944695E-18 -9.62964972E-35 -9.62964972E-35 -6.93889390E-18
  6.93889390E-18  1.38777878E-17  6.93889390E-18 -6.01853108E-36  8.67361738E-19
 -4.33680869E-19  2.40741243E-35 -3.46944695E-18  1.73472348E-18 -5.55111512E-17
  1.38777878E-17 -1.38777878E-17 -1.38777878E-17  1.38777878E-17 -1.92592994E-34
  2.77555756E-17 -1.38777878E-17  9.62964972E-35  1.73472348E-18  6.93889390E-18
 -2.40741243E-35 -1.38777878E-17 -1.73472348E-18  4.33680869E-19 -4.33680869E-19
  8.67361738E-19  4.81482486E-35  1.20370622E-35  3.46944695E-18  4.33680869E-19
  6.93889390E-18 -3.46944695E-18 -1.92592994E-34 -9.62964972E-35 -1.38777878E-17
  1.38777878E-17  2.77555756E-17  6.93889390E-18 -1.20370622E-35  8.67361738E-19
 -8.67361738E-19  6.01853108E-36 -6.93889390E-18  4.33680869E-19 -5.55111512E-17
 -5.55111512E-17 -1.08420217E-19  4.33680869E-19  8.67361738E-19 -4.33680869E-19
 -3.00926554E-36  6.93889390E-18 -2.16840434E-19 -6.01853108E-36  4.33680869E-19
 -4.33680869E-19  1.50463277E-36 -1.73472348E-18  1.08420217E-19 -3.38813179E-21
 -1.35525272E-20 -2.71050543E-20  1.20370622E-35 -3.76158192E-37  4.33680869E-19
  6.77626358E-21 -1.08420217E-19  1.08420217E-19 -2.40741243E-35  1.50463277E-36
 -1.73472348E-18  6.93889390E-18  6.93889390E-18  1.73472348E-18 -3.00926554E-36
 -1.08420217E-19 -2.16840434E-19 -6.01853108E-36 -1.73472348E-18 -4.33680869E-19
 -6.93889390E-18 -6.93889390E-18 -1.73472348E-18 -1.20370622E-35  2.40741243E-35
  1.20370622E-35 -6.01853108E-36  6.33929634E-03 -3.61111865E-35 -9.70424872E-20
  3.42092002E-03  1.50463277E-36 -5.23677344E-20  1.56943398E-05  3.00926554E-36
 -2.40250287E-22 -1.29992157E-20  7.52316385E-37  1.29992157E-20 -7.50510068E-21
 -4.90270382E-04  1.50463277E-36 -3.38657777E-21 -6.01853108E-36  3.38657777E-21
 -1.95524159E-21 -1.27726074E-04  1.20370622E-35 -6.01853108E-36 -1.20370622E-35
 -3.00926554E-36  2.02190858E-04 -1.88079096E-36 -3.09515484E-21 -9.72333701E-05
  4.51389831E-36  1.48845669E-21  2.40741243E-35  2.40741243E-35  3.00926554E-36
  2.02190858E-04  8.67361738E-19 -1.73472348E-18 -1.73472348E-18  8.67361738E-19
 -2.40741243E-35  8.67361738E-19 -1.73472348E-18  1.20370622E-35  5.42101086E-20
  8.67361738E-19 -3.00926554E-36 -2.16840434E-19 -2.16840434E-19  5.42101086E-20
 -1.35525272E-20  1.08420217E-19  1.50463277E-36  2.25694915E-36  2.71050543E-20
  5.42101086E-20  8.67361738E-19 -4.33680869E-19 -3.00926554E-36 -6.01853108E-36
 -2.16840434E-19 -8.67361738E-19 -8.67361738E-19  1.08420217E-19 -1.12847458E-36
  1.08420217E-19  2.71050543E-20  6.01853108E-36 -3.38813179E-21  2.16840434E-19
 -1.73472348E-18 -1.73472348E-18 -1.08420217E-19  3.00926554E-36 -2.16840434E-19
 -4.33680869E-19  8.67361738E-19  8.67361738E-19 -4.33680869E-19 -9.70424872E-20
 -1.73472348E-18 -4.33680869E-19 -5.23677344E-20 -5.42101086E-20 -8.67361738E-19
 -2.40250287E-22  2.16840434E-19  1.08420217E-19 -2.71050543E-20 -5.42101086E-20
  6.77626358E-21 -7.52316385E-37  7.50510068E-21 -5.42101086E-20 -5.42101086E-20
 -2.16840434E-19  5.42101086E-20  6.01853108E-36  1.95524159E-21  4.33680869E-19
 -4.33680869E-19 -8.67361738E-19 -2.16840434E-19 -3.09515484E-21 -2.71050543E-20
 -6.77626358E-21  1.48845669E-21  2.16840434E-19 -2.71050543E-20  1.73472348E-18
  1.73472348E-18  2.16840434E-19 -3.09515484E-21  1.08420217E-19 -1.08420217E-19
 -2.40741243E-35  4.81482486E-35  4.81482486E-35 -4.81482486E-35 -3.04856091E-03
 -2.40741243E-35  4.66676296E-20 -1.64511682E-03 -1.50463277E-36  2.51835881E-20
 -7.54739140E-06  3.61111865E-35  1.15536109E-22  6.25130909E-21  0.00000000E+00
 -6.25130909E-21  3.60919499E-21  2.35770509E-04 -3.00926554E-36  1.62860167E-21
 -2.40741243E-35 -1.62860167E-21  9.40273614E-22  6.14233338E-05 -1.20370622E-35
  2.40741243E-35  6.01853108E-36 -6.01853108E-36 -9.72333701E-05 -9.02779661E-36
  1.48845669E-21  4.67594249E-05  3.00926554E-36 -7.15797251E-22  9.62964972E-35
  9.62964972E-35  6.01853108E-36 -9.72333701E-05  0.00000000E+00  1.48845669E-21
  4.67594249E-05  1.73472348E-18 -1.73472348E-18 -8.67361738E-19  8.67361738E-19
 -1.20370622E-35  6.93889390E-18 -8.67361738E-19  1.20370622E-35  4.33680869E-19
  8.67361738E-19 -1.50463277E-36 -1.73472348E-18 -1.08420217E-19  5.42101086E-20
  1.35525272E-20  1.35525272E-20  1.20370622E-35 -7.52316385E-37  4.33680869E-19
  1.08420217E-19  8.67361738E-19 -2.16840434E-19 -4.81482486E-35 -6.01853108E-36
 -1.73472348E-18  3.46944695E-18  6.93889390E-18  1.73472348E-18 -4.51389831E-36
 -3.38813179E-21 -2.16840434E-19 -3.00926554E-36 -1.73472348E-18 -2.16840434E-19
 -6.93889390E-18 -6.93889390E-18 -1.73472348E-18  9.02779661E-36 -2.16840434E-19
  4.33680869E-19  1.20370622E-35 -1.73472348E-18 -1.73472348E-18  3.46944695E-18
  3.46944695E-18 -1.73472348E-18  4.66676296E-20 -1.73472348E-18  3.46944695E-18
  2.51835881E-20 -1.08420217E-19 -1.73472348E-18  1.15536109E-22  8.67361738E-19
  4.33680869E-19 -5.42101086E-20  1.08420217E-19 -2.16840434E-19 -3.00926554E-36
 -3.60919499E-21 -2.16840434E-19 -1.08420217E-19 -1.73472348E-18  8.67361738E-19
  1.20370622E-35 -9.40273614E-22  8.67361738E-19  1.73472348E-18  4.33680869E-19
 -4.33680869E-19  1.48845669E-21 -2.16840434E-19 -2.71050543E-20 -7.15797251E-22
  2.16840434E-19 -4.33680869E-19  6.93889390E-18  6.93889390E-18  4.33680869E-19
  1.48845669E-21  4.33680869E-19 -1.08420217E-19 -7.15797251E-22  8.67361738E-19
 -8.67361738E-19 -1.73472348E-18  3.46944695E-18 -1.38777878E-17  6.93889390E-18
 -9.62964972E-35 -9.62964972E-35 -6.93889390E-18  4.81482486E-35  4.81482486E-35
  3.46944695E-18 -2.40741243E-35 -2.40741243E-35 -1.73472348E-18 -2.16840434E-19
 -4.33680869E-19  8.67361738E-19 -2.67276471E-51  2.40741243E-35  2.40741243E-35
 -4.33680869E-19  1.73472348E-18 -3.46944695E-18  5.34552942E-51 -4.81482486E-35
 -9.62964972E-35 -1.73472348E-18 -1.73472348E-18  1.08420217E-19 -3.00926554E-36
  5.42101086E-20 -2.16840434E-19  6.01853108E-36 -4.33680869E-19  4.33680869E-19
 -1.73472348E-18 -1.73472348E-18  1.08420217E-19 -3.00926554E-36 -5.42101086E-20
 -2.16840434E-19  6.01853108E-36  4.33680869E-19  4.33680869E-19 -2.22044605E-16
  3.46944695E-18 -6.93889390E-18  2.77555756E-17 -1.38777878E-17  1.92592994E-34
  1.92592994E-34  1.38777878E-17 -9.62964972E-35 -9.62964972E-35 -6.93889390E-18
  4.81482486E-35  4.81482486E-35  3.46944695E-18  4.33680869E-19  8.67361738E-19
 -1.73472348E-18  2.67276471E-51 -4.81482486E-35 -4.81482486E-35  1.73472348E-18
 -3.46944695E-18  6.93889390E-18  0.00000000E+00  9.62964972E-35  1.92592994E-34
  3.46944695E-18  1.73472348E-18 -4.33680869E-19  6.01853108E-36 -2.16840434E-19
  2.16840434E-19 -1.20370622E-35  8.67361738E-19 -8.67361738E-19  3.46944695E-18
  1.73472348E-18 -4.33680869E-19  6.01853108E-36  2.16840434E-19  2.16840434E-19
 -1.20370622E-35 -8.67361738E-19 -8.67361738E-19  1.38777878E-17 -2.77555756E-17
 -1.38777878E-17  2.77555756E-17  5.55111512E-17 -2.77555756E-17  3.85185989E-34
  3.85185989E-34  2.77555756E-17 -3.85185989E-34 -3.85185989E-34 -2.77555756E-17
  9.62964972E-35  9.62964972E-35  6.93889390E-18 -1.08420217E-19  8.67361738E-19
 -3.46944695E-18  0.00000000E+00 -4.81482486E-35 -9.62964972E-35  4.33680869E-19
 -1.38777878E-17  1.38777878E-17 -4.27642354E-50  1.92592994E-34  3.85185989E-34
  2.77555756E-17  2.77555756E-17 -4.33680869E-19 -1.20370622E-35 -1.73472348E-18
 -4.33680869E-19 -9.62964972E-35 -8.67361738E-19 -3.46944695E-18  2.77555756E-17
  2.77555756E-17 -4.33680869E-19 -1.20370622E-35  1.73472348E-18 -4.33680869E-19
 -9.62964972E-35  8.67361738E-19 -3.46944695E-18  1.38777878E-17 -2.77555756E-17
 -5.55111512E-17  6.93889390E-18 -1.38777878E-17 -2.77555756E-17  1.38777878E-17
 -9.62964972E-35 -9.62964972E-35 -6.93889390E-18  1.92592994E-34  1.92592994E-34
  1.38777878E-17 -4.81482486E-35 -4.81482486E-35 -3.46944695E-18  1.08420217E-19
 -3.38813179E-21  8.67361738E-19  0.00000000E+00  2.40741243E-35  2.40741243E-35
 -5.42101086E-20  6.93889390E-18 -3.46944695E-18  2.13821177E-50 -9.62964972E-35
 -1.92592994E-34 -6.93889390E-18 -6.93889390E-18  4.33680869E-19  6.01853108E-36
  8.67361738E-19  4.33680869E-19  2.40741243E-35  4.33680869E-19  1.73472348E-18
 -6.93889390E-18 -6.93889390E-18  4.33680869E-19  6.01853108E-36 -8.67361738E-19
  4.33680869E-19  2.40741243E-35 -4.33680869E-19  1.73472348E-18 -6.93889390E-18
  1.38777878E-17  2.77555756E-17 -1.38777878E-17  9.62964972E-35 -1.92592994E-34
 -3.85185989E-34  9.62964972E-35  1.98756158E-01 -2.40741243E-35 -3.04257616E-18
  1.07256213E-01 -1.89583729E-34 -1.64188722E-18  4.92065128E-04 -4.27642354E-50
 -7.53257481E-21 -4.07564819E-19  9.62964972E-35  4.07564819E-19 -2.35307658E-19
 -1.53714627E-02  9.12135141E-36 -1.06179480E-19  2.40741243E-35  1.06179480E-19
 -6.13027511E-20 -4.00459961E-03 -1.06910588E-50  9.62964972E-35  4.81482486E-35
  1.20370622E-35  6.33929634E-03  9.40395481E-36 -9.70424872E-20 -3.04856091E-03
 -1.50463277E-36  4.66676296E-20  9.62964972E-35  4.81482486E-35  1.20370622E-35
  6.33929634E-03  2.63310735E-36 -9.70424872E-20 -3.04856091E-03  1.50463277E-36
  4.66676296E-20 -1.20370622E-35  2.40741243E-35  4.81482486E-35 -1.92592994E-34
  1.98756158E-01  9.62964972E-35 -1.92592994E-34 -3.85185989E-34  9.62964972E-35
 -2.40741243E-35 -1.73472348E-18  7.70371978E-34  3.00926554E-36  2.16840434E-19
  3.85185989E-34 -9.62964972E-35 -6.93889390E-18  9.62964972E-35  6.01853108E-36
  9.62964972E-35 -9.62964972E-35  9.62964972E-35  1.06910588E-50  3.46944695E-18
  1.20370622E-35 -9.62964972E-35  9.62964972E-35 -4.81482486E-35 -1.06910588E-50
 -3.46944695E-18  3.46944695E-18  1.38777878E-17  3.46944695E-18  1.46701695E-35
  2.16840434E-19 -2.71050543E-20  0.00000000E+00 -3.46944695E-18 -1.73472348E-18
 -3.46944695E-18 -1.38777878E-17 -3.46944695E-18 -2.63310735E-36  2.16840434E-19
  2.71050543E-20  9.62964972E-35 -3.46944695E-18  1.73472348E-18 -1.20370622E-35
  2.40741243E-35  4.81482486E-35 -1.92592994E-34 -1.71056941E-49 -5.55111512E-17
  6.93889390E-18 -1.38777878E-17 -2.77555756E-17  6.93889390E-18 -3.04257616E-18
  7.70371978E-34  2.77555756E-17 -1.64188722E-18  3.85185989E-34  1.38777878E-17
 -7.53257481E-21  9.62964972E-35 -1.73472348E-18  4.33680869E-19  1.73472348E-18
 -8.67361738E-19  5.34552942E-51  2.35307658E-19 -9.62964972E-35  4.33680869E-19
  8.67361738E-19  1.73472348E-18  2.67276471E-51  6.13027511E-20  4.81482486E-35
  6.93889390E-18  3.46944695E-18  8.67361738E-19 -9.70424872E-20  2.71050543E-20
  8.67361738E-19  4.66676296E-20 -1.08420217E-19 -1.73472348E-18  6.93889390E-18
  3.46944695E-18  8.67361738E-19 -9.70424872E-20 -2.71050543E-20  8.67361738E-19
  4.66676296E-20  1.08420217E-19 -1.73472348E-18 -8.67361738E-19  8.67361738E-19
  1.73472348E-18 -1.38777878E-17 -3.04257616E-18  2.40741243E-35 -5.55111512E-17
 -4.81482486E-35  9.62964972E-35  3.85185989E-34 -1.92592994E-34  1.07256213E-01
 -1.89583729E-34 -1.64188722E-18  5.78794406E-02  1.88079096E-37 -8.86023396E-19
  2.65536639E-04 -1.33638236E-51 -4.06485744E-21 -2.19937131E-19  3.61111865E-35
  2.19937131E-19 -1.26980762E-19 -8.29501284E-03  1.73740027E-36 -5.72983952E-20
 -9.62964972E-35  5.72983952E-20 -3.30812439E-20 -2.16103085E-03 -3.47480054E-36
  1.92592994E-34  1.92592994E-34 -6.01853108E-36  3.42092002E-03 -1.20370622E-35
 -5.23677344E-20 -1.64511682E-03 -1.20370622E-35  2.51835881E-20  1.92592994E-34
  1.92592994E-34 -6.01853108E-36  3.42092002E-03  1.20370622E-35 -5.23677344E-20
 -1.64511682E-03  6.01853108E-36  2.51835881E-20  1.92592994E-34 -3.85185989E-34
 -3.85185989E-34  1.92592994E-34  1.07256213E-01 -2.40741243E-35 -1.64188722E-18
  5.78794406E-02 -4.81482486E-35  9.62964972E-35  3.85185989E-34 -1.92592994E-34
  3.00926554E-36  2.16840434E-19  3.85185989E-34  1.88079096E-37  1.35525272E-20
 -1.92592994E-34 -1.33638236E-51 -4.33680869E-19  4.81482486E-35  1.50463277E-36
  1.20370622E-35 -2.40741243E-35  1.80555932E-35  1.73740027E-36  1.08420217E-19
  6.01853108E-36 -9.62964972E-35  9.62964972E-35  3.00926554E-36 -3.47480054E-36
 -2.16840434E-19  2.16840434E-19  8.67361738E-19  2.16840434E-19  3.10330509E-36
  6.77626358E-21 -6.77626358E-21 -6.01853108E-36 -2.16840434E-19 -1.08420217E-19
 -2.16840434E-19 -8.67361738E-19 -2.16840434E-19 -3.00926554E-36  6.77626358E-21
  6.77626358E-21  0.00000000E+00 -2.16840434E-19  1.08420217E-19  1.92592994E-34
 -3.85185989E-34 -3.85185989E-34  1.92592994E-34 -2.40741243E-35 -1.73472348E-18
  1.20370622E-35 -1.50463277E-36 -1.08420217E-19 -3.46944695E-18  6.93889390E-18
  2.77555756E-17 -1.38777878E-17 -1.64188722E-18  3.85185989E-34  1.38777878E-17
 -8.86023396E-19 -1.92592994E-34 -6.93889390E-18 -4.06485744E-21  4.81482486E-35
  3.46944695E-18  5.42101086E-20  8.67361738E-19 -1.73472348E-18  2.67276471E-51
  1.26980762E-19 -4.81482486E-35  4.33680869E-19 -6.93889390E-18  6.93889390E-18
 -2.13821177E-50  3.30812439E-20  1.92592994E-34  1.38777878E-17  1.38777878E-17
 -2.16840434E-19 -5.23677344E-20 -8.67361738E-19 -2.16840434E-19  2.51835881E-20
 -4.33680869E-19 -1.73472348E-18  1.38777878E-17  1.38777878E-17 -2.16840434E-19
 -5.23677344E-20  8.67361738E-19 -2.16840434E-19  2.51835881E-20  4.33680869E-19
 -1.73472348E-18  6.93889390E-18 -1.38777878E-17 -2.77555756E-17  1.38777878E-17
 -1.64188722E-18  1.20370622E-35 -1.73472348E-18 -8.86023396E-19 -1.92592994E-34
 -1.38777878E-17  2.40741243E-35 -4.81482486E-35 -9.62964972E-35  4.81482486E-35
  4.92065128E-04 -4.27642354E-50 -7.53257481E-21  2.65536639E-04 -1.33638236E-51
 -4.06485744E-21  1.21821680E-06  1.06910588E-50 -1.86485663E-23 -1.00901747E-21
  0.00000000E+00  1.00901747E-21 -5.82556506E-22 -3.80554789E-05 -2.67276471E-51
 -2.62870946E-22  2.40741243E-35  2.62870946E-22 -1.51768611E-22 -9.91427808E-06
  5.34552942E-51 -4.81482486E-35 -2.40741243E-35  1.50463277E-36  1.56943398E-05
  3.00926554E-36 -2.40250287E-22 -7.54739140E-06  1.50463277E-36  1.15536109E-22
 -4.81482486E-35 -2.40741243E-35  1.50463277E-36  1.56943398E-05 -3.00926554E-36
 -2.40250287E-22 -7.54739140E-06 -1.50463277E-36  1.15536109E-22 -1.20370622E-35
  4.81482486E-35  9.62964972E-35 -4.81482486E-35  4.92065128E-04  4.27642354E-50
 -7.53257481E-21  2.65536639E-04  2.67276471E-51 -4.06485744E-21  1.21821680E-06
  2.40741243E-35 -4.81482486E-35 -9.62964972E-35  4.81482486E-35 -9.62964972E-35
 -6.93889390E-18  9.62964972E-35 -1.33638236E-51 -4.33680869E-19  4.81482486E-35
  1.06910588E-50  3.46944695E-18 -4.81482486E-35  7.52316385E-37 -2.40741243E-35
  2.40741243E-35 -1.20370622E-35 -2.67276471E-51 -8.67361738E-19  9.40395481E-38
  9.62964972E-35 -9.62964972E-35  4.81482486E-35  5.34552942E-51  3.46944695E-18
 -6.93889390E-18 -6.93889390E-18 -1.73472348E-18 -3.00926554E-36  1.08420217E-19
  2.16840434E-19  3.61111865E-35  1.73472348E-18  8.67361738E-19  6.93889390E-18
  6.93889390E-18  1.73472348E-18 -3.00926554E-36  1.08420217E-19 -2.16840434E-19
 -3.61111865E-35  1.73472348E-18 -8.67361738E-19 -1.20370622E-35  4.81482486E-35
  9.62964972E-35 -4.81482486E-35  4.27642354E-50  1.38777878E-17 -1.92592994E-34
  2.67276471E-51  4.33680869E-19  2.40741243E-35 -1.06910588E-50 -3.46944695E-18
  1.73472348E-18 -3.46944695E-18 -6.93889390E-18  3.46944695E-18 -7.53257481E-21
  9.62964972E-35 -1.73472348E-18 -4.06485744E-21  4.81482486E-35  3.46944695E-18
 -1.86485663E-23 -4.81482486E-35 -4.33680869E-19  2.71050543E-20 -1.35525272E-20
  2.16840434E-19 -1.67047794E-52  5.82556506E-22  2.40741243E-35  3.38813179E-21
  1.73472348E-18 -8.67361738E-19  2.67276471E-51  1.51768611E-22 -9.62964972E-35
 -1.73472348E-18 -1.73472348E-18  1.08420217E-19 -2.40250287E-22  2.16840434E-19
  1.08420217E-19  1.15536109E-22  1.08420217E-19  4.33680869E-19 -1.73472348E-18
 -1.73472348E-18  1.08420217E-19 -2.40250287E-22 -2.16840434E-19  1.08420217E-19
  1.15536109E-22 -1.08420217E-19  4.33680869E-19 -8.67361738E-19  3.46944695E-18
  6.93889390E-18 -3.46944695E-18 -7.53257481E-21 -1.92592994E-34 -1.73472348E-18
 -4.06485744E-21  2.40741243E-35  3.46944695E-18 -1.86485663E-23  4.81482486E-35
 -4.33680869E-19 -2.16840434E-19  4.33680869E-19 -1.08420217E-19  1.08420217E-19
  4.07564819E-19 -6.01853108E-36 -4.33680869E-19  2.19937131E-19 -1.50463277E-36
 -5.42101086E-20  1.00901747E-21 -7.52316385E-37 -2.71050543E-20 -2.71050543E-20
 -5.42101086E-20  5.42101086E-20 -1.67047794E-52 -3.15203689E-20  1.50463277E-36
 -5.42101086E-20 -5.42101086E-20 -1.08420217E-19 -1.67047794E-52 -8.21174011E-21
 -1.50463277E-36  1.08420217E-19  1.08420217E-19  6.77626358E-21  1.29992157E-20
 -1.35525272E-20 -2.71050543E-20 -6.25130909E-21 -5.42101086E-20 -1.35525272E-20
  1.08420217E-19  1.08420217E-19  6.77626358E-21  1.29992157E-20  1.35525272E-20
 -2.71050543E-20 -6.25130909E-21  5.42101086E-20 -1.35525272E-20  8.67361738E-19
  8.67361738E-19  4.33680869E-19 -2.16840434E-19  4.07564819E-19  6.01853108E-36
  4.33680869E-19  2.19937131E-19  6.01853108E-36  4.33680869E-19  1.00901747E-21
 -3.76158192E-37 -2.71050543E-20 -5.42101086E-20 -4.33680869E-19  8.67361738E-19
  8.67361738E-19 -3.38813179E-21 -9.62964972E-35 -9.62964972E-35 -1.73472348E-18
 -3.61111865E-35 -1.20370622E-35 -8.67361738E-19  0.00000000E+00  2.40741243E-35
  1.35525272E-20 -5.42101086E-20 -1.08420217E-19  1.08420217E-19 -3.34095589E-52
  3.00926554E-36 -3.00926554E-36 -5.42101086E-20 -1.69406589E-21 -2.16840434E-19
  0.00000000E+00 -3.00926554E-36  2.40741243E-35 -4.33680869E-19 -2.16840434E-19
 -2.71050543E-20 -2.25694915E-36 -3.38813179E-21 -5.42101086E-20  2.25694915E-36
 -2.71050543E-20  1.08420217E-19 -4.33680869E-19 -2.16840434E-19 -2.71050543E-20
 -2.25694915E-36  3.38813179E-21 -5.42101086E-20  1.50463277E-36  2.71050543E-20
  1.08420217E-19  8.67361738E-19  8.67361738E-19  8.67361738E-19  2.16840434E-19
  0.00000000E+00  9.62964972E-35  1.73472348E-18 -2.40741243E-35  1.20370622E-35
  4.33680869E-19  3.76158192E-37 -2.40741243E-35  2.71050543E-20 -5.42101086E-20
 -1.08420217E-19  8.67361738E-19 -1.73472348E-18 -3.46944695E-18  8.67361738E-19
 -4.07564819E-19  9.62964972E-35  8.67361738E-19 -2.19937131E-19  2.40741243E-35
  1.73472348E-18 -1.00901747E-21 -2.40741243E-35 -2.16840434E-19  5.42101086E-20
  1.08420217E-19  2.71050543E-20  3.34095589E-52  3.15203689E-20  6.01853108E-36
  5.42101086E-20  4.33680869E-19 -2.16840434E-19  2.67276471E-51  8.21174011E-21
 -4.81482486E-35 -8.67361738E-19 -8.67361738E-19  5.42101086E-20 -1.29992157E-20
  1.08420217E-19  1.08420217E-19  6.25130909E-21  1.08420217E-19  1.08420217E-19
 -8.67361738E-19 -8.67361738E-19  5.42101086E-20 -1.29992157E-20 -1.08420217E-19
  1.08420217E-19  6.25130909E-21 -1.08420217E-19  1.08420217E-19  1.73472348E-18
  4.33680869E-19  1.73472348E-18 -1.73472348E-18 -4.07564819E-19 -9.62964972E-35
 -3.46944695E-18 -2.19937131E-19  6.01853108E-36  8.67361738E-19 -1.00901747E-21
  2.40741243E-35 -2.16840434E-19  1.35525272E-20  1.08420217E-19 -2.16840434E-19
 -2.67276471E-51  2.67276471E-51  0.00000000E+00  0.00000000E+00  2.35307658E-19
 -9.62964972E-35 -5.34552942E-51  1.26980762E-19 -1.80555932E-35 -2.67276471E-51
  5.82556506E-22  1.20370622E-35  1.67047794E-52 -1.67047794E-52 -3.34095589E-52
  3.34095589E-52 -2.22864819E-36 -1.81982935E-20 -3.00926554E-36 -1.67047794E-52
  0.00000000E+00 -6.68191178E-52 -5.80611215E-37 -4.74105036E-21  1.20370622E-35
 -4.81482486E-35 -4.81482486E-35 -1.20370622E-35  7.50510068E-21  0.00000000E+00
  1.50463277E-36 -3.60919499E-21  1.20370622E-35  3.00926554E-36  4.81482486E-35
  4.81482486E-35  1.20370622E-35  7.50510068E-21  0.00000000E+00 -1.50463277E-36
 -3.60919499E-21  1.20370622E-35 -3.00926554E-36  2.67276471E-51  2.67276471E-51
  2.67276471E-51  0.00000000E+00  2.35307658E-19  0.00000000E+00  5.34552942E-51
  1.26980762E-19 -1.35416949E-35  2.67276471E-51  5.82556506E-22 -1.20370622E-35
  0.00000000E+00 -1.67047794E-52 -3.34095589E-52  3.34095589E-52  2.22864819E-36
  2.40741243E-35 -4.81482486E-35 -4.81482486E-35  2.40741243E-35  1.53714627E-02
 -1.06910588E-50 -2.35307658E-19  8.29501284E-03 -1.73740027E-36 -1.26980762E-19
  3.80554789E-05  2.67276471E-51 -5.82556506E-22 -3.15203689E-20  6.01853108E-36
  3.15203689E-20 -1.81982935E-20 -1.18880275E-03 -4.01235405E-36 -8.21174011E-21
  1.20370622E-35  8.21174011E-21 -4.74105036E-21 -3.09708913E-04  2.67276471E-51
 -1.20370622E-35 -1.20370622E-35  7.52316385E-37  4.90270382E-04  3.00926554E-36
 -7.50510068E-21 -2.35770509E-04 -3.00926554E-36  3.60919499E-21 -1.20370622E-35
 -1.20370622E-35  7.52316385E-37  4.90270382E-04 -1.50463277E-36 -7.50510068E-21
 -2.35770509E-04  4.51389831E-36  3.60919499E-21  3.00926554E-36 -1.20370622E-35
  2.40741243E-35 -2.40741243E-35  1.53714627E-02 -2.77984043E-35 -2.35307658E-19
  8.29501284E-03  8.68700134E-37 -1.26980762E-19  3.80554789E-05 -2.67276471E-51
 -5.82556506E-22  3.15203689E-20  3.00926554E-36 -3.15203689E-20  1.81982935E-20
  1.18880275E-03  2.40741243E-35 -4.81482486E-35 -9.62964972E-35  2.40741243E-35
 -9.12135141E-36 -3.46944695E-18  9.62964972E-35 -1.73740027E-36 -1.08420217E-19
  4.81482486E-35  2.67276471E-51  8.67361738E-19 -2.40741243E-35  1.50463277E-36
 -3.00926554E-36  6.01853108E-36  0.00000000E+00 -4.01235405E-36 -2.16840434E-19
  3.00926554E-36  4.81482486E-35 -2.40741243E-35  1.20370622E-35  2.67276471E-51
  8.67361738E-19 -1.73472348E-18 -3.46944695E-18 -8.67361738E-19  0.00000000E+00
  5.42101086E-20  1.08420217E-19  3.00926554E-36  8.67361738E-19  2.16840434E-19
  1.73472348E-18  3.46944695E-18  8.67361738E-19 -1.50463277E-36  5.42101086E-20
 -1.08420217E-19 -1.80555932E-35  8.67361738E-19 -2.16840434E-19  3.00926554E-36
 -6.01853108E-36  2.40741243E-35 -2.40741243E-35 -2.77984043E-35  1.73472348E-18
 -9.62964972E-35  8.68700134E-37  1.08420217E-19  7.52316385E-37 -2.67276471E-51
 -8.67361738E-19  6.01853108E-36  1.50463277E-36 -3.00926554E-36  1.50463277E-36
 -6.01853108E-36 -6.68191178E-52 -2.16840434E-19 -4.33680869E-19  1.73472348E-18
  4.33680869E-19 -5.42101086E-20  1.06179480E-19 -1.20370622E-35 -4.33680869E-19
  5.72983952E-20 -6.01853108E-36 -4.33680869E-19  2.62870946E-22 -9.40395481E-38
 -3.38813179E-21 -5.42101086E-20 -5.42101086E-20  5.42101086E-20 -3.34095589E-52
 -8.21174011E-21  3.00926554E-36 -1.08420217E-19 -2.16840434E-19 -1.08420217E-19
 -1.33638236E-51 -2.13933649E-21  3.00926554E-36  4.33680869E-19  4.33680869E-19
  3.38813179E-21  3.38657777E-21 -5.42101086E-20 -5.42101086E-20 -1.62860167E-21
 -1.08420217E-19 -1.08420217E-19  4.33680869E-19  4.33680869E-19  3.38813179E-21
  3.38657777E-21  5.42101086E-20 -5.42101086E-20 -1.62860167E-21  1.08420217E-19
 -1.08420217E-19 -8.67361738E-19  1.73472348E-18  2.16840434E-19 -2.71050543E-20
  1.06179480E-19  1.20370622E-35  8.67361738E-19  5.72983952E-20  6.01853108E-36
  4.33680869E-19  2.62870946E-22  1.88079096E-37  1.35525272E-20 -5.42101086E-20
 -5.42101086E-20  5.42101086E-20 -1.67047794E-52  8.21174011E-21  3.00926554E-36
 -1.08420217E-19  1.73472348E-18 -3.46944695E-18 -1.38777878E-17  6.93889390E-18
 -2.40741243E-35  9.62964972E-35 -8.67361738E-19  9.62964972E-35  9.62964972E-35
  6.93889390E-18 -2.40741243E-35 -9.62964972E-35 -1.73472348E-18 -5.42101086E-20
 -1.69406589E-21  4.33680869E-19  0.00000000E+00  1.20370622E-35  4.81482486E-35
 -2.16840434E-19  1.73472348E-18 -1.73472348E-18  5.34552942E-51 -2.40741243E-35
 -9.62964972E-35 -1.73472348E-18 -1.73472348E-18  2.16840434E-19 -4.51389831E-36
  2.16840434E-19  1.08420217E-19  6.01853108E-36 -2.16840434E-19  4.33680869E-19
 -1.73472348E-18 -1.73472348E-18  2.16840434E-19  1.50463277E-36 -2.16840434E-19
  1.08420217E-19  6.01853108E-36  2.16840434E-19  4.33680869E-19 -6.93889390E-18
  6.93889390E-18  1.38777878E-17 -6.93889390E-18 -9.62964972E-35 -3.85185989E-34
 -6.93889390E-18  9.62964972E-35  9.62964972E-35  6.93889390E-18 -2.40741243E-35
  4.81482486E-35 -1.73472348E-18 -2.16840434E-19  1.08420217E-19 -4.33680869E-19
  6.68191178E-52 -6.01853108E-36  6.01853108E-36 -2.16840434E-19 -3.46944695E-18
 -3.46944695E-18  6.93889390E-18  1.38777878E-17 -3.46944695E-18 -1.06179480E-19
 -9.62964972E-35 -1.73472348E-18 -5.72983952E-20 -9.62964972E-35 -6.93889390E-18
 -2.62870946E-22  9.62964972E-35  8.67361738E-19 -1.08420217E-19 -2.16840434E-19
 -2.16840434E-19 -6.68191178E-52  8.21174011E-21 -2.40741243E-35 -1.08420217E-19
 -1.73472348E-18  8.67361738E-19 -5.34552942E-51  2.13933649E-21  9.62964972E-35
  3.46944695E-18  1.73472348E-18 -2.16840434E-19 -3.38657777E-21 -4.33680869E-19
 -2.16840434E-19  1.62860167E-21 -2.16840434E-19 -4.33680869E-19  3.46944695E-18
  1.73472348E-18 -2.16840434E-19 -3.38657777E-21  4.33680869E-19 -2.16840434E-19
  1.62860167E-21  2.16840434E-19 -4.33680869E-19  8.67361738E-19 -3.46944695E-18
 -6.93889390E-18  3.46944695E-18 -1.06179480E-19  3.85185989E-34  6.93889390E-18
 -5.72983952E-20 -2.40741243E-35 -3.46944695E-18 -2.62870946E-22 -4.81482486E-35
  8.67361738E-19 -1.35525272E-20 -2.16840434E-19  4.33680869E-19 -6.68191178E-52
 -8.21174011E-21 -3.00926554E-36 -1.08420217E-19  1.73472348E-18 -1.73472348E-18
  5.34552942E-51  0.00000000E+00 -4.27642354E-50  2.13821177E-50  6.13027511E-20
  4.81482486E-35 -2.67276471E-51  3.30812439E-20 -3.00926554E-36  2.13821177E-50
  1.51768611E-22 -4.81482486E-35 -2.67276471E-51 -1.67047794E-52  0.00000000E+00
  2.67276471E-51 -5.80611215E-37 -4.74105036E-21  1.20370622E-35 -1.33638236E-51
  5.34552942E-51 -5.34552942E-51 -1.51261821E-37 -1.23514650E-21 -2.40741243E-35
  4.81482486E-35  9.62964972E-35  2.40741243E-35  1.95524159E-21 -9.40395481E-38
 -1.50463277E-36 -9.40273614E-22 -2.40741243E-35 -1.20370622E-35 -4.81482486E-35
 -9.62964972E-35 -2.40741243E-35  1.95524159E-21 -9.40395481E-38  1.50463277E-36
 -9.40273614E-22 -2.40741243E-35  1.20370622E-35 -2.13821177E-50  2.13821177E-50
  2.13821177E-50 -2.13821177E-50  6.13027511E-20 -1.92592994E-34 -2.13821177E-50
  3.30812439E-20 -6.01853108E-36  2.13821177E-50  1.51768611E-22  4.81482486E-35
 -2.67276471E-51 -6.68191178E-52  3.34095589E-52 -2.67276471E-51  5.80611215E-37
  4.74105036E-21  1.20370622E-35 -6.68191178E-52 -1.06910588E-50  5.34552942E-51
  1.51261821E-37 -4.81482486E-35  9.62964972E-35  1.92592994E-34 -9.62964972E-35
  4.00459961E-03  1.06910588E-50 -6.13027511E-20  2.16103085E-03  3.47480054E-36
 -3.30812439E-20  9.91427808E-06 -5.34552942E-51 -1.51768611E-22 -8.21174011E-21
 -3.00926554E-36  8.21174011E-21 -4.74105036E-21 -3.09708913E-04  2.67276471E-51
 -2.13933649E-21 -2.40741243E-35  2.13933649E-21 -1.23514650E-21 -8.06858926E-05
 -2.67276471E-51  4.81482486E-35  2.40741243E-35 -3.00926554E-36  1.27726074E-04
 -3.00926554E-36 -1.95524159E-21 -6.14233338E-05 -7.52316385E-37  9.40273614E-22
  4.81482486E-35  2.40741243E-35 -3.00926554E-36  1.27726074E-04  6.01853108E-36
 -1.95524159E-21 -6.14233338E-05  7.52316385E-37  9.40273614E-22  4.81482486E-35
 -9.62964972E-35 -9.62964972E-35  9.62964972E-35  4.00459961E-03 -4.27642354E-50
 -6.13027511E-20  2.16103085E-03 -1.33638236E-51 -3.30812439E-20  9.91427808E-06
  1.06910588E-50 -1.51768611E-22  8.21174011E-21 -3.00926554E-36 -8.21174011E-21
  4.74105036E-21  3.09708913E-04  1.33638236E-51  2.13933649E-21  4.81482486E-35
 -2.13933649E-21  1.23514650E-21  8.06858926E-05 -9.62964972E-35  1.92592994E-34
  3.85185989E-34 -1.92592994E-34  1.06910588E-50  3.46944695E-18 -4.81482486E-35
  3.47480054E-36  2.16840434E-19 -1.92592994E-34 -5.34552942E-51 -3.46944695E-18
  9.62964972E-35 -1.50463277E-36  2.40741243E-35 -4.81482486E-35  1.20370622E-35
  2.67276471E-51  8.67361738E-19  3.00926554E-36 -9.62964972E-35  9.62964972E-35
 -2.40741243E-35  1.60494162E-35 -1.73472348E-18  3.46944695E-18  6.93889390E-18
  1.73472348E-18 -1.50463277E-36 -6.77626358E-21 -1.08420217E-19  6.01853108E-36
 -1.73472348E-18 -8.67361738E-19 -3.46944695E-18 -6.93889390E-18 -1.73472348E-18
  1.50463277E-36 -6.77626358E-21  1.08420217E-19  3.00926554E-35 -1.73472348E-18
  8.67361738E-19  9.62964972E-35 -1.92592994E-34 -3.85185989E-34  1.92592994E-34
 -4.27642354E-50 -1.38777878E-17  3.85185989E-34  8.68700134E-37 -4.33680869E-19
 -1.92592994E-34  2.77984043E-35  3.46944695E-18 -6.01853108E-36  3.00926554E-36
  1.20370622E-35  1.50463277E-36  1.20370622E-35 -8.02470810E-36  8.67361738E-19
  3.00926554E-36  2.40741243E-35  1.20370622E-35 -4.81482486E-35 -1.06910588E-50
 -3.46944695E-18 -1.73472348E-18  3.46944695E-18  2.77555756E-17 -6.93889390E-18
 -9.62964972E-35 -3.46944695E-18 -6.93889390E-18 -1.92592994E-34 -2.16840434E-19
 -1.38777878E-17  4.81482486E-35  6.93889390E-18  1.73472348E-18  1.08420217E-19
 -4.33680869E-19 -8.67361738E-19 -4.81482486E-35 -1.20370622E-35 -1.73472348E-18
  4.33680869E-19 -1.73472348E-18  3.46944695E-18  4.81482486E-35  4.81482486E-35
  3.46944695E-18 -6.93889390E-18 -1.38777878E-17 -3.46944695E-18 -1.50463277E-36
 -2.16840434E-19 -1.08420217E-19  2.40741243E-35  3.46944695E-18  1.73472348E-18
  6.93889390E-18  1.38777878E-17  3.46944695E-18 -6.01853108E-36 -2.11758237E-22
 -4.33680869E-19 -2.40741243E-35  1.73472348E-18 -1.73472348E-18  6.93889390E-18
 -1.38777878E-17 -1.38777878E-17  1.38777878E-17  3.85185989E-34  2.77555756E-17
  2.77555756E-17 -9.62964972E-35  1.73472348E-18 -6.93889390E-18  2.40741243E-35
 -6.93889390E-18  1.73472348E-18  4.33680869E-19 -4.33680869E-19  8.67361738E-19
 -2.40741243E-35  1.20370622E-35 -1.73472348E-18  4.33680869E-19  6.93889390E-18
 -3.46944695E-18  9.62964972E-35 -9.62964972E-35  6.93889390E-18 -5.55111512E-17
 -1.73472348E-18  1.73472348E-18  2.77555756E-17 -6.93889390E-18 -4.81482486E-35
 -1.38777878E-17 -3.46944695E-18 -1.92592994E-34 -8.67361738E-19 -1.38777878E-17
  2.40741243E-35  6.93889390E-18  1.73472348E-18  1.08420217E-19 -2.16840434E-19
 -8.67361738E-19 -4.81482486E-35 -1.20370622E-35 -3.46944695E-18  4.33680869E-19
 -1.73472348E-18  1.73472348E-18  9.62964972E-35  2.40741243E-35  6.93889390E-18
 -1.38777878E-17 -2.77555756E-17 -6.93889390E-18  6.01853108E-36  5.42101086E-20
  4.33680869E-19  4.81482486E-35  6.93889390E-18  3.46944695E-18  1.38777878E-17
  2.77555756E-17  6.93889390E-18 -1.20370622E-35  2.16840434E-19 -8.67361738E-19
 -4.81482486E-35  3.46944695E-18 -1.73472348E-18  1.38777878E-17 -1.38777878E-17
 -1.38777878E-17  1.38777878E-17  1.92592994E-34  2.77555756E-17  1.38777878E-17
 -9.62964972E-35  1.73472348E-18 -6.93889390E-18  2.40741243E-35 -1.38777878E-17
  1.73472348E-18  4.33680869E-19 -4.33680869E-19  8.67361738E-19 -4.81482486E-35
  1.20370622E-35 -3.46944695E-18  4.33680869E-19  6.93889390E-18 -3.46944695E-18
  1.92592994E-34 -9.62964972E-35  1.38777878E-17 -5.55111512E-17 -5.55111512E-17
  1.08420217E-19 -4.33680869E-19 -4.33680869E-19  4.33680869E-19 -1.20370622E-35
 -3.46944695E-18 -8.67361738E-19  6.01853108E-36 -2.16840434E-19  2.16840434E-19
 -1.50463277E-36  1.73472348E-18 -1.08420217E-19  6.77626358E-21 -2.71050543E-20
  5.42101086E-20 -1.20370622E-35  7.52316385E-37 -8.67361738E-19  3.38813179E-21
  2.16840434E-19 -2.16840434E-19  2.40741243E-35 -3.00926554E-36  1.73472348E-18
 -3.46944695E-18 -6.93889390E-18 -1.73472348E-18  3.00926554E-36  1.08420217E-19
  1.08420217E-19  1.20370622E-35  1.73472348E-18  8.67361738E-19  3.46944695E-18
  6.93889390E-18  1.73472348E-18 -1.50463277E-36  1.35525272E-20 -1.08420217E-19
 -6.01853108E-36  1.73472348E-18 -4.33680869E-19 -1.08420217E-19  4.33680869E-19
  8.67361738E-19 -4.33680869E-19  3.00926554E-36  6.93889390E-18  2.16840434E-19
  6.01853108E-36  4.33680869E-19  4.33680869E-19 -1.50463277E-36 -1.73472348E-18
 -1.08420217E-19 -3.38813179E-21 -1.35525272E-20 -2.71050543E-20 -1.20370622E-35
 -3.76158192E-37 -4.33680869E-19  6.77626358E-21 -1.08420217E-19  1.08420217E-19
  2.40741243E-35  1.50463277E-36  1.73472348E-18 -6.93889390E-18 -6.93889390E-18
 -1.73472348E-18  3.00926554E-36 -6.01853108E-36  1.20370622E-35 -6.01853108E-36
  6.33929634E-03  1.46701695E-35 -9.70424872E-20  3.42092002E-03  3.10330509E-36
 -5.23677344E-20  1.56943398E-05  3.00926554E-36 -2.40250287E-22 -1.29992157E-20
  2.25694915E-36  1.29992157E-20 -7.50510068E-21 -4.90270382E-04  0.00000000E+00
 -3.38657777E-21  4.51389831E-36  3.38657777E-21 -1.95524159E-21 -1.27726074E-04
  1.50463277E-36  1.50463277E-36 -6.01853108E-36 -3.00926554E-36  2.02190858E-04
  0.00000000E+00 -3.09515484E-21 -9.72333701E-05  1.50463277E-36  1.48845669E-21
  6.01853108E-36  1.20370622E-35  1.50463277E-36  2.02190858E-04  9.40395481E-38
 -3.09515484E-21 -9.72333701E-05  7.52316385E-37  1.48845669E-21  1.20370622E-35
 -2.40741243E-35 -1.20370622E-35  6.01853108E-36  6.33929634E-03  0.00000000E+00
 -9.70424872E-20  3.42092002E-03 -7.52316385E-37 -5.23677344E-20  1.56943398E-05
 -6.01853108E-36 -2.40250287E-22  1.29992157E-20 -1.50463277E-36 -1.29992157E-20
  7.50510068E-21  4.90270382E-04  0.00000000E+00  3.38657777E-21  6.01853108E-36
 -3.38657777E-21  1.95524159E-21  1.27726074E-04  0.00000000E+00 -2.40741243E-35
 -2.40741243E-35 -3.00926554E-36  2.02190858E-04 -5.42101086E-20  2.16840434E-19
  1.73472348E-18 -8.67361738E-19  9.40395481E-36  2.16840434E-19  2.71050543E-20
 -1.20370622E-35  6.77626358E-21 -8.67361738E-19 -3.00926554E-36  1.08420217E-19
  2.16840434E-19  1.35525272E-20  3.38813179E-21 -1.08420217E-19  0.00000000E+00
 -3.00926554E-36 -5.42101086E-20  5.42101086E-20 -2.16840434E-19  4.33680869E-19
  9.40395481E-38  3.00926554E-36  6.77626358E-21  2.16840434E-19 -5.42101086E-20
 -1.08420217E-19  0.00000000E+00 -2.71050543E-20 -1.35525272E-20  1.12847458E-36
  1.08420217E-19  1.35525272E-20 -2.11758237E-22  2.16840434E-19  1.35525272E-20
  4.70197740E-38  3.38813179E-21 -3.38813179E-21 -1.50463277E-36 -5.42101086E-20
 -5.42101086E-20  8.67361738E-19 -1.73472348E-18 -1.73472348E-18  8.67361738E-19
  4.81482486E-35  8.67361738E-19  1.73472348E-18 -1.20370622E-35  5.42101086E-20
 -8.67361738E-19  3.00926554E-36 -2.16840434E-19  2.16840434E-19  5.42101086E-20
 -1.35525272E-20  1.08420217E-19 -2.25694915E-36  3.00926554E-36 -2.71050543E-20
  5.42101086E-20  8.67361738E-19 -4.33680869E-19  3.00926554E-36  0.00000000E+00
  2.16840434E-19 -1.73472348E-18 -1.73472348E-18 -1.08420217E-19 -3.00926554E-36
 -2.16840434E-19  2.16840434E-19 -2.16840434E-19  4.33680869E-19 -4.33680869E-19
 -9.70424872E-20 -2.71050543E-20  8.67361738E-19 -5.23677344E-20 -6.77626358E-21
 -2.16840434E-19 -2.40250287E-22  2.16840434E-19  1.08420217E-19  2.71050543E-20
  5.42101086E-20 -1.08420217E-19 -1.50463277E-36  7.50510068E-21 -1.08420217E-19
  5.42101086E-20 -1.08420217E-19  2.16840434E-19  1.50463277E-36  1.95524159E-21
  1.08420217E-19  1.08420217E-19 -4.33680869E-19 -1.08420217E-19 -3.09515484E-21
 -1.35525272E-20  2.71050543E-20  1.48845669E-21  1.08420217E-19  1.35525272E-20
  4.33680869E-19  8.67361738E-19  1.08420217E-19 -3.09515484E-21  3.38813179E-21
  1.35525272E-20  1.48845669E-21  5.42101086E-20 -1.08420217E-19  4.33680869E-19
 -8.67361738E-19 -8.67361738E-19  4.33680869E-19 -9.70424872E-20  1.73472348E-18
 -4.33680869E-19 -5.23677344E-20  5.42101086E-20 -8.67361738E-19 -2.40250287E-22
 -2.16840434E-19  1.08420217E-19  2.71050543E-20  5.42101086E-20 -6.77626358E-21
 -7.52316385E-37 -7.50510068E-21 -5.42101086E-20  5.42101086E-20  2.16840434E-19
 -5.42101086E-20  6.01853108E-36 -1.95524159E-21  4.33680869E-19 -1.73472348E-18
 -1.73472348E-18 -2.16840434E-19 -3.09515484E-21 -1.08420217E-19 -1.08420217E-19
 -6.01853108E-36  1.20370622E-35  9.62964972E-35 -2.40741243E-35 -3.04856091E-03
  0.00000000E+00  4.66676296E-20 -1.64511682E-03  0.00000000E+00  2.51835881E-20
 -7.54739140E-06  3.61111865E-35  1.15536109E-22  6.25130909E-21 -2.25694915E-36
 -6.25130909E-21  3.60919499E-21  2.35770509E-04 -3.00926554E-36  1.62860167E-21
 -6.01853108E-36 -1.62860167E-21  9.40273614E-22  6.14233338E-05 -6.01853108E-36
 -2.40741243E-35 -4.81482486E-35 -1.20370622E-35 -9.72333701E-05  3.76158192E-37
  1.48845669E-21  4.67594249E-05  1.20370622E-35 -7.15797251E-22  2.40741243E-35
  4.81482486E-35  6.01853108E-36 -9.72333701E-05  7.52316385E-37  1.48845669E-21
  4.67594249E-05  6.01853108E-36 -7.15797251E-22  2.40741243E-35 -4.81482486E-35
 -4.81482486E-35  4.81482486E-35 -3.04856091E-03  2.40741243E-35  4.66676296E-20
 -1.64511682E-03  1.50463277E-36  2.51835881E-20 -7.54739140E-06 -3.61111865E-35
  1.15536109E-22 -6.25130909E-21 -1.50463277E-36  6.25130909E-21 -3.60919499E-21
 -2.35770509E-04 -3.00926554E-36 -1.62860167E-21  2.40741243E-35  1.62860167E-21
 -9.40273614E-22 -6.14233338E-05  3.61111865E-35 -9.62964972E-35 -9.62964972E-35
 -6.01853108E-36 -9.72333701E-05 -6.01853108E-36  1.48845669E-21  4.67594249E-05
  4.33680869E-19 -8.67361738E-19  8.67361738E-19 -4.33680869E-19 -1.50463277E-36
 -3.46944695E-18 -1.08420217E-19 -1.20370622E-35 -2.16840434E-19 -4.33680869E-19
  1.50463277E-36  1.73472348E-18  1.08420217E-19  5.42101086E-20  2.71050543E-20
 -1.08420217E-19 -1.20370622E-35  3.00926554E-36 -8.67361738E-19  1.08420217E-19
  2.16840434E-19  2.16840434E-19  2.40741243E-35  7.52316385E-37  1.73472348E-18
 -3.46944695E-18 -6.93889390E-18 -1.73472348E-18  1.50463277E-36  1.08420217E-19
  1.08420217E-19  2.40741243E-35  1.73472348E-18  8.67361738E-19  1.73472348E-18
  3.46944695E-18  1.73472348E-18 -2.25694915E-36 -5.42101086E-20 -5.42101086E-20
 -6.01853108E-36  8.67361738E-19 -4.33680869E-19  1.73472348E-18 -1.73472348E-18
 -8.67361738E-19  8.67361738E-19  1.20370622E-35  6.93889390E-18  8.67361738E-19
 -1.20370622E-35  4.33680869E-19 -8.67361738E-19  1.50463277E-36 -1.73472348E-18
  1.08420217E-19  5.42101086E-20  1.35525272E-20  1.35525272E-20 -6.01853108E-36
 -7.52316385E-37 -4.33680869E-19  1.08420217E-19  8.67361738E-19 -2.16840434E-19
  4.81482486E-35 -6.01853108E-36  1.73472348E-18 -6.93889390E-18 -6.93889390E-18
 -1.73472348E-18 -9.02779661E-36 -2.16840434E-19 -4.33680869E-19 -1.20370622E-35
 -1.73472348E-18 -4.33680869E-19  8.67361738E-19  3.46944695E-18 -1.73472348E-18
  4.66676296E-20 -1.73472348E-18 -1.73472348E-18  2.51835881E-20 -1.08420217E-19
 -1.73472348E-18  1.15536109E-22  8.67361738E-19  4.33680869E-19  1.35525272E-20
 -1.08420217E-19 -1.08420217E-19 -3.00926554E-36 -3.60919499E-21 -2.16840434E-19
  1.08420217E-19 -4.33680869E-19  4.33680869E-19  1.20370622E-35 -9.40273614E-22
  8.67361738E-19 -1.73472348E-18 -3.46944695E-18 -8.67361738E-19  1.48845669E-21
  1.35525272E-20  1.35525272E-20 -7.15797251E-22  8.67361738E-19  2.16840434E-19
  1.73472348E-18  1.73472348E-18  4.33680869E-19  1.48845669E-21  5.42101086E-20
 -1.08420217E-19 -7.15797251E-22  4.33680869E-19 -1.08420217E-19  1.73472348E-18
 -3.46944695E-18 -3.46944695E-18  1.73472348E-18  4.66676296E-20  1.73472348E-18
  3.46944695E-18  2.51835881E-20  1.08420217E-19 -1.73472348E-18  1.15536109E-22
 -8.67361738E-19  4.33680869E-19  5.42101086E-20 -1.08420217E-19  2.16840434E-19
 -3.00926554E-36  3.60919499E-21 -2.16840434E-19  1.08420217E-19  1.73472348E-18
 -8.67361738E-19  1.20370622E-35  9.40273614E-22  8.67361738E-19 -6.93889390E-18
 -6.93889390E-18 -4.33680869E-19  1.48845669E-21 -4.33680869E-19 -1.08420217E-19
 -7.15797251E-22 -8.67361738E-19 -8.67361738E-19 -1.73472348E-18  3.46944695E-18
  2.77555756E-17 -6.93889390E-18 -9.62964972E-35  3.46944695E-18 -6.93889390E-18
 -1.92592994E-34  2.16840434E-19 -1.38777878E-17  4.81482486E-35 -6.93889390E-18
  1.73472348E-18  1.08420217E-19 -4.33680869E-19 -8.67361738E-19  4.81482486E-35
 -1.20370622E-35  1.73472348E-18  4.33680869E-19 -1.73472348E-18  3.46944695E-18
 -4.81482486E-35  4.81482486E-35 -3.46944695E-18  6.93889390E-18  1.38777878E-17
  3.46944695E-18 -6.01853108E-36  2.11758237E-22 -4.33680869E-19 -2.40741243E-35
 -1.73472348E-18 -1.73472348E-18 -6.93889390E-18 -1.38777878E-17 -3.46944695E-18
 -1.50463277E-36  2.16840434E-19 -1.08420217E-19  2.40741243E-35 -3.46944695E-18
  1.73472348E-18  6.93889390E-18 -1.38777878E-17 -1.38777878E-17  1.38777878E-17
  3.85185989E-34 -2.77555756E-17  2.77555756E-17 -9.62964972E-35 -1.73472348E-18
 -6.93889390E-18  2.40741243E-35  6.93889390E-18  1.73472348E-18  4.33680869E-19
 -4.33680869E-19  8.67361738E-19  2.40741243E-35  1.20370622E-35  1.73472348E-18
  4.33680869E-19  6.93889390E-18 -3.46944695E-18 -9.62964972E-35 -9.62964972E-35
 -6.93889390E-18  6.93889390E-18  1.38777878E-17  6.93889390E-18  6.01853108E-36
 -8.67361738E-19  4.33680869E-19 -2.40741243E-35  3.46944695E-18 -1.73472348E-18
 -5.55111512E-17 -1.73472348E-18  1.73472348E-18  2.77555756E-17 -6.93889390E-18
 -4.81482486E-35  1.38777878E-17 -3.46944695E-18 -1.92592994E-34  8.67361738E-19
 -1.38777878E-17  2.40741243E-35 -6.93889390E-18  1.73472348E-18  1.08420217E-19
 -2.16840434E-19 -8.67361738E-19  4.81482486E-35 -1.20370622E-35  3.46944695E-18
  4.33680869E-19 -1.73472348E-18  1.73472348E-18 -9.62964972E-35  2.40741243E-35
 -6.93889390E-18  1.38777878E-17  2.77555756E-17  6.93889390E-18 -1.20370622E-35
 -2.16840434E-19 -8.67361738E-19 -4.81482486E-35 -3.46944695E-18 -1.73472348E-18
 -1.38777878E-17 -2.77555756E-17 -6.93889390E-18  6.01853108E-36 -5.42101086E-20
  4.33680869E-19  4.81482486E-35 -6.93889390E-18  3.46944695E-18  1.38777878E-17
 -1.38777878E-17 -1.38777878E-17  1.38777878E-17  1.92592994E-34 -2.77555756E-17
  1.38777878E-17 -9.62964972E-35 -1.73472348E-18 -6.93889390E-18  2.40741243E-35
  1.38777878E-17  1.73472348E-18  4.33680869E-19 -4.33680869E-19  8.67361738E-19
  4.81482486E-35  1.20370622E-35  3.46944695E-18  4.33680869E-19  6.93889390E-18
 -3.46944695E-18 -1.92592994E-34 -9.62964972E-35 -1.38777878E-17  1.38777878E-17
  2.77555756E-17  6.93889390E-18  1.20370622E-35 -8.67361738E-19  8.67361738E-19
 -6.01853108E-36  6.93889390E-18 -4.33680869E-19 -5.55111512E-17 -5.55111512E-17
  1.08420217E-19 -4.33680869E-19 -4.33680869E-19  4.33680869E-19 -1.20370622E-35
  3.46944695E-18 -8.67361738E-19  6.01853108E-36  2.16840434E-19  2.16840434E-19
 -1.50463277E-36 -1.73472348E-18 -1.08420217E-19  6.77626358E-21 -2.71050543E-20
  5.42101086E-20  1.20370622E-35  7.52316385E-37  8.67361738E-19  3.38813179E-21
  2.16840434E-19 -2.16840434E-19 -2.40741243E-35 -3.00926554E-36 -1.73472348E-18
  3.46944695E-18  6.93889390E-18  1.73472348E-18 -1.50463277E-36 -1.35525272E-20
 -1.08420217E-19 -6.01853108E-36 -1.73472348E-18 -4.33680869E-19 -3.46944695E-18
 -6.93889390E-18 -1.73472348E-18  3.00926554E-36 -1.08420217E-19  1.08420217E-19
  1.20370622E-35 -1.73472348E-18  8.67361738E-19 -1.08420217E-19  4.33680869E-19
  8.67361738E-19 -4.33680869E-19  3.00926554E-36 -6.93889390E-18  2.16840434E-19
  6.01853108E-36 -4.33680869E-19  4.33680869E-19 -1.50463277E-36  1.73472348E-18
 -1.08420217E-19 -3.38813179E-21 -1.35525272E-20 -2.71050543E-20  1.20370622E-35
 -3.76158192E-37  4.33680869E-19  6.77626358E-21 -1.08420217E-19  1.08420217E-19
 -2.40741243E-35  1.50463277E-36 -1.73472348E-18  6.93889390E-18  6.93889390E-18
  1.73472348E-18  3.00926554E-36  1.08420217E-19  2.16840434E-19  6.01853108E-36
  1.73472348E-18  4.33680869E-19 -6.93889390E-18 -6.93889390E-18 -1.73472348E-18
  3.00926554E-36 -6.01853108E-36  1.20370622E-35 -6.01853108E-36  6.33929634E-03
 -2.63310735E-36 -9.70424872E-20  3.42092002E-03  3.00926554E-36 -5.23677344E-20
  1.56943398E-05 -3.00926554E-36 -2.40250287E-22 -1.29992157E-20  2.25694915E-36
  1.29992157E-20 -7.50510068E-21 -4.90270382E-04  1.50463277E-36 -3.38657777E-21
 -1.50463277E-36  3.38657777E-21 -1.95524159E-21 -1.27726074E-04 -1.50463277E-36
  6.01853108E-36  1.20370622E-35  1.50463277E-36  2.02190858E-04  4.70197740E-38
 -3.09515484E-21 -9.72333701E-05 -2.25694915E-36  1.48845669E-21  1.50463277E-36
 -6.01853108E-36 -3.00926554E-36  2.02190858E-04  0.00000000E+00 -3.09515484E-21
 -9.72333701E-05 -1.50463277E-36  1.48845669E-21  1.20370622E-35 -2.40741243E-35
 -1.20370622E-35  6.01853108E-36  6.33929634E-03 -3.61111865E-35 -9.70424872E-20
  3.42092002E-03  1.50463277E-36 -5.23677344E-20  1.56943398E-05  3.00926554E-36
 -2.40250287E-22  1.29992157E-20 -7.52316385E-37 -1.29992157E-20  7.50510068E-21
  4.90270382E-04 -1.50463277E-36  3.38657777E-21  6.01853108E-36 -3.38657777E-21
  1.95524159E-21  1.27726074E-04 -1.20370622E-35  6.01853108E-36  1.20370622E-35
  3.00926554E-36  2.02190858E-04 -1.88079096E-36 -3.09515484E-21 -9.72333701E-05
  4.51389831E-36  1.48845669E-21 -2.40741243E-35 -2.40741243E-35 -3.00926554E-36
  2.02190858E-04  5.42101086E-20 -2.16840434E-19 -1.73472348E-18  8.67361738E-19
  2.63310735E-36  2.16840434E-19 -2.71050543E-20  1.20370622E-35  6.77626358E-21
  8.67361738E-19 -3.00926554E-36  1.08420217E-19 -2.16840434E-19 -1.35525272E-20
 -3.38813179E-21  1.08420217E-19  0.00000000E+00  1.50463277E-36 -5.42101086E-20
 -5.42101086E-20  2.16840434E-19 -4.33680869E-19  9.40395481E-38 -6.01853108E-36
  6.77626358E-21  2.11758237E-22 -2.16840434E-19 -1.35525272E-20  9.40395481E-38
  3.38813179E-21  3.38813179E-21  7.52316385E-37 -5.42101086E-20  5.42101086E-20
 -2.16840434E-19  5.42101086E-20  1.08420217E-19  0.00000000E+00 -2.71050543E-20
  1.35525272E-20  3.76158192E-37  1.08420217E-19 -1.35525272E-20 -8.67361738E-19
  1.73472348E-18  1.73472348E-18 -8.67361738E-19 -2.40741243E-35  8.67361738E-19
 -1.73472348E-18  1.20370622E-35  5.42101086E-20  8.67361738E-19 -3.00926554E-36
 -2.16840434E-19 -2.16840434E-19 -5.42101086E-20  1.35525272E-20 -1.08420217E-19
 -1.50463277E-36 -2.25694915E-36 -2.71050543E-20 -5.42101086E-20 -8.67361738E-19
  4.33680869E-19  3.00926554E-36  6.01853108E-36  2.16840434E-19  8.67361738E-19
  8.67361738E-19 -1.08420217E-19 -1.12847458E-36  1.08420217E-19  2.71050543E-20
  6.01853108E-36 -3.38813179E-21  2.16840434E-19  1.73472348E-18  1.73472348E-18
  1.08420217E-19  3.00926554E-36 -2.16840434E-19  2.16840434E-19 -2.16840434E-19
  4.33680869E-19 -4.33680869E-19 -9.70424872E-20  2.71050543E-20  8.67361738E-19
 -5.23677344E-20  6.77626358E-21 -2.16840434E-19 -2.40250287E-22 -2.16840434E-19
  1.08420217E-19  2.71050543E-20  5.42101086E-20 -1.08420217E-19  1.50463277E-36
  7.50510068E-21  1.08420217E-19  5.42101086E-20 -1.08420217E-19  2.16840434E-19
 -1.50463277E-36  1.95524159E-21 -1.08420217E-19  4.33680869E-19  8.67361738E-19
  1.08420217E-19 -3.09515484E-21 -3.38813179E-21  1.35525272E-20  1.48845669E-21
 -5.42101086E-20 -1.08420217E-19  1.08420217E-19 -4.33680869E-19 -1.08420217E-19
 -3.09515484E-21  1.35525272E-20  2.71050543E-20  1.48845669E-21 -1.08420217E-19
  1.35525272E-20  4.33680869E-19 -8.67361738E-19 -8.67361738E-19  4.33680869E-19
 -9.70424872E-20 -1.73472348E-18 -4.33680869E-19 -5.23677344E-20 -5.42101086E-20
 -8.67361738E-19 -2.40250287E-22  2.16840434E-19  1.08420217E-19  2.71050543E-20
  5.42101086E-20 -6.77626358E-21  7.52316385E-37 -7.50510068E-21  5.42101086E-20
  5.42101086E-20  2.16840434E-19 -5.42101086E-20 -6.01853108E-36 -1.95524159E-21
 -4.33680869E-19  4.33680869E-19  8.67361738E-19  2.16840434E-19 -3.09515484E-21
 -2.71050543E-20 -6.77626358E-21  1.48845669E-21  2.16840434E-19 -2.71050543E-20
 -1.73472348E-18 -1.73472348E-18 -2.16840434E-19 -3.09515484E-21  1.08420217E-19
 -1.08420217E-19 -6.01853108E-36  1.20370622E-35  9.62964972E-35 -2.40741243E-35
 -3.04856091E-03  9.62964972E-35  4.66676296E-20 -1.64511682E-03  1.50463277E-36
  2.51835881E-20 -7.54739140E-06 -3.61111865E-35  1.15536109E-22  6.25130909E-21
 -1.50463277E-36 -6.25130909E-21  3.60919499E-21  2.35770509E-04  1.80555932E-35
  1.62860167E-21 -6.01853108E-36 -1.62860167E-21  9.40273614E-22  6.14233338E-05
 -3.00926554E-35  2.40741243E-35  4.81482486E-35  6.01853108E-36 -9.72333701E-05
 -1.50463277E-36  1.48845669E-21  4.67594249E-05 -6.01853108E-36 -7.15797251E-22
 -2.40741243E-35 -4.81482486E-35 -1.20370622E-35 -9.72333701E-05  1.12847458E-36
  1.48845669E-21  4.67594249E-05 -2.40741243E-35 -7.15797251E-22  2.40741243E-35
 -4.81482486E-35 -4.81482486E-35  4.81482486E-35 -3.04856091E-03 -2.40741243E-35
  4.66676296E-20 -1.64511682E-03 -1.50463277E-36  2.51835881E-20 -7.54739140E-06
  3.61111865E-35  1.15536109E-22 -6.25130909E-21  0.00000000E+00  6.25130909E-21
 -3.60919499E-21 -2.35770509E-04  3.00926554E-36 -1.62860167E-21  2.40741243E-35
  1.62860167E-21 -9.40273614E-22 -6.14233338E-05  1.20370622E-35 -2.40741243E-35
 -6.01853108E-36  6.01853108E-36 -9.72333701E-05 -9.02779661E-36  1.48845669E-21
  4.67594249E-05  3.00926554E-36 -7.15797251E-22 -9.62964972E-35 -9.62964972E-35
 -6.01853108E-36 -9.72333701E-05  0.00000000E+00  1.48845669E-21  4.67594249E-05
 -4.33680869E-19  8.67361738E-19 -8.67361738E-19  4.33680869E-19  1.50463277E-36
 -3.46944695E-18  1.08420217E-19  6.01853108E-36 -2.16840434E-19  4.33680869E-19
 -1.50463277E-36  1.73472348E-18 -1.08420217E-19 -5.42101086E-20 -2.71050543E-20
  1.08420217E-19 -1.20370622E-35 -4.51389831E-36 -8.67361738E-19 -1.08420217E-19
 -2.16840434E-19 -2.16840434E-19  2.40741243E-35 -7.52316385E-37  1.73472348E-18
 -1.73472348E-18 -3.46944695E-18 -1.73472348E-18  1.50463277E-36 -5.42101086E-20
  5.42101086E-20  6.01853108E-36  8.67361738E-19  4.33680869E-19  3.46944695E-18
  6.93889390E-18  1.73472348E-18 -1.50463277E-36  1.08420217E-19 -1.08420217E-19
 -1.20370622E-35  1.73472348E-18 -8.67361738E-19 -1.73472348E-18  1.73472348E-18
  8.67361738E-19 -8.67361738E-19 -1.20370622E-35  6.93889390E-18 -8.67361738E-19
  1.20370622E-35  4.33680869E-19  8.67361738E-19 -1.50463277E-36 -1.73472348E-18
 -1.08420217E-19 -5.42101086E-20 -1.35525272E-20 -1.35525272E-20 -1.20370622E-35
  7.52316385E-37 -4.33680869E-19 -1.08420217E-19 -8.67361738E-19  2.16840434E-19
  4.81482486E-35  6.01853108E-36  1.73472348E-18 -3.46944695E-18 -6.93889390E-18
 -1.73472348E-18 -4.51389831E-36 -3.38813179E-21 -2.16840434E-19 -3.00926554E-36
 -1.73472348E-18 -2.16840434E-19  6.93889390E-18  6.93889390E-18  1.73472348E-18
  9.02779661E-36 -2.16840434E-19  4.33680869E-19  1.20370622E-35 -1.73472348E-18
 -4.33680869E-19  8.67361738E-19  3.46944695E-18 -1.73472348E-18  4.66676296E-20
  1.73472348E-18 -1.73472348E-18  2.51835881E-20  1.08420217E-19 -1.73472348E-18
  1.15536109E-22 -8.67361738E-19  4.33680869E-19  1.35525272E-20 -1.08420217E-19
 -1.08420217E-19  3.00926554E-36 -3.60919499E-21  2.16840434E-19  1.08420217E-19
 -4.33680869E-19  4.33680869E-19 -1.20370622E-35 -9.40273614E-22 -8.67361738E-19
  1.73472348E-18  1.73472348E-18  4.33680869E-19  1.48845669E-21 -5.42101086E-20
 -1.08420217E-19 -7.15797251E-22 -4.33680869E-19 -1.08420217E-19 -1.73472348E-18
 -3.46944695E-18 -8.67361738E-19  1.48845669E-21 -1.35525272E-20  1.35525272E-20
 -7.15797251E-22 -8.67361738E-19  2.16840434E-19  1.73472348E-18 -3.46944695E-18
 -3.46944695E-18  1.73472348E-18  4.66676296E-20 -1.73472348E-18  3.46944695E-18
  2.51835881E-20 -1.08420217E-19 -1.73472348E-18  1.15536109E-22  8.67361738E-19
  4.33680869E-19  5.42101086E-20 -1.08420217E-19  2.16840434E-19  3.00926554E-36
  3.60919499E-21  2.16840434E-19  1.08420217E-19  1.73472348E-18 -8.67361738E-19
 -1.20370622E-35  9.40273614E-22 -8.67361738E-19 -1.73472348E-18 -4.33680869E-19
  4.33680869E-19  1.48845669E-21 -2.16840434E-19 -2.71050543E-20 -7.15797251E-22
  2.16840434E-19 -4.33680869E-19 -6.93889390E-18 -6.93889390E-18 -4.33680869E-19
  1.48845669E-21  4.33680869E-19 -1.08420217E-19 -7.15797251E-22  8.67361738E-19
 -8.67361738E-19
Mulliken Charges                           R   N=           6
  1.16433039E+00 -3.32165193E-01 -3.32165193E-01  1.16433039E+00 -3.32165193E-01
 -3.32165193E-01
ONIOM Charges                              I   N=          16
           1           0           0           0           0           0
           0           0           0           0           0           0
           0           0           0           0
ONIOM Multiplicities                       I   N=          16
           2           0           0           0           0           0
           0           0           0           0           0           0
           0           0           0           0
Atom Layers                                I   N=           6
           1           1           1           1           1           1
Atom Modifiers                             I   N=           6
           0           0           0           0           0           0
Force Field                                I                0
Atom Modified Types                        C   N=           6
                                                            
            
Int Atom Modified Types                    I   N=           6
           0           0           0           0           0           0
Link Atoms                                 I   N=           6
           0           0           0           0           0           0
Atom Modified MM Charges                   R   N=           6
  0.00000000E+00  0.00000000E+00  0.00000000E+00  0.00000000E+00  0.00000000E+00
  0.00000000E+00
Link Distances                             R   N=          24
  0.00000000E+00  0.00000000E+00  0.00000000E+00  0.00000000E+00  0.00000000E+00
  0.00000000E+00  0.00000000E+00  0.00000000E+00  0.00000000E+00  0.00000000E+00
  0.00000000E+00  0.00000000E+00  0.00000000E+00  0.00000000E+00  0.00000000E+00
  0.00000000E+00  0.00000000E+00  0.00000000E+00  0.00000000E+00  0.00000000E+00
  0.00000000E+00  0.00000000E+00  0.00000000E+00  0.00000000E+00
Cartesian Gradient                         R   N=          18
 -0.00000000E+00  0.00000000E+00  0.00000000E+00 -0.00000000E+00  0.00000000E+00
  0.00000000E+00 -0.00000000E+00  0.00000000E+00  0.00000000E+00 -0.00000000E+00
  0.00000000E+00  0.00000000E+00 -0.00000000E+00  0.00000000E+00  0.00000000E+00
 -0.00000000E+00  0.00000000E+00  0.00000000E+00
Nonadiabatic coupling                      R   N=          18
  0.00000000E+00  0.00000000E+00  0.00000000E+00  0.00000000E+00  0.00000000E+00
  0.00000000E+00  0.00000000E+00  0.00000000E+00  0.00000000E+00  0.00000000E+00
  0.00000000E+00  0.00000000E+00  0.00000000E+00  0.00000000E+00  0.00000000E+00
  0.00000000E+00  0.00000000E+00  0.00000000E+00
Dipole Moment                              R   N=           3
  1.66976617E-16 -1.91644902E-16  4.33366567E-16
Quadrupole Moment                          R   N=           6
 -1.97969953E+00  8.74700409E-02  1.89222949E+00 -9.47166754E-17 -7.90481655E-18
 -3.51430353E-16
Anisotropic Hyperfine tensors              R   N=          36
  5.87948403E-01 -1.81648510E-19 -3.26785283E-01  5.17838393E-18  5.52558041E-20
 -2.61163120E-01 -9.41755843E-03  3.41160603E-19  1.17412199E-02  8.70981727E-20
  4.09392792E-02 -2.32366148E-03 -9.41755843E-03 -2.18257852E-18  1.17412199E-02
  1.34496517E-18 -4.09392792E-02 -2.32366148E-03  5.87948403E-01 -5.26363869E-19
 -3.26785283E-01  9.11949674E-18  4.64825782E-19 -2.61163120E-01 -9.41755843E-03
 -3.02693105E-18  1.17412199E-02 -2.16837154E-18  4.09392792E-02 -2.32366148E-03
 -9.41755843E-03 -1.23664115E-18  1.17412199E-02  6.96128283E-19 -4.09392792E-02
 -2.32366148E-03
Isotropic Hyperfine splittings             R   N=           6
  4.66585646E-17 -5.22229310E-17 -5.26992783E-17  4.66585646E-17 -5.22229310E-17
 -5.26992783E-17
QEq coupling tensors                       R   N=          36
 -8.73229945E-01  6.55424611E-17  4.88097443E-01 -8.95858031E-17 -1.15616888E-14
  3.85132502E-01  1.53761860E-01  5.25169569E-18 -1.98277970E-01  5.17464124E-18
 -2.16179309E-01  4.45161100E-02  1.53761860E-01 -7.87100391E-17 -1.98277970E-01
  5.02527048E-17  2.16179309E-01  4.45161100E-02 -8.73229945E-01  2.10427986E-16
  4.88097443E-01 -6.33136501E-17 -2.07659655E-13  3.85132502E-01  1.53761860E-01
 -1.28642600E-16 -1.98277970E-01 -7.96799495E-17 -2.16179309E-01  4.45161100E-02
  1.53761860E-01 -4.83215173E-17 -1.98277970E-01  3.69339877E-17  2.16179309E-01
  4.45161100E-02
ClPar MaxAn                                I              200
ClPar NIntPar                              I                4
ClPar NRealPar                             I               16
ClPar NBits                                I               30
ClPar LenBitVec                            I                1
ClPar Read BitMap                          I   N=         200
           0           0           0           0           0           0
           0           0           0           0           0           0
           0           0           0           0           0           0
           0           0           0           0           0           0
           0           0           0           0           0           0
           0           0           0           0           0           0
           0           0           0           0           0           0
           0           0           0           0           0           0
           0           0           0           0           0           0
           0           0           0           0           0           0
           0           0           0           0           0           0
           0           0           0           0           0           0
           0           0           0           0           0           0
           0           0           0           0           0           0
           0           0           0           0           0           0
           0           0           0           0           0           0
           0           0           0           0           0           0
           0           0           0           0           0           0
           0           0           0           0           0           0
           0           0           0           0           0           0
           0           0           0           0           0           0
           0           0           0           0           0           0
           0           0           0           0           0           0
           0           0           0           0           0           0
           0           0           0           0           0           0
           0           0           0           0           0           0
           0           0           0           0           0           0
           0           0           0           0           0           0
           0           0           0           0           0           0
           0           0           0           0           0           0
           0           0           0           0           0           0
           0           0           0           0           0           0
           0           0           0           0           0           0
           0           0
ClPar Default BitMap                       I   N=         200
        2016        2016        2016        2016        2016        2016
        2016        2016        2016        2016        2016        2016
        2016        2016        2016        2016        2016        2016
        2016        2016        2016        2016        2016        2016
        2016        2016        2016        2016        2016        2016
        2016        2016        2016        2016        2016        2016
        2016        2016        2016        2016        2016        2016
        2016        2016        2016        2016        2016        2016
        2016        2016        2016        2016        2016        2016
        2016        2016        2016        2016        2016        2016
        2016        2016        2016        2016        2016        2016
        2016        2016        2016        2016        2016        2016
        2016        2016        2016        2016        2016        2016
        2016        2016        2016        2016        2016        2016
        2016        2016         480         480         480         480
         480         480         480         480         480         480
         480         480         480         480         480         480
         480         480         480         480         480         480
         480         480         480         480         480         480
         480         480         480         480         480         480
         480         480         480         480         480         480
         480         480         480         480         480         480
         480         480         480         480         480         480
         480         480         480         480         480         480
         480         480         480         480         480         480
         480         480         480         480         480         480
         480         480         480         480         480         480
         480         480         480         480         480         480
         480         480         480         480         480         480
         480         480         480         480         480         480
         480         480         480         480         480         480
         480         480         480         480         480         480
         480         480         480         480         480         480
         480         480
ClPar Int Params                           I   N=         800
           0           0           0           0           0           0
           0           0           0           0           0           0
           0           0           0           0           0           0
           0           0           0           0           0           0
           0           0           0           0           0           0
           0           0           0           0           0           0
           0           0           0           0           0           0
           0           0           0           0           0           0
           0           0           0           0           0           0
           0           0           0           0           0           0
           0           0           0           0           0           0
           0           0           0           0           0           0
           0           0           0           0           0           0
           0           0           0           0           0           0
           0           0           0           0           0           0
           0           0           0           0           0           0
           0           0           0           0           0           0
           0           0           0           0           0           0
           0           0           0           0           0           0
           0           0           0           0           0           0
           0           0           0           0           0           0
           0           0           0           0           0           0
           0           0           0           0           0           0
           0           0           0           0           0           0
           0           0           0           0           0           0
           0           0           0           0           0           0
           0           0           0           0           0           0
           0           0           0           0           0           0
           0           0           0           0           0           0
           0           0           0           0           0           0
           0           0           0           0           0           0
           0           0           0           0           0           0
           0           0           0           0           0           0
           0           0           0           0           0           0
           0           0           0           0           0           0
           0           0           0           0           0           0
           0           0           0           0           0           0
           0           0           0           0           0           0
           0           0           0           0           0           0
           0           0           0           0           0           0
           0           0           0           0           0           0
           0           0           0           0           0           0
           0           0           0           0           0           0
           0           0           0           0           0           0
           0           0           0           0           0           0
           0           0           0           0           0           0
           0           0           0           0           0           0
           0           0           0           0           0           0
           0           0           0           0           0           0
           0           0           0           0           0           0
           0           0           0           0           0           0
           0           0           0           0           0           0
           0           0           0           0           0           0
           0           0           0           0           0           0
           0           0           0           0           0           0
           0           0           0           0           0           0
           0           0           0           0           0           0
           0           0           0           0           0           0
           0           0           0           0           0           0
           0           0           0           0           0           0
           0           0           0           0           0           0
           0           0           0           0           0           0
           0           0           0           0           0           0
           0           0           0           0           0           0
           0           0           0           0           0           0
           0           0           0           0           0           0
           0           0           0           0           0           0
           0           0           0           0           0           0
           0           0           0           0           0           0
           0           0           0           0           0           0
           0           0           0           0           0           0
           0           0           0           0           0           0
           0           0           0           0           0           0
           0           0           0           0           0           0
           0           0           0           0           0           0
           0           0           0           0           0           0
           0           0           0           0           0           0
           0           0           0           0           0           0
           0           0           0           0           0           0
           0           0           0           0           0           0
           0           0           0           0           0           0
           0           0           0           0           0           0
           0           0           0           0           0           0
           0           0           0           0           0           0
           0           0           0           0           0           0
           0           0           0           0           0           0
           0           0           0           0           0           0
           0           0           0           0           0           0
           0           0           0           0           0           0
           0           0           0           0           0           0
           0           0           0           0           0           0
           0           0           0           0           0           0
           0           0           0           0           0           0
           0           0           0           0           0           0
           0           0           0           0           0           0
           0           0           0           0           0           0
           0           0           0           0           0           0
           0           0           0           0           0           0
           0           0           0           0           0           0
           0           0           0           0           0           0
           0           0           0           0           0           0
           0           0           0           0           0           0
           0           0           0           0           0           0
           0           0           0           0           0           0
           0           0           0           0           0           0
           0           0           0           0           0           0
           0           0           0           0           0           0
           0           0           0           0           0           0
           0           0           0           0           0           0
           0           0           0           0           0           0
           0           0           0           0           0           0
           0           0           0           0           0           0
           0           0           0           0           0           0
           0           0           0           0           0           0
           0           0           0           0           0           0
           0           0           0           0           0           0
           0           0           0           0           0           0
           0           0           0           0           0           0
           0           0           0           0           0           0
           0           0           0           0           0           0
           0           0           0           0           0           0
           0           0           0           0           0           0
           0           0           0           0           0           0
           0           0           0           0           0           0
           0           0           0           0           0           0
           0           0           0           0           0           0
           0           0           0           0           0           0
           0           0           0           0           0           0
           0           0           0           0           0           0
           0           0           0           0           0           0
           0           0           0           0           0           0
           0           0           0           0           0           0
           0           0           0           0           0           0
           0           0
ClPar Real Params                          R   N=        3200
  0.00000000E+00  0.00000000E+00  0.00000000E+00  0.00000000E+00  0.00000000E+00
  0.00000000E+00  0.00000000E+00  0.00000000E+00  0.00000000E+00  0.00000000E+00
  0.00000000E+00  0.00000000E+00  0.00000000E+00  0.00000000E+00  0.00000000E+00
  0.00000000E+00  0.00000000E+00  0.00000000E+00  0.00000000E+00  0.00000000E+00
  0.00000000E+00  0.00000000E+00  0.00000000E+00  0.00000000E+00  0.00000000E+00
  0.00000000E+00  0.00000000E+00  0.00000000E+00  0.00000000E+00  0.00000000E+00
  0.00000000E+00  0.00000000E+00  0.00000000E+00  0.00000000E+00  0.00000000E+00
  0.00000000E+00  0.00000000E+00  0.00000000E+00  0.00000000E+00  0.00000000E+00
  0.00000000E+00  0.00000000E+00  0.00000000E+00  0.00000000E+00  0.00000000E+00
  0.00000000E+00  0.00000000E+00  0.00000000E+00  0.00000000E+00  0.00000000E+00
  0.00000000E+00  0.00000000E+00  0.00000000E+00  0.00000000E+00  0.00000000E+00
  0.00000000E+00  0.00000000E+00  0.00000000E+00  0.00000000E+00  0.00000000E+00
  0.00000000E+00  0.00000000E+00  0.00000000E+00  0.00000000E+00  0.00000000E+00
  0.00000000E+00  0.00000000E+00  0.00000000E+00  0.00000000E+00  0.00000000E+00
  0.00000000E+00  0.00000000E+00  0.00000000E+00  0.00000000E+00  0.00000000E+00
  0.00000000E+00  0.00000000E+00  0.00000000E+00  0.00000000E+00  0.00000000E+00
  0.00000000E+00  0.00000000E+00  0.00000000E+00  0.00000000E+00  0.00000000E+00
  0.00000000E+00  0.00000000E+00  0.00000000E+00  0.00000000E+00  0.00000000E+00
  0.00000000E+00  0.00000000E+00  0.00000000E+00  0.00000000E+00  0.00000000E+00
  0.00000000E+00  0.00000000E+00  0.00000000E+00  0.00000000E+00  0.00000000E+00
  0.00000000E+00  0.00000000E+00  0.00000000E+00  0.00000000E+00  0.00000000E+00
  0.00000000E+00  0.00000000E+00  0.00000000E+00  0.00000000E+00  0.00000000E+00
  0.00000000E+00  0.00000000E+00  0.00000000E+00  0.00000000E+00  0.00000000E+00
  0.00000000E+00  0.00000000E+00  0.00000000E+00  0.00000000E+00  0.00000000E+00
  0.00000000E+00  0.00000000E+00  0.00000000E+00  0.00000000E+00  0.00000000E+00
  0.00000000E+00  0.00000000E+00  0.00000000E+00  0.00000000E+00  0.00000000E+00
  0.00000000E+00  0.00000000E+00  0.00000000E+00  0.00000000E+00  0.00000000E+00
  0.00000000E+00  0.00000000E+00  0.00000000E+00  0.00000000E+00  0.00000000E+00
  0.00000000E+00  0.00000000E+00  0.00000000E+00  0.00000000E+00  0.00000000E+00
[truncated: 49,579 more chars]
