# Supplementary material for: Source code, input data, and sample output concerning the application of multistate density functional theory to the singdoublet and tripdoublet states of the ethylene cation
Source: Data Brief. 2019 Dec 13;28:104984. doi: 10.1016/j.dib.2019.104984 (PMC6940705; doi:10.1016/j.dib.2019.104984)
Supplement: Multimedia component 1 [file mmc1.zip › coupling-spreadsheet.xlsx]

## Sheet: Sheet1
	ENTER data from GAMESS output file here				copy to mod-ham-aug-cc-pvdz.dat
(1)4B2u Energy =	-77.8644	Delta E
Det. 2a Energy =	-77.7865	0.077866		H(2a,3a) =	0.0686405	1，2
Det. 3a Energy =	-77.7889	0.0754577		H(2a,4a) =	0.00922553	1，3
Det. 4a Energy =	-77.8483	0.0160427		H(3a,4a) =	0.00681721	2，3
